# Supplementary material for: Identification of microRNA editing sites in three subtypes of leukemia
Source: Front Mol Biosci. 2022 Nov 14;9:1014288. doi: 10.3389/fmolb.2022.1014288 (PMC9702332; doi:10.3389/fmolb.2022.1014288)
Supplement: Supplementary file 1 [file DataSheet1.zip]

Archive with 10 entries (9 files):
- SupplementTable1/
- SupplementTable1/Table S1_sRNA-seq profiles.xlsx
- SupplementTable1/Table S2_editing sites in T-ALL.xlsx
- SupplementTable1/Table S3_editing sites in CLLblood.xlsx
- SupplementTable1/Table S4_editing sites in CLLcell.xlsx
- SupplementTable1/Table S5_edting sites in T-PLL.xlsx
- SupplementTable1/Table S6_comparsion of editing level.xlsx
- SupplementTable1/Table S7_targets of original miRNAs.xlsx
- SupplementTable1/Table S8_targets of edited miRNAs.xlsx
- SupplementTable1/Table S9_the result of GO and KEGG pathway analysis.xlsx
