# Supplementary material for: Identification of microRNA editing sites in three subtypes of leukemia
Source: Front Mol Biosci. 2022 Nov 14;9:1014288. doi: 10.3389/fmolb.2022.1014288 (PMC9702332; doi:10.3389/fmolb.2022.1014288)
Supplement: Supplementary file 1 [file DataSheet1.zip › SupplementTable1/Table S1_sRNA-seq profiles.xlsx]

## Sheet: Table S1.1
Table S1.1. The 52 sRNA-seq profiles of T-ALL analyzed in this study.
Sample ID.	SRA Accession No.	SRA Accession No.	Tissue	Sequencing Platform	No.of Raw Reads	No. of Qualified Reads	Reference (Pubmed ID of Original Publication)	reads_length	adapter	Comments	group	group_name	patient_treatment_status	Sex	Batch	Stag of disease
p-blood-1	SRR5029878 SRR5029879 SRR5029880 SRR5029881 SRR5029882 SRR5029883 SRR5029884 SRR5029885	SRP093752	blood	Illumina NextSeq 500	51994292	9120243	PMID: 28801656	76	TGGAATTCTC	T-cell acute lymphoblastic leukemia (T-ALL) patient	1	T-ALL	NA	NA	NA	NA
p-blood-2	SRR5029886 SRR5029887 SRR5029888 SRR5029889 SRR5029890 SRR5029891 SRR5029892 SRR5029893	SRP093752	blood	Illumina NextSeq 500	65472048	11658098	PMID: 28801656	76	TGGAATTCTC	T-cell acute lymphoblastic leukemia (T-ALL) patient	1	T-ALL	NA	NA	NA	NA
p-blood-3	SRR5029894 SRR5029895 SRR5029896 SRR5029897 SRR5029898 SRR5029899 SRR5029900 SRR5029901	SRP093752	blood	Illumina NextSeq 500	60565576	10909154	PMID: 28801656	76	TGGAATTCTC	T-cell acute lymphoblastic leukemia (T-ALL) patient	1	T-ALL	NA	NA	NA	NA
p-blood-4	SRR5029902 SRR5029903 SRR5029904 SRR5029905 SRR5029906 SRR5029907 SRR5029908 SRR5029909	SRP093752	blood	Illumina NextSeq 500	46654228	7922761	PMID: 28801656	76	TGGAATTCTC	T-cell acute lymphoblastic leukemia (T-ALL) patient	1	T-ALL	NA	NA	NA	NA
p-blood-5	SRR5029910 SRR5029911 SRR5029912 SRR5029913 SRR5029914 SRR5029915 SRR5029916 SRR5029917	SRP093752	blood	Illumina NextSeq 500	53599752	9299507	PMID: 28801656	76	TGGAATTCTC	T-cell acute lymphoblastic leukemia (T-ALL) patient	1	T-ALL	NA	NA	NA	NA
p-blood-6	SRR5029918 SRR5029919 SRR5029920 SRR5029921 SRR5029922 SRR5029923 SRR5029924 SRR5029925	SRP093752	blood	Illumina NextSeq 500	82059644	14905374	PMID: 28801656	76	TGGAATTCTC	T-cell acute lymphoblastic leukemia (T-ALL) patient	1	T-ALL	NA	NA	NA	NA
p-blood-7	SRR5029926 SRR5029927 SRR5029928 SRR5029929 SRR5029930 SRR5029931 SRR5029932 SRR5029933	SRP093752	blood	Illumina NextSeq 500	73693960	13177167	PMID: 28801656	76	TGGAATTCTC	T-cell acute lymphoblastic leukemia (T-ALL) patient	1	T-ALL	NA	NA	NA	NA
p-blood-8	SRR5029934 SRR5029935 SRR5029936 SRR5029937 SRR5029938 SRR5029939 SRR5029940 SRR5029941	SRP093752	blood	Illumina NextSeq 500	55222204	9573076	PMID: 28801656	76	TGGAATTCTC	T-cell acute lymphoblastic leukemia (T-ALL) patient	1	T-ALL	NA	NA	NA	NA
p-blood-9	SRR5029950 SRR5029951 SRR5029952 SRR5029953 SRR5029954 SRR5029955 SRR5029956 SRR5029957	SRP093752	blood	Illumina NextSeq 500	49148596	7974769	PMID: 28801656	76	TGGAATTCTC	T-cell acute lymphoblastic leukemia (T-ALL) patient	1	T-ALL	NA	NA	NA	NA
p-blood-10	SRR5029958 SRR5029959 SRR5029960 SRR5029961 SRR5029962 SRR5029963 SRR5029964 SRR5029965	SRP093752	blood	Illumina NextSeq 500	65999384	11808213	PMID: 28801656	76	TGGAATTCTC	T-cell acute lymphoblastic leukemia (T-ALL) patient	1	T-ALL	NA	NA	NA	NA
p-blood-11	SRR5029974 SRR5029975 SRR5029976 SRR5029977 SRR5029978 SRR5029979 SRR5029980 SRR5029981	SRP093752	blood	Illumina NextSeq 500	66190444	10970461	PMID: 28801656	76	TGGAATTCTC	T-cell acute lymphoblastic leukemia (T-ALL) patient	1	T-ALL	NA	NA	NA	NA
p-blood-12	SRR5029982 SRR5029983 SRR5029984 SRR5029985 SRR5029986 SRR5029987 SRR5029988 SRR5029989	SRP093752	blood	Illumina NextSeq 500	49014520	8379958	PMID: 28801656	76	TGGAATTCTC	T-cell acute lymphoblastic leukemia (T-ALL) patient	1	T-ALL	NA	NA	NA	NA
p-blood-13	SRR5029990 SRR5029991 SRR5029992 SRR5029993 SRR5029994 SRR5029995 SRR5029996 SRR5029997	SRP093752	blood	Illumina NextSeq 500	55570728	9442453	PMID: 28801656	76	TGGAATTCTC	T-cell acute lymphoblastic leukemia (T-ALL) patient	1	T-ALL	NA	NA	NA	NA
p-blood-14	SRR5030014 SRR5030015 SRR5030016 SRR5030017 SRR5030018 SRR5030019 SRR5030020 SRR5030021	SRP093752	blood	Illumina NextSeq 500	59573976	10329642	PMID: 28801656	76	TGGAATTCTC	T-cell acute lymphoblastic leukemia (T-ALL) patient	1	T-ALL	NA	NA	NA	NA
p-blood-15	SRR5030030 SRR5030031 SRR5030032 SRR5030033 SRR5030034 SRR5030035 SRR5030036 SRR5030037	SRP093752	blood	Illumina NextSeq 500	62927724	11163182	PMID: 28801656	76	TGGAATTCTC	T-cell acute lymphoblastic leukemia (T-ALL) patient	1	T-ALL	NA	NA	NA	NA
p-blood-16	SRR5030038 SRR5030039 SRR5030040 SRR5030041 SRR5030042 SRR5030043 SRR5030044 SRR5030045	SRP093752	blood	Illumina NextSeq 500	49954048	8771347	PMID: 28801656	76	TGGAATTCTC	T-cell acute lymphoblastic leukemia (T-ALL) patient	1	T-ALL	NA	NA	NA	NA
p-blood-17	SRR5030046 SRR5030047 SRR5030048 SRR5030049 SRR5030050 SRR5030051 SRR5030052 SRR5030053	SRP093752	blood	Illumina NextSeq 500	45765316	7815529	PMID: 28801656	76	TGGAATTCTC	T-cell acute lymphoblastic leukemia (T-ALL) patient	1	T-ALL	NA	NA	NA	NA
p-blood-18	SRR5030054 SRR5030055 SRR5030056 SRR5030057 SRR5030058 SRR5030059 SRR5030060 SRR5030061	SRP093752	blood	Illumina NextSeq 500	49310380	8569240	PMID: 28801656	76	TGGAATTCTC	T-cell acute lymphoblastic leukemia (T-ALL) patient	1	T-ALL	NA	NA	NA	NA
p-blood-19	SRR5030062 SRR5030063 SRR5030064 SRR5030065 SRR5030066 SRR5030067 SRR5030068 SRR5030069	SRP093752	blood	Illumina NextSeq 500	45564376	7831637	PMID: 28801656	76	TGGAATTCTC	T-cell acute lymphoblastic leukemia (T-ALL) patient	1	T-ALL	NA	NA	NA	NA
p-blood-20	SRR5030070 SRR5030071 SRR5030072 SRR5030073 SRR5030074 SRR5030075 SRR5030076 SRR5030077	SRP093752	blood	Illumina NextSeq 500	54085576	9396148	PMID: 28801656	76	TGGAATTCTC	T-cell acute lymphoblastic leukemia (T-ALL) patient	1	T-ALL	NA	NA	NA	NA
p-blood-21	SRR5030078 SRR5030079 SRR5030080 SRR5030081 SRR5030082 SRR5030083 SRR5030084 SRR5030085	SRP093752	blood	Illumina NextSeq 500	55737184	10058206	PMID: 28801656	76	TGGAATTCTC	T-cell acute lymphoblastic leukemia (T-ALL) patient	1	T-ALL	NA	NA	NA	NA
p-blood-22	SRR5030102 SRR5030103 SRR5030104 SRR5030105 SRR5030106 SRR5030107 SRR5030108 SRR5030109	SRP093752	blood	Illumina NextSeq 500	61951112	10757242	PMID: 28801656	76	TGGAATTCTC	T-cell acute lymphoblastic leukemia (T-ALL) patient	1	T-ALL	NA	NA	NA	NA
p-blood-23	SRR5030110 SRR5030111 SRR5030112 SRR5030113 SRR5030114 SRR5030115 SRR5030116 SRR5030117	SRP093752	blood	Illumina NextSeq 500	67066296	12005831	PMID: 28801656	76	TGGAATTCTC	T-cell acute lymphoblastic leukemia (T-ALL) patient	1	T-ALL	NA	NA	NA	NA
p-blood-24	SRR5030118 SRR5030119 SRR5030120 SRR5030121 SRR5030122 SRR5030123 SRR5030124 SRR5030125	SRP093752	blood	Illumina NextSeq 500	55070820	9603335	PMID: 28801656	76	TGGAATTCTC	T-cell acute lymphoblastic leukemia (T-ALL) patient	1	T-ALL	NA	NA	NA	NA
p-blood-25	SRR5030134 SRR5030135 SRR5030136 SRR5030137 SRR5030138 SRR5030139 SRR5030140 SRR5030141	SRP093752	blood	Illumina NextSeq 500	51676292	8994234	PMID: 28801656	76	TGGAATTCTC	T-cell acute lymphoblastic leukemia (T-ALL) patient	1	T-ALL	NA	NA	NA	NA
p-blood-26	SRR5030150 SRR5030151 SRR5030152 SRR5030153 SRR5030154 SRR5030155 SRR5030156 SRR5030157	SRP093752	blood	Illumina NextSeq 500	42754780	7230286	PMID: 28801656	76	TGGAATTCTC	T-cell acute lymphoblastic leukemia (T-ALL) patient	1	T-ALL	NA	NA	NA	NA
p-blood-27	SRR5030158 SRR5030159 SRR5030160 SRR5030161 SRR5030162 SRR5030163 SRR5030164 SRR5030165	SRP093752	blood	Illumina NextSeq 500	56220484	9670581	PMID: 28801656	76	TGGAATTCTC	T-cell acute lymphoblastic leukemia (T-ALL) patient	1	T-ALL	NA	NA	NA	NA
p-blood-28	SRR5030166 SRR5030167 SRR5030168 SRR5030169 SRR5030170 SRR5030171 SRR5030172 SRR5030173	SRP093752	blood	Illumina NextSeq 500	68969348	11773057	PMID: 28801656	76	TGGAATTCTC	T-cell acute lymphoblastic leukemia (T-ALL) patient	1	T-ALL	NA	NA	NA	NA
p-blood-29	SRR5030174 SRR5030175 SRR5030176 SRR5030177 SRR5030178 SRR5030179 SRR5030180 SRR5030181	SRP093752	blood	Illumina NextSeq 500	54758900	9408067	PMID: 28801656	76	TGGAATTCTC	T-cell acute lymphoblastic leukemia (T-ALL) patient	1	T-ALL	NA	NA	NA	NA
p-blood-30	SRR5030182 SRR5030183 SRR5030184 SRR5030185 SRR5030186 SRR5030187 SRR5030188 SRR5030189	SRP093752	blood	Illumina NextSeq 500	69740504	12563256	PMID: 28801656	76	TGGAATTCTC	T-cell acute lymphoblastic leukemia (T-ALL) patient	1	T-ALL	NA	NA	NA	NA
p-blood-31	SRR5030190 SRR5030191 SRR5030192 SRR5030193 SRR5030194 SRR5030195 SRR5030196 SRR5030197	SRP093752	blood	Illumina NextSeq 500	45107776	7504966	PMID: 28801656	76	TGGAATTCTC	T-cell acute lymphoblastic leukemia (T-ALL) patient	1	T-ALL	NA	NA	NA	NA
p-blood-32	SRR5030198 SRR5030199 SRR5030200 SRR5030201 SRR5030202 SRR5030203 SRR5030204 SRR5030205	SRP093752	blood	Illumina NextSeq 500	50388372	8662766	PMID: 28801656	76	TGGAATTCTC	T-cell acute lymphoblastic leukemia (T-ALL) patient	1	T-ALL	NA	NA	NA	NA
p-blood-33	SRR5030206 SRR5030207 SRR5030208 SRR5030209 SRR5030210 SRR5030211 SRR5030212 SRR5030213	SRP093752	blood	Illumina NextSeq 500	43917680	7482411	PMID: 28801656	76	TGGAATTCTC	T-cell acute lymphoblastic leukemia (T-ALL) patient	1	T-ALL	NA	NA	NA	NA
p-blood-34	SRR5030214 SRR5030215 SRR5030216 SRR5030217 SRR5030218 SRR5030219 SRR5030220 SRR5030221	SRP093752	blood	Illumina NextSeq 500	49444424	8146399	PMID: 28801656	76	TGGAATTCTC	T-cell acute lymphoblastic leukemia (T-ALL) patient	1	T-ALL	NA	NA	NA	NA
p-blood-35	SRR5030222 SRR5030223 SRR5030224 SRR5030225 SRR5030226 SRR5030227 SRR5030228 SRR5030229	SRP093752	blood	Illumina NextSeq 500	61477716	10769231	PMID: 28801656	76	TGGAATTCTC	T-cell acute lymphoblastic leukemia (T-ALL) patient	1	T-ALL	NA	NA	NA	NA
p-blood-36	SRR5030230 SRR5030231 SRR5030232 SRR5030233 SRR5030234 SRR5030235 SRR5030236 SRR5030237	SRP093752	blood	Illumina NextSeq 500	96030388	17359975	PMID: 28801656	76	TGGAATTCTC	T-cell acute lymphoblastic leukemia (T-ALL) patient	1	T-ALL	NA	NA	NA	NA
p-bone-marrow-1	SRR5029870 SRR5029871 SRR5029872 SRR5029873 SRR5029874 SRR5029875 SRR5029876 SRR5029877	SRP093752	bone marrow	Illumina NextSeq 500	61731472	11033449	PMID: 28801656	76	TGGAATTCTC	T-cell acute lymphoblastic leukemia (T-ALL) patient	1	T-ALL	NA	NA	NA	NA
p-bone-marrow-2	SRR5029942 SRR5029943 SRR5029944 SRR5029945 SRR5029946 SRR5029947 SRR5029948 SRR5029949	SRP093752	bone marrow	Illumina NextSeq 500	74321144	13192181	PMID: 28801656	76	TGGAATTCTC	T-cell acute lymphoblastic leukemia (T-ALL) patient	1	T-ALL	NA	NA	NA	NA
p-bone-marrow-3	SRR5029966 SRR5029967 SRR5029968 SRR5029969 SRR5029970 SRR5029971 SRR5029972 SRR5029973	SRP093752	bone marrow	Illumina NextSeq 500	73895192	13053620	PMID: 28801656	76	TGGAATTCTC	T-cell acute lymphoblastic leukemia (T-ALL) patient	1	T-ALL	NA	NA	NA	NA
p-bone-marrow-4	SRR5029998 SRR5029999 SRR5030000 SRR5030001 SRR5030002 SRR5030003 SRR5030004 SRR5030005	SRP093752	bone marrow	Illumina NextSeq 500	71932780	12943089	PMID: 28801656	76	TGGAATTCTC	T-cell acute lymphoblastic leukemia (T-ALL) patient	1	T-ALL	NA	NA	NA	NA
p-bone-marrow-5	SRR5030006 SRR5030007 SRR5030008 SRR5030009 SRR5030010 SRR5030011 SRR5030012 SRR5030013	SRP093752	bone marrow	Illumina NextSeq 500	50937056	8882144	PMID: 28801656	76	TGGAATTCTC	T-cell acute lymphoblastic leukemia (T-ALL) patient	1	T-ALL	NA	NA	NA	NA
p-bone-marrow-6	SRR5030022 SRR5030023 SRR5030024 SRR5030025 SRR5030026 SRR5030027 SRR5030028 SRR5030029	SRP093752	bone marrow	Illumina NextSeq 500	50371576	9117908	PMID: 28801656	76	TGGAATTCTC	T-cell acute lymphoblastic leukemia (T-ALL) patient	1	T-ALL	NA	NA	NA	NA
p-bone-marrow-7	SRR5030086 SRR5030087 SRR5030088 SRR5030089 SRR5030090 SRR5030091 SRR5030092 SRR5030093	SRP093752	bone marrow	Illumina NextSeq 500	51429516	8975512	PMID: 28801656	76	TGGAATTCTC	T-cell acute lymphoblastic leukemia (T-ALL) patient	1	T-ALL	NA	NA	NA	NA
p-bone-marrow-8	SRR5030094 SRR5030095 SRR5030096 SRR5030097 SRR5030098 SRR5030099 SRR5030100 SRR5030101	SRP093752	bone marrow	Illumina NextSeq 500	43002332	7000130	PMID: 28801656	76	TGGAATTCTC	T-cell acute lymphoblastic leukemia (T-ALL) patient	1	T-ALL	NA	NA	NA	NA
p-bone-marrow-9	SRR5030126 SRR5030127 SRR5030128 SRR5030129 SRR5030130 SRR5030131 SRR5030132 SRR5030133	SRP093752	bone marrow	Illumina NextSeq 500	52517468	9587596	PMID: 28801656	76	TGGAATTCTC	T-cell acute lymphoblastic leukemia (T-ALL) patient	1	T-ALL	NA	NA	NA	NA
p-bone-marrow-10	SRR5030142 SRR5030143 SRR5030144 SRR5030145 SRR5030146 SRR5030147 SRR5030148 SRR5030149	SRP093752	bone marrow	Illumina NextSeq 500	48661476	7892829	PMID: 28801656	76	TGGAATTCTC	T-cell acute lymphoblastic leukemia (T-ALL) patient	1	T-ALL	NA	NA	NA	NA
p-bone-marrow-11	SRR5030238 SRR5030239 SRR5030240 SRR5030241 SRR5030242 SRR5030243 SRR5030244 SRR5030245	SRP093752	bone marrow	Illumina NextSeq 500	50315356	8636254	PMID: 28801656	76	TGGAATTCTC	T-cell acute lymphoblastic leukemia (T-ALL) patient	1	T-ALL	NA	NA	NA	NA
p-bone-marrow-12	SRR5030246 SRR5030247 SRR5030248 SRR5030249 SRR5030250 SRR5030251 SRR5030252 SRR5030253	SRP093752	bone marrow	Illumina NextSeq 500	65406844	11719109	PMID: 28801656	76	TGGAATTCTC	T-cell acute lymphoblastic leukemia (T-ALL) patient	1	T-ALL	NA	NA	NA	NA
health-1	SRR5030290 SRR5030291 SRR5030292 SRR5030293	SRP093752	Normal thymocytes	Illumina NextSeq 500	62917348	2005315	PMID: 28801656	76	TGGAATTCTC	healthy donor		normal thymocytes	NA	NA	NA	NA
health-2	SRR5030294 SRR5030295 SRR5030296 SRR5030297	SRP093752	Normal thymocytes	Illumina NextSeq 500	69867788	2300497	PMID: 28801656	76	TGGAATTCTC	healthy donor		normal thymocytes	NA	NA	NA	NA
health-3	SRR5030282 SRR5030283 SRR5030284 SRR5030285	SRP093752	Normal thymocytes	Illumina NextSeq 500	100033340	3454285	PMID: 28801656	76	TGGAATTCTC	healthy donor		normal thymocytes	NA	NA	NA	NA
health-4	SRR5030286 SRR5030287 SRR5030288 SRR5030289	SRP093752	Normal thymocytes	Illumina NextSeq 500	89494116	2864087	PMID: 28801656	76	TGGAATTCTC	healthy donor		normal thymocytes	NA	NA	NA	NA

## Sheet: TableS1.2
Table S1.2. The 70 sRNA-seq profiles of CLLcell and 23 sRNA-seq profiles of CLLblood and CLLcontrol analyzed in this study.
SRA Accession No.	Tissue	Sequencing Platform	No.of Raw Reads	No. of Qualified Reads	Reference (Pubmed ID of Original Publication)	reads_length	adapter	Comments	group	group_name	patient_treatment_status	Sex	Batch	Stag of disease
SRR1813294	Primary CLL MNCs	Illumina HiSeq 2000	47239572	9886377	PMID: 25971364	51	AGATCGGAAG	irradiation	2	CLL-Ir-N3	previously treated	NA	NA	NA
SRR1813296	Primary CLL MNCs	Illumina HiSeq 2000	77922384	16227688	PMID: 25971364	51	AGATCGGAAG	irradiation	2	CLL-Ir-N3	previously treated	NA	NA	NA
SRR1813298	Primary CLL MNCs	Illumina HiSeq 2000	104536032	21881983	PMID: 25971364	51	AGATCGGAAG	irradiation	2	CLL-Ir-N3	previously treated	NA	NA	NA
SRR1813300	Primary CLL MNCs	Illumina HiSeq 2000	68453536	14885937	PMID: 25971364	51	AGATCGGAAG	irradiation	2	CLL-Ir-N3	previously treated	NA	NA	NA
SRR1813302	Primary CLL MNCs	Illumina HiSeq 2000	77411776	16266807	PMID: 25971364	51	AGATCGGAAG	irradiation	2	CLL-Ir-N3	previously treated	NA	NA	NA
SRR1813306	Primary CLL MNCs	Illumina HiSeq 2000	152587180	32521654	PMID: 25971364	51	AGATCGGAAG	irradiation	2	CLL-Ir-N3	previously treated	NA	NA	NA
SRR1813308	Primary CLL MNCs	Illumina HiSeq 2000	82111488	10935180	PMID: 25971364	51	AGATCGGAAG	irradiation	2	CLL-Ir-N3	previously treated	NA	NA	NA
SRR1813310	Primary CLL MNCs	Illumina HiSeq 2000	104565216	21804465	PMID: 25971364	51	AGATCGGAAG	irradiation	2	CLL-Ir-N3	previously treated	NA	NA	NA
SRR1813312	Primary CLL MNCs	Illumina HiSeq 2000	48346112	9972596	PMID: 25971364	51	AGATCGGAAG	irradiation	2	CLL-Ir-N3	previously treated	NA	NA	NA
SRR1813314	Primary CLL MNCs	Illumina HiSeq 2000	38200716	7830158	PMID: 25971364	51	AGATCGGAAG	irradiation	2	CLL-Ir-N3	previously treated	NA	NA	NA
SRR1813316	Primary CLL MNCs	Illumina HiSeq 2000	85802576	17179312	PMID: 25971364	51	AGATCGGAAG	irradiation	2	CLL-Ir-N3	previously treated	NA	NA	NA
SRR1813320	Primary CLL MNCs	Illumina HiSeq 2000	97260828	19438316	PMID: 25971364	51	AGATCGGAAG	irradiation	2	CLL-Ir-N3	previously treated	NA	NA	NA
SRR1813322	Primary CLL MNCs	Illumina HiSeq 2000	68137716	14651589	PMID: 25971364	51	AGATCGGAAG	irradiation	2	CLL-Ir-N3	previously treated	NA	NA	NA
SRR1813324	Primary CLL MNCs	Illumina HiSeq 2000	108410052	14216383	PMID: 25971364	51	AGATCGGAAG	irradiation	2	CLL-Ir-N3	previously treated	NA	NA	NA
SRR1813328	Primary CLL MNCs	Illumina HiSeq 2000	175341152	31230755	PMID: 25971364	51	AGATCGGAAG	irradiation	2	CLL-Ir-N3	previously treated	NA	NA	NA
SRR1813330	Primary CLL MNCs	Illumina HiSeq 2000	171410020	31018713	PMID: 25971364	51	AGATCGGAAG	irradiation	2	CLL-Ir-N3	previously treated	NA	NA	NA
SRR1813304	Primary CLL MNCs	Illumina HiSeq 2000	87079584	18407004	PMID: 25971364	51	AGATCGGAAG	irradiation	2	CLL-Ir-N3	previously treated	NA	NA	NA
SRR1813262	Primary CLL MNCs	Illumina HiSeq 2000	48896932	18130590	PMID: 25971364	51	AGATCGGAAG	irradiation	2	CLL-Ir-Un	untreated	NA	NA	NA
SRR1813266	Primary CLL MNCs	Illumina HiSeq 2000	75051528	17989195	PMID: 25971364	51	AGATCGGAAG	irradiation	2	CLL-Ir-Un	untreated	NA	NA	NA
SRR1813268	Primary CLL MNCs	Illumina HiSeq 2000	134263724	16927160	PMID: 25971364	51	AGATCGGAAG	irradiation	2	CLL-Ir-Un	untreated	NA	NA	NA
SRR1813270	Primary CLL MNCs	Illumina HiSeq 2000	68899136	23315344	PMID: 25971364	51	AGATCGGAAG	irradiation	2	CLL-Ir-Un	untreated	NA	NA	NA
SRR1813274	Primary CLL MNCs	Illumina HiSC24:C25	94000804	22308561	PMID: 25971364	51	AGATCGGAAG	irradiation	2	CLL-Ir-Un	untreated	NA	NA	NA
SRR1813276	Primary CLL MNCs	Illumina HiSeq 2000	71358316	16505987	PMID: 25971364	51	AGATCGGAAG	irradiation	2	CLL-Ir-Un	untreated	NA	NA	NA
SRR1813278	Primary CLL MNCs	Illumina HiSeq 2000	72326312	21435859	PMID: 25971364	51	AGATCGGAAG	irradiation	2	CLL-Ir-Un	untreated	NA	NA	NA
SRR1813286	Primary CLL MNCs	Illumina HiSeq 2000	71633444	17654968	PMID: 25971364	51	AGATCGGAAG	irradiation	2	CLL-Ir-Un	untreated	NA	NA	NA
SRR1813290	Primary CLL MNCs	Illumina HiSeq 2000	89984984	30879141	PMID: 25971364	51	AGATCGGAAG	irradiation	2	CLL-Ir-Un	untreated	NA	NA	NA
SRR1813292	Primary CLL MNCs	Illumina HiSeq 2000	77134264	25945342	PMID: 25971364	51	AGATCGGAAG	irradiation	2	CLL-Ir-Un	untreated	NA	NA	NA
SRR1813318	Primary CLL MNCs	Illumina HiSeq 2000	115803916	14005127	PMID: 25971364	51	AGATCGGAAG	irradiation	2	CLL-Ir-Un	untreated	NA	NA	NA
SRR1813272	Primary CLL MNCs	Illumina HiSeq 2000	152241028	18007232	PMID: 25971364	51	AGATCGGAAG	irradiation	2	CLL-Ir-Un	untreated	NA	NA	NA
SRR1813288	Primary CLL MNCs	Illumina HiSeq 2000	234253728	15689933	PMID: 25971364	51	AGATCGGAAG	irradiation	2	CLL-Ir-Un	untreated	NA	NA	NA
SRR1813282	Primary CLL MNCs	Illumina HiSeq 2000	169843336	11180601	PMID: 25971364	51	AGATCGGAAG	irradiation	2	CLL-Ir-Un	untreated	NA	NA	NA
SRR1813284	Primary CLL MNCs	Illumina HiSeq 2000	56346064	15245108	PMID: 25971364	51	AGATCGGAAG	irradiation	2	CLL-Ir-Un	untreated	NA	NA	NA
SRR1813264	Primary CLL MNCs	Illumina HiSeq 2000	49072968	16932983	PMID: 25971364	51	AGATCGGAAG	irradiation	2	CLL-Ir-Un	untreated	NA	NA	NA
SRR1813326	Primary CLL MNCs	Illumina HiSeq 2000	79431560	17461761	PMID: 25971364	51	AGATCGGAAG	irradiation	2	CLL-Ir-Un	untreated	NA	NA	NA
SRR1813280	Primary CLL MNCs	Illumina HiSeq 2000	87919976	15911724	PMID: 25971364	51	AGATCGGAAG	irradiation	2	CLL-Ir-Un	untreated	NA	NA	NA
SRR1813293	Primary CLL MNCs	Illumina HiSeq 2000	85682760	10127948	PMID: 25971364	51	AGATCGGAAG	none	2	CLL-Un-N3	previously treated	NA	NA	NA
SRR1813295	Primary CLL MNCs	Illumina HiSeq 2000	84758696	15627643	PMID: 25971364	51	AGATCGGAAG	none	2	CLL-Un-N3	previously treated	NA	NA	NA
SRR1813297	Primary CLL MNCs	Illumina HiSeq 2000	112563212	28225725	PMID: 25971364	51	AGATCGGAAG	none	2	CLL-Un-N3	previously treated	NA	NA	NA
SRR1813301	Primary CLL MNCs	Illumina HiSeq 2000	100812572	14451564	PMID: 25971364	51	AGATCGGAAG	none	2	CLL-Un-N3	previously treated	NA	NA	NA
SRR1813303	Primary CLL MNCs	Illumina HiSeq 2000	77368500	19908019	PMID: 25971364	51	AGATCGGAAG	none	2	CLL-Un-N3	previously treated	NA	NA	NA
SRR1813307	Primary CLL MNCs	Illumina HiSeq 2000	105129564	9482478	PMID: 25971364	51	AGATCGGAAG	none	2	CLL-Un-N3	previously treated	NA	NA	NA
SRR1813309	Primary CLL MNCs	Illumina HiSeq 2000	81417668	15054353	PMID: 25971364	51	AGATCGGAAG	none	2	CLL-Un-N3	previously treated	NA	NA	NA
SRR1813313	Primary CLL MNCs	Illumina HiSeq 2000	167921648	15874355	PMID: 25971364	51	AGATCGGAAG	none	2	CLL-Un-N3	previously treated	NA	NA	NA
SRR1813315	Primary CLL MNCs	Illumina HiSeq 2000	144216928	18216183	PMID: 25971364	51	AGATCGGAAG	none	2	CLL-Un-N3	previously treated	NA	NA	NA
SRR1813319	Primary CLL MNCs	Illumina HiSeq 2000	67043276	15036882	PMID: 25971364	51	AGATCGGAAG	none	2	CLL-Un-N3	previously treated	NA	NA	NA
SRR1813323	Primary CLL MNCs	Illumina HiSeq 2000	86816700	15426335	PMID: 25971364	51	AGATCGGAAG	none	2	CLL-Un-N3	previously treated	NA	NA	NA
SRR1813327	Primary CLL MNCs	Illumina HiSeq 2000	72497184	27557192	PMID: 25971364	51	AGATCGGAAG	none	2	CLL-Un-N3	previously treated	NA	NA	NA
SRR1813329	Primary CLL MNCs	Illumina HiSeq 2000	85422592	42698139	PMID: 25971364	51	AGATCGGAAG	none	2	CLL-Un-N3	previously treated	NA	NA	NA
SRR1813305	Primary CLL MNCs	Illumina HiSeq 2000	71971320	35678786	PMID: 25971364	51	AGATCGGAAG	none	2	CLL-Un-N3	previously treated	NA	NA	NA
SRR1813299	Primary CLL MNCs	Illumina HiSeq 2000	76681656	12240419	PMID: 25971364	51	AGATCGGAAG	none	2	CLL-Un-N3	previously treated	NA	NA	NA
SRR1813311	Primary CLL MNCs	Illumina HiSeq 2000	97010320	10222725	PMID: 25971364	51	AGATCGGAAG	none	2	CLL-Un-N3	previously treated	NA	NA	NA
SRR1813321	Primary CLL MNCs	Illumina HiSeq 2000	78166880	17187683	PMID: 25971364	51	AGATCGGAAG	none	2	CLL-Un-N3	previously treated	NA	NA	NA
SRR1813261	Primary CLL MNCs	Illumina HiSeq 2000	35378304	7310699	PMID: 25971364	51	AGATCGGAAG	none	2	CLL-Un-Un	untreated	NA	NA	NA
SRR1813263	Primary CLL MNCs	Illumina HiSeq 2000	66036124	14589418	PMID: 25971364	51	AGATCGGAAG	none	2	CLL-Un-Un	untreated	NA	NA	NA
SRR1813265	Primary CLL MNCs	Illumina HiSeq 2000	38465260	8079833	PMID: 25971364	51	AGATCGGAAG	none	2	CLL-Un-Un	untreated	NA	NA	NA
SRR1813267	Primary CLL MNCs	Illumina HiSeq 2000	74296388	14846641	PMID: 25971364	51	AGATCGGAAG	none	2	CLL-Un-Un	untreated	NA	NA	NA
SRR1813269	Primary CLL MNCs	Illumina HiSeq 2000	57816244	11976543	PMID: 25971364	51	AGATCGGAAG	none	2	CLL-Un-Un	untreated	NA	NA	NA
SRR1813271	Primary CLL MNCs	Illumina HiSeq 2000	83992728	17294961	PMID: 25971364	51	AGATCGGAAG	none	2	CLL-Un-Un	untreated	NA	NA	NA
SRR1813277	Primary CLL MNCs	Illumina HiSeq 2000	106387744	21668263	PMID: 25971364	51	AGATCGGAAG	none	2	CLL-Un-Un	untreated	NA	NA	NA
SRR1813279	Primary CLL MNCs	Illumina HiSeq 2000	48787360	9905692	PMID: 25971364	51	AGATCGGAAG	none	2	CLL-Un-Un	untreated	NA	NA	NA
SRR1813281	Primary CLL MNCs	Illumina HiSeq 2000	76079096	9976308	PMID: 25971364	51	AGATCGGAAG	none	2	CLL-Un-Un	untreated	NA	NA	NA
SRR1813283	Primary CLL MNCs	Illumina HiSeq 2000	68883412	14602152	PMID: 25971364	51	AGATCGGAAG	none	2	CLL-Un-Un	untreated	NA	NA	NA
SRR1813285	Primary CLL MNCs	Illumina HiSeq 2000	148619356	32158233	PMID: 25971364	51	AGATCGGAAG	none	2	CLL-Un-Un	untreated	NA	NA	NA
SRR1813287	Primary CLL MNCs	Illumina HiSeq 2000	156191640	33967200	PMID: 25971364	51	AGATCGGAAG	none	2	CLL-Un-Un	untreated	NA	NA	NA
SRR1813289	Primary CLL MNCs	Illumina HiSeq 2000	154697608	28704594	PMID: 25971364	51	AGATCGGAAG	none	2	CLL-Un-Un	untreated	NA	NA	NA
SRR1813291	Primary CLL MNCs	Illumina HiSeq 2000	141487416	25587667	PMID: 25971364	51	AGATCGGAAG	none	2	CLL-Un-Un	untreated	NA	NA	NA
SRR1813317	Primary CLL MNCs	Illumina HiSeq 2000	58617020	12089929	PMID: 25971364	51	AGATCGGAAG	none	2	CLL-Un-Un	untreated	NA	NA	NA
SRR1813273	Primary CLL MNCs	Illumina HiSeq 2000	86820256	19255334	PMID: 25971364	51	AGATCGGAAG	none	2	CLL-Un-Un	untreated	NA	NA	NA
SRR1813275	Primary CLL MNCs	Illumina HiSeq 2000	88814108	18705424	PMID: 25971364	51	AGATCGGAAG	none	2	CLL-Un-Un	untreated	NA	NA	NA
SRR1813325	Primary CLL MNCs	Illumina HiSeq 2000	153432284	27699110	PMID: 25971364	51	AGATCGGAAG	none	2	CLL-Un-Un	untreated	NA	NA	NA
SRR8286222	Peripheral Blood	Illumina NextSeq 500	28770976	3662178	PMID: 31932582	76	TGGAATTCTC	CLL	3	CLLblood	NA	male	44	0
SRR8286224	Peripheral Blood	Illumina NextSeq 501	24729004	3279522	PMID: 31932582	76	TGGAATTCTC	CLL	3	CLLblood	NA	male	74	0
SRR8286227	Peripheral Blood	Illumina NextSeq 502	32996360	4270974	PMID: 31932582	76	TGGAATTCTC	CLL	3	CLLblood	NA	female	59	0
SRR8286238	Peripheral Blood	Illumina NextSeq 503	14871372	1891497	PMID: 31932582	76	TGGAATTCTC	CLL	3	CLLblood	NA	male	72	0
SRR8286223	Peripheral Blood	Illumina NextSeq 504	41808260	4692103	PMID: 31932582	76	TGGAATTCTC	CLL	3	CLLblood	NA	male	44	1
SRR8286226	Peripheral Blood	Illumina NextSeq 505	25265032	2875369	PMID: 31932582	76	TGGAATTCTC	CLL	3	CLLblood	NA	male	60	1
SRR8286234	Peripheral Blood	Illumina NextSeq 506	41919060	4723947	PMID: 31932582	76	TGGAATTCTC	CLL	3	CLLblood	NA	female	46	1
SRR8286236	Peripheral Blood	Illumina NextSeq 507	52001932	6037847	PMID: 31932582	76	TGGAATTCTC	CLL	3	CLLblood	NA	male	40	1
SRR8286245	Peripheral Blood	Illumina NextSeq 508	32170804	3713975	PMID: 31932582	76	TGGAATTCTC	CLL	3	CLLblood	NA	female	60	1
SRR8286225	Peripheral Blood	Illumina NextSeq 509	39662032	4975707	PMID: 31932582	76	TGGAATTCTC	CLL	3	CLLblood	NA	male	48	2
SRR8286239	Peripheral Blood	Illumina NextSeq 510	39875240	5216248	PMID: 31932582	76	TGGAATTCTC	CLL	3	CLLblood	NA	male	61	2
SRR8286242	Peripheral Blood	Illumina NextSeq 511	25289124	2691553	PMID: 31932582	76	TGGAATTCTC	CLL	3	CLLblood	NA	male	50	2
SRR8286241	Peripheral Blood	Illumina NextSeq 512	31730024	3884585	PMID: 31932582	76	TGGAATTCTC	CLL	3	CLLblood	NA	male	71	3
SRR8286244	Peripheral Blood	Illumina NextSeq 513	30454636	3624677	PMID: 31932582	76	TGGAATTCTC	CLL	3	CLLblood	NA	male	72	3
SRR8286246	Peripheral Blood	Illumina NextSeq 514	39145812	5231592	PMID: 31932582	76	TGGAATTCTC	CLL	3	CLLblood	NA	male	67	3
SRR8286230	Peripheral Blood	Illumina NextSeq 515	27273524	3113339	PMID: 31932582	76	TGGAATTCTC	CLL	3	CLLblood	NA	female	50	4
SRR8286231	Peripheral Blood	Illumina NextSeq 516	17000792	2152840	PMID: 31932582	76	TGGAATTCTC	CLL	3	CLLblood	NA	male	65	4
SRR8286232	Peripheral Blood	Illumina NextSeq 517	8757356	725432	PMID: 31932582	76	TGGAATTCTC	CLL	3	CLLblood	NA	male	58	4
SRR8286235	Peripheral Blood	Illumina NextSeq 500	25339696	3033831	PMID: 31932582	76	TGGAATTCTC	CLL	3	CLLblood	NA	male	55	4
SRR8286240	Peripheral Blood	Illumina NextSeq 501	38180680	5035285	PMID: 31932582	76	TGGAATTCTC	CLL	3	CLLblood	NA	female	64	4
SRR8286243	Peripheral Blood	Illumina NextSeq 502	19280048	1325747	PMID: 31932582	76	TGGAATTCTC	CLL	3	CLLblood	NA	male	68	4
SRR8286250	Peripheral Blood	Illumina NextSeq 503	33243964	4000237	PMID: 31932582	76	TGGAATTCTC	Age matched pooled control	3	CLLcontrol	NA	female	Age matched pooled control
SRR8286251	Peripheral Blood	Illumina NextSeq 504	16129472	1991840	PMID: 31932582	76	TGGAATTCTC	Age matched pooled control	3	CLLcontrol	NA	male	Age matched pooled control

## Sheet: TableS1.3
Table S1.1. The 55 sRNA-seq profiles of T-PLL and T-PLLcontrol analyzed in this study.
SRA Accession No.	Tissue	Sequencing Platform	No.of Raw Reads	No. of Qualified Reads	Reference (Pubmed ID of Original Publication)	reads_length	adapter	Comments	group	group_name	patient_treatment_status	Sex	Batch	Stag of disease
SRR11467400	Peripheral Blood Mononuclear Cells	Illumina HiSeq 2500	4726172	839833	PMID: 33596640	45	TGGAATTCTCG	T-PLL	1	T-PLL	NA	NA	NA	NA
SRR11467401	Peripheral Blood Mononuclear Cells	Illumina HiSeq 2500	5045184	865725	PMID: 33596640	45	TGGAATTCTCG	T-PLL	1	T-PLL	NA	NA	NA	NA
SRR11467402	Peripheral Blood Mononuclear Cells	Illumina HiSeq 2500	5166804	919830	PMID: 33596640	45	TGGAATTCTCG	T-PLL	1	T-PLL	NA	NA	NA	NA
SRR11467403	Peripheral Blood Mononuclear Cells	Illumina HiSeq 2500	5114000	876303	PMID: 33596640	45	TGGAATTCTCG	T-PLL	1	T-PLL	NA	NA	NA	NA
SRR11467404	Peripheral Blood Mononuclear Cells	Illumina HiSeq 2500	5618228	1015219	PMID: 33596640	45	TGGAATTCTCG	T-PLL	1	T-PLL	NA	NA	NA	NA
SRR11467405	Peripheral Blood Mononuclear Cells	Illumina HiSeq 2500	6783544	1187292	PMID: 33596640	45	TGGAATTCTCG	T-PLL	1	T-PLL	NA	NA	NA	NA
SRR11467406	Peripheral Blood Mononuclear Cells	Illumina HiSeq 2500	6500396	1184306	PMID: 33596640	45	TGGAATTCTCG	T-PLL	1	T-PLL	NA	NA	NA	NA
SRR11467407	Peripheral Blood Mononuclear Cells	Illumina HiSeq 2500	7738836	1394424	PMID: 33596640	45	TGGAATTCTCG	T-PLL	1	T-PLL	NA	NA	NA	NA
SRR11467408	Peripheral Blood Mononuclear Cells	Illumina HiSeq 2500	137891316	28800705	PMID: 33596640	46	TGGAATTCTCG	T-PLL	1	T-PLL	NA	NA	NA	NA
SRR11467409	Peripheral Blood Mononuclear Cells	Illumina HiSeq 2500	10020584	2192642	PMID: 33596640	50	TGGAATTCTCG	T-PLL	1	T-PLL	NA	NA	NA	NA
SRR11467410	Peripheral Blood Mononuclear Cells	Illumina HiSeq 2500	162914584	33587127	PMID: 33596640	46	TGGAATTCTCG	T-PLL	1	T-PLL	NA	NA	NA	NA
SRR11467411	Peripheral Blood Mononuclear Cells	Illumina HiSeq 2500	158462216	25310511	PMID: 33596640	46	TGGAATTCTCG	T-PLL	1	T-PLL	NA	NA	NA	NA
SRR11467412	Peripheral Blood Mononuclear Cells	Illumina HiSeq 2500	165557796	26528808	PMID: 33596640	46	TGGAATTCTCG	T-PLL	1	T-PLL	NA	NA	NA	NA
SRR11467413	Peripheral Blood Mononuclear Cells	Illumina HiSeq 2500	83948984	17515127	PMID: 33596640	46	TGGAATTCTCG	T-PLL	1	T-PLL	NA	NA	NA	NA
SRR11467414	Peripheral Blood Mononuclear Cells	Illumina HiSeq 2500	157719180	24001998	PMID: 33596640	46	TGGAATTCTCG	T-PLL	1	T-PLL	NA	NA	NA	NA
SRR11467415	Peripheral Blood Mononuclear Cells	Illumina HiSeq 2500	170500796	34873264	PMID: 33596640	46	TGGAATTCTCG	T-PLL	1	T-PLL	NA	NA	NA	NA
SRR11467416	Peripheral Blood Mononuclear Cells	Illumina HiSeq 2500	77178136	12265591	PMID: 33596640	46	TGGAATTCTCG	T-PLL	1	T-PLL	NA	NA	NA	NA
SRR11467417	Peripheral Blood Mononuclear Cells	Illumina HiSeq 2500	35161408	6735243	PMID: 33596640	46	TGGAATTCTCG	T-PLL	1	T-PLL	NA	NA	NA	NA
SRR11467418	Peripheral Blood Mononuclear Cells	Illumina HiSeq 2500	13428504	2087155	PMID: 33596640	46	TGGAATTCTCG	T-PLL	1	T-PLL	NA	NA	NA	NA
SRR11467419	Peripheral Blood Mononuclear Cells	Illumina HiSeq 2500	7012808	1383162	PMID: 33596640	46	TGGAATTCTCG	T-PLL	1	T-PLL	NA	NA	NA	NA
SRR11467420	Peripheral Blood Mononuclear Cells	Illumina HiSeq 2500	110195748	17520465	PMID: 33596640	46	TGGAATTCTCG	T-PLL	1	T-PLL	NA	NA	NA	NA
SRR11467366	Peripheral Blood Mononuclear Cells	Illumina HiSeq 2500	14004424	2870783	PMID: 33596640	50	TGGAATTCTCG	healthy-control	1	T-PLLcontrol	NA	NA	NA	NA
SRR11467367	Peripheral Blood Mononuclear Cells	Illumina HiSeq 2500	146004680	22146568	PMID: 33596640	46	TGGAATTCTCG	healthy-control	1	T-PLLcontrol	NA	NA	NA	NA
SRR11467368	Peripheral Blood Mononuclear Cells	Illumina HiSeq 2500	7510528	1578513	PMID: 33596640	50	TGGAATTCTCG	healthy-control	1	T-PLLcontrol	NA	NA	NA	NA
SRR11467369	Peripheral Blood Mononuclear Cells	Illumina HiSeq 2500	108500904	22386575	PMID: 33596640	46	TGGAATTCTCG	healthy-control	1	T-PLLcontrol	NA	NA	NA	NA
SRR11467370	Peripheral Blood Mononuclear Cells	Illumina HiSeq 2500	103124572	19375960	PMID: 33596640	46	TGGAATTCTCG	healthy-control	1	T-PLLcontrol	NA	NA	NA	NA
SRR11467371	Peripheral Blood Mononuclear Cells	Illumina HiSeq 2500	148785568	30440307	PMID: 33596640	46	TGGAATTCTCG	healthy-control	1	T-PLLcontrol	NA	NA	NA	NA
SRR11467372	Peripheral Blood Mononuclear Cells	Illumina HiSeq 2500	13215516	2879128	PMID: 33596640	50	TGGAATTCTCG	healthy-control	1	T-PLLcontrol	NA	NA	NA	NA
SRR11467373	Peripheral Blood Mononuclear Cells	Illumina HiSeq 2500	33398412	7344268	PMID: 33596640	46	TGGAATTCTCG	healthy-control	1	T-PLLcontrol	NA	NA	NA	NA
SRR11467374	Peripheral Blood Mononuclear Cells	Illumina HiSeq 2500	144081900	29468490	PMID: 33596640	46	TGGAATTCTCG	healthy-control	1	T-PLLcontrol	NA	NA	NA	NA
SRR11467375	Peripheral Blood Mononuclear Cells	Illumina HiSeq 2500	36669348	7386577	PMID: 33596640	46	TGGAATTCTCG	healthy-control	1	T-PLLcontrol	NA	NA	NA	NA
SRR11467376	Peripheral Blood Mononuclear Cells	Illumina HiSeq 2500	10556500	2250384	PMID: 33596640	50	TGGAATTCTCG	healthy-control	1	T-PLLcontrol	NA	NA	NA	NA
SRR11467377	Peripheral Blood Mononuclear Cells	Illumina HiSeq 2500	145481412	23207900	PMID: 33596640	46	TGGAATTCTCG	healthy-control	1	T-PLLcontrol	NA	NA	NA	NA
SRR11467378	Peripheral Blood Mononuclear Cells	Illumina HiSeq 2500	24247372	5261258	PMID: 33596640	46	TGGAATTCTCG	healthy-control	1	T-PLLcontrol	NA	NA	NA	NA
SRR11467379	Peripheral Blood Mononuclear Cells	Illumina HiSeq 2500	86771684	18254091	PMID: 33596640	46	TGGAATTCTCG	healthy-control	1	T-PLLcontrol	NA	NA	NA	NA
SRR11467380	Peripheral Blood Mononuclear Cells	Illumina HiSeq 2500	7706816	1678542	PMID: 33596640	50	TGGAATTCTCG	healthy-control	1	T-PLLcontrol	NA	NA	NA	NA
SRR11467381	Peripheral Blood Mononuclear Cells	Illumina HiSeq 2500	66054556	11879264	PMID: 33596640	46	TGGAATTCTCG	healthy-control	1	T-PLLcontrol	NA	NA	NA	NA
SRR11467382	Peripheral Blood Mononuclear Cells	Illumina HiSeq 2500	146465408	22891502	PMID: 33596640	46	TGGAATTCTCG	healthy-control	1	T-PLLcontrol	NA	NA	NA	NA
SRR11467383	Peripheral Blood Mononuclear Cells	Illumina HiSeq 2500	136116852	28572406	PMID: 33596640	46	TGGAATTCTCG	healthy-control	1	T-PLLcontrol	NA	NA	NA	NA
SRR11467384	Peripheral Blood Mononuclear Cells	Illumina HiSeq 2500	40230960	8293140	PMID: 33596640	46	TGGAATTCTCG	healthy-control	1	T-PLLcontrol	NA	NA	NA	NA
SRR11467385	Peripheral Blood Mononuclear Cells	Illumina HiSeq 2500	22074208	4445647	PMID: 33596640	46	TGGAATTCTCG	healthy-control	1	T-PLLcontrol	NA	NA	NA	NA
SRR11467386	Peripheral Blood Mononuclear Cells	Illumina HiSeq 2500	131551160	24382442	PMID: 33596640	46	TGGAATTCTCG	healthy-control	1	T-PLLcontrol	NA	NA	NA	NA
SRR11467387	Peripheral Blood Mononuclear Cells	Illumina HiSeq 2500	6982832	1513731	PMID: 33596640	50	TGGAATTCTCG	healthy-control	1	T-PLLcontrol	NA	NA	NA	NA
SRR11467388	Peripheral Blood Mononuclear Cells	Illumina HiSeq 2500	7532024	1598984	PMID: 33596640	46	TGGAATTCTCG	healthy-control	1	T-PLLcontrol	NA	NA	NA	NA
SRR11467389	Peripheral Blood Mononuclear Cells	Illumina HiSeq 2500	32434828	7073725	PMID: 33596640	46	TGGAATTCTCG	healthy-control	1	T-PLLcontrol	NA	NA	NA	NA
SRR11467390	Peripheral Blood Mononuclear Cells	Illumina HiSeq 2500	186221912	38532749	PMID: 33596640	46	TGGAATTCTCG	healthy-control	1	T-PLLcontrol	NA	NA	NA	NA
SRR11467391	Peripheral Blood Mononuclear Cells	Illumina HiSeq 2500	88229932	16326126	PMID: 33596640	46	TGGAATTCTCG	healthy-control	1	T-PLLcontrol	NA	NA	NA	NA
SRR11467392	Peripheral Blood Mononuclear Cells	Illumina HiSeq 2500	160625040	25578692	PMID: 33596640	46	TGGAATTCTCG	healthy-control	1	T-PLLcontrol	NA	NA	NA	NA
SRR11467393	Peripheral Blood Mononuclear Cells	Illumina HiSeq 2500	61801456	13845794	PMID: 33596640	46	TGGAATTCTCG	healthy-control	1	T-PLLcontrol	NA	NA	NA	NA
SRR11467394	Peripheral Blood Mononuclear Cells	Illumina HiSeq 2500	141672896	30273883	PMID: 33596640	46	TGGAATTCTCG	healthy-control	1	T-PLLcontrol	NA	NA	NA	NA
SRR11467395	Peripheral Blood Mononuclear Cells	Illumina HiSeq 2500	102995264	18902793	PMID: 33596640	46	TGGAATTCTCG	healthy-control	1	T-PLLcontrol	NA	NA	NA	NA
SRR11467396	Peripheral Blood Mononuclear Cells	Illumina HiSeq 2500	98859648	15564350	PMID: 33596640	46	TGGAATTCTCG	healthy-control	1	T-PLLcontrol	NA	NA	NA	NA
SRR11467397	Peripheral Blood Mononuclear Cells	Illumina HiSeq 2500	163209132	34364934	PMID: 33596640	46	TGGAATTCTCG	healthy-control	1	T-PLLcontrol	NA	NA	NA	NA
SRR11467398	Peripheral Blood Mononuclear Cells	Illumina HiSeq 2500	81204108	16599005	PMID: 33596640	46	TGGAATTCTCG	healthy-control	1	T-PLLcontrol	NA	NA	NA	NA
SRR11467399	Peripheral Blood Mononuclear Cells	Illumina HiSeq 2500	121349808	25099577	PMID: 33596640	46	TGGAATTCTCG	healthy-control	1	T-PLLcontrol	NA	NA	NA	NA

## Sheet: TableS1.4
Table S1.4 The 11 PAR-CLIP sequencing profiles used to predict targets for original and edited miRNAs.
SRA Accession No.	GEO Accession	Immunoprecipitated_protein	Tissue or cell line	No. of raw Reads	No. of valid reads	Platform	Pubmed ID of Original Publication
SRR048973	GSM545212	AGO1	HEK 293	4155911	1408525	Illumina Genome Analyzer	PMID: 20371350
SRR048974	GSM545213	AGO2	HEK 293	4588647	293417	Illumina Genome Analyzer	PMID: 20371350
SRR048975	GSM545213	AGO2	HEK 293	4122692	136692	Illumina Genome Analyzer	PMID: 20371350
SRR048976	GSM545214	AGO3	HEK 293	6434465	794068	Illumina Genome Analyzer	PMID: 20371350
SRR048977	GSM545214	AGO3	HEK 293	4856438	19715	Illumina Genome Analyzer	PMID: 20371350
SRR048978	GSM545215	AGO4	HEK 293	3779615	112450	Illumina Genome Analyzer	PMID: 20371350
SRR048979	GSM545215	AGO4	HEK 293	5910153	910521	Illumina Genome Analyzer	PMID: 20371350
SRR650318	GSM1065667	AGO1	HEK 293	28451979	8669789	Illumina Genome Analyzer IIx	PMID: 23446348
SRR650319	GSM1065668	AGO1	HEK 293	19388137	9044228	Illumina Genome Analyzer IIx	PMID: 23446348
SRR650320	GSM1065669	AGO1	HEK 293	17964796	3034331	Illumina Genome Analyzer IIx	PMID: 23446348
SRR650321	GSM1065670	AGO2	HEK 293	32246213	15699447	Illumina Genome Analyzer IIx	PMID: 23446348
