# Supplementary material for: Identification of microRNA editing sites in three subtypes of leukemia
Source: Front Mol Biosci. 2022 Nov 14;9:1014288. doi: 10.3389/fmolb.2022.1014288 (PMC9702332; doi:10.3389/fmolb.2022.1014288)
Supplement: Supplementary file 1 [file DataSheet1.zip › SupplementTable1/Table S7_targets of original miRNAs.xlsx]

## Sheet: Table S7.1
Table S7.1. The targets of 2 selected original miRNAs with significantly increased editing level in T-ALL samples. The targets of hsa-let-7b-5p and hsa-miR-181c-5p were predicted with the MiCPAR algorithm (see Methods) using 11 PAR-CLIP sequecing profiles in Table S1.4. Only targets having at least 1 PAR-CLIP read with T-to-C variation were included in the list here.
Query	Ref	Total_Hits	Total_Score	Max_Score	Score_PValue	Corrected_Score_PValue	U-to-C_Reads	Total_Reads	Variation_PValue	Total_Mismatches	Mismatch_PValue	Total_Extension	Total_Matched_Length	Seed_Score	12-17nt_Score	Close_Hit_Score	AU_Content_Score	Position_Score	FirstA_Score	Query_Len	Ref_Len	Query_Start	Query_End	Ref_Start	Ref_End	Query_Paired	Ref_Paired	Centered_Pair	Site_Type	Ref.	#tax_id	GeneID	Symbol	Synonyms	description	Other_designations	RNA_nucleotide_accession.version	protein_accession.version	genomic_nucleotide_accession.version	type_of_gene	status	chromosome	orientation	start_position_on_the_genomic_accession	end_position_on_the_genomic_accession	assembly
hsa-let-7b-5p	NM_014409.3	3	26149.1	23991	0	0	587	616	0	6	1	0	21	240	8	0	194	0	0	22	3122	1	21	683	703	21	21	0	read	NM_014409.3	9606	27097	TAF5L	PAF65B	TATA-box binding protein associated factor 5 like	TAF5-like RNA polymerase II p300/CBP-associated factor-associated factor 65 kDa subunit 5L|PAF65-beta|PCAF-associated factor 65 beta|TAF5-like RNA polymerase II, p300/CBP-associated factor (PCAF)-associated factor, 65kDa	NM_014409.3	NP_055224.1	NC_000001.11	protein-coding	REVIEWED	1	-	229593110	229626046	Reference GRCh38.p12 Primary Assembly
hsa-let-7b-5p	NR_130152.1	1	16851.5	16851.5	0	0	417	474	0	5.5	1	0	22	0	52	0	51.5	0	0	22	2376	1	22	1643	1664	22	22	11	read	NR_130152.1	9606	8880	FUBP1	FBP|FUBP|hDH V	far upstream element binding protein 1	far upstream element-binding protein 1|DNA helicase V|FUSE binding protein 1|far upstream element (FUSE) binding protein 1	NR_130152.1	-	NC_000001.11	protein-coding	REVIEWED	1	-	77944050	77979434	Reference GRCh38.p12 Primary Assembly
hsa-let-7b-5p	NM_182649.1	1	15135.9	15135.9	0	0	366	366	0	7.5	1	1	20	152	16	0	285.9	0	0	22	1319	2	21	1071	1089	20	19	0	read	NM_182649.1	9606	5111	PCNA	ATLD2	proliferating cell nuclear antigen	proliferating cell nuclear antigen|DNA polymerase delta auxiliary protein|cyclin	NM_182649.1	NP_872590.1	NC_000020.11	protein-coding	REVIEWED	20	-	5114952	5126621	Reference GRCh38.p12 Primary Assembly
hsa-let-7b-5p	NM_002014.3	1	14209.9	14209.9	0	0	343	343	0	7.5	1	0	22	244	8	0	185.9	0	0	22	3757	1	22	841	862	22	22	0	read	NM_002014.3	9606	2288	FKBP4	FKBP51|FKBP52|FKBP59|HBI|Hsp56|PPIase|p52	FK506 binding protein 4	peptidyl-prolyl cis-trans isomerase FKBP4|FK506 binding protein 4, 59kDa|HSP binding immunophilin|T-cell FK506-binding protein, 59kD|peptidylprolyl cis-trans isomerase|rotamase	NM_002014.3	NP_002005.1	NC_000012.12	protein-coding	REVIEWED	12	+	2794941	2805422	Reference GRCh38.p12 Primary Assembly
hsa-let-7b-5p	NM_015068.3	1	12324	12324	0	0	294	294	0	10	1	0	17	244	28	0	244	0	0	22	6628	6	22	4850	4866	17	17	0	read	NM_015068.3	9606	23089	PEG10	EDR|HB-1|MEF3L|Mar2|Mart2|RGAG3|RTL2|SIRH1	paternally expressed 10	retrotransposon-derived protein PEG10|MEF3 like 1|Sushi-Ichi retrotransposon homolog 1|embryonal carcinoma differentiation regulated|mammalian retrotransposon-derived 2|mammalian retrotransposon-derived protein 2|myelin expression factor 3-like protein 1|paternally expressed gene 10 protein|retrotransposon Gag like 2|retrotransposon gag domain-containing protein 3|retrotransposon-derived gag-like…	NM_015068.3	NP_055883.2	NC_000007.14	protein-coding	REVIEWED	7	+	94656324	94669694	Reference GRCh38.p12 Primary Assembly
hsa-let-7b-5p	NM_018128.4	1	10760.5	10760.5	0	0	253	303	0	8	1	0	19	320	0	0	263.5	0	0	22	4890	4	22	2699	2717	19	19	11	read	NM_018128.4	9606	55720	TSR1	-	TSR1, ribosome maturation factor	pre-rRNA-processing protein TSR1 homolog	NM_018128.4	NP_060598.3	NC_000017.11	protein-coding	VALIDATED	17	-	2322677	2337383	Reference GRCh38.p12 Primary Assembly
hsa-let-7b-5p	NM_012291.4	1	10155.6	10155.6	0	0	239	246	0	4.5	1	1	22	240	36	0	259.6	0	0	22	6641	1	21	6484	6505	21	22	0	read	NM_012291.4	9606	9700	ESPL1	ESP1|SEPA	extra spindle pole bodies like 1, separase	separin|caspase-like protein ESPL1|extra spindle pole bodies 1, separase|extra spindle pole bodies homolog 1|extra spindle poles like 1|extra spindle poles-like 1 protein|separin, cysteine protease	NM_012291.4	NP_036423.4	NC_000012.12	protein-coding	VALIDATED	12	+	53268256	53293642	Reference GRCh38.p12 Primary Assembly
hsa-let-7b-5p	NM_181461.3	2	8254.4	8087.2	0	0	189	189	0	9.5	1	0	19	244	24	0	214.2	0	0	22	3112	4	22	2423	2441	19	19	0	read	NM_181461.3	9606	5077	PAX3	CDHS|HUP2|WS1|WS3	paired box 3	paired box protein Pax-3|paired box homeotic gene 3|paired domain gene 3|paired domain gene HuP2|transcriptional factor PAX3	NM_181461.3	NP_852126.1	NC_000002.12	protein-coding	REVIEWED	2	-	222199886	222298995	Reference GRCh38.p12 Primary Assembly
hsa-let-7b-5p	NR_033142.1	1	7537.9	7537.9	0	0	175	181	0	13	1	0	11	240	0	0	255.9	0	0	22	4719	11	21	1671	1681	11	11	0	read	NR_033142.1	9606	55706	NDC1	NET3|TMEM48	NDC1 transmembrane nucleoporin	nucleoporin NDC1|nuclear division cycle 1 homolog|transmembrane protein 48	NR_033142.1	-	NC_000001.11	protein-coding	VALIDATED	1	-	53765459	53838551	Reference GRCh38.p12 Primary Assembly
hsa-let-7b-5p	NM_175921.5	1	7496	7496	0	0	173	173	0	12.5	1	0	12	312	0	0	222	0	0	22	5260	11	22	1736	1747	12	12	0	read	NM_175921.5	9606	285636	C5orf51	-	chromosome 5 open reading frame 51	UPF0600 protein C5orf51	NM_175921.5	NP_787117.3	NC_000005.10	protein-coding	VALIDATED	5	+	41904312	41921635	Reference GRCh38.p12 Primary Assembly
hsa-let-7b-5p	NM_203331.2	2	8034.5	7490.8	0	0	172	173	0	14	1	0	8	312	0	0	258.8	0	0	22	7680	15	22	4153	4160	8	8	0	read	NM_203331.2	9606	966	CD59	16.3A5|1F5|EJ16|EJ30|EL32|G344|HRF-20|HRF20|MAC-IP|MACIF|MEM43|MIC11|MIN1|MIN2|MIN3|MIRL|MSK21|p18-20	CD59 molecule (CD59 blood group)	CD59 glycoprotein|1F5 antigen|20 kDa homologous restriction factor|CD59 antigen p18-20 (antigen identified by monoclonal antibodies 16.3A5, EJ16, EJ30, EL32 and G344)|CD59 molecule, complement regulatory protein|Ly-6-like protein|MEM43 antigen|T cell-activating protein|human leukocyte antigen MIC11|lymphocytic antigen CD59/MEM43|membrane attack complex (MAC) inhibition factor|membrane attack comp…	NM_203331.2	NP_976076.1	NC_000011.10	protein-coding	REVIEWED	11	-	33703009	33736478	Reference GRCh38.p12 Primary Assembly
hsa-let-7b-5p	NM_002393.4	1	7037.2	7037.2	0	0	160	218	0	8.5	1	0	19	312	12	0	259.2	0	0	22	10090	4	22	8992	9010	19	19	0	read	NM_002393.4	9606	4194	MDM4	HDMX|MDMX|MRP1	MDM4, p53 regulator	protein Mdm4|MDM4 protein variant G|MDM4 protein variant Y|MDM4-related protein 1|Mdm4 p53 binding protein homolog|double minute 4, human homolog of; p53-binding protein|mdm2-like p53-binding protein|protein Mdmx	NM_002393.4	NP_002384.2	NC_000001.11	protein-coding	REVIEWED	1	+	204516376	204558119	Reference GRCh38.p12 Primary Assembly
hsa-let-7b-5p	NM_152407.3	1	6690	6690	0	0	152	214	0	7.5	1	0	18	248	60	0	239	0	0	22	4105	4	21	1987	2004	18	18	0	read	NM_152407.3	9606	134266	GRPEL2	Mt-GrpE#2	GrpE like 2, mitochondrial	grpE protein homolog 2, mitochondrial	NM_152407.3	NP_689620.2	NC_000005.10	protein-coding	VALIDATED	5	+	149345413	149354582	Reference GRCh38.p12 Primary Assembly
hsa-let-7b-5p	NM_030624.2	1	5488.5	5488.5	0	0	137	146	0	7.5	1	0	19	-152	52	0	49.5	0	0	22	6290	4	22	2660	2678	19	19	11	read	NM_030624.2	9606	80311	KLHL15	HEL-S-305	kelch like family member 15	kelch-like protein 15|epididymis secretory protein Li 305|kelch-like 15	NM_030624.2	NP_085127.2	NC_000023.11	protein-coding	REVIEWED	X	-	23983715	24027185	Reference GRCh38.p12 Primary Assembly
hsa-let-7b-5p	NM_001142641.1	1	5864	5864	0	0	134	134	0	7.5	1	0	22	312	20	0	116	0	0	22	4563	1	22	1068	1089	22	22	0	read	NM_001142641.1	9606	57666	FBRSL1	-	fibrosin like 1	fibrosin-1-like protein|AUTS2-like protein|HBV X-transactivated gene 9 protein|HBV XAg-transactivated protein 9	NM_001142641.1	NP_001136113.1	NC_000012.12	protein-coding	VALIDATED	12	+	132490438	132585187	Reference GRCh38.p12 Primary Assembly
hsa-let-7b-5p	NM_030920.4	2	7583.3	5920.6	0	0	133	193	0	8.5	1	1	18	312	20	0	224.6	0	0	22	3467	6	22	633	650	17	18	0	read	NM_030920.4	9606	81611	ANP32E	LANP-L|LANPL	acidic nuclear phosphoprotein 32 family member E	acidic leucine-rich nuclear phosphoprotein 32 family member E|LANP-like protein|acidic (leucine-rich) nuclear phosphoprotein 32 family, member E|leucine-rich acidic nuclear protein like	NM_030920.4	NP_112182.1	NC_000001.11	protein-coding	VALIDATED	1	-	150218416	150236155	Reference GRCh38.p12 Primary Assembly
hsa-let-7b-5p	NM_001017370.2	1	5869.4	5869.4	0	0	130	152	0	8	1	0	20	312	24	0	278.4	0	0	22	3368	3	22	2133	2152	20	20	0	read	NM_001017370.2	9606	387921	NHLRC3	-	NHL repeat containing 3	NHL repeat-containing protein 3	NM_001017370.2	NP_001017370.1	NC_000013.11	protein-coding	REVIEWED	13	+	39038310	39050108	Reference GRCh38.p12 Primary Assembly
hsa-let-7b-5p	NM_004888.3	1	5719.1	5719.1	0	0	128	128	0	10	1	0	15	244	0	0	303.1	0	0	22	1611	8	22	675	689	15	15	0	read	NM_004888.3	9606	9550	ATP6V1G1	ATP6G|ATP6G1|ATP6GL|ATP6J|Vma10	ATPase H+ transporting V1 subunit G1	V-type proton ATPase subunit G 1|ATPase, H+ transporting, lysosomal (vacuolar proton pump), member J|ATPase, H+ transporting, lysosomal 13kDa, V1 subunit G1|V-ATPase 13 kDa subunit 1|V-ATPase subunit G 1|vacuolar ATP synthase subunit M16|vacuolar H(+)-ATPase subunit G 1|vacuolar proton pump subunit G 1|vacuolar proton pump subunit M16	NM_004888.3	NP_004879.1	NC_000009.12	protein-coding	REVIEWED	9	+	114587713	114598871	Reference GRCh38.p12 Primary Assembly
hsa-let-7b-5p	NM_002968.2	3	10262.1	5659.3	0	0	128	141	0	8.5	1	0	21	312	4	0	175.3	0	0	22	5143	2	22	1192	1212	21	21	0	read	NM_002968.2	9606	6299	SALL1	HEL-S-89|HSAL1|Sal-1|TBS|ZNF794	spalt like transcription factor 1	sal-like protein 1|epididymis secretory protein Li 89|zinc finger protein 794|zinc finger protein SALL1|zinc finger protein Spalt-1	NM_002968.2	NP_002959.2	NC_000016.10	protein-coding	REVIEWED	16	-	51135974	51151271	Reference GRCh38.p12 Primary Assembly
hsa-let-7b-5p	NM_020962.2	1	5711	5711	0	0	127	135	0	6.5	1	1	21	320	60	0	200	0	0	22	6485	3	22	4794	4814	20	21	0	read	NM_020962.2	9606	57722	IGDCC4	DDM36|NOPE	immunoglobulin superfamily DCC subclass member 4	immunoglobulin superfamily DCC subclass member 4|likely ortholog of mouse neighbor of Punc E11|neighbor of Punc E11	NM_020962.2	NP_066013.1	NC_000015.10	protein-coding	VALIDATED	15	-	65381483	65423071	Reference GRCh38.p12 Primary Assembly
hsa-let-7b-5p	NM_018648.3	1	5504.8	5504.8	0	0	125	125	0	12.5	1	0	10	252	0	0	208.8	0	0	22	552	13	22	101	110	10	10	0	read	NM_018648.3	9606	55505	NOP10	DKCB1|NOLA3|NOP10P	NOP10 ribonucleoprotein	H/ACA ribonucleoprotein complex subunit 3|NOP10 ribonucleoprotein homolog|homolog of yeast Nop10p|nucleolar protein 10|nucleolar protein family A member 3|nucleolar protein family A, member 3 (H/ACA small nucleolar RNPs)|snoRNP protein NOP10	NM_018648.3	NP_061118.1	NC_000015.10	protein-coding	REVIEWED	15	-	34341715	34343160	Reference GRCh38.p12 Primary Assembly
hsa-let-7b-5p	NM_017635.4	1	5351.4	5351.4	0	0	119	123	0	14	1	0	8	312	0	0	239.4	0	0	22	5767	15	22	1555	1562	8	8	0	read	NM_017635.4	9606	51111	KMT5B	CGI-85|CGI85|MRD51|SUV420H1	lysine methyltransferase 5B	histone-lysine N-methyltransferase KMT5B|histone-lysine N-methyltransferase SUV420H1|lysine (K)-specific methyltransferase 5B|lysine N-methyltransferase 5B|lysine-specific methyltransferase 5B|su(var)4-20 homolog 1|suppressor of variegation 4-20 homolog 1	NM_017635.4	NP_060105.3	NC_000011.10	protein-coding	REVIEWED	11	-	68154862	68213898	Reference GRCh38.p12 Primary Assembly
hsa-let-7b-5p	NM_198088.2	3	6138	5035.1	0	0	114	126	0	7	1	1	21	252	12	0	170.1	0	0	22	3306	2	22	1923	1942	21	20	0	read	NM_198088.2	9606	7752	ZNF200	-	zinc finger protein 200	zinc finger protein 200	NM_198088.2	NP_932354.1	NC_000016.10	protein-coding	VALIDATED	16	-	3222324	3236220	Reference GRCh38.p12 Primary Assembly
hsa-let-7b-5p	NM_152221.2	1	4993.7	4993.7	0	0	113	134	0	8.5	1	1	21	252	4	0	177.7	0	0	22	2820	3	22	998	1018	20	21	0	read	NM_152221.2	9606	1454	CSNK1E	CKIe|CKIepsilon|HCKIE	casein kinase 1 epsilon	casein kinase I isoform epsilon	NM_152221.2	NP_689407.1	NC_000022.11	protein-coding	REVIEWED	22	-	38290690	38318083	Reference GRCh38.p12 Primary Assembly
hsa-let-7b-5p	NM_001289912.1	1	4993.7	4993.7	0	0	113	134	0	8.5	1	1	21	252	4	0	177.7	0	0	22	2997	3	22	1203	1223	20	21	0	read	NM_001289912.1	9606	102800317	TPTEP2-CSNK1E	LOC400927-CSNK1E	TPTEP2-CSNK1E readthrough	casein kinase I isoform epsilon|CKI-epsilon|LOC400927-CSNK1E readthrough	NM_001289912.1	NP_001276841.1	NC_000022.11	protein-coding	VALIDATED	22	-	38290690	38398521	Reference GRCh38.p12 Primary Assembly
hsa-let-7b-5p	NM_006315.5	1	4642.9	4642.9	0	0	100	100	0	7.5	1	1	19	312	16	0	263.9	0	0	22	6049	5	22	2916	2934	18	19	0	read	NM_006315.5	9606	10336	PCGF3	DONG1|RNF3|RNF3A	polycomb group ring finger 3	polycomb group RING finger protein 3|RING finger protein 3A|ring finger protein 3	NM_006315.5	NP_006306.2	NC_000004.12	protein-coding	REVIEWED	4	+	705740	770979	Reference GRCh38.p12 Primary Assembly
hsa-let-7b-5p	NM_014089.3	2	4358.5	4252.7	0	0	95	95	0	6	1	0	21	160	20	0	203.7	0	0	22	4335	1	21	609	629	21	21	11.5	read	NM_014089.3	9606	9818	NUP58	NUP45|NUPL1|PRO2463	nucleoporin 58	nucleoporin p58/p45|58 kDa nucleoporin|nucleoporin 58kDa|nucleoporin like 1|nucleoporin-like protein 1	NM_014089.3	NP_054808.1	NC_000013.11	protein-coding	REVIEWED	13	+	25301083	25349794	Reference GRCh38.p12 Primary Assembly
hsa-let-7b-5p	NM_014021.3	2	4739.6	4247.6	0	0	93	114	0	8.5	1	0	22	244	4	0	236.6	0	0	22	5897	1	22	377	398	22	22	0	read	NM_014021.3	9606	117178	SSX2IP	ADIP|hMsd1	SSX family member 2 interacting protein	afadin- and alpha-actinin-binding protein|SSX2-interacting protein|afadin DIL domain-interacting protein|synovial sarcoma, X breakpoint 2 interacting protein	NM_014021.3	NP_054740.3	NC_000001.11	protein-coding	REVIEWED	1	-	84643706	84690756	Reference GRCh38.p12 Primary Assembly
hsa-let-7b-5p	NM_012117.2	3	6871.7	4266.6	0	0	91	91	0	14	1	0	8	312	0	0	274.6	0	0	22	11571	15	22	7510	7517	8	8	0	read	NM_012117.2	9606	23468	CBX5	HEL25|HP1|HP1A	chromobox 5	chromobox protein homolog 5|HP1 alpha homolog|HP1-ALPHA|HP1Hs alpha|antigen p25|chromobox homolog 5 (HP1 alpha homolog, Drosophila)|epididymis luminal protein 25|heterochromatin protein 1 homolog alpha|heterochromatin protein 1-alpha	NM_012117.2	NP_036249.1	NC_000012.12	protein-coding	REVIEWED	12	-	54230945	54280130	Reference GRCh38.p12 Primary Assembly
hsa-let-7b-5p	NM_002657.3	1	4056.1	4056.1	0	0	87	91	0	9	1	0	17	240	24	0	260.1	0	0	22	5656	5	21	3324	3340	17	17	0	read	NM_002657.3	9606	5326	PLAGL2	ZNF900	PLAG1 like zinc finger 2	zinc finger protein PLAGL2|C2H2-type zinc finger protein|pleiomorphic adenoma gene-like 2|pleiomorphic adenoma-like protein 2	NM_002657.3	NP_002648.1	NC_000020.11	protein-coding	REVIEWED	20	-	32192503	32207742	Reference GRCh38.p12 Primary Assembly
hsa-let-7b-5p	NM_006654.4	2	4566.1	4040.4	0	0	86	86	0	8	1	0	21	244	16	0	294.4	0	0	22	6883	2	22	5093	5113	21	21	0	read	NM_006654.4	9606	10818	FRS2	FRS1A|FRS2A|FRS2alpha|SNT|SNT-1|SNT1	fibroblast growth factor receptor substrate 2	fibroblast growth factor receptor substrate 2|FGFR signalling adaptor|FGFR substrate 2|FGFR-signaling adaptor SNT|suc1-associated neurotrophic factor target 1	NM_006654.4	NP_006645.3	NC_000012.12	protein-coding	VALIDATED	12	+	69470348	69579792	Reference GRCh38.p12 Primary Assembly
hsa-let-7b-5p	NM_001291858.1	1	4094	4094	0	0	86	94	0	7	1	0	20	312	24	0	256	0	0	22	12259	3	22	7751	7770	20	20	0	read	NM_001291858.1	9606	3480	IGF1R	CD221|IGFIR|IGFR|JTK13	insulin like growth factor 1 receptor	insulin-like growth factor 1 receptor|IGF-I receptor|soluble IGF1R variant 1|soluble IGF1R variant 2	NM_001291858.1	NP_001278787.1	NC_000015.10	protein-coding	REVIEWED	15	+	98648538	98964529	Reference GRCh38.p12 Primary Assembly
hsa-let-7b-5p	NM_001010853.2	2	4392.8	3989.9	0	0	85	104	0	11.5	1	0	13	252	0	0	292.9	0	0	22	4720	10	22	1552	1564	13	13	0	read	NM_001010853.2	9606	135293	PM20D2	ACY1L2	peptidase M20 domain containing 2	peptidase M20 domain-containing protein 2|I(2)-alanyl-lysine dipeptidase|aminoacylase-1-like protein 2	NM_001010853.2	NP_001010853.1	NC_000006.12	protein-coding	VALIDATED	6	+	89094817	89165568	Reference GRCh38.p12 Primary Assembly
hsa-let-7b-5p	NM_025147.4	1	3731.4	3731.4	0	0	80	89	0	7.5	1	0	22	244	16	0	219.4	0	0	22	2240	1	22	276	297	22	22	0	read	NM_025147.4	9606	80219	COQ10B	-	coenzyme Q10B	coenzyme Q-binding protein COQ10 homolog B, mitochondrial|coenzyme Q10 homolog B	NM_025147.4	NP_079423.1	NC_000002.12	protein-coding	VALIDATED	2	+	197453422	197475308	Reference GRCh38.p12 Primary Assembly
hsa-let-7b-5p	NM_032435.2	1	3695.7	3695.7	0	0	79	79	0	8.5	1	0	21	240	24	0	223.7	0	0	22	5809	1	21	2261	2281	21	21	0	read	NM_032435.2	9606	84451	MAP3K21	MLK4|dJ862P8.3	mitogen-activated protein kinase kinase kinase 21	mitogen-activated protein kinase kinase kinase 21|mitogen-activated protein kinase kinase kinase MLK4|mixed lineage kinase 4	NM_032435.2	NP_115811.2	NC_000001.11	protein-coding	VALIDATED	1	+	233327731	233385147	Reference GRCh38.p12 Primary Assembly
hsa-let-7b-5p	NM_003893.4	1	3562.1	3562.1	0	0	76	87	0	6.5	1	0	21	248	24	0	186.1	0	0	22	2305	1	21	1245	1265	21	21	0	read	NM_003893.4	9606	8861	LDB1	CLIM-2|CLIM2|LDB-1|NLI	LIM domain binding 1	LIM domain-binding protein 1|LIM domain-binding factor CLIM2|LIM domain-binding factor-1|carboxy terminal LIM domain protein 2|carboxyl-terminal LIM domain-binding protein 2|nuclear LIM interactor	NM_003893.4	NP_003884.1	NC_000010.11	protein-coding	VALIDATED	10	-	102102099	102120472	Reference GRCh38.p12 Primary Assembly
hsa-let-7b-5p	NM_002130.7	1	3584.7	3584.7	0	0	76	77	0	7.5	1	0	20	312	16	0	158.7	0	0	22	5391	3	22	827	846	20	20	0	read	NM_002130.7	9606	3157	HMGCS1	HMGCS	3-hydroxy-3-methylglutaryl-CoA synthase 1	hydroxymethylglutaryl-CoA synthase, cytoplasmic|3-hydroxy-3-methylglutaryl coenzyme A (HMG-CoA) synthase|3-hydroxy-3-methylglutaryl-CoA synthase 1 (soluble)|3-hydroxy-3-methylglutaryl-Coenzyme A synthase 1 (soluble)	NM_002130.7	NP_002121.4	NC_000005.10	protein-coding	VALIDATED	5	-	43287469	43313511	Reference GRCh38.p12 Primary Assembly
hsa-let-7b-5p	NM_013390.2	1	3590.9	3590.9	0	0	74	86	0	6	1	0	20	312	24	0	226.9	0	0	22	6540	3	22	6150	6169	20	20	0	read	NM_013390.2	9606	23670	CEMIP2	TMEM2	cell migration inducing hyaluronidase 2	cell surface hyaluronidase|transmembrane protein 2	NM_013390.2	NP_037522.1	NC_000009.12	protein-coding	REVIEWED	9	-	71683365	71769531	Reference GRCh38.p12 Primary Assembly
hsa-let-7b-5p	NM_002794.4	2	3943.1	3444.6	0	0	73	91	0	12.5	1	0	10	252	0	0	228.6	0	0	22	4759	13	22	1178	1187	10	10	0	read	NM_002794.4	9606	5690	PSMB2	HC7-I	proteasome subunit beta 2	proteasome subunit beta type-2|macropain subunit C7-I|multicatalytic endopeptidase complex subunit C7-1|multicatalytic endopeptidase complex subunit C7-I|proteasome (prosome, macropain) subunit, beta type, 2|proteasome beta 2 subunit|proteasome component C7-I|proteasome subunit, beta type, 2|testicular tissue protein Li 152	NM_002794.4	NP_002785.1	NC_000001.11	protein-coding	REVIEWED	1	-	35599540	35641843	Reference GRCh38.p12 Primary Assembly
hsa-let-7b-5p	NM_002047.3	1	3315.7	3315.7	0	0	69	69	0	7	1	0	22	312	12	0	170.7	0	0	22	2432	1	22	1260	1281	22	22	0	read	NM_002047.3	9606	2617	GARS	CMT2D|DSMAV|GlyRS|HMN5|SMAD1	glycyl-tRNA synthetase	glycine--tRNA ligase|AP-4-A synthetase|Charcot-Marie-Tooth neuropathy 2D|Charcot-Marie-Tooth neuropathy, neuronal type, D|diadenosine tetraphosphate synthetase	NM_002047.3	NP_002038.2	NC_000007.14	protein-coding	REVIEWED	7	+	30594734	30634032	Reference GRCh38.p12 Primary Assembly
hsa-let-7b-5p	NM_003794.3	1	3080.6	3080.6	0	0	64	72	0	8	1	1	19	252	16	0	206.6	0	0	22	2534	5	22	277	295	18	19	0	read	NM_003794.3	9606	8723	SNX4	ATG24B	sorting nexin 4	sorting nexin-4	NM_003794.3	NP_003785.1	NC_000003.12	protein-coding	REVIEWED	3	-	125446643	125520213	Reference GRCh38.p12 Primary Assembly
hsa-let-7b-5p	NM_183415.2	3	3647.3	2992.9	0	0	63	63	0	8.5	1	0	19	244	24	0	151.9	0	0	22	5405	4	22	741	759	19	19	0	read	NM_183415.2	9606	89910	UBE3B	BPIDS|KOS	ubiquitin protein ligase E3B	ubiquitin-protein ligase E3B|HECT-type ubiquitin transferase E3B	NM_183415.2	NP_904324.1	NC_000012.12	protein-coding	REVIEWED	12	+	109477409	109543627	Reference GRCh38.p12 Primary Assembly
hsa-let-7b-5p	NM_032493.3	1	2996.9	2996.9	0	0	63	66	0	7.5	1	0	21	248	8	0	162.9	0	0	22	2373	1	21	1316	1336	21	21	0	read	NM_032493.3	9606	8907	AP1M1	AP47|CLAPM2|CLTNM|MU-1A	adaptor related protein complex 1 subunit mu 1	AP-1 complex subunit mu-1|AP-mu chain family member mu1A|HA1 47 kDa subunit|adapter-related protein complex 1 subunit mu-1|adaptor protein complex AP-1 mu-1 subunit|adaptor protein complex AP-1 subunit mu-1|adaptor related protein complex 1 mu 1 subunit|clathrin adaptor protein AP47|clathrin assembly protein complex 1 medium chain 1|clathrin assembly protein complex 1 mu-1 medium chain 1|clathrin…	NM_032493.3	NP_115882.1	NC_000019.10	protein-coding	REVIEWED	19	+	16197853	16235344	Reference GRCh38.p12 Primary Assembly
hsa-let-7b-5p	NM_025138.4	1	2889.2	2889.2	0	0	59	59	0	9	1	0	19	240	24	0	213.2	0	0	22	5185	3	21	679	697	19	19	0	read	NM_025138.4	9606	80209	PROSER1	C13orf23	proline and serine rich 1	proline and serine-rich protein 1	NM_025138.4	NP_079414.3	NC_000013.11	protein-coding	REVIEWED	13	-	39009864	39038109	Reference GRCh38.p12 Primary Assembly
hsa-let-7b-5p	NM_024017.4	1	2812.3	2812.3	0	0	58	58	0	7.5	1	1	20	244	24	0	182.3	0	0	22	2711	3	22	817	835	20	19	0	read	NM_024017.4	9606	3219	HOXB9	HOX-2.5|HOX2|HOX2E	homeobox B9	homeobox protein Hox-B9|homeo box 2E|homeo box B9|homeobox protein Hox-2.5|homeobox protein Hox-2E	NM_024017.4	NP_076922.1	NC_000017.11	protein-coding	REVIEWED	17	-	48621155	48626472	Reference GRCh38.p12 Primary Assembly
hsa-let-7b-5p	NM_153377.4	1	2963.6	2963.6	0	0	57	84	0	5	1	0	22	320	28	0	267.6	0	0	22	4110	1	22	3682	3703	22	22	0	read	NM_153377.4	9606	121227	LRIG3	LIG3	leucine rich repeats and immunoglobulin like domains 3	leucine-rich repeats and immunoglobulin-like domains protein 3|LIG-3	NM_153377.4	NP_700356.2	NC_000012.12	protein-coding	VALIDATED	12	-	58872154	58920537	Reference GRCh38.p12 Primary Assembly
hsa-let-7b-5p	NM_022483.4	1	2821.9	2821.9	0	0	57	60	0	4	1	1	22	244	16	0	220.9	0	0	22	2761	1	22	692	712	22	21	0	read	NM_022483.4	9606	64417	TMEM267	C5orf28	transmembrane protein 267	transmembrane protein 267|transmembrane protein C5orf28	NM_022483.4	NP_071928.2	NC_000005.10	protein-coding	VALIDATED	5	-	43444251	43484658	Reference GRCh38.p12 Primary Assembly
hsa-let-7b-5p	NM_194278.3	1	2732.3	2732.3	0	0	56	56	0	13.5	1	0	9	160	0	0	292.3	0	0	22	8100	13	21	7911	7919	9	9	0	read	NM_194278.3	9606	91748	ELMSAN1	C14orf117|C14orf43|LSR68|MIDEAS|c14_5541	ELM2 and Myb/SANT domain containing 1	ELM2 and SANT domain-containing protein 1|ELM2 and Myb/SANT-like domain containing 1	NM_194278.3	NP_919254.2	NC_000014.9	protein-coding	VALIDATED	14	-	73715121	73790284	Reference GRCh38.p12 Primary Assembly
hsa-let-7b-5p	NM_032331.3	1	2712.2	2712.2	0	0	54	57	0	9	1	0	20	312	4	0	188.2	0	0	22	1027	3	22	650	669	20	20	0	read	NM_032331.3	9606	110599564	EEF1AKMT4	-	EEF1A lysine methyltransferase 4	EEF1A lysine methyltransferase 4|eukaryotic translation elongation factor 1 alpha lysine specific methyltransferase 4	NM_032331.3	NP_115707.2	NC_000003.12	protein-coding	VALIDATED	3	+	184249656	184258758	Reference GRCh38.p12 Primary Assembly
hsa-let-7b-5p	NM_177422.2	1	2544.6	2544.6	0	0	50	53	0	10	1	0	16	244	0	0	253.6	0	0	22	3409	7	22	1817	1832	16	16	0	read	NM_177422.2	9606	192669	AGO3	EIF2C3	argonaute 3, RISC catalytic component	protein argonaute-3|argonaute RISC catalytic component 3|eukaryotic translation initiation factor 2C, 3|hAgo3	NM_177422.2	NP_803171.1	NC_000001.11	protein-coding	REVIEWED	1	+	35925682	36056469	Reference GRCh38.p12 Primary Assembly
hsa-let-7b-5p	NM_022841.5	1	2503	2503	0	0	50	56	0	6.5	1	0	20	244	28	0	167	0	0	22	7203	3	22	3933	3952	20	20	0	read	NM_022841.5	9606	64864	RFX7	RFXDC2	regulatory factor X7	DNA-binding protein RFX7|regulatory factor X domain containing 2|regulatory factor X domain-containing protein 2|regulatory factor X, 7	NM_022841.5	NP_073752.5	NC_000015.10	protein-coding	VALIDATED	15	-	56090532	56247653	Reference GRCh38.p12 Primary Assembly
hsa-let-7b-5p	NM_021627.2	1	2535.4	2535.4	0	0	50	50	0	9.5	1	0	18	244	16	0	228.4	0	0	22	3207	5	22	1987	2004	18	18	0	read	NM_021627.2	9606	59343	SENP2	AXAM2|SMT3IP2	SUMO specific peptidase 2	sentrin-specific protease 2|SMT3-specific isopeptidase 2|SUMO1/sentrin/SMT3 specific peptidase 2|SUMO1/sentrin/SMT3 specific protease 2|sentrin (SUMO1) specific peptidase 2|sentrin/SUMO-specific protease SENP2	NM_021627.2	NP_067640.2	NC_000003.12	protein-coding	VALIDATED	3	+	185586242	185631100	Reference GRCh38.p12 Primary Assembly
hsa-let-7b-5p	NM_014865.3	1	2527.5	2527.5	0	0	50	50	0	14	1	0	8	312	0	0	175.5	0	0	22	4806	15	22	2146	2153	8	8	0	read	NM_014865.3	9606	9918	NCAPD2	CAP-D2|CNAP1|MCPH21|hCAP-D2	non-SMC condensin I complex subunit D2	condensin complex subunit 1|XCAP-D2 homolog|chromosome condensation-related SMC-associated protein 1|chromosome-associated protein D2	NM_014865.3	NP_055680.3	NC_000012.12	protein-coding	VALIDATED	12	+	6494131	6531965	Reference GRCh38.p12 Primary Assembly
hsa-let-7b-5p	NM_005274.2	1	2511.5	2511.5	0	0	50	65	0	11.5	1	0	16	240	0	0	232.5	0	0	22	823	6	21	701	716	16	16	0	read	NM_005274.2	9606	2787	GNG5	-	G protein subunit gamma 5	guanine nucleotide-binding protein G(I)/G(S)/G(O) subunit gamma-5|guanine nucleotide binding protein (G protein), gamma 5	NM_005274.2	NP_005265.1	NC_000001.11	protein-coding	VALIDATED	1	-	84498322	84506578	Reference GRCh38.p12 Primary Assembly
hsa-let-7b-5p	NM_139071.2	1	2585.1	2585.1	0	0	49	49	0	9	1	0	16	312	0	0	260.1	0	0	22	3308	7	22	559	574	16	16	0	read	NM_139071.2	9606	6602	SMARCD1	BAF60A|CRACD1|Rsc6p	SWI/SNF related, matrix associated, actin dependent regulator of chromatin, subfamily d, member 1	SWI/SNF-related matrix-associated actin-dependent regulator of chromatin subfamily D member 1|60 kDa BRG-1/Brm-associated factor subunit A|BRG1-associated factor 60A|SWI/SNF complex 60 kDa subunit A|Swp73-like protein|chromatin remodeling complex BAF60A subunit|mammalian chromatin remodeling complex BRG1-associated factor 60A	NM_139071.2	NP_620710.2	NC_000012.12	protein-coding	REVIEWED	12	+	50085199	50100710	Reference GRCh38.p12 Primary Assembly
hsa-let-7b-5p	NM_020134.3	1	2480.2	2480.2	0	0	48	100	0	7	1	0	22	312	28	0	165.2	0	0	22	5225	1	22	1068	1089	22	22	0	read	NM_020134.3	9606	56896	DPYSL5	CRAM|CRMP-5|CRMP5|Ulip6	dihydropyrimidinase like 5	dihydropyrimidinase-related protein 5|CRMP3-associated molecule|DRP-5|ULIP-6|UNC33-like phosphoprotein 6|collapsin response mediator protein-5	NM_020134.3	NP_064519.2	NC_000002.12	protein-coding	VALIDATED	2	+	26848100	26950350	Reference GRCh38.p12 Primary Assembly
hsa-let-7b-5p	NM_198437.2	1	2403	2403	0	0	47	47	0	7.5	1	1	20	244	40	0	189	0	0	22	2172	4	22	413	432	19	20	0	read	NM_198437.2	9606	6790	AURKA	AIK|ARK1|AURA|BTAK|PPP1R47|STK15|STK6|STK7	aurora kinase A	aurora kinase A|aurora 2|aurora/IPL1-like kinase|aurora/IPL1-related kinase 1|breast tumor-amplified kinase|protein phosphatase 1, regulatory subunit 47|serine/threonine protein kinase 15|serine/threonine-protein kinase 6|serine/threonine-protein kinase aurora-A	NM_198437.2	NP_940839.1	NC_000020.11	protein-coding	REVIEWED	20	-	56369388	56392336	Reference GRCh38.p12 Primary Assembly
hsa-let-7b-5p	NM_014155.4	1	2383	2383	0	0	47	59	0	10	1	0	15	244	0	0	207	0	0	22	9351	8	22	3975	3989	15	15	0	read	NM_014155.4	9606	29068	ZBTB44	BTBD15|HSPC063|ZNF851	zinc finger and BTB domain containing 44	zinc finger and BTB domain-containing protein 44|BTB (POZ) domain containing 15|BTB/POZ domain-containing protein 15|zinc finger protein 851	NM_014155.4	NP_054874.3	NC_000011.10	protein-coding	VALIDATED	11	-	130226676	130314711	Reference GRCh38.p12 Primary Assembly
hsa-let-7b-5p	NM_024074.2	1	2418.5	2418.5	0	0	46	46	0	7.5	1	0	22	312	12	0	201.5	0	0	22	1640	1	22	182	203	22	22	0	read	NM_024074.2	9606	79041	TMEM38A	TRIC-A|TRICA	transmembrane protein 38A	trimeric intracellular cation channel type A	NM_024074.2	NP_076979.1	NC_000019.10	protein-coding	VALIDATED	19	+	16661126	16689019	Reference GRCh38.p12 Primary Assembly
hsa-let-7b-5p	NM_004187.3	1	2387.2	2387.2	0	0	46	52	0	6.5	1	0	21	248	12	0	222.2	0	0	22	6863	1	21	2091	2111	21	21	0	read	NM_004187.3	9606	8242	KDM5C	DXS1272E|JARID1C|MRX13|MRXJ|MRXSCJ|MRXSJ|SMCX|XE169	lysine demethylase 5C	lysine-specific demethylase 5C|JmjC domain-containing protein SMCX|Jumonji, AT rich interactive domain 1C (RBP2-like)|Jumonji/ARID domain-containing protein 1C|Smcx homolog, X chromosome|Smcy homolog, X-linked|histone demethylase JARID1C|lysine (K)-specific demethylase 5C	NM_004187.3	NP_004178.2	NC_000023.11	protein-coding	REVIEWED	X	-	53159734	53225421	Reference GRCh38.p12 Primary Assembly
hsa-let-7b-5p	NM_019555.2	1	2313.4	2313.4	0	0	45	45	0	11	1	0	12	312	0	0	148.4	0	0	22	3612	11	22	189	200	12	12	0	read	NM_019555.2	9606	50650	ARHGEF3	GEF3|STA3|XPLN	Rho guanine nucleotide exchange factor 3	rho guanine nucleotide exchange factor 3|59.8 kDA protein|Rho guanine nucleotide exchange factor (GEF) 3|RhoGEF protein|exchange factor found in platelets and leukemic and neuronal tissues, XPLN	NM_019555.2	NP_062455.1	NC_000003.12	protein-coding	REVIEWED	3	-	56727417	57079307	Reference GRCh38.p12 Primary Assembly
hsa-let-7b-5p	NM_005223.3	1	1875.4	1875.4	0	0	45	53	0	5	1	0	20	-80	36	0	42.4	0	0	22	3108	1	20	1284	1303	20	20	12	read	NM_005223.3	9606	1773	DNASE1	DNL1|DRNI	deoxyribonuclease 1	deoxyribonuclease-1|DNase I, lysosomal|Dornase alfa|deoxyribonuclease I|human urine deoxyribonuclease I	NM_005223.3	NP_005214.2	NC_000016.10	protein-coding	REVIEWED	16	+	3611736	3665471	Reference GRCh38.p12 Primary Assembly
hsa-let-7b-5p	NM_201567.1	1	2271	2271	0	0	44	48	0	8	1	0	21	252	8	0	200	0	0	22	3597	2	22	2358	2378	21	21	0	read	NM_201567.1	9606	993	CDC25A	CDC25A2	cell division cycle 25A	M-phase inducer phosphatase 1|CDC25 isoform A1-CAG|CDC25A2-CAG isoform|dual specificity phosphatase CDC25A	NM_201567.1	NP_963861.1	NC_000003.12	protein-coding	REVIEWED	3	-	48157177	48188404	Reference GRCh38.p12 Primary Assembly
hsa-let-7b-5p	NM_207171.2	1	2284.8	2284.8	0	0	43	43	0	9	1	0	20	244	4	0	266.8	0	0	22	6163	3	22	4429	4448	20	20	0	read	NM_207171.2	9606	23126	POGZ	MRD37|WHSUS|ZNF280E|ZNF635|ZNF635m	pogo transposable element derived with ZNF domain	pogo transposable element with ZNF domain|putative protein product of Nbla00003|zinc finger protein 280E|zinc finger protein 635	NM_207171.2	NP_997054.1	NC_000001.11	protein-coding	REVIEWED	1	-	151402723	151459464	Reference GRCh38.p12 Primary Assembly
hsa-let-7b-5p	NM_006526.2	1	2356.5	2356.5	0	0	43	43	0	6	1	0	20	252	24	0	290.5	0	0	22	5653	3	22	1711	1730	20	20	0	read	NM_006526.2	9606	7764	ZNF217	ZABC1	zinc finger protein 217	zinc finger protein 217	NM_006526.2	NP_006517.1	NC_000020.11	protein-coding	VALIDATED	20	-	53567064	53608968	Reference GRCh38.p12 Primary Assembly
hsa-let-7b-5p	NR_135191.1	2	2796.9	2276	0	0	42	108	0	6.5	1	1	19	320	16	0	208	0	0	22	5183	4	22	486	503	19	18	0	read	NR_135191.1	9606	26985	AP3M1	-	adaptor related protein complex 3 subunit mu 1	AP-3 complex subunit mu-1|AP-3 adapter complex mu3A subunit|adapter-related protein complex 3 mu-1 subunit|adaptor related protein complex 3 mu 1 subunit|clathrin adaptor complex AP3, mu-3A subunit|mu-adaptin 3A|mu3A-adaptin	NR_135191.1	-	NC_000010.11	protein-coding	REVIEWED	10	-	74120011	74151084	Reference GRCh38.p12 Primary Assembly
hsa-let-7b-5p	NM_194298.2	1	2192.7	2192.7	0	0	42	42	0	10	1	0	20	244	4	0	224.7	0	0	22	4001	3	22	2564	2583	20	20	0	read	NM_194298.2	9606	220963	SLC16A9	C10orf36|MCT9	solute carrier family 16 member 9	monocarboxylate transporter 9|MCT 9|monocarboxylic acid transporter 9|solute carrier family 16 (monocarboxylic acid transporters), member 9	NM_194298.2	NP_919274.1	NC_000010.11	protein-coding	VALIDATED	10	-	59650763	59710078	Reference GRCh38.p12 Primary Assembly
hsa-let-7b-5p	NM_005904.3	1	2207.4	2207.4	0	0	42	50	0	14	1	0	8	312	0	0	175.4	0	0	22	3088	15	22	1155	1162	8	8	0	read	NM_005904.3	9606	4092	SMAD7	CRCS3|MADH7|MADH8	SMAD family member 7	mothers against decapentaplegic homolog 7|MAD (mothers against decapentaplegic, Drosophila) homolog 7|MAD homolog 8|Mothers against decapentaplegic, drosophila, homolog of, 7|SMAD, mothers against DPP homolog 7|hSMAD7|mothers against DPP homolog 8	NM_005904.3	NP_005895.1	NC_000018.10	protein-coding	REVIEWED	18	-	48919852	48950710	Reference GRCh38.p12 Primary Assembly
hsa-let-7b-5p	NM_003576.4	1	2195	2195	0.0018	0.0119	41	41	0	8	1	0	22	244	8	0	256	0	0	22	4579	1	22	2273	2294	22	22	0	read	NM_003576.4	9606	8428	STK24	HEL-S-95|MST3|MST3B|STE20|STK3	serine/threonine kinase 24	serine/threonine-protein kinase 24|STE20-like kinase 3|STE20-like kinase MST3|epididymis secretory protein Li 95|mammalian STE20-like protein kinase 3|serine/threonine kinase 24 (STE20 homolog, yeast)|sterile 20-like kinase 3	NM_003576.4	NP_003567.2	NC_000013.11	protein-coding	REVIEWED	13	-	98450198	98577150	Reference GRCh38.p12 Primary Assembly
hsa-let-7b-5p	NM_006328.3	2	1904.4	1685.3	2.22e-16	5.94e-14	38	44	0	7.5	1	0	18	32	36	0	29.3	0	0	22	5415	3	20	1416	1433	18	18	12	read	NM_006328.3	9606	10432	RBM14	COAA|PSP2|SIP|SYTIP1|TMEM137	RNA binding motif protein 14	RNA-binding protein 14|RRM-containing coactivator activator/modulator|SYT-interacting protein|paraspeckle protein 2|synaptotagmin-interacting protein|transmembrane protein 137	NM_006328.3	NP_006319.1	NC_000011.10	protein-coding	REVIEWED	11	+	66616581	66629933	Reference GRCh38.p12 Primary Assembly
hsa-let-7b-5p	NM_181528.3	1	1962.8	1962.8	0	0	36	42	0	7	1	0	22	252	12	0	204.8	0	0	22	956	1	22	449	470	22	22	0	read	NM_181528.3	9606	51126	NAA20	NAT3|NAT3P|NAT5|NAT5P|dJ1002M8.1	N(alpha)-acetyltransferase 20, NatB catalytic subunit	N-alpha-acetyltransferase 20|N-acetyltransferase 3 homolog|N-acetyltransferase 5 (ARD1 homolog, S. cerevisiae)|N-acetyltransferase 5 (GCN5-related, putative)|N-acetyltransferase 5, ARD1 subunit (arrest-defective 1, S. cerevisiae, homolog)|N-terminal acetyltransferase B complex catalytic subunit NAA20|N-terminal acetyltransferase B complex catalytic subunit NAT5|N-terminal acetyltransferase comple…	NM_181528.3	NP_852669.1	NC_000020.11	protein-coding	VALIDATED	20	+	20017289	20033628	Reference GRCh38.p12 Primary Assembly
hsa-let-7b-5p	NM_133372.2	1	2087.5	2087.5	0	0	36	42	0	6	1	0	20	320	12	0	246.5	0	0	22	6655	3	22	4841	4860	20	20	11.5	read	NM_133372.2	9606	96459	FNIP1	-	folliculin interacting protein 1	folliculin-interacting protein 1	NM_133372.2	NP_588613.2	NC_000005.10	protein-coding	REVIEWED	5	-	131641712	131797062	Reference GRCh38.p12 Primary Assembly
hsa-let-7b-5p	NM_012129.4	2	2615.5	2051.3	0	0	36	36	0	9.5	1	0	16	312	0	0	246.3	0	0	22	3641	7	22	1616	1631	16	16	0	read	NM_012129.4	9606	9069	CLDN12	-	claudin 12	claudin-12	NM_012129.4	NP_036261.1	NC_000007.14	protein-coding	REVIEWED	7	+	90403333	90415953	Reference GRCh38.p12 Primary Assembly
hsa-let-7b-5p	NM_002912.4	2	2551.5	2038.5	0	0	36	38	0	9.5	1	0	19	312	8	0	236.5	0	0	22	10854	4	22	3280	3298	19	19	0	read	NM_002912.4	9606	5980	REV3L	POLZ|REV3	REV3 like, DNA directed polymerase zeta catalytic subunit	DNA polymerase zeta catalytic subunit|REV3-like, polymerase (DNA directed), zeta, catalytic subunit|Rev-3, yeast, homolog-like (polymerase, DNA, zeta)	NM_002912.4	NP_002903.3	NC_000006.12	protein-coding	REVIEWED	6	-	111299030	111483714	Reference GRCh38.p12 Primary Assembly
hsa-let-7b-5p	NM_032783.4	1	1909.4	1909.4	0	0	35	35	0	9.5	1	0	19	244	12	0	205.4	0	0	22	3523	4	22	1298	1316	19	19	0	read	NM_032783.4	9606	84869	CBR4	SDR45C1	carbonyl reductase 4	carbonyl reductase family member 4|3-ketoacyl-[acyl-carrier-protein] reductase beta subunit|3-oxoacyl-[acyl-carrier-protein] reductase|KAR beta subunit|carbonic reductase 4|quinone reductase CBR4|short chain dehydrogenase/reductase family 45C member 1	NM_032783.4	NP_116172.2	NC_000004.12	protein-coding	VALIDATED	4	-	168894483	169010316	Reference GRCh38.p12 Primary Assembly
hsa-let-7b-5p	NM_006547.2	1	1994.1	1994.1	0	0	35	46	0	10	1	0	15	320	0	0	222.1	0	0	22	4168	8	22	2559	2573	15	15	0	read	NM_006547.2	9606	10643	IGF2BP3	CT98|IMP-3|IMP3|KOC|KOC1|VICKZ3	insulin like growth factor 2 mRNA binding protein 3	insulin-like growth factor 2 mRNA-binding protein 3|IGF-II mRNA-binding protein 3|IGF2 mRNA-binding protein 3|KH domain containing protein overexpressed in cancer|VICKZ family member 3|cancer/testis antigen 98	NM_006547.2	NP_006538.2	NC_000007.14	protein-coding	REVIEWED	7	-	23310208	23470673	Reference GRCh38.p12 Primary Assembly
hsa-let-7b-5p	NM_153029.3	1	1953.4	1953.4	0	0	34	34	0	9.5	1	0	18	244	28	0	274.4	0	0	22	7121	5	22	1588	1605	18	18	0	read	NM_153029.3	9606	9683	N4BP1	-	NEDD4 binding protein 1	NEDD4-binding protein 1	NM_153029.3	NP_694574.3	NC_000016.10	protein-coding	VALIDATED	16	-	48538725	48610213	Reference GRCh38.p12 Primary Assembly
hsa-let-7b-5p	NM_032440.3	1	1928.8	1928.8	0	0	34	47	0	6.5	1	0	20	252	16	0	236.8	0	0	22	10390	3	22	5900	5919	20	20	0	read	NM_032440.3	9606	84458	LCOR	C10orf12|MLR2	ligand dependent nuclear receptor corepressor	ligand-dependent corepressor|mblk1-related protein 2	NM_032440.3	NP_115816.2	NC_000010.11	protein-coding	VALIDATED	10	+	96832259	96986211	Reference GRCh38.p12 Primary Assembly
hsa-let-7b-5p	NM_019001.4	3	3044.8	1910.4	0	0	32	32	0	12.5	1	0	12	312	0	0	276.4	0	0	22	10143	11	22	1003	1014	12	12	0	read	NM_019001.4	9606	54464	XRN1	2021-09-01	5'-3' exoribonuclease 1	5'-3' exoribonuclease 1|strand-exchange protein 1 homolog	NM_019001.4	NP_061874.3	NC_000003.12	protein-coding	REVIEWED	3	-	142306606	142448061	Reference GRCh38.p12 Primary Assembly
hsa-let-7b-5p	NM_005858.3	2	2370.8	1865.2	0	0	32	32	0	7.5	1	0	22	244	12	0	277.2	0	0	22	3549	1	22	2810	2831	22	22	0	read	NM_005858.3	9606	10270	AKAP8	AKAP 95|AKAP-8|AKAP-95|AKAP95	A-kinase anchoring protein 8	A-kinase anchor protein 8|A kinase (PRKA) anchor protein 8|A-kinase anchor protein, 95kDa	NM_005858.3	NP_005849.1	NC_000019.10	protein-coding	REVIEWED	19	-	15353520	15379814	Reference GRCh38.p12 Primary Assembly
hsa-let-7b-5p	NM_003774.4	2	2594.3	1798	4.44e-16	9.64e-14	32	32	0	8.5	1	0	21	244	16	0	212	0	0	22	5408	2	22	556	576	21	21	0	read	NM_003774.4	9606	8693	GALNT4	GALNAC-T4|GALNACT4	polypeptide N-acetylgalactosaminyltransferase 4	polypeptide N-acetylgalactosaminyltransferase 4|UDP-GalNAc:polypeptide N-acetylgalactosaminyltransferase 4|UDP-N-acetyl-alpha-D-galactosamine:polypeptide N-acetylgalactosaminyltransferase 4 (GalNAc-T4)|polypeptide GalNAc transferase 4|pp-GaNTase 4|protein-UDP acetylgalactosaminyltransferase 4	NM_003774.4	NP_003765.2	NC_000012.12	protein-coding	REVIEWED	12	-	89519411	89524805	Reference GRCh38.p12 Primary Assembly
hsa-let-7b-5p	NM_002013.3	1	1829.6	1829.6	0	0	32	33	0	11.5	1	0	12	244	0	0	256.6	0	0	22	1353	11	22	987	998	12	12	0	read	NM_002013.3	9606	2287	FKBP3	FKBP-25|FKBP-3|FKBP25|PPIase	FK506 binding protein 3	peptidyl-prolyl cis-trans isomerase FKBP3|25 kDa FK506-binding protein|25 kDa FKBP|FK506 binding protein 3, 25kDa|FK506-binding protein 25, T-cell|PPIase FKBP3|immunophilin FKBP25|rapamycin binding protein|rapamycin-selective 25 kDa immunophilin|rotamase	NM_002013.3	NP_002004.1	NC_000014.9	protein-coding	REVIEWED	14	-	45115291	45134528	Reference GRCh38.p12 Primary Assembly
hsa-let-7b-5p	NM_001199781.1	2	2594.3	1798	0	0	32	32	0	8.5	1	0	21	244	16	0	212	0	0	22	5507	2	22	657	677	21	21	0	read	NM_001199781.1	9606	100528030	POC1B-GALNT4	-	POC1B-GALNT4 readthrough	POC1B-GALNT4 protein|POC1B-GALNT4 fusion	NM_001199781.1	NP_001186710.1	NC_000012.12	protein-coding	VALIDATED	12	-	89519411	89526261	Reference GRCh38.p12 Primary Assembly
hsa-let-7b-5p	NM_177972.2	2	2330.8	1793.3	0	0	31	31	0	6.5	1	0	22	252	16	0	226.3	0	0	22	6175	1	22	1068	1089	22	22	0	read	NM_177972.2	9606	7275	TUB	RDOB|rd5	tubby bipartite transcription factor	tubby protein homolog|tubby homolog|tubby homologue	NM_177972.2	NP_813977.1	NC_000011.10	protein-coding	REVIEWED	11	+	8019179	8106106	Reference GRCh38.p12 Primary Assembly
hsa-let-7b-5p	NM_152739.3	1	1736.7	1736.7	4.22e-15	8.9e-13	31	31	0	7	1	1	20	244	40	0	166.7	0	0	22	2076	3	22	749	767	20	19	0	read	NM_152739.3	9606	3205	HOXA9	ABD-B|HOX1|HOX1.7|HOX1G	homeobox A9	homeobox protein Hox-A9|homeobox protein Hox-1G|homeodomain protein HOXA9	NM_152739.3	NP_689952.1	NC_000007.14	protein-coding	REVIEWED	7	-	27162437	27165529	Reference GRCh38.p12 Primary Assembly
hsa-let-7b-5p	NM_005339.4	1	1862	1862	0	0	31	36	0	10.5	1	0	17	244	16	0	322	0	0	22	5259	6	22	3102	3118	17	17	0	read	NM_005339.4	9606	3093	UBE2K	E2-25K|HIP2|HYPG|LIG|UBC1	ubiquitin conjugating enzyme E2 K	ubiquitin-conjugating enzyme E2 K|E2 ubiquitin-conjugating enzyme K|E2(25K)|HIP-2|huntingtin-interacting protein 2|ubiquitin carrier protein|ubiquitin conjugating enzyme E2K|ubiquitin-conjugating enzyme E2(25K)|ubiquitin-conjugating enzyme E2-25 KDA|ubiquitin-conjugating enzyme E2K (UBC1 homolog, yeast)|ubiquitin-protein ligase	NM_005339.4	NP_005330.1	NC_000004.12	protein-coding	REVIEWED	4	+	39698043	39782791	Reference GRCh38.p12 Primary Assembly
hsa-let-7b-5p	NM_002078.4	1	1805	1805	0	0	31	31	0	7.5	1	0	22	252	16	0	250	0	0	22	7886	1	22	7581	7602	22	22	0	read	NM_002078.4	9606	2803	GOLGA4	CRPF46|GCP2|GOLG|MU-RMS-40.18|p230	golgin A4	golgin subfamily A member 4|256 kDa golgin|72.1 protein|centrosome-related protein F46|golgi autoantigen, golgin subfamily a, 4|golgin-240|golgin-245|protein 72.1|trans-Golgi p230	NM_002078.4	NP_002069.2	NC_000003.12	protein-coding	REVIEWED	3	+	37243190	37366878	Reference GRCh38.p12 Primary Assembly
hsa-let-7b-5p	NM_181783.3	1	1771.3	1771.3	0	0	30	50	0	9	1	0	20	248	12	0	265.3	0	0	22	7203	2	21	1059	1078	20	20	0	read	NM_181783.3	9606	160418	TMTC3	LIS8|SMILE	transmembrane and tetratricopeptide repeat containing 3	transmembrane and TPR repeat-containing protein 3	NM_181783.3	NP_861448.2	NC_000012.12	protein-coding	REVIEWED	12	+	88142295	88199886	Reference GRCh38.p12 Primary Assembly
hsa-let-7b-5p	NM_173814.5	2	2427.7	1786.6	4.44e-16	1.12e-13	30	30	0	7.5	1	1	19	244	60	0	233.6	0	0	22	12123	5	22	4084	4102	18	19	0	read	NM_173814.5	9606	283659	PRTG	IGDCC5	protogenin	protogenin|immunoglobulin superfamily, DCC subclass, member 5|protogenin homolog (Gallus gallus)|shen-dan	NM_173814.5	NP_776175.2	NC_000015.10	protein-coding	REVIEWED	15	-	55611539	55743123	Reference GRCh38.p12 Primary Assembly
hsa-let-7b-5p	NM_018970.6	1	1845.4	1845.4	1.26e-13	2.48e-11	30	30	0	3	1	1	23	312	44	0	211.4	0	0	22	4948	1	22	1212	1234	22	23	0	read	NM_018970.6	9606	54329	GPR85	SREB|SREB2	G protein-coupled receptor 85	probable G-protein coupled receptor 85|seven transmembrane helix receptor|super conserved receptor expressed in brain 2	NM_018970.6	NP_061843.3	NC_000007.14	protein-coding	VALIDATED	7	-	113080412	113087777	Reference GRCh38.p12 Primary Assembly
hsa-let-7b-5p	NM_018158.2	1	1679	1679	0	0	30	47	0	7.5	1	0	21	240	4	0	178	0	0	22	2982	1	21	961	981	21	21	0	read	NM_018158.2	9606	22950	SLC4A1AP	HLC3	solute carrier family 4 member 1 adaptor protein	kanadaptin|HLC-3|human lung cancer oncogene 3 protein|kidney anion exchanger adapter protein|kidney anion exchanger adaptor protein|lung cancer oncogene 3|solute carrier family 4 (anion exchanger), member 1, adapter protein|solute carrier family 4 (anion exchanger), member 1, adaptor protein|solute carrier family 4 anion exchanger member 1 adapter protein	NM_018158.2	NP_060628.2	NC_000002.12	protein-coding	VALIDATED	2	+	27663470	27694979	Reference GRCh38.p12 Primary Assembly
hsa-let-7b-5p	NM_016516.2	2	2248.5	1715.8	0	0	30	30	0	6	1	1	22	240	12	0	214.8	0	0	22	3994	1	21	469	490	21	22	0	read	NM_016516.2	9606	51542	VPS54	HCC8|PPP1R164|SLP-8p|VPS54L|WR|hVps54L	VPS54, GARP complex subunit	vacuolar protein sorting-associated protein 54|hepatocellular carcinoma protein 8|protein phosphatase 1, regulatory subunit 164|tumor antigen HOM-HCC-8|tumor antigen SLP-8p|vacuolar protein sorting 54 homolog	NM_016516.2	NP_057600.2	NC_000002.12	protein-coding	REVIEWED	2	-	63892148	64019421	Reference GRCh38.p12 Primary Assembly
hsa-let-7b-5p	NM_177438.2	5	4642.3	1711.4	6.66e-16	1.48e-13	29	29	0	8	1	0	21	252	12	0	236.4	0	0	22	10323	2	22	7350	7370	21	21	0	read	NM_177438.2	9606	23405	DICER1	DCR1|Dicer|Dicer1e|HERNA|K12H4.8-LIKE|MNG1|RMSE2	dicer 1, ribonuclease III	endoribonuclease Dicer|Dicer1, Dcr-1 homolog|dicer 1, double-stranded RNA-specific endoribonuclease|dicer 1, ribonuclease type III|helicase MOI|helicase with RNAse motif	NM_177438.2	NP_803187.1	NC_000014.9	protein-coding	REVIEWED	14	-	95086227	95158262	Reference GRCh38.p12 Primary Assembly
hsa-let-7b-5p	NM_021127.2	1	1701.1	1701.1	0	0	29	29	0	9	1	0	20	252	4	0	239.1	0	0	22	1954	3	22	1740	1759	20	20	0	read	NM_021127.2	9606	5366	PMAIP1	APR|NOXA	phorbol-12-myristate-13-acetate-induced protein 1	phorbol-12-myristate-13-acetate-induced protein 1|PMA-induced protein 1|adult T cell leukemia-derived PMA-responsive|immediate-early-response protein APR|protein Noxa	NM_021127.2	NP_066950.1	NC_000018.10	protein-coding	VALIDATED	18	+	59899959	59904305	Reference GRCh38.p12 Primary Assembly
hsa-let-7b-5p	NM_020440.3	1	1455	1455	1.59e-12	3.33e-10	29	29	0	4.5	1	0	20	40	116	0	57	0	0	22	6319	2	21	5970	5989	20	20	11	read	NM_020440.3	9606	5738	PTGFRN	CD315|CD9P-1|EWI-F|FPRP|SMAP-6	prostaglandin F2 receptor inhibitor	prostaglandin F2 receptor negative regulator|CD9 partner 1|glu-Trp-Ile EWI motif-containing protein F|prostaglandin F2-alpha receptor regulatory protein|prostaglandin F2-alpha receptor-associated protein	NM_020440.3	NP_065173.2	NC_000001.11	protein-coding	VALIDATED	1	+	116909922	116990357	Reference GRCh38.p12 Primary Assembly
hsa-let-7b-5p	NM_177966.6	2	1776.7	1640.3	0	0	28	28	0	8.5	1	0	21	240	16	0	218.3	0	0	22	5524	1	21	2799	2819	21	21	0	read	NM_177966.6	9606	201626	PDE12	2'-PDE|2-PDE	phosphodiesterase 12	2',5'-phosphodiesterase 12|2'-phosphodiesterase|mitochondrial deadenylase	NM_177966.6	NP_808881.3	NC_000003.12	protein-coding	VALIDATED	3	+	57556246	57656479	Reference GRCh38.p12 Primary Assembly
hsa-let-7b-5p	NM_152279.3	1	1658.3	1658.3	8.44e-15	1.94e-12	28	28	0	5	1	0	22	252	44	0	169.3	0	0	22	6210	1	22	5139	5160	22	22	0	read	NM_152279.3	9606	92285	ZNF585B	SZFP41	zinc finger protein 585B	zinc finger protein 585B|zinc finger protein 41-like protein	NM_152279.3	NP_689492.3	NC_000019.10	protein-coding	VALIDATED	19	-	37181578	37210548	Reference GRCh38.p12 Primary Assembly
hsa-let-7b-5p	NM_006038.3	1	1601.4	1601.4	0	0	28	28	0	7.5	1	0	21	240	4	0	182.4	0	0	22	4072	1	21	2832	2852	21	21	0	read	NM_006038.3	9606	9825	SPATA2	PD1|PPP1R145|tamo	spermatogenesis associated 2	spermatogenesis-associated protein 2|protein phosphatase 1, regulatory subunit 145|spermatogenesis associated PD1|spermatogenesis-associated protein PD1	NM_006038.3	NP_006029.1	NC_000020.11	protein-coding	VALIDATED	20	-	49903390	49915542	Reference GRCh38.p12 Primary Assembly
hsa-let-7b-5p	NR_133924.1	1	1675.9	1675.9	0	0	27	27	0	7.5	1	1	19	240	44	0	259.9	0	0	22	3576	4	21	2894	2912	18	19	0	read	NR_133924.1	9606	84068	SLC10A7	C4orf13|P7	solute carrier family 10 member 7	sodium/bile acid cotransporter 7|Na(+)/bile acid cotransporter 7|SBF-domain containing protein|solute carrier family 10 (sodium/bile acid cotransporter family), member 7	NR_133924.1	-	NC_000004.12	protein-coding	VALIDATED	4	-	146253980	146522350	Reference GRCh38.p12 Primary Assembly
hsa-let-7b-5p	NM_152699.4	1	1611.4	1611.4	0	0	27	32	0	12.5	1	0	11	244	0	0	243.4	0	0	22	6324	12	22	2636	2646	11	11	0	read	NM_152699.4	9606	205564	SENP5	-	SUMO specific peptidase 5	sentrin-specific protease 5|SUMO1/sentrin specific peptidase 5|SUMO1/sentrin specific protease 5|sentrin/SUMO-specific protease SENP5	NM_152699.4	NP_689912.2	NC_000003.12	protein-coding	VALIDATED	3	+	196867855	196934713	Reference GRCh38.p12 Primary Assembly
hsa-let-7b-5p	NM_148177.2	1	1678.6	1678.6	1.07e-14	2.57e-12	27	28	0	5.5	1	0	20	240	60	0	225.6	0	0	22	6435	2	21	1489	1508	20	20	0	read	NM_148177.2	9606	114907	FBXO32	Fbx32|MAFbx	F-box protein 32	F-box only protein 32|atrogin 1|muscle atrophy F-box protein	NM_148177.2	NP_680482.1	NC_000008.11	protein-coding	REVIEWED	8	-	123497886	123541252	Reference GRCh38.p12 Primary Assembly
hsa-let-7b-5p	NR_135501.1	2	2105.1	1604.3	0	0	26	26	0	14	1	0	8	312	0	0	212.3	0	0	22	3231	15	22	2230	2237	8	8	0	read	NR_135501.1	9606	3978	LIG1	-	DNA ligase 1	DNA ligase 1|ligase I, DNA, ATP-dependent|polydeoxyribonucleotide synthase [ATP] 1	NR_135501.1	-	NC_000019.10	protein-coding	REVIEWED	19	-	48115444	48170602	Reference GRCh38.p12 Primary Assembly
hsa-let-7b-5p	NM_183048.3	1	1632.8	1632.8	0.0175	0.0323	26	30	0	11	1	0	13	312	0	0	231.8	0	0	22	5174	10	22	1162	1174	13	13	0	read	NM_183048.3	9606	23613	ZMYND8	PRKCBP1|PRO2893|RACK7	zinc finger MYND-type containing 8	protein kinase C-binding protein 1|CTCL tumor antigen se14-3|cutaneous T-cell lymphoma-associated antigen se14-3|predicted protein of HQ2893|zinc finger MYND domain-containing protein 8	NM_183048.3	NP_898869.1	NC_000020.11	protein-coding	REVIEWED	20	-	47209213	47357779	Reference GRCh38.p12 Primary Assembly
hsa-let-7b-5p	NM_006801.2	1	1598.4	1598.4	0	0	26	36	0	8	1	0	20	240	4	0	256.4	0	0	22	1575	2	21	767	786	20	20	0	read	NM_006801.2	9606	10945	KDELR1	ERD2|ERD2.1|HDEL|PM23	KDEL endoplasmic reticulum protein retention receptor 1	ER lumen protein-retaining receptor 1|KDEL (Lys-Asp-Glu-Leu) endoplasmic reticulum protein retention receptor 1|KDEL receptor 1|putative MAPK-activating protein PM23	NM_006801.2	NP_006792.1	NC_000019.10	protein-coding	REVIEWED	19	-	48382569	48391552	Reference GRCh38.p12 Primary Assembly
hsa-let-7b-5p	NM_144775.2	3	2256.8	1480	1.11e-16	2.09e-14	25	33	0	9	1	0	18	248	12	0	168	0	0	22	8327	4	21	4325	4342	18	18	0	read	NM_144775.2	9606	140775	SMCR8	-	Smith-Magenis syndrome chromosome region, candidate 8	guanine nucleotide exchange protein SMCR8|smith-Magenis syndrome chromosomal region candidate gene 8 protein	NM_144775.2	NP_658988.2	NC_000017.11	protein-coding	VALIDATED	17	+	18315279	18328055	Reference GRCh38.p12 Primary Assembly
hsa-let-7b-5p	NM_138930.3	1	1493.9	1493.9	1.87e-11	3.22e-09	25	34	0	12.5	1	0	12	244	0	0	208.9	0	0	22	1985	11	22	1502	1513	12	12	0	read	NM_138930.3	9606	56616	DIABLO	DFNA64|SMAC	diablo IAP-binding mitochondrial protein	diablo homolog, mitochondrial|diablo-like protein|direct IAP-binding protein with low pI|second mitochondria-derived activator of caspase	NM_138930.3	NP_620308.1	NC_000012.12	protein-coding	REVIEWED	12	-	122207661	122227533	Reference GRCh38.p12 Primary Assembly
hsa-let-7b-5p	NM_033395.1	3	2628.5	1541.9	0	0	25	38	0	7.5	1	0	19	240	16	0	224.9	0	0	22	8044	3	21	3890	3908	19	19	0	read	NM_033395.1	9606	85459	CEP295	KIAA1731	centrosomal protein 295	centrosomal protein of 295 kDa|centriolar protein CEP295|centrosomal protein 295kDa	NM_033395.1	NP_203753.1	NC_000011.10	protein-coding	VALIDATED	11	+	93661649	93730380	Reference GRCh38.p12 Primary Assembly
hsa-let-7b-5p	NM_024761.4	1	1507.7	1507.7	2.22e-15	4.91e-13	25	25	0	11.5	1	0	11	312	0	0	143.7	0	0	22	6528	12	22	2796	2806	11	11	0	read	NM_024761.4	9606	79817	MOB3B	C9orf35|MOB1D|MOBKL2B	MOB kinase activator 3B	MOB kinase activator 3B|MOB kinase activator-like 2B|MOB1, Mps One Binder kinase activator-like 2B|mob1 homolog 2b|monopolar spindle 1 binding, MOB1, domain containing|mps one binder kinase activator-like 2B	NM_024761.4	NP_079037.3	NC_000009.12	protein-coding	REVIEWED	9	-	27325208	27529851	Reference GRCh38.p12 Primary Assembly
hsa-let-7b-5p	NM_018948.3	1	1305.5	1305.5	1.99e-12	4.7e-10	25	25	0	6	1	0	21	168	16	0	57.5	0	0	22	3144	2	22	1425	1445	21	21	11	read	NM_018948.3	9606	54206	ERRFI1	GENE-33|MIG-6|MIG6|RALT	ERBB receptor feedback inhibitor 1	ERBB receptor feedback inhibitor 1|mitogen-inducible gene 6 protein|receptor-associated late transducer	NM_018948.3	NP_061821.1	NC_000001.11	protein-coding	VALIDATED	1	-	8011718	8026332	Reference GRCh38.p12 Primary Assembly
hsa-let-7b-5p	NR_049751.1	1	1434	1434	7.45e-09	9.18e-07	24	26	0	7.5	1	0	22	244	0	0	173	0	0	22	2390	1	22	425	446	22	22	0	read	NR_049751.1	9606	10313	RTN3	ASYIP|HAP|NSPL2|NSPLII|RTN3-A1	reticulon 3	reticulon-3|ASY interacting protein|NSP-like protein 2|NSP-like protein II|homolog of ASY protein|neuroendocrine-specific protein-like 2|neuroendocrine-specific protein-like II	NR_049751.1	-	NC_000011.10	protein-coding	REVIEWED	11	+	63681314	63759890	Reference GRCh38.p12 Primary Assembly
hsa-let-7b-5p	NR_045072.1	1	1404.4	1404.4	2.66e-15	6.85e-13	24	24	0	7.5	1	0	20	244	12	0	126.4	0	0	22	4696	3	22	1867	1886	20	20	11	read	NR_045072.1	9606	81566	CSRNP2	C12orf2|C12orf22|FAM130A1|PPP1R72|TAIP-12	cysteine and serine rich nuclear protein 2	cysteine/serine-rich nuclear protein 2|CSRNP-2|TGF-beta-induced apoptosis protein 12|family with sequence similarity 130, member A1|protein phosphatase 1, regulatory subunit 72	NR_045072.1	-	NC_000012.12	protein-coding	REVIEWED	12	-	51061204	51083670	Reference GRCh38.p12 Primary Assembly
hsa-let-7b-5p	NM_206855.2	1	1046.7	1046.7	3.24e-05	0.00143	24	25	0	10	1	0	13	-16	-10	0	54.7	0	0	22	16378	8	20	11190	11202	13	13	12	read	NM_206855.2	9606	9444	QKI	Hqk|QK|QK1|QK3|hqkI	QKI, KH domain containing RNA binding	protein quaking|QKI/LOC100132735 fusion|RNA binding protein HQK|homolog of mouse quaking QKI (KH domain RNA binding protein)|quaking homolog, KH domain RNA binding	NM_206855.2	NP_996737.1	NC_000006.12	protein-coding	REVIEWED	6	+	163414485	163578595	Reference GRCh38.p12 Primary Assembly
hsa-let-7b-5p	NM_024551.2	2	1665.2	1483.5	7.19e-13	1.64e-10	24	25	0	8	1	0	22	244	8	0	231.5	0	0	22	3982	1	22	1526	1547	22	22	0	read	NM_024551.2	9606	79602	ADIPOR2	ACDCR2|PAQR2	adiponectin receptor 2	adiponectin receptor protein 2|progestin and adipoQ receptor family member 2|progestin and adipoQ receptor family member II	NM_024551.2	NP_078827.2	NC_000012.12	protein-coding	VALIDATED	12	+	1691026	1788678	Reference GRCh38.p12 Primary Assembly
hsa-let-7b-5p	NM_015269.2	1	1439.4	1439.4	2.02e-11	3.48e-09	24	25	0	7.5	1	0	20	240	4	0	175.4	0	0	22	5856	2	21	2852	2871	20	20	11	read	NM_015269.2	9606	23318	TUT4	PAPD3|TENT3A|ZCCHC11	terminal uridylyl transferase 4	terminal uridylyltransferase 4|PAP associated domain containing 3|TUTase 4|zinc finger CCHC domain-containing protein 11|zinc finger CCHC-type containing 11|zinc finger, CCHC domain containing 11	NM_015269.2	NP_056084.1	NC_000001.11	protein-coding	VALIDATED	1	-	52423274	52553462	Reference GRCh38.p12 Primary Assembly
hsa-let-7b-5p	NM_003496.3	3	2527.5	1488.4	2.69e-12	5.04e-10	24	24	0	5	1	1	22	244	40	0	188.4	0	0	22	12608	1	22	2323	2343	22	21	0	read	NM_003496.3	9606	8295	TRRAP	PAF350/400|PAF400|STAF40|TR-AP|Tra1	transformation/transcription domain associated protein	transformation/transcription domain-associated protein|350/400 kDa PCAF-associated factor|tra1 homolog	NM_003496.3	NP_003487.1	NC_000007.14	protein-coding	REVIEWED	7	+	98878489	99013242	Reference GRCh38.p12 Primary Assembly
hsa-let-7b-5p	NM_001039111.2	5	3834.2	1603.1	1.7e-10	2.23e-08	24	25	0	12.5	1	0	12	312	0	0	289.1	0	0	22	8694	11	22	2918	2929	12	12	0	read	NM_001039111.2	9606	131405	TRIM71	LIN-41|LIN41	tripartite motif containing 71	E3 ubiquitin-protein ligase TRIM71|RING-type E3 ubiquitin transferase TRIM71|abnormal cell LINeage LIN-41|homolog of C. elegans Lin-41|protein lin-41 homolog|tripartite motif containing 71, E3 ubiquitin protein ligase|tripartite motif-containing protein 71	NM_001039111.2	NP_001034200.1	NC_000003.12	protein-coding	REVIEWED	3	+	32818017	32897825	Reference GRCh38.p12 Primary Assembly
hsa-let-7b-5p	NM_001145314.1	1	1482.3	1482.3	2.62e-14	5.41e-12	23	24	0	7	1	0	21	244	4	0	256.3	0	0	22	3290	2	22	432	452	21	21	0	read	NM_001145314.1	9606	80817	CEP44	KIAA1712|PS1TP3	centrosomal protein 44	centrosomal protein of 44 kDa|HBV PreS1-transactivated protein 3|centrosomal protein 44kDa	NM_001145314.1	NP_001138786.1	NC_000004.12	protein-coding	VALIDATED	4	+	174283676	174334354	Reference GRCh38.p12 Primary Assembly
hsa-let-7b-5p	NR_135107.1	2	1990	1456.8	4.44e-16	1.14e-13	22	22	0	10	1	0	17	320	12	0	197.8	0	0	22	4226	6	22	456	472	17	17	0	read	NR_135107.1	9606	64766	S100PBP	S100PBPR	S100P binding protein	S100P-binding protein|S100P binding protein 1	NR_135107.1	-	NC_000001.11	protein-coding	REVIEWED	1	+	32816766	32858878	Reference GRCh38.p12 Primary Assembly
hsa-let-7b-5p	NR_132731.1	1	1421.3	1421.3	2.22e-16	5.42e-14	22	32	0	11.5	1	0	14	240	0	0	255.3	0	0	22	1057	8	21	986	999	14	14	0	read	NR_132731.1	9606	9212	AURKB	AIK2|AIM-1|AIM1|ARK-2|ARK2|AurB|IPL1|PPP1R48|STK-1|STK12|STK5|aurkb-sv1|aurkb-sv2	aurora kinase B	aurora kinase B|aurora kinase B-Sv1|aurora kinase B-Sv2|aurora- and Ipl1-like midbody-associated protein 1|aurora-1|aurora-B|aurora-related kinase 2|aurora/IPL1-related kinase 2|protein phosphatase 1, regulatory subunit 48|serine/threonine kinase 12|serine/threonine-protein kinase 12|serine/threonine-protein kinase 5|serine/threonine-protein kinase aurora-B	NR_132731.1	-	NC_000017.11	protein-coding	REVIEWED	17	-	8204730	8210766	Reference GRCh38.p12 Primary Assembly
hsa-let-7b-5p	NR_130789.1	2	2341	1377.2	9.07e-10	1.56e-07	22	23	0	9.5	1	0	20	248	4	0	202.2	0	0	22	5681	2	21	3340	3359	20	20	0	read	NR_130789.1	9606	54471	MIEF1	HSU79252|MID51|SMCR7L|dJ1104E15.3	mitochondrial elongation factor 1	mitochondrial dynamics protein MID51|SMCR7-like protein|Smith-Magenis syndrome chromosome region, candidate 7-like|mitochondrial dynamic protein MID51|mitochondrial dynamic protein of 51 kDa|mitochondrial dynamics protein of 51 kDa|smith-Magenis syndrome chromosomal region candidate gene 7 protein-like	NR_130789.1	-	NC_000022.11	protein-coding	VALIDATED	22	+	39500099	39518133	Reference GRCh38.p12 Primary Assembly
hsa-let-7b-5p	NM_032837.2	2	1531.6	1412	1.22e-15	2.04e-13	22	25	0	7	1	0	21	248	4	0	222	0	0	22	2842	1	21	1127	1147	21	21	0	read	NM_032837.2	9606	84923	FAM104A	-	family with sequence similarity 104 member A	protein FAM104A	NM_032837.2	NP_116226.2	NC_000017.11	protein-coding	VALIDATED	17	-	73207352	73232393	Reference GRCh38.p12 Primary Assembly
hsa-let-7b-5p	NM_024838.4	1	1361.6	1361.6	2.22e-14	3.69e-12	22	22	0	7	1	0	19	160	40	0	217.6	0	0	22	3787	3	21	2418	2436	19	19	0	read	NM_024838.4	9606	79896	THNSL1	TSH1	threonine synthase like 1	threonine synthase-like 1	NM_024838.4	NP_079114.3	NC_000010.11	protein-coding	VALIDATED	10	+	24952318	25026663	Reference GRCh38.p12 Primary Assembly
hsa-let-7b-5p	NM_016274.5	1	1457.3	1457.3	0.0316	0.0464	22	22	0	14.5	1	0	8	244	0	0	297.3	0	0	22	2145	15	22	1661	1668	8	8	0	read	NM_016274.5	9606	51177	PLEKHO1	CKIP-1|CKIP1|JBP|OC120	pleckstrin homology domain containing O1	pleckstrin homology domain-containing family O member 1|C-Jun-binding protein|CK2 interacting protein 1; HQ0024c protein|CK2-interacting protein 1|PH domain-containing family O member 1|casein kinase 2-interacting protein 1|osteoclast maturation-associated gene 120 protein	NM_016274.5	NP_057358.2	NC_000001.11	protein-coding	VALIDATED	1	+	150149433	150160064	Reference GRCh38.p12 Primary Assembly
hsa-let-7b-5p	NM_003483.4	5	4531.3	1475.4	2e-11	3.55e-09	22	67	0	6	1	0	21	248	24	0	260.4	0	0	22	4150	1	21	3648	3668	21	21	0	read	NM_003483.4	9606	8091	HMGA2	BABL|HMGI-C|HMGIC|LIPO|STQTL9	high mobility group AT-hook 2	high mobility group protein HMGI-C|HMGA2/KRT121P fusion|high-mobility group (nonhistone chromosomal) protein isoform I-C	NM_003483.4	NP_003474.1	NC_000012.12	protein-coding	REVIEWED	12	+	65824459	65966290	Reference GRCh38.p12 Primary Assembly
hsa-let-7b-5p	NM_002148.3	1	1421.3	1421.3	9.63e-11	1.74e-08	22	22	0	10.5	1	0	19	244	12	0	246.3	0	0	22	1814	4	22	282	300	19	19	0	read	NM_002148.3	9606	3236	HOXD10	HOX4|HOX4D|HOX4E|Hox-4.4	homeobox D10	homeobox protein Hox-D10|homeo box 4D|homeo box D10|homeobox protein Hox-4D|homeobox protein Hox-4E	NM_002148.3	NP_002139.2	NC_000002.12	protein-coding	REVIEWED	2	+	176116763	176119941	Reference GRCh38.p12 Primary Assembly
hsa-let-7b-5p	NR_036634.1	1	1446.8	1446.8	2.85e-11	5.47e-09	21	21	0	13	1	0	9	320	0	0	242.8	0	0	22	6572	14	22	6161	6169	9	9	0	read	NR_036634.1	9606	7049	TGFBR3	BGCAN|betaglycan	transforming growth factor beta receptor 3	transforming growth factor beta receptor type 3|TGF-beta receptor type 3|TGF-beta receptor type III|TGFR-3|betaglycan proteoglycan|transforming growth factor beta receptor III	NR_036634.1	-	NC_000001.11	protein-coding	REVIEWED	1	-	91680342	91906001	Reference GRCh38.p12 Primary Assembly
hsa-let-7b-5p	NM_152505.3	1	1542.8	1542.8	0	0	21	24	0	6	1	0	22	312	24	0	305.8	0	0	22	2364	1	22	885	906	22	22	0	read	NM_152505.3	9606	150082	LCA5L	C21orf13	LCA5L, lebercilin like	lebercilin-like protein|leber congenital amaurosis 5-like protein	NM_152505.3	NP_689718.1	NC_000021.9	protein-coding	VALIDATED	21	-	39405843	39445795	Reference GRCh38.p12 Primary Assembly
hsa-let-7b-5p	NM_001100.3	1	1449.4	1449.4	1.14e-12	3.98e-10	21	26	0	8.5	1	0	15	252	0	0	295.4	0	0	22	1509	8	22	1394	1408	15	15	13	read	NM_001100.3	9606	58	ACTA1	ACTA|ASMA|CFTD|CFTD1|CFTDM|MPFD|NEM1|NEM2|NEM3|SHPM	actin, alpha 1, skeletal muscle	actin, alpha skeletal muscle|nemaline myopathy type 3	NM_001100.3	NP_001091.1	NC_000001.11	protein-coding	REVIEWED	1	-	229431244	229434095	Reference GRCh38.p12 Primary Assembly
hsa-let-7b-5p	NM_173547.3	2	1766.3	1279.3	7.31e-10	1.26e-07	20	20	0	10.5	1	0	14	312	0	0	117.3	0	0	22	3459	9	22	2533	2546	14	14	0	read	NM_173547.3	9606	201292	TRIM65	4732463G12Rik	tripartite motif containing 65	tripartite motif-containing protein 65	NM_173547.3	NP_775818.2	NC_000017.11	protein-coding	VALIDATED	17	-	75880378	75897007	Reference GRCh38.p12 Primary Assembly
hsa-let-7b-5p	NM_032424.2	1	1275.8	1275.8	1.23e-11	2.57e-09	20	20	0	10.5	1	0	17	152	28	0	251.8	0	0	22	4139	5	21	3008	3024	17	17	0	read	NM_032424.2	9606	84437	MSANTD4	KIAA1826	Myb/SANT DNA binding domain containing 4 with coiled-coils	myb/SANT-like DNA-binding domain-containing protein 4|Myb/SANT-like DNA-binding domain containing 4 with coiled-coils	NM_032424.2	NP_115800.1	NC_000011.10	protein-coding	VALIDATED	11	-	106007919	106022286	Reference GRCh38.p12 Primary Assembly
hsa-let-7b-5p	NM_022826.3	2	2363.7	1293.5	5.27e-13	9.38e-11	20	20	0	9	1	0	21	240	12	0	195.5	0	0	22	3536	1	21	1388	1408	21	21	0	read	NM_022826.3	9606	64844	2021-03-07	AXO|AXOT|MARCH-VII|RNF177	membrane associated ring-CH-type finger 7	E3 ubiquitin-protein ligase MARCH7|RING finger protein 177|RING-type E3 ubiquitin transferase MARCH7|axotrophin|membrane associated ring finger 7|membrane-associated RING finger protein 7|membrane-associated RING-CH protein VII|membrane-associated ring finger (C3HC4) 7, E3 ubiquitin protein ligase	NM_022826.3	NP_073737.1	NC_000002.12	protein-coding	VALIDATED	2	+	159712456	159768582	Reference GRCh38.p12 Primary Assembly
hsa-let-7b-5p	NM_018117.11	1	1383.3	1383.3	4.48e-10	1.33e-07	20	27	0	11.5	1	0	12	312	0	0	221.3	0	0	22	4746	11	22	1840	1851	12	12	0	read	NM_018117.11	9606	55717	WDR11	BRWD2|DR11|HH14|SRI1|WDR15	WD repeat domain 11	WD repeat-containing protein 11|WD repeat domain 15|WD repeat-containing protein 15|bromodomain and WD repeat-containing protein 2|sensitization to ricin complex subunit 1	NM_018117.11	NP_060587.8	NC_000010.11	protein-coding	REVIEWED	10	+	120851174	120909525	Reference GRCh38.p12 Primary Assembly
hsa-let-7b-5p	NM_014797.2	2	2410.5	1365.4	2.17e-10	3.38e-08	20	20	0	7.5	1	0	21	240	28	0	239.4	0	0	22	5597	1	21	4179	4199	21	21	0	read	NM_014797.2	9606	9841	ZBTB24	BIF1|ICF2|PATZ2|ZNF450	zinc finger and BTB domain containing 24	zinc finger and BTB domain-containing protein 24|POZ (BTB) and AT hook containing zinc finger 2|zinc finger protein 450	NM_014797.2	NP_055612.2	NC_000006.12	protein-coding	REVIEWED	6	-	109462515	109483236	Reference GRCh38.p12 Primary Assembly
hsa-let-7b-5p	NM_014548.3	2	1744.8	1428.1	3.54e-12	7.01e-10	20	36	0	6.5	1	0	21	320	16	0	230.1	0	0	22	9186	2	22	6574	6594	21	21	0	read	NM_014548.3	9606	29767	TMOD2	N-TMOD|NTMOD	tropomodulin 2	tropomodulin-2|neuronal tropomodulin|tropomodulin 2 (neuronal)	NM_014548.3	NP_055363.1	NC_000015.10	protein-coding	REVIEWED	15	+	51751560	51816362	Reference GRCh38.p12 Primary Assembly
hsa-let-7b-5p	NM_003162.3	1	1359.1	1359.1	1.34e-12	3.71e-10	20	20	0	10	1	0	21	240	8	0	273.1	0	0	22	14110	1	21	6353	6373	21	21	0	read	NM_003162.3	9606	6801	STRN	PPP2R6A|SG2NA|STRN1	striatin	striatin|protein phosphatase 2 regulatory subunit B'''alpha|striatin, calmodulin binding protein	NM_003162.3	NP_003153.2	NC_000002.12	protein-coding	VALIDATED	2	-	36837697	36966606	Reference GRCh38.p12 Primary Assembly
hsa-let-7b-5p	NM_002748.3	1	1423.2	1423.2	4.21e-12	8.29e-10	20	20	0	7.5	1	1	20	312	12	0	251.2	0	0	22	4225	4	22	3435	3454	19	20	0	read	NM_002748.3	9606	5597	MAPK6	ERK3|HsT17250|PRKM6|p97MAPK	mitogen-activated protein kinase 6	mitogen-activated protein kinase 6|ERK-3|MAP kinase 6|MAP kinase isoform p97|MAPK 6|extracellular signal-regulated kinase 3|extracellular signal-regulated kinase, p97|p97-MAPK|protein kinase, mitogen-activated 5|protein kinase, mitogen-activated 6	NM_002748.3	NP_002739.1	NC_000015.10	protein-coding	REVIEWED	15	+	52019213	52066264	Reference GRCh38.p12 Primary Assembly
hsa-let-7b-5p	NM_173215.2	1	1313.4	1313.4	3.33e-09	4.54e-07	19	24	0	14	1	0	8	312	0	0	201.4	0	0	22	5311	15	22	679	686	8	8	0	read	NM_173215.2	9606	10725	NFAT5	NF-AT5|NFATL1|NFATZ|OREBP|TONEBP	nuclear factor of activated T cells 5	nuclear factor of activated T-cells 5|NFAT-like protein 1|T-cell transcription factor NFAT5|TonE-binding protein|glutamine rich protein H65|nuclear factor of activated T-cells 5, tonicity-responsive|osmotic response element-binding protein|tonicity-responsive enhancer-binding protein	NM_173215.2	NP_775322.1	NC_000016.10	protein-coding	REVIEWED	16	+	69565951	69704665	Reference GRCh38.p12 Primary Assembly
hsa-let-7b-5p	NM_023039.4	1	1338.6	1338.6	7.36e-09	8.1e-07	19	24	0	8	1	0	19	244	16	0	263.6	0	0	22	2198	4	22	1670	1688	19	19	0	read	NM_023039.4	9606	57763	ANKRA2	ANKRA	ankyrin repeat family A member 2	ankyrin repeat family A protein 2|RFXANK-like protein 2|ankyrin repeat, family A (RFXANK-like), 2	NM_023039.4	NP_075526.1	NC_000005.10	protein-coding	VALIDATED	5	-	73552199	73565685	Reference GRCh38.p12 Primary Assembly
hsa-let-7b-5p	NM_022106.2	2	1806.2	1313	6.26e-12	1.03e-09	19	19	0	6.5	1	0	20	320	24	0	142	0	0	22	5053	3	22	1040	1059	20	20	0	read	NM_022106.2	9606	63939	FAM217B	C20orf177|dJ551D2.5	family with sequence similarity 217 member B	protein FAM217B|uncharacterized protein C20orf177	NM_022106.2	NP_071389.1	NC_000020.11	protein-coding	VALIDATED	20	+	59933763	59948679	Reference GRCh38.p12 Primary Assembly
hsa-let-7b-5p	NM_014614.2	3	2230.4	1254	8.45e-07	7.5e-05	19	19	0	6.5	1	1	19	240	28	0	173	0	0	22	7101	3	21	1489	1506	19	18	0	read	NM_014614.2	9606	23198	PSME4	PA200	proteasome activator subunit 4	proteasome activator complex subunit 4|proteasome (prosome, macropain) activator subunit 4|proteasome activator 200 kDa|proteasome activator PA200	NM_014614.2	NP_055429.2	NC_000002.12	protein-coding	VALIDATED	2	-	53864066	53970839	Reference GRCh38.p12 Primary Assembly
hsa-let-7b-5p	NM_004730.3	1	1289.6	1289.6	5.29e-10	9.27e-08	19	19	0	6.5	1	0	21	160	28	0	281.6	0	0	22	3748	1	21	470	490	21	21	0	read	NM_004730.3	9606	2107	ETF1	D5S1995|ERF|ERF1|RF1|SUP45L1|TB3-1	eukaryotic translation termination factor 1	eukaryotic peptide chain release factor subunit 1|polypeptide chain release factor 1|protein Cl1|sup45 (yeast omnipotent suppressor 45) homolog-like 1	NM_004730.3	NP_004721.1	NC_000005.10	protein-coding	REVIEWED	5	-	138506092	138543299	Reference GRCh38.p12 Primary Assembly
hsa-let-7b-5p	NM_003678.4	1	1400.1	1400.1	1.86e-10	3.22e-08	19	67	0	5.5	1	0	21	320	12	0	238.1	0	0	22	2447	2	22	1170	1190	21	21	11.5	read	NM_003678.4	9606	8563	THOC5	C22orf19|Fmip|PK1.3|fSAP79	THO complex 5	THO complex subunit 5 homolog|Fms-interacting protein|NF2/meningioma region protein pK1.3|PP39.2|functional spliceosome-associated protein 79|hTREX90|placental protein 39.2	NM_003678.4	NP_003669.4	NC_000022.11	protein-coding	VALIDATED	22	-	29508166	29553759	Reference GRCh38.p12 Primary Assembly
hsa-let-7b-5p	NM_080656.2	1	922.2	922.2	1.77e-06	0.00011	18	18	0	9	1	0	14	84	-10	0	66.2	0	0	22	1270	6	19	358	371	14	14	13	read	NM_080656.2	9606	91368	CDKN2AIPNL	-	CDKN2A interacting protein N-terminal like	CDKN2AIP N-terminal-like protein|CDKN2A-interacting protein N-terminal-like protein	NM_080656.2	NP_542387.1	NC_000005.10	protein-coding	VALIDATED	5	-	134402064	134414624	Reference GRCh38.p12 Primary Assembly
hsa-let-7b-5p	NM_006626.5	1	1213.5	1213.5	2.94e-08	3.91e-06	18	18	0	7.5	1	0	19	152	44	0	234.5	0	0	22	4111	3	21	791	809	19	19	0	read	NM_006626.5	9606	10773	ZBTB6	ZID|ZNF482	zinc finger and BTB domain containing 6	zinc finger and BTB domain-containing protein 6|zinc finger protein 482|zinc finger protein with interaction domain	NM_006626.5	NP_006617.1	NC_000009.12	protein-coding	VALIDATED	9	-	122908055	122913327	Reference GRCh38.p12 Primary Assembly
hsa-let-7b-5p	NM_006546.3	3	2791.1	1360	7.14e-11	2.8e-08	18	23	0	10.5	1	0	14	320	0	0	269	0	0	22	8769	9	22	6985	6998	14	14	0	read	NM_006546.3	9606	10642	IGF2BP1	CRD-BP|CRDBP|IMP-1|IMP1|VICKZ1|ZBP1	insulin like growth factor 2 mRNA binding protein 1	insulin-like growth factor 2 mRNA-binding protein 1|IGF-II mRNA-binding protein 1|IGF2 mRNA-binding protein 1|VICKZ family member 1|ZBP-1|coding region determinant-binding protein|insulin-like growth factor 2 mRNA binding protein 1 deltaN CRDBP|zipcode-binding protein 1	NM_006546.3	NP_006537.3	NC_000017.11	protein-coding	REVIEWED	17	+	48997411	49056144	Reference GRCh38.p12 Primary Assembly
hsa-let-7b-5p	NM_003074.3	1	1361.7	1361.7	4.22e-15	9.73e-13	18	23	0	7	1	1	18	312	44	0	237.7	0	0	22	5780	5	22	619	635	18	17	0	read	NM_003074.3	9606	6599	SMARCC1	BAF155|CRACC1|Rsc8|SRG3|SWI3	SWI/SNF related, matrix associated, actin dependent regulator of chromatin subfamily c member 1	SWI/SNF complex subunit SMARCC1|BRG1-associated factor 155|SWI/SNF complex 155 kDa subunit|SWI/SNF-related matrix-associated actin-dependent regulator of chromatin subfamily C member 1|chromatin remodeling complex BAF155 subunit|mammalian chromatin remodeling complex BRG1-associated factor 155	NM_003074.3	NP_003065.3	NC_000003.12	protein-coding	VALIDATED	3	-	47585887	47781914	Reference GRCh38.p12 Primary Assembly
hsa-let-7b-5p	NM_001845.5	1	1221	1221	2.08e-07	4.16e-05	18	20	0	8	1	1	19	244	12	0	198	0	0	22	6545	5	22	5216	5234	18	19	0	read	NM_001845.5	9606	1282	COL4A1	BSVD|RATOR	collagen type IV alpha 1 chain	collagen alpha-1(IV) chain|COL4A1 NC1 domain|arresten|collagen IV, alpha-1 polypeptide|collagen of basement membrane, alpha-1 chain	NM_001845.5	NP_001836.3	NC_000013.11	protein-coding	REVIEWED	13	-	110148957	110307156	Reference GRCh38.p12 Primary Assembly
hsa-let-7b-5p	NM_199420.3	2	1789.9	1229.3	5.19e-13	3.59e-10	17	18	0	7	1	0	22	312	8	0	170.3	0	0	22	8787	1	22	7967	7988	22	22	0	read	NM_199420.3	9606	10721	POLQ	PRO0327	DNA polymerase theta	DNA polymerase theta|polymerase (DNA directed), theta|polymerase (DNA) theta	NM_199420.3	NP_955452.3	NC_000003.12	protein-coding	VALIDATED	3	-	121431419	121546005	Reference GRCh38.p12 Primary Assembly
hsa-let-7b-5p	NM_024678.5	1	1265.1	1265.1	6.66e-07	6.08e-05	17	17	0	6.5	1	0	22	252	12	0	261.1	0	0	22	2519	1	22	2036	2057	22	22	0	read	NM_024678.5	9606	79731	NARS2	DFNB94|SLM5|asnRS	asparaginyl-tRNA synthetase 2, mitochondrial	probable asparagine--tRNA ligase, mitochondrial|asparagine tRNA ligase 2, mitochondrial (putative)|asparaginyl-tRNA synthetase 2, mitochondrial (putative)|deafness, autosomal recessive 94|probable asparaginyl-tRNA synthetase, mitochondrial	NM_024678.5	NP_078954.4	NC_000011.10	protein-coding	REVIEWED	11	-	78435960	78574863	Reference GRCh38.p12 Primary Assembly
hsa-let-7b-5p	NM_020374.3	1	1200.1	1200.1	1.65e-10	5.06e-08	17	22	0	9.5	1	0	19	240	12	0	221.1	0	0	22	3868	3	21	2590	2608	19	19	0	read	NM_020374.3	9606	57102	C12orf4	-	chromosome 12 open reading frame 4	protein C12orf4	NM_020374.3	NP_065107.1	NC_000012.12	protein-coding	REVIEWED	12	-	4487729	4538507	Reference GRCh38.p12 Primary Assembly
hsa-let-7b-5p	NM_004651.3	1	1204.1	1204.1	5.35e-13	1e-10	17	21	0	7	1	0	20	312	8	0	140.1	0	0	22	3300	3	22	1434	1453	20	20	11	read	NM_004651.3	9606	8237	USP11	UHX1	ubiquitin specific peptidase 11	ubiquitin carboxyl-terminal hydrolase 11|deubiquitinating enzyme 11|ubiquitin carboxyl-terminal hydrolase, X-linked|ubiquitin thioesterase 11|ubiquitin thiolesterase 11|ubiquitin-specific processing protease 11	NM_004651.3	NP_004642.2	NC_000023.11	protein-coding	REVIEWED	X	+	47232914	47248327	Reference GRCh38.p12 Primary Assembly
hsa-let-7b-5p	NM_003839.3	1	1189.3	1189.3	9.55e-08	9.97e-06	17	17	0	7.5	1	0	19	248	4	0	196.3	0	0	22	4593	3	21	239	257	19	19	0	read	NM_003839.3	9606	8792	TNFRSF11A	CD265|FEO|LOH18CR1|ODFR|OFE|OPTB7|OSTS|PDB2|RANK|TRANCER	TNF receptor superfamily member 11a	tumor necrosis factor receptor superfamily member 11A|Paget disease of bone 2|loss of heterozygosity, 18, chromosomal region 1|osteoclast differentiation factor receptor|receptor activator of NF-KB|receptor activator of nuclear factor-kappa B|tumor necrosis factor receptor superfamily, member 11a, NFKB activator	NM_003839.3	NP_003830.1	NC_000018.10	protein-coding	REVIEWED	18	+	62325286	62388095	Reference GRCh38.p12 Primary Assembly
hsa-let-7b-5p	NM_001270.2	1	1288.3	1288.3	5.39e-13	7.98e-11	17	25	0	8.5	1	0	21	312	4	0	242.3	0	0	22	6457	2	22	2421	2441	21	21	0	read	NM_001270.2	9606	1105	CHD1	CHD-1|PILBOS	chromodomain helicase DNA binding protein 1	chromodomain-helicase-DNA-binding protein 1|ATP-dependent helicase CHD1	NM_001270.2	NP_001261.2	NC_000005.10	protein-coding	REVIEWED	5	-	98855203	98929771	Reference GRCh38.p12 Primary Assembly
hsa-let-7b-5p	NM_175852.3	1	1115.5	1115.5	7.04e-10	5.45e-08	16	31	0	13	1	0	11	240	0	0	192.5	0	0	22	4843	11	21	3797	3807	11	11	0	read	NM_175852.3	9606	200081	TXLNA	IL14|TXLN	taxilin alpha	alpha-taxilin|interleukin 14	NM_175852.3	NP_787048.1	NC_000001.11	protein-coding	VALIDATED	1	+	32179668	32198284	Reference GRCh38.p12 Primary Assembly
hsa-let-7b-5p	NM_032847.2	1	1146.9	1146.9	2.23e-07	2.13e-05	16	16	0	10.5	1	0	16	240	0	0	217.9	0	0	22	1351	6	21	442	457	16	16	0	read	NM_032847.2	9606	84933	C8orf76	-	chromosome 8 open reading frame 76	uncharacterized protein C8orf76	NM_032847.2	NP_116236.1	NC_000008.11	protein-coding	VALIDATED	8	-	123219955	123241397	Reference GRCh38.p12 Primary Assembly
hsa-let-7b-5p	NM_014899.3	2	1771.6	1287.7	4.22e-15	8.99e-13	16	21	0	8.5	1	0	17	320	16	0	251.7	0	0	22	5566	6	22	2205	2221	17	17	0	read	NM_014899.3	9606	22836	RHOBTB3	-	Rho related BTB domain containing 3	rho-related BTB domain-containing protein 3	NM_014899.3	NP_055714.3	NC_000005.10	protein-coding	VALIDATED	5	+	95713521	95796366	Reference GRCh38.p12 Primary Assembly
hsa-let-7b-5p	NM_006959.2	1	1150.8	1150.8	2.64e-12	4.54e-10	16	16	0	9	1	0	20	244	8	0	209.8	0	0	22	2678	3	22	2503	2522	20	20	0	read	NM_006959.2	9606	7565	ZNF17	HPF3|KOX10	zinc finger protein 17	zinc finger protein 17|zinc finger protein 17 (HPF3, KOX 10)|zinc finger protein HPF3|zinc finger protein KOX10	NM_006959.2	NP_008890.2	NC_000019.10	protein-coding	VALIDATED	19	+	57411146	57421938	Reference GRCh38.p12 Primary Assembly
hsa-let-7b-5p	NM_003111.4	1	1212.7	1212.7	3.64e-13	6.9e-11	16	16	0	7.5	1	1	23	244	8	0	280.7	0	0	22	6359	1	22	5632	5654	22	23	0	read	NM_003111.4	9606	6670	SP3	SPR2	Sp3 transcription factor	transcription factor Sp3|GC-binding transcription factor Sp3|specificity protein 3	NM_003111.4	NP_003102.1	NC_000002.12	protein-coding	REVIEWED	2	-	173906458	173965701	Reference GRCh38.p12 Primary Assembly
hsa-let-7b-5p	NM_001204180.1	1	1146.9	1146.9	2.24e-09	2.64e-07	16	16	0	10.5	1	0	16	240	0	0	217.9	0	0	22	1542	6	21	658	673	16	16	0	read	NM_001204180.1	9606	100533106	ZHX1-C8orf76	-	ZHX1-C8orf76 readthrough	zinc fingers and homeoboxes protein 1, isoform 2|ZHX1-C8orf76 readthrough transcript protein	NM_001204180.1	NP_001191109.1	NC_000008.11	protein-coding	VALIDATED	8	-	123226188	123274486	Reference GRCh38.p12 Primary Assembly
hsa-let-7b-5p	NM_001170820.3	1	1215.8	1215.8	6.37e-13	1.2e-10	16	16	0	8	1	0	22	312	12	0	202.8	0	0	22	3721	1	22	624	645	22	22	0	read	NM_001170820.3	9606	402778	IFITM10	DSPA3	interferon induced transmembrane protein 10	interferon-induced transmembrane protein 10|dispanin subfamily A member 3	NM_001170820.3	NP_001164291.2	NC_000011.10	protein-coding	VALIDATED	11	-	1732409	1750593	Reference GRCh38.p12 Primary Assembly
hsa-let-7b-5p	NM_001164803.1	1	833	833	0.000137	0.00399	16	20	0	7.5	1	0	18	28	52	0	51	0	0	22	2071	2	19	1598	1615	18	18	12.5	read	NM_001164803.1	9606	27316	RBMX	HNRNPG|HNRPG|MRXS11|RBMXP1|RBMXRT|RNMX|hnRNP-G	RNA binding motif protein X-linked	RNA-binding motif protein, X chromosome|glycoprotein p43|heterogeneous nuclear ribonucleoprotein G|hnRNP G	NM_001164803.1	NP_001158275.1	NC_000023.11	protein-coding	REVIEWED	X	-	136869193	136880779	Reference GRCh38.p12 Primary Assembly
hsa-let-7b-5p	NR_103469.1	1	1184.7	1184.7	5.53e-11	5.33e-09	15	20	0	9.5	1	0	16	248	0	0	283.7	0	0	22	3797	6	21	3169	3184	16	16	0	read	NR_103469.1	9606	55216	NKAPD1	C11orf57	NKAP domain containing 1	uncharacterized protein NKAPD1|NKAP domain containing protein 1|uncharacterized protein C11orf57	NR_103469.1	-	NC_000011.10	protein-coding	VALIDATED	11	+	112074243	112085149	Reference GRCh38.p12 Primary Assembly
hsa-let-7b-5p	NM_019015.2	1	1171.2	1171.2	1.81e-08	1.77e-06	15	19	0	6.5	1	1	22	312	12	0	200.2	0	0	22	4001	2	22	797	818	21	22	0	read	NM_019015.2	9606	54480	CHPF2	CSGLCA-T|CSGlcAT|ChSy-3|chPF-2	chondroitin polymerizing factor 2	chondroitin sulfate glucuronyltransferase|N-acetylgalactosaminyl-proteoglycan 3-beta-glucuronosyltransferase|chondroitin synthase-3	NM_019015.2	NP_061888.1	NC_000007.14	protein-coding	VALIDATED	7	+	151232488	151238826	Reference GRCh38.p12 Primary Assembly
hsa-let-7b-5p	NM_014781.4	1	1154.5	1154.5	7.38e-11	8.4e-09	15	16	0	10	1	0	13	320	0	0	179.5	0	0	22	6670	10	22	2547	2559	13	13	11	read	NM_014781.4	9606	9821	RB1CC1	ATG17|CC1|FIP200|PPP1R131	RB1 inducible coiled-coil 1	RB1-inducible coiled-coil protein 1|200 kDa FAK family kinase-interacting protein|FAK family kinase-interacting protein of 200 kDa|phosphatase 1, regulatory subunit 131	NM_014781.4	NP_055596.3	NC_000008.11	protein-coding	REVIEWED	8	-	52622457	52714465	Reference GRCh38.p12 Primary Assembly
hsa-let-7b-5p	NM_004852.2	2	1608.9	1073.6	6.96e-08	7.1e-06	15	15	0	9	1	0	22	252	4	0	178.6	0	0	22	16142	1	22	11085	11106	22	22	0	read	NM_004852.2	9606	9480	ONECUT2	OC-2|OC2	one cut homeobox 2	one cut domain family member 2|HNF-6-beta|ONECUT-2 homeodomain transcription factor|hepatocyte nuclear factor 6-beta|onecut 2|transcription factor ONECUT-2	NM_004852.2	NP_004843.2	NC_000018.10	protein-coding	REVIEWED	18	+	57435684	57491297	Reference GRCh38.p12 Primary Assembly
hsa-let-7b-5p	NM_001950.3	1	1101.6	1101.6	8.12e-10	8.35e-08	15	15	0	11	1	0	13	240	0	0	211.6	0	0	22	2100	9	21	1052	1064	13	13	0	read	NM_001950.3	9606	1874	E2F4	E2F-4	E2F transcription factor 4	transcription factor E2F4|E2F transcription factor 4, p107/p130-binding|p107/p130-binding protein	NM_001950.3	NP_001941.2	NC_000016.10	protein-coding	REVIEWED	16	+	67192159	67198917	Reference GRCh38.p12 Primary Assembly
hsa-let-7b-5p	NR_036472.1	1	1183.9	1183.9	5.28e-11	7.05e-09	14	14	0	10	1	0	15	252	0	0	320.9	0	0	22	2993	8	22	2727	2741	15	15	0	read	NR_036472.1	9606	56943	ENY2	DC6|Sus1|e(y)2	ENY2, transcription and export complex 2 subunit	transcription and mRNA export factor ENY2|enhancer of yellow 2 homolog|enhancer of yellow 2 transcription factor homolog	NR_036472.1	-	NC_000008.11	protein-coding	VALIDATED	8	+	109334322	109345959	Reference GRCh38.p12 Primary Assembly
hsa-let-7b-5p	NM_203298.2	1	1043.4	1043.4	4.46e-11	9.92e-09	14	26	0	7.5	1	1	20	244	40	0	159.4	0	0	22	844	3	22	360	378	20	19	0	read	NM_203298.2	9606	118487	CHCHD1	C10orf34|C2360|MRP-S37	coiled-coil-helix-coiled-coil-helix domain containing 1	coiled-coil-helix-coiled-coil-helix domain-containing protein 1|28S ribosomal protein S37, mitochondrial|mitochondrial small ribosomal subunit protein mS37|nuclear protein C2360	NM_203298.2	NP_976043.1	NC_000010.11	protein-coding	VALIDATED	10	+	73782049	73783647	Reference GRCh38.p12 Primary Assembly
hsa-let-7b-5p	NM_198902.2	1	835.9	835.9	0.00013	0.00387	14	20	0	7.5	1	0	19	152	12	0	51.9	0	0	22	3796	2	20	1108	1126	19	19	11	read	NM_198902.2	9606	10099	TSPAN3	TM4-A|TM4SF8|TSPAN-3	tetraspanin 3	tetraspanin-3|tetraspan 3|tetraspan TM4SF|tetraspanin TM4-A|transmembrane 4 superfamily member 8	NM_198902.2	NP_944492.1	NC_000015.10	protein-coding	REVIEWED	15	-	77044016	77071227	Reference GRCh38.p12 Primary Assembly
hsa-let-7b-5p	NM_173165.2	2	1232.7	1037.8	9.53e-10	1.27e-07	14	14	0	7	1	1	20	160	44	0	218.8	0	0	22	6349	3	21	1552	1571	19	20	0	read	NM_173165.2	9606	4775	NFATC3	NFAT4|NFATX	nuclear factor of activated T cells 3	nuclear factor of activated T-cells, cytoplasmic 3|NF-ATc3|T cell transcription factor NFAT4|nuclear factor of activated T-cells c3 isoform IE-Xa|nuclear factor of activated T-cells, cytoplasmic, calcineurin-dependent 3	NM_173165.2	NP_775188.1	NC_000016.10	protein-coding	REVIEWED	16	+	68085365	68229258	Reference GRCh38.p12 Primary Assembly
hsa-let-7b-5p	NM_152260.2	1	1086.4	1086.4	1.6e-07	1.64e-05	14	17	0	5	1	1	22	240	28	0	200.4	0	0	22	2128	1	21	1805	1826	21	22	11	read	NM_152260.2	9606	27079	RPUSD2	C15orf19|C18B11	RNA pseudouridylate synthase domain containing 2	RNA pseudouridylate synthase domain-containing protein 2|C18B11 homolog (44.9kD)	NM_152260.2	NP_689473.1	NC_000015.10	protein-coding	VALIDATED	15	+	40569292	40574705	Reference GRCh38.p12 Primary Assembly
hsa-let-7b-5p	NM_033228.2	1	1038.6	1038.6	9.95e-09	5.76e-07	14	14	0	13	1	0	10	160	0	0	276.6	0	0	22	2400	12	21	1487	1496	10	10	0	read	NM_033228.2	9606	373	TRIM23	ARD1|ARFD1|RNF46	tripartite motif containing 23	E3 ubiquitin-protein ligase TRIM23|ADP-ribosylation factor domain protein 1, 64kDa|ADP-ribosylation factor domain-containing protein 1|ARF domain protein 1|GTP-binding protein ARD-1|RING finger protein 46|RING-type E3 ubiquitin transferase TRIM23|tripartite motif protein TRIM23|tripartite motif-containing protein 23	NM_033228.2	NP_150231.1	NC_000005.10	protein-coding	REVIEWED	5	-	65589679	65624359	Reference GRCh38.p12 Primary Assembly
hsa-let-7b-5p	NM_015123.2	2	1751.7	1216.1	0.065	0.0823	14	14	0	9	1	0	18	312	16	0	278.1	0	0	22	6514	5	22	6325	6342	18	18	0	read	NM_015123.2	9606	23150	FRMD4B	6030440G05Rik|GRSP1	FERM domain containing 4B	FERM domain-containing protein 4B|GRP1-binding protein GRSP1	NM_015123.2	NP_055938.1	NC_000003.12	protein-coding	REVIEWED	3	-	69168781	69541339	Reference GRCh38.p12 Primary Assembly
hsa-let-7b-5p	NM_015012.3	1	1157	1157	1.6e-09	1.92e-07	14	14	0	10.5	1	0	16	244	0	0	311	0	0	22	3973	7	22	2700	2715	16	16	0	read	NM_015012.3	9606	440026	TMEM41B	-	transmembrane protein 41B	transmembrane protein 41B	NM_015012.3	NP_055827.1	NC_000011.10	protein-coding	VALIDATED	11	-	9280653	9314767	Reference GRCh38.p12 Primary Assembly
hsa-let-7b-5p	NM_014666.3	2	1381.8	905.6	3.26e-05	0.0015	14	14	0	6	1	0	18	152	60	0	60.6	0	0	22	4007	3	20	1661	1678	18	18	13.5	read	NM_014666.3	9606	9685	CLINT1	CLINT|ENTH|EPN4|EPNR	clathrin interactor 1	clathrin interactor 1|clathrin interacting protein localized in the trans-Golgi region|enthoprotin|epsin 4|epsin-related protein|epsinR	NM_014666.3	NP_055481.1	NC_000005.10	protein-coding	REVIEWED	5	-	157785742	157859174	Reference GRCh38.p12 Primary Assembly
hsa-let-7b-5p	NM_001753.4	1	791.6	791.6	6.89e-06	0.000437	14	19	0	5	1	1	20	80	36	0	55.6	0	0	22	2723	1	20	2343	2361	20	19	12	read	NM_001753.4	9606	857	CAV1	BSCL3|CGL3|LCCNS|MSTP085|PPH3|VIP21	caveolin 1	caveolin-1|caveolin 1, caveolae protein, 22kDa|cell growth-inhibiting protein 32	NM_001753.4	NP_001744.2	NC_000007.14	protein-coding	REVIEWED	7	+	116524784	116561184	Reference GRCh38.p12 Primary Assembly
hsa-let-7b-5p	NM_153682.2	1	1096.8	1096.8	5.41e-11	7.8e-09	13	13	0	5	1	1	22	240	24	0	253.8	0	0	22	804	1	21	346	367	21	22	0	read	NM_153682.2	9606	51227	PIGP	DCRC|DCRC-S|DSCR5|DSRC|EIEE55|PIG-P	phosphatidylinositol glycan anchor biosynthesis class P	phosphatidylinositol N-acetylglucosaminyltransferase subunit P|Down syndrome critical region gene 5|Down syndrome critical region protein 5|Down syndrome critical region protein C|phosphatidylinositol glycan, class P|phosphatidylinositol-glycan biosynthesis class P protein|phosphatidylinositol-n-acetylglucosaminyltranferase subunit	NM_153682.2	NP_710149.1	NC_000021.9	protein-coding	REVIEWED	21	-	37065363	37073157	Reference GRCh38.p12 Primary Assembly
hsa-let-7b-5p	NM_152556.2	2	1536.4	1096.9	3.53e-08	3.85e-06	13	17	0	13.5	1	0	9	252	0	0	284.9	0	0	22	3969	14	22	2636	2644	9	9	0	read	NM_152556.2	9606	154743	BMT2	C7orf60|SAMTOR	base methyltransferase of 25S rRNA 2 homolog	S-adenosylmethionine sensor upstream of mTORC1|UPF0532 protein C7orf60|probable methyltransferase BMT2 homolog|probable methyltransferase BTM2 homolog	NM_152556.2	NP_689769.2	NC_000007.14	protein-coding	VALIDATED	7	-	112819146	112939876	Reference GRCh38.p12 Primary Assembly
hsa-let-7b-5p	NM_024079.4	1	1069.2	1069.2	1.65e-10	2.21e-08	13	14	0	10	1	0	20	240	12	0	257.2	0	0	22	1668	2	21	655	674	20	20	0	read	NM_024079.4	9606	79053	ALG8	CDG1H|PCLD3	ALG8, alpha-1,3-glucosyltransferase	probable dolichyl pyrophosphate Glc1Man9GlcNAc2 alpha-1,3-glucosyltransferase|HUSSY-02|asparagine-linked glycosylation 8 alpha-13-glucosyltransferase-like protein|asparagine-linked glycosylation 8 homolog (S. cerevisiae, alpha-1,3-glucosyltransferase)|asparagine-linked glycosylation 8 homolog (yeast, alpha-1,3-glucosyltransferase)|asparagine-linked glycosylation 8, alpha-1,3-glucosyltransferase h…	NM_024079.4	NP_076984.2	NC_000011.10	protein-coding	REVIEWED	11	-	78100941	78139652	Reference GRCh38.p12 Primary Assembly
hsa-let-7b-5p	NM_021095.2	1	1042.8	1042.8	7.08e-07	0.000133	13	13	0	12	1	0	14	240	0	0	241.8	0	0	22	3272	8	21	2919	2932	14	14	0	read	NM_021095.2	9606	8884	SLC5A6	SMVT	solute carrier family 5 member 6	sodium-dependent multivitamin transporter|Na(+)-dependent multivitamin transporter|Na+-dependent multivitamin transporter|solute carrier family 5 (sodium-dependent vitamin transporter), member 6|solute carrier family 5 (sodium/multivitamin and iodide cotransporter), member 6	NM_021095.2	NP_066918.2	NC_000002.12	protein-coding	VALIDATED	2	-	27199586	27212341	Reference GRCh38.p12 Primary Assembly
hsa-let-7b-5p	NM_020928.1	1	1028.8	1028.8	1.13e-09	1.43e-07	13	23	0	11.5	1	0	12	312	0	0	147.8	0	0	22	5519	11	22	2328	2339	12	12	0	read	NM_020928.1	9606	57688	ZSWIM6	AFND|NEDMAGA	zinc finger SWIM-type containing 6	zinc finger SWIM domain-containing protein 6|zinc finger, SWIM domain containing 6	NM_020928.1	NP_065979.1	NC_000005.10	protein-coding	REVIEWED	5	+	61332272	61546171	Reference GRCh38.p12 Primary Assembly
hsa-let-7b-5p	NM_018479.3	1	1078.6	1078.6	6.03e-08	6.23e-06	13	22	0	11	1	0	17	244	4	0	270.6	0	0	22	2301	6	22	1271	1287	17	17	0	read	NM_018479.3	9606	55862	ECHDC1	HEL-S-76|MMCD|dJ351K20.2	ethylmalonyl-CoA decarboxylase 1	ethylmalonyl-CoA decarboxylase|enoyl CoA hydratase domain containing 1|enoyl Coenzyme A hydratase domain containing 1|enoyl-CoA hydratase domain-containing protein 1|epididymis secretory protein Li 76|methylmalonyl-CoA decarboxylase	NM_018479.3	NP_060949.2	NC_000006.12	protein-coding	VALIDATED	6	-	127288711	127344178	Reference GRCh38.p12 Primary Assembly
hsa-let-7b-5p	NM_017787.4	1	1136.7	1136.7	1.9e-12	3e-10	13	17	0	5.5	1	0	20	248	16	0	278.7	0	0	22	4236	2	21	560	579	20	20	11	read	NM_017787.4	9606	54838	WBP1L	C10orf26|OPA1L|OPAL1	WW domain binding protein 1 like	WW domain binding protein 1-like|outcome predictor in acute leukemia 1	NM_017787.4	NP_060257.4	NC_000010.11	protein-coding	VALIDATED	10	+	102742707	102816266	Reference GRCh38.p12 Primary Assembly
hsa-let-7b-5p	NM_014363.5	5	2807.6	1034	4.15e-05	0.00134	13	13	0	12.5	1	0	10	252	0	0	218	0	0	22	15668	13	22	2685	2694	10	10	0	read	NM_014363.5	9606	26278	SACS	ARSACS|DNAJC29|PPP1R138|SPAX6	sacsin molecular chaperone	sacsin|dnaJ homolog subfamily C member 29|protein phosphatase 1, regulatory subunit 138|spastic ataxia of Charlevoix-Saguenay (sacsin)	NM_014363.5	NP_055178.3	NC_000013.11	protein-coding	REVIEWED	13	-	23328822	23433727	Reference GRCh38.p12 Primary Assembly
hsa-let-7b-5p	NR_073446.1	1	1067.7	1067.7	1.85e-06	0.000137	12	15	0	8	1	0	19	320	16	0	195.7	0	0	22	4389	4	22	2391	2409	19	19	0	read	NR_073446.1	9606	3376	IARS	GRIDHH|IARS1|ILERS|ILRS|IRS|PRO0785	isoleucyl-tRNA synthetase	isoleucine--tRNA ligase, cytoplasmic|isoleucine tRNA ligase 1, cytoplasmic	NR_073446.1	-	NC_000009.12	protein-coding	REVIEWED	9	-	92210206	92293755	Reference GRCh38.p12 Primary Assembly
hsa-let-7b-5p	NR_033149.1	2	1527.9	1055.2	2.02e-13	6.32e-11	12	12	0	8.5	1	0	21	240	8	0	278.2	0	0	22	9064	1	21	3650	3670	21	21	0	read	NR_033149.1	9606	65084	TMEM135	PMP52	transmembrane protein 135	transmembrane protein 135|peroxisomal membrane protein 52	NR_033149.1	-	NC_000011.10	protein-coding	VALIDATED	11	+	87037843	87328833	Reference GRCh38.p12 Primary Assembly
hsa-let-7b-5p	NM_182547.3	1	1033.6	1033.6	4e-06	0.000261	12	22	0	12	1	0	12	244	0	0	264.6	0	0	22	2373	11	22	796	807	12	12	0	read	NM_182547.3	9606	222068	TMED4	ERS25|GMP25iso|HNLF|p24a3|p24alpha3	transmembrane p24 trafficking protein 4	transmembrane emp24 domain-containing protein 4|endoplasmic reticulum stress-response protein 25 kDa|p24 family protein alpha-3|putative NF-kappa-B-activating protein 156|putative NFkB activating protein HNLF|transmembrane emp24 protein transport domain containing 4	NM_182547.3	NP_872353.2	NC_000007.14	protein-coding	VALIDATED	7	-	44577893	44582294	Reference GRCh38.p12 Primary Assembly
hsa-let-7b-5p	NM_152527.4	1	986.8	986.8	3.02e-07	2.42e-05	12	12	0	9.5	1	0	18	160	12	0	288.8	0	0	22	4411	4	21	3643	3660	18	18	0	read	NM_152527.4	9606	151473	SLC16A14	MCT14	solute carrier family 16 member 14	monocarboxylate transporter 14|MCT 14|monocarboxylic acid transporter 14|solute carrier family 16 (monocarboxylic acid transporters), member 14	NM_152527.4	NP_689740.2	NC_000002.12	protein-coding	VALIDATED	2	-	230034973	230068998	Reference GRCh38.p12 Primary Assembly
hsa-let-7b-5p	NM_033104.3	1	1066	1066	3.23e-10	4.58e-08	12	12	0	8.5	1	0	22	244	24	0	275	0	0	22	12957	1	22	9369	9390	22	22	0	read	NM_033104.3	9606	85439	STON2	STN2|STNB|STNB2	stonin 2	stonin-2|homolog of stoned B|stoned B homolog 2	NM_033104.3	NP_149095.2	NC_000014.9	protein-coding	VALIDATED	14	-	81260649	81436463	Reference GRCh38.p12 Primary Assembly
hsa-let-7b-5p	NM_032280.2	1	1144.7	1144.7	7.81e-06	0.000494	12	12	0	7.5	1	0	17	320	16	0	263.7	0	0	22	1802	6	22	1323	1339	17	17	0	read	NM_032280.2	9606	84240	ZCCHC9	PPP1R41	zinc finger CCHC-type containing 9	zinc finger CCHC domain-containing protein 9|protein phosphatase 1, regulatory subunit 41|zinc finger, CCHC domain containing 9	NM_032280.2	NP_115656.1	NC_000005.10	protein-coding	VALIDATED	5	+	81301582	81313146	Reference GRCh38.p12 Primary Assembly
hsa-let-7b-5p	NM_017704.2	2	1523.4	1023.1	1.25e-08	1.07e-06	12	14	0	14	1	0	8	248	0	0	255.1	0	0	22	1924	14	21	807	814	8	8	0	read	NM_017704.2	9606	54851	ANKRD49	FGIF|GBIF	ankyrin repeat domain 49	ankyrin repeat domain-containing protein 49|fetal globin-inducing factor	NM_017704.2	NP_060174.2	NC_000011.10	protein-coding	VALIDATED	11	+	94493986	94499577	Reference GRCh38.p12 Primary Assembly
hsa-let-7b-5p	NM_015315.4	1	606.9	606.9	0.00645	0.0211	12	15	0	4	1	0	22	0	-8	0	56.9	0	0	22	6607	1	22	934	955	22	22	11	read	NM_015315.4	9606	23367	LARP1	LARP	La ribonucleoprotein domain family member 1	la-related protein 1	NM_015315.4	NP_056130.2	NC_000005.10	protein-coding	VALIDATED	5	+	154682662	154817606	Reference GRCh38.p12 Primary Assembly
hsa-let-7b-5p	NM_014670.3	2	1761.3	991.1	7.47e-06	0.000452	12	12	0	7.5	1	0	19	240	28	0	180.1	0	0	22	3195	3	21	1589	1607	19	19	0	read	NM_014670.3	9606	9689	BZW1	BZAP45|Nbla10236	basic leucine zipper and W2 domains 1	basic leucine zipper and W2 domain-containing protein 1|basic leucine-zipper protein BZAP45|putative protein product of Nbla10236	NM_014670.3	NP_055485.2	NC_000002.12	protein-coding	VALIDATED	2	+	200811545	200823850	Reference GRCh38.p12 Primary Assembly
hsa-let-7b-5p	NM_012288.3	2	1261.1	1004	3.08e-08	1.56e-06	12	14	0	13.5	1	0	10	244	0	0	243	0	0	22	7065	13	22	298	307	10	10	0	read	NM_012288.3	9606	9697	TRAM2	-	translocation associated membrane protein 2	translocating chain-associated membrane protein 2|TRAM-like protein	NM_012288.3	NP_036420.1	NC_000006.12	protein-coding	REVIEWED	6	-	52497401	52577063	Reference GRCh38.p12 Primary Assembly
hsa-let-7b-5p	NM_005909.4	1	966	966	3.42e-07	3.95e-05	12	42	1.2e-12	14	1	0	9	240	0	0	209	0	0	22	12019	13	21	5670	5678	9	9	0	read	NM_005909.4	9606	4131	MAP1B	FUTSCH|MAP5|PPP1R102	microtubule associated protein 1B	microtubule-associated protein 1B|protein phosphatase 1, regulatory subunit 102	NM_005909.4	NP_005900.2	NC_000005.10	protein-coding	VALIDATED	5	+	72107267	72209569	Reference GRCh38.p12 Primary Assembly
hsa-let-7b-5p	NM_004157.3	2	1625.9	984	1.95e-07	6.23e-05	12	12	0	12	1	0	11	312	0	0	144	0	0	22	6491	12	22	919	929	11	11	0	read	NM_004157.3	9606	5576	PRKAR2A	PKR2|PRKAR2	protein kinase cAMP-dependent type II regulatory subunit alpha	cAMP-dependent protein kinase type II-alpha regulatory subunit|cAMP-dependent protein kinase regulatory subunit RII alpha|protein kinase A, RII-alpha subunit|protein kinase, cAMP-dependent, regulatory subunit type II alpha	NM_004157.3	NP_004148.1	NC_000003.12	protein-coding	REVIEWED	3	-	48744600	48847849	Reference GRCh38.p12 Primary Assembly
hsa-let-7b-5p	NM_001304466.1	1	1012.1	1012.1	8.22e-09	7.5e-07	12	22	0	11	1	0	15	312	0	0	175.1	0	0	22	2341	8	22	610	624	15	15	0	read	NM_001304466.1	9606	2030	SLC29A1	ENT1	solute carrier family 29 member 1 (Augustine blood group)	equilibrative nucleoside transporter 1|equilibrative nitrobenzylmercaptopurine riboside (NBMPR)-sensitive nucleoside transporter|nucleoside transporter, es-type|solute carrier family 29 (equilibrative nucleoside transporter), member 1|solute carrier family 29 (nucleoside transporters), member 1	NM_001304466.1	NP_001291395.1	NC_000006.12	protein-coding	REVIEWED	6	+	44219504	44234150	Reference GRCh38.p12 Primary Assembly
hsa-let-7b-5p	NM_001136238.1	3	2061.1	1089.3	1.56e-11	2.29e-09	12	12	0	14	1	0	8	312	0	0	257.3	0	0	22	3470	15	22	2236	2243	8	8	0	read	NM_001136238.1	9606	643853	TMPPE	-	transmembrane protein with metallophosphoesterase domain	transmembrane protein with metallophosphoesterase domain	NM_001136238.1	NP_001129710.1	NC_000003.12	protein-coding	VALIDATED	3	-	33090415	33096800	Reference GRCh38.p12 Primary Assembly
hsa-let-7b-5p	NM_001113434.4	1	1060.2	1060.2	4.04e-10	5.64e-08	12	15	0	14	1	0	9	252	0	0	293.2	0	0	22	7912	14	22	6962	6970	9	9	0	read	NM_001113434.4	9606	339263	C17orf51	-	chromosome 17 open reading frame 51	uncharacterized protein C17orf51	NM_001113434.4	NP_001106905.1	NC_000017.11	protein-coding	VALIDATED	17	-	21524605	21551677	Reference GRCh38.p12 Primary Assembly
hsa-let-7b-5p	NR_135815.1	1	646.7	646.7	0.000613	0.00219	11	11	0	4	1	1	21	88	-4	0	54.7	0	0	22	7873	1	21	405	424	21	20	11	read	NR_135815.1	9606	55088	CCDC186	C10orf118	coiled-coil domain containing 186	coiled-coil domain-containing protein 186|CTCL tumor antigen HD-CL-01/L14-2|CTCL tumor antigen L14-2	NR_135815.1	-	NC_000010.11	protein-coding	VALIDATED	10	-	114120861	114174254	Reference GRCh38.p12 Primary Assembly
hsa-let-7b-5p	NM_206831.2	1	1056.3	1056.3	4.05e-05	0.0018	11	26	0	6	1	0	22	312	16	0	225.3	0	0	22	4065	1	22	682	703	22	22	0	read	NM_206831.2	9606	285381	DPH3	DELGIP|DELGIP1|DESR1|DPH3A|KTI11|ZCSL2	diphthamide biosynthesis 3	DPH3 homolog|CSL-type zinc finger-containing protein 2|DPH3 homolog (KTI11, S. cerevisiae)|DPH3, KTI11 homolog|DPH3A, KTI11 homolog A|Del-GEF interacting protein|deafness locus putative guanine nucleotide exchange factor interacting protein 1|delGEF-interacting protein 1|diphtheria toxin and Pseudomonas exotoxin A sensitivity required gene 1|zinc finger, CSL domain containing 2|zinc finger, CSL-t…	NM_206831.2	NP_996662.1	NC_000003.12	protein-coding	REVIEWED	3	-	16257060	16264988	Reference GRCh38.p12 Primary Assembly
hsa-let-7b-5p	NM_145167.2	1	1008.1	1008.1	7.61e-06	0.00065	11	14	0	7	1	1	19	312	44	0	165.1	0	0	22	4322	4	22	508	525	19	18	0	read	NM_145167.2	9606	93183	PIGM	GPI-MT-I	phosphatidylinositol glycan anchor biosynthesis class M	GPI mannosyltransferase 1|DPM:GlcN-(acyl-)PI mannosyltransferase|GPI mannosyltransferase I|PIG-M mannosyltransferase|dol-P-Man dependent GPI mannosyltransferase|phosphatidylinositol-glycan biosynthesis class M protein	NM_145167.2	NP_660150.1	NC_000001.11	protein-coding	REVIEWED	1	-	160027671	160031992	Reference GRCh38.p12 Primary Assembly
hsa-let-7b-5p	NM_138619.3	1	973	973	1.48e-05	0.000755	11	15	0	6	1	0	21	248	16	0	198	0	0	22	3949	1	21	3043	3063	21	21	0	read	NM_138619.3	9606	23163	GGA3	-	golgi associated, gamma adaptin ear containing, ARF binding protein 3	ADP-ribosylation factor-binding protein GGA3|Golgi-localized, gamma ear-containing, ARF-binding protein 3	NM_138619.3	NP_619525.1	NC_000017.11	protein-coding	REVIEWED	17	-	75225463	75262392	Reference GRCh38.p12 Primary Assembly
hsa-let-7b-5p	NM_078469.2	1	1004.3	1004.3	4.53e-06	0.000467	11	11	0	10	1	0	18	252	8	0	263.3	0	0	22	2373	5	22	1129	1146	18	18	0	read	NM_078469.2	9606	56647	BCCIP	TOK-1|TOK1	BRCA2 and CDKN1A interacting protein	BRCA2 and CDKN1A-interacting protein|BCCIPalpha|BCCIPbeta|BRCA2 and Cip1/p21 interacting protein|TOK-1alpha|TOK-1beta|cdk inhibitor p21 binding protein|p21- and CDK-associated protein 1|protein TOK-1	NM_078469.2	NP_510869.1	NC_000010.11	protein-coding	REVIEWED	10	+	125823534	125853694	Reference GRCh38.p12 Primary Assembly
hsa-let-7b-5p	NM_025238.3	1	483.9	483.9	0.00754	0.0196	11	16	0	7	1	0	18	-108	16	0	68.9	0	0	22	3308	2	19	1685	1702	18	18	12	read	NM_025238.3	9606	53339	BTBD1	C15orf1|NS5ATP8	BTB domain containing 1	BTB/POZ domain-containing protein 1|BTB (POZ) domain containing 1|HCV NS5A-transactivated protein 8|hepatitis C virus NS5A-transactivated protein 8	NM_025238.3	NP_079514.1	NC_000015.10	protein-coding	REVIEWED	15	-	83016422	83067353	Reference GRCh38.p12 Primary Assembly
hsa-let-7b-5p	NM_015888.4	1	996.4	996.4	5.97e-07	4.87e-05	11	11	0	11.5	1	0	14	248	0	0	262.4	0	0	22	5865	8	21	4400	4413	14	14	0	read	NM_015888.4	9606	51361	HOOK1	HK1	hook microtubule tethering protein 1	protein Hook homolog 1|h-hook1|hHK1|hook homolog 1	NM_015888.4	NP_056972.1	NC_000001.11	protein-coding	REVIEWED	1	+	59814860	59876377	Reference GRCh38.p12 Primary Assembly
hsa-let-7b-5p	NM_012090.5	3	1979.8	950.6	2.64e-05	0.00148	11	12	0	8	1	0	21	240	0	0	218.6	0	0	22	17701	1	21	1720	1740	21	21	0	read	NM_012090.5	9606	23499	MACF1	ABP620|ACF7|MACF|OFC4	microtubule-actin crosslinking factor 1	microtubule-actin cross-linking factor 1|620 kDa actin binding protein|actin cross-linking family protein 7|macrophin 1 isoform|trabeculin-alpha	NM_012090.5	NP_036222.3	NC_000001.11	protein-coding	REVIEWED	1	+	39084166	39487137	Reference GRCh38.p12 Primary Assembly
hsa-let-7b-5p	NM_006828.3	2	1510.3	997.6	1.84e-06	0.000141	11	25	0	12	1	0	12	252	0	0	258.6	0	0	22	8164	11	22	2308	2319	12	12	0	read	NM_006828.3	9606	10973	ASCC3	ASC1p200|HELIC1|RNAH	activating signal cointegrator 1 complex subunit 3	activating signal cointegrator 1 complex subunit 3|ASC-1 complex subunit P200|RNA helicase family|helicase, ATP binding 1|trip4 complex subunit p200	NM_006828.3	NP_006819.2	NC_000006.12	protein-coding	REVIEWED	6	-	100508193	100884454	Reference GRCh38.p12 Primary Assembly
hsa-let-7b-5p	NM_006295.2	1	913.5	913.5	3.25e-08	2.89e-06	11	12	0	10.5	1	0	19	240	8	0	187.5	0	0	22	4308	3	21	2958	2976	19	19	0	read	NM_006295.2	9606	7407	VARS	G7A|NDMSCA|VARS1|VARS2	valyl-tRNA synthetase	valine--tRNA ligase|protein G7a|valRS|valine tRNA ligase 1, cytoplasmic|valyl-tRNA synthetase 2	NM_006295.2	NP_006286.1	NC_000006.12	protein-coding	REVIEWED	6	-	31777517	31795934	Reference GRCh38.p12 Primary Assembly
hsa-let-7b-5p	NM_004805.3	2	1187.8	1092.1	4.55e-09	7.09e-07	11	12	0	3.5	1	0	22	320	24	0	224.1	0	0	22	2338	1	22	751	772	22	22	0	read	NM_004805.3	9606	5433	POLR2D	HSRBP4|HSRPB4|RBP4|RPB16	RNA polymerase II subunit D	DNA-directed RNA polymerase II subunit RPB4|DNA-directed RNA polymerase II 16 kDa polypeptide|DNA-directed RNA polymerase II subunit D|RNA polymerase II 16 kDa subunit|RNA polymerase II subunit B4|RNA polymerase II subunit hsRBP4|polymerase (RNA) II (DNA directed) polypeptide D|polymerase (RNA) II subunit D	NM_004805.3	NP_004796.1	NC_000002.12	protein-coding	REVIEWED	2	-	127846265	127858154	Reference GRCh38.p12 Primary Assembly
hsa-let-7b-5p	NM_002928.3	1	917.6	917.6	0.000407	0.00819	11	11	0	10	1	0	19	240	16	0	179.6	0	0	22	2432	3	21	2244	2262	19	19	0	read	NM_002928.3	9606	6004	RGS16	A28-RGS14|A28-RGS14P|RGS-R	regulator of G protein signaling 16	regulator of G-protein signaling 16|hRGS-r|regulator of G-protein signalling 16|retinal-specific RGS|retinally abundant regulator of G-protein signaling	NM_002928.3	NP_002919.3	NC_000001.11	protein-coding	REVIEWED	1	-	182598622	182604412	Reference GRCh38.p12 Primary Assembly
hsa-let-7b-5p	NM_002357.3	1	1004.9	1004.9	1.56e-06	0.000125	11	16	0	8	1	0	22	312	0	0	204.9	0	0	22	5630	1	22	1744	1765	22	22	0	read	NM_002357.3	9606	4084	MXD1	BHLHC58|MAD|MAD1	MAX dimerization protein 1	max dimerization protein 1|MAX-binding protein|antagonizer of myc transcriptional activity|max dimerizer 1	NM_002357.3	NP_002348.1	NC_000002.12	protein-coding	REVIEWED	2	+	69915040	69942944	Reference GRCh38.p12 Primary Assembly
hsa-let-7b-5p	NM_152943.2	1	1002.1	1002.1	8.82e-06	0.000282	10	10	0	12	1	0	12	320	0	0	237.1	0	0	22	5862	11	22	5260	5271	12	12	0	read	NM_152943.2	9606	10795	ZNF268	HZF3	zinc finger protein 268	zinc finger protein 268|zinc finger protein 3|zinc finger protein HZF3	NM_152943.2	NP_694422.2	NC_000012.12	protein-coding	VALIDATED	12	+	133181408	133207111	Reference GRCh38.p12 Primary Assembly
hsa-let-7b-5p	NM_152837.2	1	1001.9	1001.9	0.000104	0.00352	10	10	0	8.5	1	0	19	248	12	0	287.9	0	0	22	3138	3	21	1956	1974	19	19	0	read	NM_152837.2	9606	64089	SNX16	-	sorting nexin 16	sorting nexin-16	NM_152837.2	NP_690050.1	NC_000008.11	protein-coding	REVIEWED	8	-	81799582	81842325	Reference GRCh38.p12 Primary Assembly
hsa-let-7b-5p	NM_145866.1	4	2490	1023.2	9.67e-07	8.18e-05	10	91	0.00438	7.5	1	0	21	312	12	0	244.2	0	0	22	13758	2	22	5994	6014	21	21	0	read	NM_145866.1	9606	7976	FZD3	Fz-3	frizzled class receptor 3	frizzled-3|frizzled 3, seven transmembrane spanning receptor|frizzled family receptor 3|frizzled homolog 3	NM_145866.1	NP_665873.1	NC_000008.11	protein-coding	REVIEWED	8	+	28494204	28574267	Reference GRCh38.p12 Primary Assembly
hsa-let-7b-5p	NM_133376.2	1	674	674	7.75e-05	0.00245	10	12	0	11	1	0	12	168	0	0	54	0	0	22	3794	11	22	570	581	12	12	11	read	NM_133376.2	9606	3688	ITGB1	CD29|FNRB|GPIIA|MDF2|MSK12|VLA-BETA|VLAB	integrin subunit beta 1	integrin beta-1|glycoprotein IIa|integrin VLA-4 beta subunit|integrin beta 1|integrin, beta 1 (fibronectin receptor, beta polypeptide, antigen CD29 includes MDF2, MSK12)|very late activation protein, beta polypeptide	NM_133376.2	NP_596867.1	NC_000010.11	protein-coding	REVIEWED	10	-	32900317	32958364	Reference GRCh38.p12 Primary Assembly
hsa-let-7b-5p	NM_024332.3	1	947	947	6.53e-08	7.49e-06	10	10	0	8.5	1	0	20	244	8	0	247	0	0	22	2952	3	22	751	770	20	20	0	read	NM_024332.3	9606	79184	BRCC3	BRCC36|C6.1A|CXorf53	BRCA1/BRCA2-containing complex subunit 3	lys-63-specific deubiquitinase BRCC36|BRCA1-A complex subunit BRCC36|BRCA1/BRCA2-containing complex subunit 36|BRISC complex subunit BRCC36	NM_024332.3	NP_077308.1	NC_000023.11	protein-coding	REVIEWED	X	+	155071402	155126765	Reference GRCh38.p12 Primary Assembly
hsa-let-7b-5p	NM_024090.2	1	885.8	885.8	2.49e-05	0.00115	10	11	0	10.5	1	0	17	244	16	0	182.8	0	0	22	3392	6	22	1034	1050	17	17	0	read	NM_024090.2	9606	79071	ELOVL6	FACE|FAE|LCE	ELOVL fatty acid elongase 6	elongation of very long chain fatty acids protein 6|3-keto acyl-CoA synthase ELOVL6|ELOVL FA elongase 6|ELOVL family member 6, elongation of long chain fatty acids (FEN1/Elo2, SUR4/Elo3-like, yeast)|fatty acid elongase 2|fatty acyl-CoA elongase|hELO2|long-chain fatty-acyl elongase|very long chain 3-ketoacyl-CoA synthase 6|very long chain 3-oxoacyl-CoA synthase 6	NM_024090.2	NP_076995.1	NC_000004.12	protein-coding	VALIDATED	4	-	110045850	110199198	Reference GRCh38.p12 Primary Assembly
hsa-let-7b-5p	NM_016404.2	1	910.9	910.9	4.08e-06	0.000201	10	16	0	7.5	1	0	22	312	16	0	125.9	0	0	22	1305	1	22	390	411	22	22	0	read	NM_016404.2	9606	51504	TRMT112	HSPC152|HSPC170|TRM112|TRMT11-2|hTrm112	tRNA methyltransferase subunit 11-2	multifunctional methyltransferase subunit TRM112-like protein|TRM112-like protein|tRNA methyltransferase 11-2 homolog|tRNA methyltransferase 112 homolog	NM_016404.2	NP_057488.1	NC_000011.10	protein-coding	VALIDATED	11	-	64316491	64318083	Reference GRCh38.p12 Primary Assembly
hsa-let-7b-5p	NM_015207.1	1	899.8	899.8	1.34e-07	2.75e-05	10	13	0	7	1	0	22	244	12	0	185.8	0	0	22	6523	1	22	4754	4775	22	22	0	read	NM_015207.1	9606	23252	OTUD3	DUBA4	OTU deubiquitinase 3	OTU domain-containing protein 3|OTU domain containing 3	NM_015207.1	NP_056022.1	NC_000001.11	protein-coding	VALIDATED	1	+	19881707	19912944	Reference GRCh38.p12 Primary Assembly
hsa-let-7b-5p	NM_014866.1	1	903.8	903.8	6.35e-06	0.000363	10	10	0	11	1	0	12	312	0	0	137.8	0	0	22	9059	11	22	5531	5542	12	12	11	read	NM_014866.1	9606	9919	SEC16A	KIAA0310|SEC16L|p250	SEC16 homolog A, endoplasmic reticulum export factor	protein transport protein Sec16A|protein SEC16 homolog A	NM_014866.1	NP_055681.1	NC_000009.12	protein-coding	REVIEWED	9	-	136440095	136484551	Reference GRCh38.p12 Primary Assembly
hsa-let-7b-5p	NM_012215.3	1	944.5	944.5	0.000267	0.00647	10	11	0	7	1	0	21	240	24	0	219.5	0	0	22	5220	1	21	2558	2578	21	21	0	read	NM_012215.3	9606	10724	OGA	MEA5|MGEA5|NCOAT	O-GlcNAcase	protein O-GlcNAcase|N-acetyl-beta-D-glucosaminidase|N-acetyl-beta-glucosaminidase|beta-N-acetylglucosaminidase|beta-N-acetylhexosaminidase|beta-hexosaminidase|bifunctional protein NCOAT|hyaluronidase in meningioma|meningioma expressed antigen 5 (hyaluronidase)|meningioma-expressed antigen 5|nuclear cytoplasmic O-GlcNAcase and acetyltransferase	NM_012215.3	NP_036347.1	NC_000010.11	protein-coding	VALIDATED	10	-	101784442	101818708	Reference GRCh38.p12 Primary Assembly
hsa-let-7b-5p	NM_006465.3	3	1934.6	930.8	1.61e-05	0.00105	10	11	0	10.5	1	0	15	240	0	0	243.8	0	0	22	4283	7	21	4248	4262	15	15	0	read	NM_006465.3	9606	10620	ARID3B	BDP|DRIL2	AT-rich interaction domain 3B	AT-rich interactive domain-containing protein 3B|ARID domain-containing protein 3B|AT rich interactive domain 3B (BRIGHT- like)|bright and dead ringer protein|bright-like protein	NM_006465.3	NP_006456.1	NC_000015.10	protein-coding	REVIEWED	15	+	74541176	74598130	Reference GRCh38.p12 Primary Assembly
hsa-let-7b-5p	NM_003360.4	1	929	929	0.000103	0.00438	10	10	0	8	1	0	22	244	12	0	227	0	0	22	4087	1	22	1097	1118	22	22	0	read	NM_003360.4	9606	7368	UGT8	CGT|UGT4	UDP glycosyltransferase 8	2-hydroxyacylsphingosine 1-beta-galactosyltransferase|UDP-galactose-ceramide galactosyltransferase|ceramide UDP-galactosyltransferase|cerebroside synthase|uridine diphosphate glycosyltransferase 8	NM_003360.4	NP_003351.2	NC_000004.12	protein-coding	REVIEWED	4	+	114598401	114687913	Reference GRCh38.p12 Primary Assembly
hsa-let-7b-5p	NM_001319127.1	1	490.6	490.6	0.0407	0.0584	10	10	0	8	1	0	16	-32	-10	0	65.6	0	0	22	3968	3	18	1573	1588	16	16	12	read	NM_001319127.1	9606	170959	ZNF431	-	zinc finger protein 431	zinc finger protein 431	NM_001319127.1	NP_001306056.1	NC_000019.10	protein-coding	REVIEWED	19	+	21142008	21196052	Reference GRCh38.p12 Primary Assembly
hsa-let-7b-5p	NM_001316311.1	1	742	742	0.000634	0.0101	10	15	0	4.5	1	0	22	168	28	0	74	0	0	22	531	1	22	496	517	22	22	13	read	NM_001316311.1	9606	6165	RPL35A	DBA5|L35A|eL33	ribosomal protein L35a	60S ribosomal protein L35a|cell growth-inhibiting gene 33 protein|large ribosomal subunit protein eL33	NM_001316311.1	NP_001303240.1	NC_000003.12	protein-coding	REVIEWED	3	+	197950189	197955850	Reference GRCh38.p12 Primary Assembly
hsa-let-7b-5p	NM_001032387.1	1	897.8	897.8	6.39e-07	3.71e-05	10	11	0	10.5	1	0	16	248	0	0	204.8	0	0	22	2329	6	21	2117	2132	16	16	0	read	NM_001032387.1	9606	6821	SUOX	-	sulfite oxidase	sulfite oxidase, mitochondrial	NM_001032387.1	NP_001027559.1	NC_000012.12	protein-coding	REVIEWED	12	+	55992546	56005524	Reference GRCh38.p12 Primary Assembly
hsa-let-7b-5p	NR_131754.1	1	847.3	847.3	7.97e-06	0.00125	9	9	0	10	1	0	19	152	8	0	285.3	0	0	22	4490	3	21	2205	2223	19	19	0	read	NR_131754.1	9606	134429	STARD4	-	StAR related lipid transfer domain containing 4	stAR-related lipid transfer protein 4|START domain containing 4, sterol regulated|START domain-containing protein 4|StAR-related lipid transfer (START) domain containing 4	NR_131754.1	-	NC_000005.10	protein-coding	VALIDATED	5	-	111491421	111512596	Reference GRCh38.p12 Primary Assembly
hsa-let-7b-5p	NM_153712.4	2	1473.9	920.5	2.53e-08	2.33e-06	9	9	0	7	1	1	21	240	16	0	263.5	0	0	22	5181	1	21	805	824	21	20	0	read	NM_153712.4	9606	150465	TTL	-	tubulin tyrosine ligase	tubulin--tyrosine ligase|2410003M22Rik	NM_153712.4	NP_714923.1	NC_000002.12	protein-coding	VALIDATED	2	+	112482126	112532645	Reference GRCh38.p12 Primary Assembly
hsa-let-7b-5p	NM_012115.3	1	921.3	921.3	3.68e-05	0.000976	9	9	0	8.5	1	0	21	240	16	0	260.3	0	0	22	6821	1	21	2911	2931	21	21	0	read	NM_012115.3	9606	9994	CASP8AP2	CED-4|FLASH|RIP25	caspase 8 associated protein 2	CASP8-associated protein 2|FLASH homolog RIP25|FLICE associated huge|FLICE-associated huge protein|human FLASH	NM_012115.3	NP_036247.1	NC_000006.12	protein-coding	REVIEWED	6	+	89829899	89874435	Reference GRCh38.p12 Primary Assembly
hsa-let-7b-5p	NM_005414.4	1	934.5	934.5	6.96e-05	0.00248	9	9	0	9	1	0	18	312	12	0	198.5	0	0	22	7202	5	22	6949	6966	18	18	0	read	NM_005414.4	9606	6498	SKIL	SNO|SnoA|SnoI|SnoN	SKI like proto-oncogene	ski-like protein|SKI-like oncogene|ski-related oncogene snoN	NM_005414.4	NP_005405.2	NC_000003.12	protein-coding	REVIEWED	3	+	170357677	170396848	Reference GRCh38.p12 Primary Assembly
hsa-let-7b-5p	NM_004272.4	1	881.8	881.8	5.57e-06	0.000497	9	10	0	8	1	0	21	160	24	0	286.8	0	0	22	4312	1	21	2338	2358	21	21	0	read	NM_004272.4	9606	9456	HOMER1	HOMER|HOMER1A|HOMER1B|HOMER1C|SYN47|Ves-1	homer scaffold protein 1	homer protein homolog 1|homer homolog 1|homer scaffolding protein 1|homer, neuronal immediate early gene, 1|homer-1	NM_004272.4	NP_004263.1	NC_000005.10	protein-coding	VALIDATED	5	-	79373823	79513835	Reference GRCh38.p12 Primary Assembly
hsa-let-7b-5p	NM_002392.5	1	981.8	981.8	4.68e-09	4.65e-07	9	12	0	7.5	1	0	22	312	16	0	236.8	0	0	22	7495	1	22	780	801	22	22	0	read	NM_002392.5	9606	4193	MDM2	ACTFS|HDMX|hdm2	MDM2 proto-oncogene	E3 ubiquitin-protein ligase Mdm2|MDM2 oncogene, E3 ubiquitin protein ligase|MDM2 proto-oncogene, E3 ubiquitin protein ligase|Mdm2, p53 E3 ubiquitin protein ligase homolog|Mdm2, transformed 3T3 cell double minute 2, p53 binding protein|double minute 2, human homolog of; p53-binding protein|oncoprotein Mdm2	NM_002392.5	NP_002383.2	NC_000012.12	protein-coding	REVIEWED	12	+	68808148	68845543	Reference GRCh38.p12 Primary Assembly
hsa-let-7b-5p	NM_001419.2	1	866.2	866.2	0.000123	0.00343	9	9	0	7.5	1	0	21	248	4	0	198.2	0	0	22	6075	1	21	228	248	21	21	0	read	NM_001419.2	9606	1994	ELAVL1	ELAV1|HUR|Hua|MelG	ELAV like RNA binding protein 1	ELAV-like protein 1|ELAV (embryonic lethal, abnormal vision, Drosophila)-like 1 (Hu antigen R)|Hu antigen R|embryonic lethal, abnormal vision, drosophila, homolog-like 1|hu-antigen R	NM_001419.2	NP_001410.2	NC_000019.10	protein-coding	REVIEWED	19	-	7958572	8005644	Reference GRCh38.p12 Primary Assembly
hsa-let-7b-5p	NR_131767.1	1	844.3	844.3	0.000197	0.0023	8	8	0	8.5	1	0	21	240	16	0	222.3	0	0	22	2224	1	21	411	431	21	21	0	read	NR_131767.1	9606	54819	ZCCHC10	-	zinc finger CCHC-type containing 10	zinc finger CCHC domain-containing protein 10|zinc finger, CCHC domain containing 10	NR_131767.1	-	NC_000005.10	protein-coding	VALIDATED	5	-	132996984	133026620	Reference GRCh38.p12 Primary Assembly
hsa-let-7b-5p	NR_111960.1	2	1642.1	913.5	6.04e-05	0.00224	8	10	0	5.5	1	1	22	312	24	0	207.5	0	0	22	5672	1	22	2132	2152	22	21	0	read	NR_111960.1	9606	7403	KDM6A	KABUK2|UTX|bA386N14.2	lysine demethylase 6A	lysine-specific demethylase 6A|bA386N14.2 (ubiquitously transcribed X chromosome tetratricopeptide repeat protein (UTX))|histone demethylase UTX|lysine (K)-specific demethylase 6A|ubiquitously transcribed tetratricopeptide repeat protein X-linked|ubiquitously-transcribed TPR gene on the X chromosome	NR_111960.1	-	NC_000023.11	protein-coding	REVIEWED	X	+	44873174	45112611	Reference GRCh38.p12 Primary Assembly
hsa-let-7b-5p	NR_103464.1	2	1039.1	812.4	8.03e-06	0.000139	8	10	0	8	1	0	22	312	8	0	123.4	0	0	22	4823	1	22	2026	2047	22	22	0	read	NR_103464.1	9606	51182	HSPA14	HSP70-4|HSP70L1	heat shock protein family A (Hsp70) member 14	heat shock 70 kDa protein 14|HSP70-like protein 1|heat shock 70kDa protein 14 isoform 1 variant 3|heat shock protein HSP60|heat shock protein hsp70-related protein	NR_103464.1	-	NC_000010.11	protein-coding	VALIDATED	10	+	14838159	14871740	Reference GRCh38.p12 Primary Assembly
hsa-let-7b-5p	NR_046202.1	1	795.8	795.8	1.24e-05	0.000155	8	11	0	9	1	0	17	240	16	0	164.8	0	0	22	2152	5	21	1593	1609	17	17	0	read	NR_046202.1	9606	126526	C19orf47	-	chromosome 19 open reading frame 47	uncharacterized protein C19orf47	NR_046202.1	-	NC_000019.10	protein-coding	VALIDATED	19	-	40292742	40348526	Reference GRCh38.p12 Primary Assembly
hsa-let-7b-5p	NM_194442.2	1	904.1	904.1	6.6e-05	0.00308	8	8	0	11.5	1	0	12	312	0	0	222.1	0	0	22	3827	11	22	2867	2878	12	12	0	read	NM_194442.2	9606	3930	LBR	DHCR14B|LMN2R|PHA|TDRD18	lamin B receptor	lamin-B receptor|integral nuclear envelope inner membrane protein|tudor domain containing 18	NM_194442.2	NP_919424.1	NC_000001.11	protein-coding	REVIEWED	1	-	225401501	225428854	Reference GRCh38.p12 Primary Assembly
hsa-let-7b-5p	NM_175872.4	1	861.4	861.4	1.74e-05	0.000808	8	14	0	8	1	0	21	312	4	0	172.4	0	0	22	3898	2	22	3748	3768	21	21	0	read	NM_175872.4	9606	126375	ZNF792	-	zinc finger protein 792	zinc finger protein 792	NM_175872.4	NP_787068.3	NC_000019.10	protein-coding	VALIDATED	19	-	34956353	34964048	Reference GRCh38.p12 Primary Assembly
hsa-let-7b-5p	NM_173595.3	1	796.5	796.5	0.00233	0.0183	8	10	0	6.5	1	1	20	252	36	0	139.5	0	0	22	8656	3	22	4768	4786	20	19	0	read	NM_173595.3	9606	283373	ANKRD52	ANKRD33	ankyrin repeat domain 52	serine/threonine-protein phosphatase 6 regulatory ankyrin repeat subunit C|CVWG5837|PP6-ARS-C|ankyrin repeat domain 33|ankyrin repeat domain-containing protein 52|protein phosphatase 6 ankyrin repeat subunit C|serine/threonine-protein phosphatase 6 regulatory subunit ARS-C	NM_173595.3	NP_775866.2	NC_000012.12	protein-coding	VALIDATED	12	-	56237806	56258390	Reference GRCh38.p12 Primary Assembly
hsa-let-7b-5p	NM_173546.2	1	827.1	827.1	9.18e-05	0.0028	8	8	0	6	1	1	23	312	12	0	131.1	0	0	22	1999	1	22	1902	1924	22	23	0	read	NM_173546.2	9606	200942	KLHDC8B	CHL	kelch domain containing 8B	kelch domain-containing protein 8B	NM_173546.2	NP_775817.1	NC_000003.12	protein-coding	REVIEWED	3	+	49171119	49176486	Reference GRCh38.p12 Primary Assembly
hsa-let-7b-5p	NM_152909.3	1	929.2	929.2	1.99e-05	0.00103	8	8	0	9.5	1	0	18	244	8	0	313.2	0	0	22	4529	5	22	2058	2075	18	18	0	read	NM_152909.3	9606	147694	ZNF548	-	zinc finger protein 548	zinc finger protein 548	NM_152909.3	NP_690873.2	NC_000019.10	protein-coding	VALIDATED	19	+	57389849	57403496	Reference GRCh38.p12 Primary Assembly
hsa-let-7b-5p	NM_138444.3	1	832.6	832.6	3.05e-06	0.000125	8	8	0	7	1	0	21	252	8	0	193.6	0	0	22	6255	2	22	1054	1074	21	21	0	read	NM_138444.3	9606	115207	KCTD12	C13orf2|PFET1|PFETIN	potassium channel tetramerization domain containing 12	BTB/POZ domain-containing protein KCTD12|potassium channel tetramerisation domain containing 12|predominantly fetal expressed T1 domain|testicular tissue protein Li 100	NM_138444.3	NP_612453.1	NC_000013.11	protein-coding	VALIDATED	13	-	76880168	76886404	Reference GRCh38.p12 Primary Assembly
hsa-let-7b-5p	NM_130393.3	4	2392.2	811.6	0.000105	0.00253	8	8	0	13.5	1	0	10	160	0	0	292.6	0	0	22	8239	12	21	8049	8058	10	10	0	read	NM_130393.3	9606	5789	PTPRD	HPTP|HPTPD|HPTPDELTA|PTPD|RPTPDELTA	protein tyrosine phosphatase, receptor type D	receptor-type tyrosine-protein phosphatase delta|R-PTP-delta|protein tyrosine phosphatase, receptor type, delta polypeptide|rceptor-type tyrosine-protein phosphatase delta	NM_130393.3	NP_569077.2	NC_000009.12	protein-coding	REVIEWED	9	-	8314245	10612840	Reference GRCh38.p12 Primary Assembly
hsa-let-7b-5p	NM_032833.4	1	923.5	923.5	8.53e-05	0.00287	8	11	0	10.5	1	0	14	320	0	0	232.5	0	0	22	5276	9	22	3975	3988	14	14	0	read	NM_032833.4	9606	84919	PPP1R15B	CREP|MSSGM2	protein phosphatase 1 regulatory subunit 15B	protein phosphatase 1 regulatory subunit 15B|protein phosphatase 1, regulatory (inhibitor) subunit 15B	NM_032833.4	NP_116222.4	NC_000001.11	protein-coding	REVIEWED	1	-	204398683	204412453	Reference GRCh38.p12 Primary Assembly
hsa-let-7b-5p	NM_032772.5	1	550.9	550.9	0.00957	0.0283	8	8	0	7.5	1	0	21	128	4	0	38.9	0	0	22	3353	2	22	1755	1775	21	21	11	read	NM_032772.5	9606	84858	ZNF503	NOLZ-1|NOLZ1|Nlz2	zinc finger protein 503	zinc finger protein 503	NM_032772.5	NP_116161.2	NC_000010.11	protein-coding	VALIDATED	10	-	75279725	75401893	Reference GRCh38.p12 Primary Assembly
hsa-let-7b-5p	NM_030934.4	2	1364.4	851.6	5.34e-06	0.000339	8	11	0	9	1	0	20	244	16	0	225.6	0	0	22	4421	3	22	990	1009	20	20	0	read	NM_030934.4	9606	81627	TRMT1L	C1orf25|MST070|MSTP070|TRM1L|bG120K12.3	tRNA methyltransferase 1 like	TRMT1-like protein|TRM1 tRNA methyltransferase 1-like|TRM1-like protein|tRNA methyltransferase 1 homolog-like	NM_030934.4	NP_112196.3	NC_000001.11	protein-coding	REVIEWED	1	-	185118084	185157097	Reference GRCh38.p12 Primary Assembly
hsa-let-7b-5p	NM_024844.4	1	563.5	563.5	0.0229	0.0384	8	8	0	3.5	1	1	22	0	132	0	43.5	0	0	22	2379	1	22	1475	1495	22	21	12	read	NM_024844.4	9606	79902	NUP85	FROUNT|Nup75	nucleoporin 85	nuclear pore complex protein Nup85|nucleoporin 85kDa|nucleoporin Nup75|nucleoporin Nup85	NM_024844.4	NP_079120.1	NC_000017.11	protein-coding	REVIEWED	17	+	75205435	75235758	Reference GRCh38.p12 Primary Assembly
hsa-let-7b-5p	NM_022716.3	1	850.7	850.7	0.000158	0.00515	8	21	1.72e-12	10.5	1	0	16	312	0	0	173.7	0	0	22	3999	7	22	2400	2415	16	16	0	read	NM_022716.3	9606	5396	PRRX1	AGOTC|PHOX1|PMX1|PRX-1|PRX1	paired related homeobox 1	paired mesoderm homeobox protein 1|homeobox protein PHOX1|paired mesoderm homeobox 1 isoform pmx-1b	NM_022716.3	NP_073207.1	NC_000001.11	protein-coding	REVIEWED	1	+	170662727	170739399	Reference GRCh38.p12 Primary Assembly
hsa-let-7b-5p	NM_022340.3	1	830.8	830.8	7.99e-05	0.00266	8	8	0	10	1	0	15	244	0	0	216.8	0	0	22	6696	8	22	6190	6204	15	15	0	read	NM_022340.3	9606	64145	RBSN	Rabenosyn-5|ZFYVE20	rabenosyn, RAB effector	rabenosyn-5|110 kDa protein|FYVE finger-containing Rab5 effector protein rabenosyn-5|RAB effector RBSN|zinc finger, FYVE domain containing 20	NM_022340.3	NP_071735.2	NC_000003.12	protein-coding	REVIEWED	3	-	15070068	15099162	Reference GRCh38.p12 Primary Assembly
hsa-let-7b-5p	NM_019619.3	1	916.1	916.1	1.38e-05	0.000688	8	15	0	7.5	1	0	22	320	24	0	201.1	0	0	22	6013	1	22	1577	1598	22	22	0	read	NM_019619.3	9606	56288	PARD3	ASIP|Baz|PAR3|PAR3alpha|PARD-3|PARD3A|PPP1R118|SE2-5L16|SE2-5LT1|SE2-5T2	par-3 family cell polarity regulator	partitioning defective 3 homolog|CTCL tumor antigen se2-5|PAR3-alpha|atypical PKC isotype-specific interacting protein|bazooka|par-3 family cell polarity regulator alpha|par-3 partitioning defective 3 homolog|protein phosphatase 1, regulatory subunit 118	NM_019619.3	NP_062565.2	NC_000010.11	protein-coding	REVIEWED	10	-	34109559	34815324	Reference GRCh38.p12 Primary Assembly
hsa-let-7b-5p	NM_019084.4	2	1498.8	984.3	7.92e-09	2.27e-06	8	8	0	12	1	0	12	320	0	0	299.3	0	0	22	4120	11	22	3446	3457	12	12	0	read	NM_019084.4	9606	54619	CCNJ	bA690P14.1	cyclin J	cyclin-J	NM_019084.4	NP_061957.2	NC_000010.11	protein-coding	VALIDATED	10	+	96042847	96060869	Reference GRCh38.p12 Primary Assembly
hsa-let-7b-5p	NM_013387.3	1	842.1	842.1	3.65e-06	7.72e-05	8	8	0	7.5	1	0	22	252	12	0	207.1	0	0	22	934	1	22	651	672	22	22	0	read	NM_013387.3	9606	29796	UQCR10	HSPC051|HSPC119|HSPC151|QCR9|UCCR7.2|UCRC	ubiquinol-cytochrome c reductase, complex III subunit X	cytochrome b-c1 complex subunit 9|cytochrome C1, nonheme 7kDa protein|cytochrome c1 non-heme 7 kDa protein|ubiquinol-cytochrome c reductase complex (7.2 kD)|ubiquinol-cytochrome c reductase complex 7.2 kDa protein|ubiquinol-cytochrome c reductase, complex III subunit X, 7.2kDa	NM_013387.3	NP_037519.2	NC_000022.11	protein-coding	VALIDATED	22	+	29767368	29770412	Reference GRCh38.p12 Primary Assembly
hsa-let-7b-5p	NM_012328.2	1	832.5	832.5	8.22e-05	0.0026	8	8	0	9.5	1	0	18	244	4	0	218.5	0	0	22	2538	5	22	1851	1868	18	18	0	read	NM_012328.2	9606	4189	DNAJB9	ERdj4|MDG-1|MDG1|MST049|MSTP049	DnaJ heat shock protein family (Hsp40) member B9	dnaJ homolog subfamily B member 9|DnaJ (Hsp40) homolog, subfamily B, member 9|ER-resident protein ERdj4|endoplasmic reticulum DNA J domain-containing protein 4|endoplasmic reticulum DnaJ homolog 4|microvascular endothelial differentiation gene 1 protein	NM_012328.2	NP_036460.1	NC_000007.14	protein-coding	REVIEWED	7	+	108569744	108574849	Reference GRCh38.p12 Primary Assembly
hsa-let-7b-5p	NM_012229.4	1	797.8	797.8	8.97e-07	5.48e-05	8	10	0	8	1	0	20	240	8	0	171.8	0	0	22	3551	2	21	1602	1621	20	20	0	read	NM_012229.4	9606	22978	NT5C2	GMP|NT5B|PNT5|SPG45|SPG65|cN-II	5'-nucleotidase, cytosolic II	cytosolic purine 5'-nucleotidase|5'-nucleotidase (purine), cytosolic type B|IMP-specific 5'-NT	NM_012229.4	NP_036361.1	NC_000010.11	protein-coding	REVIEWED	10	-	103088016	103193305	Reference GRCh38.p12 Primary Assembly
hsa-let-7b-5p	NM_006817.3	1	843.6	843.6	0.000203	0.00682	8	8	0	5	1	0	21	240	16	0	189.6	0	0	22	1472	1	21	458	478	21	21	0	read	NM_006817.3	9606	10961	ERP29	C12orf8|ERp28|ERp31|HEL-S-107|PDI-DB|PDIA9	endoplasmic reticulum protein 29	endoplasmic reticulum resident protein 29|endoplasmic reticulum lumenal protein ERp28|endoplasmic reticulum resident protein 28|endoplasmic reticulum resident protein 31|epididymis secretory protein Li 107|protein disulfide isomerase family A, member 9	NM_006817.3	NP_006808.1	NC_000012.12	protein-coding	REVIEWED	12	+	112013339	112023219	Reference GRCh38.p12 Primary Assembly
hsa-let-7b-5p	NM_005671.3	1	925	925	3.52e-07	1.22e-05	8	8	0	7.5	1	0	22	320	0	0	234	0	0	22	1464	1	22	175	196	22	22	0	read	NM_005671.3	9606	7993	UBXN8	D8S2298E|REP8|UBXD6	UBX domain protein 8	UBX domain-containing protein 8|Reproduction/chromosome 8|UBX domain-containing protein 6|rep-8 protein|reproduction 8 protein	NM_005671.3	NP_005662.1	NC_000008.11	protein-coding	REVIEWED	8	+	30729130	30767005	Reference GRCh38.p12 Primary Assembly
hsa-let-7b-5p	NM_004145.3	1	922.4	922.4	8.08e-06	0.000809	8	9	0	12.5	1	0	11	312	0	0	247.4	0	0	22	7640	12	22	1235	1245	11	11	0	read	NM_004145.3	9606	4650	MYO9B	CELIAC4|MYR5	myosin IXB	unconventional myosin-IXb|myosin-IXb|unconventional myosin-9b	NM_004145.3	NP_004136.2	NC_000019.10	protein-coding	REVIEWED	19	+	17075780	17213294	Reference GRCh38.p12 Primary Assembly
hsa-let-7b-5p	NM_003840.4	1	813.7	813.7	0.000244	0.00532	8	8	0	11.5	1	0	13	244	0	0	204.7	0	0	22	3569	10	22	804	816	13	13	0	read	NM_003840.4	9606	8793	TNFRSF10D	CD264|DCR2|TRAIL-R4|TRAILR4|TRUNDD	TNF receptor superfamily member 10d	tumor necrosis factor receptor superfamily member 10D|TNF receptor-related receptor for TRAIL|TNF-related apoptosis-inducing ligand receptor 4|TRAIL receptor 4|TRAIL receptor with a truncated death domain|decoy receptor 2|tumor necrosis factor receptor superfamily, member 10d, decoy with truncated death domain	NM_003840.4	NP_003831.2	NC_000008.11	protein-coding	REVIEWED	8	-	23135587	23164029	Reference GRCh38.p12 Primary Assembly
hsa-let-7b-5p	NM_002525.2	1	900.5	900.5	6.88e-06	0.000387	8	19	5.81e-14	7.5	1	0	21	248	24	0	253.5	0	0	22	4040	1	21	2820	2840	21	21	0	read	NM_002525.2	9606	4898	NRDC	NRD1|hNRD1|hNRD2	nardilysin convertase	nardilysin|NRD convertase|nardilysin (N-arginine dibasic convertase)	NM_002525.2	NP_002516.2	NC_000001.11	protein-coding	REVIEWED	1	-	51789191	51878936	Reference GRCh38.p12 Primary Assembly
hsa-let-7b-5p	NM_002266.3	1	844.5	844.5	1.55e-06	0.000125	8	8	0	8.5	1	0	20	248	16	0	208.5	0	0	22	2126	2	21	1778	1797	20	20	0	read	NM_002266.3	9606	3838	KPNA2	IPOA1|QIP2|RCH1|SRP1-alpha|SRP1alpha	karyopherin subunit alpha 2	importin subunit alpha-1|RAG cohort protein 1|importin subunit alpha-2|importin-alpha-P1|karyopherin alpha 2 (RAG cohort 1, importin alpha 1)|pendulin	NM_002266.3	NP_002257.1	NC_000017.11	protein-coding	REVIEWED	17	+	68035601	68046858	Reference GRCh38.p12 Primary Assembly
hsa-let-7b-5p	NM_001695.4	1	869.4	869.4	1.08e-06	5.31e-05	8	8	0	11	1	0	15	240	0	0	266.4	0	0	22	5704	7	21	4683	4697	15	15	0	read	NM_001695.4	9606	528	ATP6V1C1	ATP6C|ATP6D|VATC|Vma5	ATPase H+ transporting V1 subunit C1	V-type proton ATPase subunit C 1|ATPase, H+ transporting, lysosomal 42kDa, V1 subunit C1|H(+)-transporting two-sector ATPase, subunit C|H+ -ATPase C subunit|H+-transporting ATPase chain C, vacuolar|V-ATPase C subunit|V-ATPase subunit C 1|subunit C of vacuolar proton-ATPase V1 domain|testicular tissue protein Li 223|vacuolar ATP synthase subunit C|vacuolar proton pump C subunit|vacuolar proton pum…	NM_001695.4	NP_001686.1	NC_000008.11	protein-coding	REVIEWED	8	+	103021019	103073056	Reference GRCh38.p12 Primary Assembly
hsa-let-7b-5p	NM_001145720.1	2	1426.7	902.6	6.7e-05	0.00299	8	8	0	8	1	0	21	240	4	0	285.6	0	0	22	4019	1	21	3285	3305	21	21	0	read	NM_001145720.1	9606	728116	ZBTB8B	ZNF916B	zinc finger and BTB domain containing 8B	zinc finger and BTB domain-containing protein 8B|putative zinc finger and BTB domain-containing protein 8B	NM_001145720.1	NP_001139192.1	NC_000001.11	protein-coding	VALIDATED	1	+	32465056	32487858	Reference GRCh38.p12 Primary Assembly
hsa-let-7b-5p	NM_001080512.2	1	799.9	799.9	0.000149	0.00407	8	9	0	11	1	0	14	240	0	0	190.9	0	0	22	5486	8	21	989	1002	14	14	0	read	NM_001080512.2	9606	80114	BICC1	BICC|CYSRD	BicC family RNA binding protein 1	protein bicaudal C homolog 1|FGFR2-BICC1 fusion kinase protein|bicaudal C homolog 1	NM_001080512.2	NP_001073981.1	NC_000010.11	protein-coding	REVIEWED	10	+	58512902	58831436	Reference GRCh38.p12 Primary Assembly
hsa-let-7b-5p	NR_134239.1	1	778.6	778.6	1.45e-05	0.000243	7	7	0	10.5	1	0	15	244	0	0	205.6	0	0	22	1690	8	22	723	737	15	15	0	read	NR_134239.1	9606	729533	FAM72A	LMPIP|Ugene|p17	family with sequence similarity 72 member A	protein FAM72A|LMP1-induced protein|latent membrane protein 1-induced protein	NR_134239.1	-	NC_000001.11	protein-coding	VALIDATED	1	-	206186178	206205345	Reference GRCh38.p12 Primary Assembly
hsa-let-7b-5p	NR_037163.1	1	814.1	814.1	8.36e-06	0.000227	7	7	0	9	1	0	22	252	8	0	233.1	0	0	22	13949	1	22	8297	8318	22	22	0	read	NR_037163.1	9606	5451	POU2F1	OCT1|OTF1|oct-1B	POU class 2 homeobox 1	POU domain, class 2, transcription factor 1|NF-A1|OTF-1|Octamer-binding transcription factor-1|oct-1|octamer-binding protein 1|octamer-binding transcription factor 1	NR_037163.1	-	NC_000001.11	protein-coding	VALIDATED	1	+	167220828	167427344	Reference GRCh38.p12 Primary Assembly
hsa-let-7b-5p	NM_207418.2	1	779.6	779.6	1.26e-05	0.000379	7	7	0	10.5	1	0	15	244	0	0	206.6	0	0	22	2393	8	22	1441	1455	15	15	0	read	NM_207418.2	9606	728833	FAM72D	GCUD2	family with sequence similarity 72 member D	protein FAM72D|gastric cancer up-regulated protein 2|gastric cancer up-regulated-2	NM_207418.2	NP_997301.2	NC_000001.11	protein-coding	VALIDATED	1	+	145093804	145112691	Reference GRCh38.p12 Primary Assembly
hsa-let-7b-5p	NM_175861.3	1	777.8	777.8	0.000624	0.00438	7	7	0	8.5	1	0	19	240	24	0	178.8	0	0	22	8841	3	21	1092	1110	19	19	0	read	NM_175861.3	9606	83857	TMTC1	ARG99|OLF|TMTC1A	transmembrane and tetratricopeptide repeat containing 1	transmembrane and TPR repeat-containing protein 1|transmembrane and tetratricopeptide repeat containing 1A	NM_175861.3	NP_787057.2	NC_000012.12	protein-coding	VALIDATED	12	-	29500812	29784758	Reference GRCh38.p12 Primary Assembly
hsa-let-7b-5p	NM_173824.3	1	892.9	892.9	0.000148	0.00421	7	20	3.73e-10	8.5	1	0	15	248	0	0	303.9	0	0	22	2782	7	21	1887	1901	15	15	12.5	read	NM_173824.3	9606	285237	C3orf38	-	chromosome 3 open reading frame 38	uncharacterized protein C3orf38|dense incisors	NM_173824.3	NP_776185.2	NC_000003.12	protein-coding	VALIDATED	3	+	88149742	88157965	Reference GRCh38.p12 Primary Assembly
hsa-let-7b-5p	NM_153450.2	1	777.8	777.8	0.000573	0.0111	7	10	0	8	1	0	22	244	4	0	195.8	0	0	22	1647	1	22	325	346	22	22	0	read	NM_153450.2	9606	219541	MED19	DT2P1G7|LCMR1|MED19AS	mediator complex subunit 19	mediator of RNA polymerase II transcription subunit 19|lung cancer metastasis-related protein 1|mediator of RNA polymerase II transcription, subunit 19 homolog|putative mediator subunit MED19AS protein	NM_153450.2	NP_703151.2	NC_000011.10	protein-coding	REVIEWED	11	-	57703708	57712526	Reference GRCh38.p12 Primary Assembly
hsa-let-7b-5p	NM_019054.2	1	846.2	846.2	0.000193	0.00659	7	8	0	6.5	1	1	21	312	36	0	165.2	0	0	22	3417	3	22	1799	1819	20	21	0	read	NM_019054.2	9606	54537	SHLD2	FAM35A|FAM35A1|RINN2|bA163M19.1	shieldin complex subunit 2	protein FAM35A|family with sequence similarity 35 member A	NM_019054.2	NP_061927.2	NC_000010.11	protein-coding	VALIDATED	10	+	87094477	87191482	Reference GRCh38.p12 Primary Assembly
hsa-let-7b-5p	NM_018221.4	1	852.6	852.6	1.29e-06	6.38e-05	7	7	0	5.5	1	1	22	252	8	0	265.6	0	0	22	4922	1	22	4218	4238	22	21	0	read	NM_018221.4	9606	55233	MOB1A	C2orf6|MATS1|MOB1|MOBK1B|MOBKL1B|Mob4B	MOB kinase activator 1A	MOB kinase activator 1A|MOB1 Mps One Binder homolog A|MOB1, Mps One Binder kinase activator-like 1B|mob1 alpha|mob1 homolog 1B|mps one binder kinase activator-like 1B	NM_018221.4	NP_060691.2	NC_000002.12	protein-coding	REVIEWED	2	-	74152597	74178966	Reference GRCh38.p12 Primary Assembly
hsa-let-7b-5p	NM_018151.4	2	1409.3	810.5	0.000597	0.00995	7	14	5.55e-15	13.5	1	0	9	252	0	0	238.5	0	0	22	9855	14	22	423	431	9	9	0	read	NM_018151.4	9606	55183	RIF1	-	replication timing regulatory factor 1	telomere-associated protein RIF1|RAP1 interacting factor homolog|rap1-interacting factor 1 homolog	NM_018151.4	NP_060621.3	NC_000002.12	protein-coding	REVIEWED	2	+	151409882	151534199	Reference GRCh38.p12 Primary Assembly
hsa-let-7b-5p	NM_017941.5	1	784	784	4.29e-06	0.000188	7	13	3.33e-16	12	1	0	12	248	0	0	212	0	0	22	3668	10	21	800	811	12	12	0	read	NM_017941.5	9606	55028	C17orf80	HLC-8|MIG3|SPEP1	chromosome 17 open reading frame 80	uncharacterized protein C17orf80|cell migration-inducing gene 3 protein|human lung cancer oncogene 8 protein|lung cancer-related protein 8|sperm-expressed protein 1	NM_017941.5	NP_060411.2	NC_000017.11	protein-coding	VALIDATED	17	+	73232089	73248958	Reference GRCh38.p12 Primary Assembly
hsa-let-7b-5p	NM_017610.7	2	1299.9	758.6	3.78e-05	0.00138	7	7	0	10	1	0	16	240	0	0	188.6	0	0	22	5902	6	21	1663	1678	16	16	0	read	NM_017610.7	9606	54778	RNF111	ARK|hRNF111	ring finger protein 111	E3 ubiquitin-protein ligase Arkadia|Arkadia|RING-type E3 ubiquitin transferase Arkadia	NM_017610.7	NP_060080.6	NC_000015.10	protein-coding	REVIEWED	15	+	58987587	59097418	Reference GRCh38.p12 Primary Assembly
hsa-let-7b-5p	NM_016451.4	1	764.4	764.4	0.000605	0.00841	7	7	0	11	1	0	16	240	0	0	199.4	0	0	22	3490	6	21	497	512	16	16	0	read	NM_016451.4	9606	1315	COPB1	COPB	coatomer protein complex subunit beta 1	coatomer subunit beta|beta coat protein|beta-cop	NM_016451.4	NP_057535.1	NC_000011.10	protein-coding	REVIEWED	11	-	14457502	14499894	Reference GRCh38.p12 Primary Assembly
hsa-let-7b-5p	NM_015295.2	2	1428.9	780	2.09e-05	0.00114	7	11	0	6	1	0	22	244	12	0	182	0	0	22	8672	1	22	527	548	22	22	0	read	NM_015295.2	9606	23347	SMCHD1	BAMS|FSHD2	structural maintenance of chromosomes flexible hinge domain containing 1	structural maintenance of chromosomes flexible hinge domain-containing protein 1|SMC hinge domain-containing protein 1	NM_015295.2	NP_056110.2	NC_000018.10	protein-coding	REVIEWED	18	+	2655886	2805016	Reference GRCh38.p12 Primary Assembly
hsa-let-7b-5p	NM_014701.3	2	1328.2	755.4	3.33e-06	0.000165	7	7	0	9.5	1	1	18	252	8	0	175.4	0	0	22	7055	6	22	4153	4170	17	18	0	read	NM_014701.3	9606	9728	SECISBP2L	SBP2L|SLAN	SECIS binding protein 2 like	selenocysteine insertion sequence-binding protein 2-like	NM_014701.3	NP_055516.2	NC_000015.10	protein-coding	VALIDATED	15	-	48988637	49046562	Reference GRCh38.p12 Primary Assembly
hsa-let-7b-5p	NM_014325.3	1	870.2	870.2	2.18e-06	0.000142	7	16	5.72e-13	5.5	1	1	20	320	16	0	193.2	0	0	22	3858	3	22	1025	1043	20	19	0	read	NM_014325.3	9606	23603	CORO1C	HCRNN4	coronin 1C	coronin-1C|coronin, actin binding protein, 1C|coronin-3	NM_014325.3	NP_055140.1	NC_000012.12	protein-coding	REVIEWED	12	-	108645108	108759954	Reference GRCh38.p12 Primary Assembly
hsa-let-7b-5p	NM_012406.3	1	830.2	830.2	4.3e-06	0.000188	7	7	0	7	1	0	22	312	12	0	169.2	0	0	22	4225	1	22	1334	1355	22	22	0	read	NM_012406.3	9606	11108	PRDM4	PFM1	PR/SET domain 4	PR domain zinc finger protein 4|PR domain 4|PR domain containing 4|PR domain-containing protein 4|PR-domain zinc-finger protein PFM1	NM_012406.3	NP_036538.3	NC_000012.12	protein-coding	REVIEWED	12	-	107732865	107761271	Reference GRCh38.p12 Primary Assembly
hsa-let-7b-5p	NM_007027.3	1	769.2	769.2	0.00074	0.0113	7	7	0	8	1	0	21	152	20	0	265.2	0	0	22	5378	1	21	5117	5137	21	21	0	read	NM_007027.3	9606	11073	TOPBP1	TOP2BP1	DNA topoisomerase II binding protein 1	DNA topoisomerase 2-binding protein 1|DNA topoisomerase II-beta-binding protein 1|topoisomerase (DNA) II binding protein 1	NM_007027.3	NP_008958.2	NC_000003.12	protein-coding	REVIEWED	3	-	133600604	133661967	Reference GRCh38.p12 Primary Assembly
hsa-let-7b-5p	NM_006867.3	1	802.7	802.7	0.000677	0.0106	7	7	0	8	1	0	20	244	44	0	179.7	0	0	22	3138	3	22	950	969	20	20	0	read	NM_006867.3	9606	11030	RBPMS	HERMES	RNA binding protein, mRNA processing factor	RNA-binding protein with multiple splicing|RNA binding protein with multiple splicing|heart and RRM expressed sequence	NM_006867.3	NP_006858.1	NC_000008.11	protein-coding	REVIEWED	8	+	30384500	30572260	Reference GRCh38.p12 Primary Assembly
hsa-let-7b-5p	NM_006482.2	1	873.3	873.3	0.000107	0.00314	7	7	0	11	1	0	17	244	12	0	299.3	0	0	22	6159	6	22	5336	5352	17	17	0	read	NM_006482.2	9606	8445	DYRK2	-	dual specificity tyrosine phosphorylation regulated kinase 2	dual specificity tyrosine-phosphorylation-regulated kinase 2|dual specificity tyrosine-(Y)-phosphorylation regulated kinase 2	NM_006482.2	NP_006473.2	NC_000012.12	protein-coding	REVIEWED	12	+	67648731	67665404	Reference GRCh38.p12 Primary Assembly
hsa-let-7b-5p	NM_006197.3	2	1299.8	792.7	0.000965	0.0187	7	7	0	9	1	0	16	244	0	0	212.7	0	0	22	8788	7	22	6030	6045	16	16	11	read	NM_006197.3	9606	5108	PCM1	PTC4|RET/PCM-1	pericentriolar material 1	pericentriolar material 1 protein|PCM-1|hPCM-1|pericentriolar material 1, PCM1	NM_006197.3	NP_006188.3	NC_000008.11	protein-coding	REVIEWED	8	+	17922783	18029947	Reference GRCh38.p12 Primary Assembly
hsa-let-7b-5p	NM_005475.2	1	854	854	4.93e-05	0.00189	7	7	0	9	1	0	17	244	28	0	251	0	0	22	5425	6	22	2648	2664	17	17	0	read	NM_005475.2	9606	10019	SH2B3	IDDM20|LNK	SH2B adaptor protein 3	SH2B adapter protein 3|lymphocyte-specific adapter protein Lnk|signal transduction protein Lnk	NM_005475.2	NP_005466.1	NC_000012.12	protein-coding	REVIEWED	12	+	111405106	111451622	Reference GRCh38.p12 Primary Assembly
hsa-let-7b-5p	NM_004821.2	1	876.1	876.1	0.000112	0.00452	7	9	0	8	1	0	20	312	12	0	217.1	0	0	22	1749	3	22	1636	1655	20	20	0	read	NM_004821.2	9606	9421	HAND1	Hxt|Thing1|bHLHa27|eHand	heart and neural crest derivatives expressed 1	heart- and neural crest derivatives-expressed protein 1|class A basic helix-loop-helix protein 27|extraembryonic tissues, heart, autonomic nervous system and neural crest derivatives-expressed protein 1	NM_004821.2	NP_004812.1	NC_000005.10	protein-coding	REVIEWED	5	-	154474971	154478263	Reference GRCh38.p12 Primary Assembly
hsa-let-7b-5p	NM_004524.2	1	781.9	781.9	0.000164	0.00687	7	7	0	10.5	1	0	12	160	0	0	285.9	0	0	22	3547	10	21	3490	3501	12	12	11.5	read	NM_004524.2	9606	3993	LLGL2	HGL|Hugl-2|LGL2	LLGL2, scribble cell polarity complex component	lethal(2) giant larvae protein homolog 2|human giant larvae homolog|lethal giant larvae homolog 2, scribble cell polarity complex component	NM_004524.2	NP_004515.2	NC_000017.11	protein-coding	REVIEWED	17	+	75525079	75575208	Reference GRCh38.p12 Primary Assembly
hsa-let-7b-5p	NM_004273.4	2	1346.4	783.9	0.000433	0.00707	7	7	0	9	1	0	17	240	16	0	192.9	0	0	22	6978	5	21	907	923	17	17	0	read	NM_004273.4	9606	9469	CHST3	C6ST|C6ST1|HSD	carbohydrate sulfotransferase 3	carbohydrate sulfotransferase 3|C6ST-1|GST-0|carbohydrate (chondroitin 6) sulfotransferase 3|chondroitin 6 sulfotransferase 1|chondroitin 6-O-sulfotransferase 1|galactose/N-acetylglucosamine/N-acetylglucosamine 6-O-sulfotransferase 0	NM_004273.4	NP_004264.2	NC_000010.11	protein-coding	REVIEWED	10	+	71964361	72013563	Reference GRCh38.p12 Primary Assembly
hsa-let-7b-5p	NM_003729.3	2	1088.8	830.9	0.00145	0.0151	7	8	0	7.5	1	1	21	244	16	0	252.9	0	0	22	2595	2	22	1327	1346	21	20	0	read	NM_003729.3	9606	8634	RTCA	RPC|RTC1|RTCD1	RNA 3'-terminal phosphate cyclase	RNA 3'-terminal phosphate cyclase|RNA terminal phosphate cyclase domain 1|RNA terminal phosphate cyclase domain-containing protein 1|RTC domain-containing protein 1	NM_003729.3	NP_003720.1	NC_000001.11	protein-coding	REVIEWED	1	+	100266157	100292768	Reference GRCh38.p12 Primary Assembly
hsa-let-7b-5p	NM_003417.4	1	817.3	817.3	3.76e-05	0.00114	7	9	0	8	1	0	17	240	40	0	195.3	0	0	22	12172	5	21	8570	8586	17	17	0	read	NM_003417.4	9606	9422	ZNF264	-	zinc finger protein 264	zinc finger protein 264	NM_003417.4	NP_003408.1	NC_000019.10	protein-coding	REVIEWED	19	+	57191499	57222845	Reference GRCh38.p12 Primary Assembly
hsa-let-7b-5p	NM_002214.2	1	803.1	803.1	1.24e-06	6.42e-05	7	7	0	10	1	0	15	240	0	0	231.1	0	0	22	8787	7	21	4613	4627	15	15	0	read	NM_002214.2	9606	3696	ITGB8	-	integrin subunit beta 8	integrin beta-8	NM_002214.2	NP_002205.1	NC_000007.14	protein-coding	REVIEWED	7	+	20329818	20415758	Reference GRCh38.p12 Primary Assembly
hsa-let-7b-5p	NM_001605.2	1	334.2	334.2	0.0464	0.0649	7	7	0	7.5	1	0	21	-80	36	0	43.2	0	0	22	3344	1	21	1920	1940	21	21	11	read	NM_001605.2	9606	16	AARS	CMT2N|EIEE29	alanyl-tRNA synthetase	alanine--tRNA ligase, cytoplasmic|alaRS|alanine tRNA ligase 1, cytoplasmic|alanyl-tRNA synthetase, cytoplasmic|renal carcinoma antigen NY-REN-42	NM_001605.2	NP_001596.2	NC_000016.10	protein-coding	REVIEWED	16	-	70252294	70289508	Reference GRCh38.p12 Primary Assembly
hsa-let-7b-5p	NM_001320149.1	1	776.2	776.2	4.41e-05	0.00214	7	7	0	10.5	1	0	15	244	0	0	203.2	0	0	22	1861	8	22	895	909	15	15	0	read	NM_001320149.1	9606	653820	FAM72B	p17	family with sequence similarity 72 member B	protein FAM72B|RP11-439A17.6|amyloid-beta peptide-induced protein p17	NM_001320149.1	NP_001307078.1	NC_000001.11	protein-coding	VALIDATED	1	-	121167645	121186895	Reference GRCh38.p12 Primary Assembly
hsa-let-7b-5p	NM_001287385.1	1	779.6	779.6	1.62e-05	0.000487	7	7	0	10.5	1	0	15	244	0	0	206.6	0	0	22	2338	8	22	1458	1472	15	15	0	read	NM_001287385.1	9606	554282	FAM72C	-	family with sequence similarity 72 member C	protein FAM72C|RP5-998N21.9	NM_001287385.1	NP_001274314.1	NC_000001.11	protein-coding	VALIDATED	1	-	143955363	143973518	Reference GRCh38.p12 Primary Assembly
hsa-let-7b-5p	NM_001253771.1	1	870.1	870.1	0.000275	0.0105	7	20	3.73e-10	10.5	1	0	15	320	0	0	219.1	0	0	22	6716	8	22	2212	2226	15	15	0	read	NM_001253771.1	9606	10492	SYNCRIP	GRY-RBP|GRYRBP|HNRNPQ|HNRPQ1|NSAP1|PP68|hnRNP-Q	synaptotagmin binding cytoplasmic RNA interacting protein	heterogeneous nuclear ribonucleoprotein Q|NS1-associated protein 1|glycine- and tyrosine-rich RNA-binding protein	NM_001253771.1	NP_001240700.1	NC_000006.12	protein-coding	REVIEWED	6	-	85607783	85643861	Reference GRCh38.p12 Primary Assembly
hsa-let-7b-5p	NR_135140.1	1	851	851	3.13e-06	0.00011	6	7	0	10	1	0	18	244	24	0	302	0	0	22	4490	5	22	2543	2560	18	18	0	read	NR_135140.1	9606	10138	YAF2	-	YY1 associated factor 2	YY1-associated factor 2	NR_135140.1	-	NC_000012.12	protein-coding	REVIEWED	12	-	42157103	42238372	Reference GRCh38.p12 Primary Assembly
hsa-let-7b-5p	NR_073493.2	1	778.7	778.7	2.05e-05	0.000431	6	6	0	9.5	1	0	20	312	8	0	173.7	0	0	22	2048	3	22	1770	1789	20	20	0	read	NR_073493.2	9606	8799	PEX11B	PEX11-BETA|PEX14B	peroxisomal biogenesis factor 11 beta	peroxisomal membrane protein 11B|peroxin-11B|peroxisomal biogenesis factor 11B|protein PEX11 homolog beta	NR_073493.2	-	NC_000001.11	protein-coding	REVIEWED	1	-	145911347	145918923	Reference GRCh38.p12 Primary Assembly
hsa-let-7b-5p	NR_073062.1	1	806.7	806.7	1.01e-05	0.00026	6	6	0	7	1	1	23	312	12	0	198.7	0	0	22	3127	1	22	200	222	22	23	0	read	NR_073062.1	9606	90550	MCU	C10orf42|CCDC109A|HsMCU	mitochondrial calcium uniporter	calcium uniporter protein, mitochondrial|coiled-coil domain-containing protein 109A	NR_073062.1	-	NC_000010.11	protein-coding	REVIEWED	10	+	72692130	72887693	Reference GRCh38.p12 Primary Assembly
hsa-let-7b-5p	NM_207406.3	3	1959.9	825.1	4.95e-06	0.000212	6	18	1.74e-08	7.5	1	0	22	252	4	0	277.1	0	0	22	8850	1	22	8676	8697	22	22	0	read	NM_207406.3	9606	389206	BEND4	CCDC4	BEN domain containing 4	BEN domain-containing protein 4|coiled-coil domain containing 4|coiled-coil domain-containing protein 4	NM_207406.3	NP_997289.2	NC_000004.12	protein-coding	VALIDATED	4	-	42110852	42152877	Reference GRCh38.p12 Primary Assembly
hsa-let-7b-5p	NM_203284.2	1	795.5	795.5	0.000497	0.00798	6	6	0	14	1	0	8	248	0	0	267.5	0	0	22	6008	14	21	3564	3571	8	8	0	read	NM_203284.2	9606	3516	RBPJ	AOS3|CBF1|IGKJRB|IGKJRB1|KBF2|RBP-J|RBPJK|RBPSUH|SUH|csl	recombination signal binding protein for immunoglobulin kappa J region	recombining binding protein suppressor of hairless|CBF-1|H-2K binding factor-2|RBP-J kappa|RBP-JK|immunoglobulin kappa J region recombination signal binding protein 1|renal carcinoma antigen NY-REN-30|suppressor of hairless homolog	NM_203284.2	NP_976029.1	NC_000004.12	protein-coding	REVIEWED	4	+	26163488	26435130	Reference GRCh38.p12 Primary Assembly
hsa-let-7b-5p	NM_201269.2	3	1799.9	720.9	0.000624	0.00924	6	6	0	8	1	0	20	152	24	0	253.9	0	0	22	5776	2	21	3637	3656	20	20	0	read	NM_201269.2	9606	84146	ZNF644	BM-005|MYP21|NatF|ZEP-2	zinc finger protein 644	zinc finger protein 644|zinc finger motif enhancer binding protein 2	NM_201269.2	NP_958357.1	NC_000001.11	protein-coding	REVIEWED	1	-	90915297	91022266	Reference GRCh38.p12 Primary Assembly
hsa-let-7b-5p	NM_198150.2	1	719.3	719.3	1.44e-05	0.000411	6	6	0	14.5	1	0	8	160	0	0	283.3	0	0	22	3345	14	21	2870	2877	8	8	0	read	NM_198150.2	9606	153642	ARSK	TSULF	arylsulfatase family member K	arylsulfatase K|ASK|telethon sulfatase	NM_198150.2	NP_937793.1	NC_000005.10	protein-coding	VALIDATED	5	+	95555107	95605101	Reference GRCh38.p12 Primary Assembly
hsa-let-7b-5p	NM_194449.3	1	743	743	0.000638	0.0147	6	6	0	11.5	1	0	13	248	0	0	211	0	0	22	6411	9	21	1724	1736	13	13	0	read	NM_194449.3	9606	23239	PHLPP1	PHLPP|PLEKHE1|PPM3A|SCOP	PH domain and leucine rich repeat protein phosphatase 1	PH domain leucine-rich repeat-containing protein phosphatase 1|PH domain-containing family E member 1|SCN circadian oscillatory protein|pleckstrin homology domain containing, family E (with leucine rich repeats) member 1|protein phosphatase, Mg2+/Mn2+ dependent 3A|suprachiasmatic nucleus circadian oscillatory protein	NM_194449.3	NP_919431.2	NC_000018.10	protein-coding	REVIEWED	18	+	62715438	62980442	Reference GRCh38.p12 Primary Assembly
hsa-let-7b-5p	NM_177965.3	1	728.7	728.7	0.000595	0.00894	6	6	0	13.5	1	0	10	244	0	0	207.7	0	0	22	3378	13	22	1223	1232	10	10	0	read	NM_177965.3	9606	157657	C8orf37	BBS21|CORD16|RP64|smalltalk	chromosome 8 open reading frame 37	protein C8orf37|Bardet-Biedl syndrome 21	NM_177965.3	NP_808880.1	NC_000008.11	protein-coding	REVIEWED	8	-	95244912	95270603	Reference GRCh38.p12 Primary Assembly
hsa-let-7b-5p	NM_173829.3	3	1352.8	766.1	2.3e-05	0.000707	6	6	0	13	1	0	10	312	0	0	173.1	0	0	22	6856	13	22	5006	5015	10	10	0	read	NM_173829.3	9606	285672	SREK1IP1	P18SRP|SFRS12IP1	SREK1 interacting protein 1	protein SREK1IP1|SFRS12-interacting protein 1|p18 splicing regulatory protein|protein SFRS12IP1|splicing regulatory protein of 18 kDa	NM_173829.3	NP_776190.1	NC_000005.10	protein-coding	VALIDATED	5	-	64718147	64768838	Reference GRCh38.p12 Primary Assembly
hsa-let-7b-5p	NM_173602.2	1	716	716	2.12e-05	0.000571	6	6	0	9.5	1	0	20	252	4	0	178	0	0	22	8715	3	22	4734	4753	20	20	0	read	NM_173602.2	9606	57609	DIP2B	-	disco interacting protein 2 homolog B	disco-interacting protein 2 homolog B|DIP2 disco-interacting protein 2 homolog B	NM_173602.2	NP_775873.2	NC_000012.12	protein-coding	REVIEWED	12	+	50504984	50748666	Reference GRCh38.p12 Primary Assembly
hsa-let-7b-5p	NM_172037.4	1	773.2	773.2	0.00025	0.00568	6	6	0	9.5	1	0	17	240	4	0	238.2	0	0	22	3981	5	21	3049	3065	17	17	0	read	NM_172037.4	9606	157506	RDH10	SDR16C4	retinol dehydrogenase 10	retinol dehydrogenase 10|retinol dehydrogenase 10 (all-trans)|short chain dehydrogenase/reductase family 16C member 4	NM_172037.4	NP_742034.1	NC_000008.11	protein-coding	REVIEWED	8	+	73294601	73325284	Reference GRCh38.p12 Primary Assembly
hsa-let-7b-5p	NM_139168.3	1	733.3	733.3	0.000533	0.00666	6	6	0	7	1	1	23	252	16	0	178.3	0	0	22	6935	1	22	3694	3716	22	23	0	read	NM_139168.3	9606	140890	SREK1	SFRS12|SRrp508|SRrp86	splicing regulatory glutamic acid and lysine rich protein 1	splicing regulatory glutamine/lysine-rich protein 1|serine-arginine-rich splicing regulatory protein 508|serine/arginine-rich-splicing regulatory protein 86|splicing factor, arginine/serine-rich 12|splicing regulatory glutamic acid/lysine-rich protein 1	NM_139168.3	NP_631907.1	NC_000005.10	protein-coding	REVIEWED	5	+	66144217	66183615	Reference GRCh38.p12 Primary Assembly
hsa-let-7b-5p	NM_100486.3	1	242.8	242.8	0.208	0.242	6	6	0	8.5	1	0	18	-152	28	0	70.8	0	0	22	5229	5	22	2440	2457	18	18	11	read	NM_100486.3	9606	51322	WAC	BM-016|DESSH|PRO1741|Wwp4	WW domain containing adaptor with coiled-coil	WW domain-containing adapter protein with coiled-coil	NM_100486.3	NP_567823.1	NC_000010.11	protein-coding	REVIEWED	10	+	28532587	28623111	Reference GRCh38.p12 Primary Assembly
hsa-let-7b-5p	NM_033450.2	1	783.5	783.5	0.000213	0.0101	6	6	0	9	1	0	18	312	12	0	169.5	0	0	22	5118	5	22	3163	3180	18	18	0	read	NM_033450.2	9606	89845	ABCC10	EST182763|MRP7|SIMRP7	ATP binding cassette subfamily C member 10	multidrug resistance-associated protein 7|ATP-binding cassette sub-family C member 10|ATP-binding cassette, sub-family C (CFTR/MRP), member 10	NM_033450.2	NP_258261.2	NC_000006.12	protein-coding	REVIEWED	6	+	43427537	43451993	Reference GRCh38.p12 Primary Assembly
hsa-let-7b-5p	NM_033211.3	1	835.5	835.5	2.1e-06	9.47e-05	6	9	0	13	1	0	9	320	0	0	231.5	0	0	22	3067	14	22	814	822	9	9	0	read	NM_033211.3	9606	90355	C5orf30	-	chromosome 5 open reading frame 30	UNC119-binding protein C5orf30|UPF0684 protein C5orf30	NM_033211.3	NP_149988.1	NC_000005.10	protein-coding	VALIDATED	5	+	103258701	103278659	Reference GRCh38.p12 Primary Assembly
hsa-let-7b-5p	NM_032857.4	2	1250.8	743.1	0.000828	0.00949	6	6	0	7.5	1	0	22	244	8	0	198.1	0	0	22	1976	1	22	1357	1378	22	22	0	read	NM_032857.4	9606	114294	LACTB	G24|MRPL56	lactamase beta	serine beta-lactamase-like protein LACTB, mitochondrial|mitochondrial 39S ribosomal protein L56	NM_032857.4	NP_116246.2	NC_000015.10	protein-coding	REVIEWED	15	+	63121799	63142064	Reference GRCh38.p12 Primary Assembly
hsa-let-7b-5p	NM_030637.2	4	2304.3	769.9	0.0033	0.0208	6	6	0	8.5	1	0	16	160	0	0	309.9	0	0	22	12885	6	21	3389	3404	16	16	0	read	NM_030637.2	9606	80821	DDHD1	PA-PLA1|PAPLA1|SPG28	DDHD domain containing 1	phospholipase DDHD1|phosphatidic acid-preferring phospholipase A1 homolog|phosphatidic acid-preferring phospholipase A1-like protein|spastic paraplegia 28 (autosomal recessive)	NM_030637.2	NP_085140.2	NC_000014.9	protein-coding	REVIEWED	14	-	53036739	53153327	Reference GRCh38.p12 Primary Assembly
hsa-let-7b-5p	NM_030627.3	1	812	812	0.00072	0.0126	6	6	0	8.5	1	0	21	252	8	0	266	0	0	22	8450	2	22	5799	5819	21	21	0	read	NM_030627.3	9606	80315	CPEB4	CPE-BP4|hCPEB-4	cytoplasmic polyadenylation element binding protein 4	cytoplasmic polyadenylation element-binding protein 4|CPE-binding protein 4	NM_030627.3	NP_085130.2	NC_000005.10	protein-coding	VALIDATED	5	+	173888327	173960990	Reference GRCh38.p12 Primary Assembly
hsa-let-7b-5p	NM_024813.2	1	713.1	713.1	0.00669	0.0263	6	6	0	9.5	1	0	19	152	24	0	253.1	0	0	22	3112	3	21	2050	2068	19	19	0	read	NM_024813.2	9606	79871	RPAP2	C1orf82|Rtr1	RNA polymerase II associated protein 2	putative RNA polymerase II subunit B1 CTD phosphatase RPAP2	NM_024813.2	NP_079089.2	NC_000001.11	protein-coding	VALIDATED	1	+	92298964	92388174	Reference GRCh38.p12 Primary Assembly
hsa-let-7b-5p	NM_021928.3	2	1355.3	752.7	0.000587	0.00923	6	6	0	12.5	1	0	12	244	0	0	228.7	0	0	22	4596	11	22	1767	1778	12	12	0	read	NM_021928.3	9606	60559	SPCS3	PRO3567|SPC22/23|SPC3|YLR066W	signal peptidase complex subunit 3	signal peptidase complex subunit 3|SPase 22 kDa subunit|SPase 22/23 kDa subunit|microsomal signal peptidase 22/23 kDa subunit|microsomal signal peptidase 23 kDa subunit|signal peptidase complex subunit 3 homolog	NM_021928.3	NP_068747.1	NC_000004.12	protein-coding	VALIDATED	4	+	176319938	176332244	Reference GRCh38.p12 Primary Assembly
hsa-let-7b-5p	NM_020343.3	2	1298.1	808.8	0.000377	0.00821	6	6	0	6.5	1	0	22	312	8	0	184.8	0	0	22	9453	1	22	5261	5282	22	22	0	read	NM_020343.3	9606	57186	RALGAPA2	AS250|C20orf74|bA287B20.1|dJ1049G11|dJ1049G11.4|p220	Ral GTPase activating protein catalytic alpha subunit 2	ral GTPase-activating protein subunit alpha-2|250 kDa substrate of Akt|Ral GTPase activating protein, alpha subunit 2 (catalytic)|RapGAPalpha2|akt substrate AS250|ral GTPase-activating protein alpha subunit 2	NM_020343.3	NP_065076.2	NC_000020.11	protein-coding	VALIDATED	20	-	20389557	20712637	Reference GRCh38.p12 Primary Assembly
hsa-let-7b-5p	NM_018566.3	2	1484.1	821.2	3.03e-06	0.000223	6	31	0.000123	7.5	1	0	17	320	8	0	186.2	0	0	22	6265	6	22	1114	1130	17	17	13.5	read	NM_018566.3	9606	55432	YOD1	DUBA8|OTUD2|PRO0907	YOD1 deubiquitinase	ubiquitin thioesterase OTU1|DUBA-8|HIN-7|HIV-1-induced protease 7|OTU domain containing 2|OTU domain-containing protein 2|YOD1 OTU deubiquinating enzyme 1 homolog ( yeast)|hsHIN7	NM_018566.3	NP_061036.3	NC_000001.11	protein-coding	VALIDATED	1	-	207043848	207052979	Reference GRCh38.p12 Primary Assembly
hsa-let-7b-5p	NM_018444.3	1	769.1	769.1	0.00334	0.0209	6	6	0	5	1	1	21	244	24	0	207.1	0	0	22	4291	2	22	491	510	21	20	0	read	NM_018444.3	9606	54704	PDP1	PDH|PDP|PDPC|PPM2A|PPM2C	pyruvate dehyrogenase phosphatase catalytic subunit 1	pyruvate dehyrogenase phosphatase catalytic subunit 1|PDP 1|PDPC 1|[Pyruvate dehydrogenase [acetyl-transferring]]-phosphatase 1, mitochondrial|protein phosphatase 2C, magnesium-dependent, catalytic subunit|protein phosphatase, Mg2+/Mn2+ dependent 2A|pyruvate dehydrogenase (Lipoamide) phosphatase-phosphatase|pyruvate dehydrogenase phosphatase catalytic subunit 1	NM_018444.3	NP_060914.2	NC_000008.11	protein-coding	REVIEWED	8	+	93916854	93926067	Reference GRCh38.p12 Primary Assembly
hsa-let-7b-5p	NM_018121.3	2	1598.5	867.3	1.14e-06	5.56e-05	6	7	0	5.5	1	0	21	240	28	0	292.3	0	0	22	7291	1	21	5376	5396	21	21	0	read	NM_018121.3	9606	55719	SLF2	C10orf6|FAM178A	SMC5-SMC6 complex localization factor 2	SMC5-SMC6 complex localization factor protein 2|family with sequence similarity 178, member A|protein FAM178A|smc5/6 localization factor 1	NM_018121.3	NP_060591.3	NC_000010.11	protein-coding	VALIDATED	10	+	100909415	100965133	Reference GRCh38.p12 Primary Assembly
hsa-let-7b-5p	NM_016231.4	1	733.2	733.2	0.00027	0.00496	6	9	0	11	1	0	16	240	0	0	209.2	0	0	22	3555	6	21	2903	2918	16	16	0	read	NM_016231.4	9606	51701	NLK	-	nemo like kinase	serine/threonine-protein kinase NLK	NM_016231.4	NP_057315.3	NC_000017.11	protein-coding	VALIDATED	17	+	28042646	28205139	Reference GRCh38.p12 Primary Assembly
hsa-let-7b-5p	NM_016206.3	3	1383.3	733.2	0.00409	0.0242	6	8	0	11	1	0	12	312	0	0	127.2	0	0	22	10416	11	22	1245	1256	12	12	11	read	NM_016206.3	9606	389136	VGLL3	VGL-3|VGL3	vestigial like family member 3	transcription cofactor vestigial-like protein 3|colon carcinoma related protein	NM_016206.3	NP_057290.2	NC_000003.12	protein-coding	VALIDATED	3	-	86937968	86991122	Reference GRCh38.p12 Primary Assembly
hsa-let-7b-5p	NM_015723.4	1	732.8	732.8	0.000117	0.00379	6	7	0	11	1	0	17	152	8	0	294.8	0	0	22	4869	5	21	554	570	17	17	0	read	NM_015723.4	9606	50640	PNPLA8	IPLA2-2|IPLA2G|MMLA|PNPLA-gamma|iPLA2gamma	patatin like phospholipase domain containing 8	calcium-independent phospholipase A2-gamma|intracellular membrane-associated calcium-independent phospholipase A2 gamma|membrane-associated calcium-independent phospholipase A2 gamma	NM_015723.4	NP_056538.1	NC_000007.14	protein-coding	REVIEWED	7	-	108470421	108528160	Reference GRCh38.p12 Primary Assembly
hsa-let-7b-5p	NM_012405.3	1	763.3	763.3	5.75e-06	0.00021	6	22	8.2e-07	9	1	0	17	312	24	0	133.3	0	0	22	4815	6	22	2307	2323	17	17	0	read	NM_012405.3	9606	23463	ICMT	HSTE14|MST098|MSTP098|PCCMT|PCMT|PPMT	isoprenylcysteine carboxyl methyltransferase	protein-S-isoprenylcysteine O-methyltransferase|prenylated protein carboxyl methyltransferase|prenylcysteine carboxyl methyltransferase	NM_012405.3	NP_036537.1	NC_000001.11	protein-coding	REVIEWED	1	-	6221192	6235983	Reference GRCh38.p12 Primary Assembly
hsa-let-7b-5p	NM_012316.4	1	788.1	788.1	0.000287	0.00925	6	6	0	6.5	1	0	19	240	8	0	225.1	0	0	22	7373	3	21	3933	3951	19	19	0	read	NM_012316.4	9606	23633	KPNA6	IPOA7|KPNA7	karyopherin subunit alpha 6	importin subunit alpha-7|importin alpha 7 subunit|importin-alpha-S2|karyopherin alpha 6 (importin alpha 7)	NM_012316.4	NP_036448.1	NC_000001.11	protein-coding	REVIEWED	1	+	32108042	32176567	Reference GRCh38.p12 Primary Assembly
hsa-let-7b-5p	NM_005548.2	1	732.2	732.2	0.00048	0.00618	6	13	4.94e-12	11.5	1	0	13	244	0	0	203.2	0	0	22	2017	10	22	680	692	13	13	0	read	NM_005548.2	9606	3735	KARS	CMTRIB|DFNB89|KARS1|KARS2|KRS	lysyl-tRNA synthetase	lysine--tRNA ligase|lysRS|lysine tRNA ligase	NM_005548.2	NP_005539.1	NC_000016.10	protein-coding	REVIEWED	16	-	75627723	75647686	Reference GRCh38.p12 Primary Assembly
hsa-let-7b-5p	NM_005497.3	1	828.1	828.1	8.43e-05	0.00276	6	6	0	7.5	1	0	20	312	24	0	196.1	0	0	22	7644	3	22	7321	7340	20	20	0	read	NM_005497.3	9606	10052	GJC1	CX45|GJA7	gap junction protein gamma 1	gap junction gamma-1 protein|CTC-296K1.4|connexin-45|gap junction alpha-7 protein|gap junction protein, gamma 1, 45kDa	NM_005497.3	NP_005488.2	NC_000017.11	protein-coding	REVIEWED	17	-	44794987	44831363	Reference GRCh38.p12 Primary Assembly
hsa-let-7b-5p	NM_004584.2	1	758	758	2.19e-05	0.000572	6	7	0	7	1	0	21	240	8	0	213	0	0	22	2128	1	21	1508	1528	21	21	0	read	NM_004584.2	9606	5883	RAD9A	RAD9	RAD9 checkpoint clamp component A	cell cycle checkpoint control protein RAD9A|DNA repair exonuclease rad9 homolog A|RAD9 homolog A|hRAD9	NM_004584.2	NP_004575.1	NC_000011.10	protein-coding	REVIEWED	11	+	67391951	67398411	Reference GRCh38.p12 Primary Assembly
hsa-let-7b-5p	NM_003299.2	2	1397.2	762.3	0.000812	0.0155	6	6	0	7.5	1	0	22	244	4	0	217.3	0	0	22	2879	1	22	1866	1887	22	22	0	read	NM_003299.2	9606	7184	HSP90B1	ECGP|GP96|GRP94|HEL-S-125m|HEL35|TRA1	heat shock protein 90 beta family member 1	endoplasmin|94 kDa glucose-regulated protein|endothelial cell (HBMEC) glycoprotein|epididymis luminal protein 35|epididymis secretory sperm binding protein Li 125m|heat shock protein 90 kDa beta member 1|heat shock protein 90kDa beta (Grp94), member 1|heat shock protein 90kDa beta family member 1|stress-inducible tumor rejection antigen gp96|tumor rejection antigen (gp96) 1|tumor rejection antige…	NM_003299.2	NP_003290.1	NC_000012.12	protein-coding	REVIEWED	12	+	103930333	103947929	Reference GRCh38.p12 Primary Assembly
hsa-let-7b-5p	NM_003072.3	1	723.6	723.6	6.73e-05	0.0016	6	6	0	8.5	1	0	21	252	4	0	178.6	0	0	22	5703	2	22	3637	3657	21	21	0	read	NM_003072.3	9606	6597	SMARCA4	BAF190|BAF190A|BRG1|CSS4|MRD16|RTPS2|SNF2|SNF2L4|SNF2LB|SWI2|hSNF2b	SWI/SNF related, matrix associated, actin dependent regulator of chromatin, subfamily a, member 4	transcription activator BRG1|ATP-dependent helicase SMARCA4|BRG1-associated factor 190A|BRM/SWI2-related gene 1|SNF2-beta|SNF2-like 4|brahma protein-like 1|global transcription activator homologous sequence|homeotic gene regulator|mitotic growth and transcription activator|nuclear protein GRB1|protein BRG-1|protein brahma homolog 1|sucrose nonfermenting-like 4	NM_003072.3	NP_003063.2	NC_000019.10	protein-coding	REVIEWED	19	+	10960921	11062281	Reference GRCh38.p12 Primary Assembly
hsa-let-7b-5p	NM_003003.3	1	796.9	796.9	0.00231	0.0182	6	6	0	9.5	1	0	14	252	0	0	249.9	0	0	22	5493	9	22	5402	5415	14	14	0	read	NM_003003.3	9606	6397	SEC14L1	PRELID4A|SEC14L	SEC14 like lipid binding 1	SEC14-like protein 1	NM_003003.3	NP_002994.3	NC_000017.11	protein-coding	REVIEWED	17	+	77088642	77217100	Reference GRCh38.p12 Primary Assembly
hsa-let-7b-5p	NM_002972.3	1	799	799	5.79e-06	0.00021	6	6	0	13	1	0	10	312	0	0	206	0	0	22	8069	13	22	4825	4834	10	10	0	read	NM_002972.3	9606	6305	SBF1	CMT4B3|DENND7A|MTMR5	SET binding factor 1	myotubularin-related protein 5|DENN/MADD domain containing 7A	NM_002972.3	NP_002963.2	NC_000022.11	protein-coding	REVIEWED	22	-	50444999	50475070	Reference GRCh38.p12 Primary Assembly
hsa-let-7b-5p	NM_001287349.1	1	772.7	772.7	2.69e-05	0.00107	6	9	0	8.5	1	0	20	244	12	0	230.7	0	0	22	1970	3	22	1425	1444	20	20	0	read	NM_001287349.1	9606	285346	ZNF852	-	zinc finger protein 852	zinc finger protein 852|putative zinc finger protein 852	NM_001287349.1	NP_001274278.1	NC_000003.12	protein-coding	VALIDATED	3	-	44498969	44510639	Reference GRCh38.p12 Primary Assembly
hsa-let-7b-5p	NM_001029859.2	1	766.7	766.7	1.37e-05	0.000405	6	6	0	9	1	0	19	312	8	0	157.7	0	0	22	3397	4	22	3310	3328	19	19	0	read	NM_001029859.2	9606	283219	KCTD21	KCASH2	potassium channel tetramerization domain containing 21	BTB/POZ domain-containing protein KCTD21|potassium channel tetramerisation domain containing 21|potassium channel tetramerization domain-containing protein 21	NM_001029859.2	NP_001025030.1	NC_000011.10	protein-coding	VALIDATED	11	-	78171242	78188853	Reference GRCh38.p12 Primary Assembly
hsa-let-7b-5p	NM_001025603.1	1	808.5	808.5	1.97e-06	0.000137	6	6	0	13	1	0	11	240	0	0	287.5	0	0	22	3611	11	21	3047	3057	11	11	0	read	NM_001025603.1	9606	5993	RFX5	-	regulatory factor X5	DNA-binding protein RFX5|regulatory factor X 5|regulatory factor X, 5 (influences HLA class II expression)	NM_001025603.1	NP_001020774.1	NC_000001.11	protein-coding	REVIEWED	1	-	151340639	151347318	Reference GRCh38.p12 Primary Assembly
hsa-let-7b-5p	NM_001010000.2	1	870	870	6.71e-05	0.0025	6	6	0	8	1	0	19	320	16	0	240	0	0	22	5542	4	22	4760	4778	19	19	0	read	NM_001010000.2	9606	79822	ARHGAP28	-	Rho GTPase activating protein 28	rho GTPase-activating protein 28|rho-type GTPase-activating protein 28	NM_001010000.2	NP_001010000.1	NC_000018.10	protein-coding	VALIDATED	18	+	6729717	6915715	Reference GRCh38.p12 Primary Assembly
hsa-let-7b-5p	NR_135078.1	1	777.3	777.3	3.63e-05	0.000369	5	11	3.72e-10	7.5	1	0	22	312	16	0	199.3	0	0	22	2916	1	22	2502	2523	22	22	0	read	NR_135078.1	9606	54482	TRMT13	CCDC76	tRNA methyltransferase 13 homolog	tRNA:m(4)X modification enzyme TRM13 homolog|coiled-coil domain containing 76|coiled-coil domain-containing protein 76|tRNA [Gm4] methyltransferase|tRNA guanosine-2'-O-methyltransferase TRM13 homolog	NR_135078.1	-	NC_000001.11	protein-coding	VALIDATED	1	+	100133079	100150497	Reference GRCh38.p12 Primary Assembly
hsa-let-7b-5p	NR_134299.1	1	762	762	0.000809	0.00502	5	5	0	8	1	0	22	244	24	0	249	0	0	22	2908	1	22	2079	2100	22	22	0	read	NR_134299.1	9606	54826	GIN1	GIN-1|TGIN1|ZH2C2	gypsy retrotransposon integrase 1	gypsy retrotransposon integrase-like protein 1|Ty3/Gypsy integrase 1|zinc finger H2C2 domain-containing protein	NR_134299.1	-	NC_000005.10	protein-coding	VALIDATED	5	-	103085999	103120148	Reference GRCh38.p12 Primary Assembly
hsa-let-7b-5p	NR_130136.1	2	1274.1	714.3	0.00171	0.00729	5	5	0	11	1	0	15	244	0	0	227.3	0	0	22	5014	8	22	4578	4592	15	15	0	read	NR_130136.1	9606	9819	TSC22D2	TILZ4a|TILZ4b|TILZ4c	TSC22 domain family member 2	TSC22 domain family protein 2|TSC22 domain family 2|TSC22-related-inducible leucine zipper protein 4	NR_130136.1	-	NC_000003.12	protein-coding	VALIDATED	3	+	150408334	150460118	Reference GRCh38.p12 Primary Assembly
hsa-let-7b-5p	NR_125357.1	1	688.7	688.7	0.000127	0.000965	5	5	0	6.5	1	1	22	244	12	0	185.7	0	0	22	3481	2	22	1461	1482	21	22	0	read	NR_125357.1	9606	58155	PTBP2	PTBLP|brPTB|nPTB	polypyrimidine tract binding protein 2	polypyrimidine tract-binding protein 2|PTB-like protein|neural polypyrimidine tract binding protein|neurally-enriched homolog of PTB	NR_125357.1	-	NC_000001.11	protein-coding	REVIEWED	1	+	96721604	96815048	Reference GRCh38.p12 Primary Assembly
hsa-let-7b-5p	NR_033384.1	1	686.2	686.2	0.0073	0.0291	5	6	0	9.5	1	0	16	244	0	0	191.2	0	0	22	1614	7	22	1132	1147	16	16	0	read	NR_033384.1	9606	5162	PDHB	PDHBD|PDHE1-B|PDHE1B|PHE1B	pyruvate dehydrogenase E1 beta subunit	pyruvate dehydrogenase E1 component subunit beta, mitochondrial|pyruvate dehydrogenase (lipoamide) beta|pyruvate dehydrogenase, E1 beta polypeptide	NR_033384.1	-	NC_000003.12	protein-coding	REVIEWED	3	-	58427629	58433851	Reference GRCh38.p12 Primary Assembly
hsa-let-7b-5p	NR_033184.1	2	1459.3	781.9	0.00216	0.0192	5	11	3.72e-10	9	1	0	19	244	12	0	276.9	0	0	22	8593	4	22	6514	6532	19	19	0	read	NR_033184.1	9606	339500	ZNF678	-	zinc finger protein 678	zinc finger protein 678|hypothetical protein MGC42493	NR_033184.1	-	NC_000001.11	protein-coding	VALIDATED	1	+	227563518	227677442	Reference GRCh38.p12 Primary Assembly
hsa-let-7b-5p	NM_198596.2	1	684.9	684.9	0.00167	0.0228	5	5	0	6.5	1	0	22	252	12	0	161.9	0	0	22	4239	1	22	1225	1246	22	22	0	read	NM_198596.2	9606	55959	SULF2	HSULF-2	sulfatase 2	extracellular sulfatase Sulf-2	NM_198596.2	NP_940998.2	NC_000020.11	protein-coding	VALIDATED	20	-	47654568	47786615	Reference GRCh38.p12 Primary Assembly
hsa-let-7b-5p	NM_197968.3	1	766.1	766.1	0.000481	0.00225	5	7	3.33e-16	9	1	0	18	244	28	0	241.1	0	0	22	10216	5	22	2015	2032	18	18	0	read	NM_197968.3	9606	7750	ZMYM2	FIM|MYM|RAMP|SCLL|ZNF198	zinc finger MYM-type containing 2	zinc finger MYM-type protein 2|fused in myeloproliferative disorders protein|rearranged in an atypical myeloproliferative disorder|zinc finger protein 198|zinc finger, MYM-type 2	NM_197968.3	NP_932072.1	NC_000013.11	protein-coding	REVIEWED	13	+	19957405	20091844	Reference GRCh38.p12 Primary Assembly
hsa-let-7b-5p	NM_182643.2	1	750.8	750.8	0.000729	0.00901	5	7	3.33e-16	10	1	0	19	244	4	0	261.8	0	0	22	7479	4	22	6730	6748	19	19	0	read	NM_182643.2	9606	10395	DLC1	ARHGAP7|HP|STARD12|p122-RhoGAP	DLC1 Rho GTPase activating protein	rho GTPase-activating protein 7|Rho-GTPase-activating protein 7|START domain-containing protein 12|StAR-related lipid transfer (START) domain containing 12|deleted in liver cancer 1 protein|deleted in liver cancer 1 variant 2|deleted in liver cancer variant 4|rho-type GTPase-activating protein 7	NM_182643.2	NP_872584.2	NC_000008.11	protein-coding	REVIEWED	8	-	13083360	13604615	Reference GRCh38.p12 Primary Assembly
hsa-let-7b-5p	NM_182640.2	1	794.4	794.4	0.000148	0.00313	5	6	0	7.5	1	0	22	312	8	0	229.4	0	0	22	1473	1	22	239	260	22	22	0	read	NM_182640.2	9606	64965	MRPS9	MRP-S9|RPMS9|S9mt	mitochondrial ribosomal protein S9	28S ribosomal protein S9, mitochondrial|mitochondrial small ribosomal subunit protein uS9m	NM_182640.2	NP_872578.1	NC_000002.12	protein-coding	REVIEWED	2	+	105037468	105099959	Reference GRCh38.p12 Primary Assembly
hsa-let-7b-5p	NM_144665.3	2	1259.7	764.2	0.00237	0.0139	5	5	0	8	1	0	21	312	4	0	193.2	0	0	22	9443	2	22	6381	6401	21	21	0	read	NM_144665.3	9606	143686	SESN3	SEST3	sestrin 3	sestrin-3	NM_144665.3	NP_653266.2	NC_000011.10	protein-coding	REVIEWED	11	-	95165512	95232540	Reference GRCh38.p12 Primary Assembly
hsa-let-7b-5p	NM_138795.3	1	431.4	431.4	0.0732	0.0927	5	5	0	7.5	1	0	17	0	116	0	48.4	0	0	22	1815	1	17	500	516	17	17	11.5	read	NM_138795.3	9606	127829	ARL8A	ARL10B|GIE2	ADP ribosylation factor like GTPase 8A	ADP-ribosylation factor-like protein 8A|ADP-ribosylation factor-like 10B|ADP-ribosylation factor-like 8A|novel small G protein indispensable for equal chromosome segregation 2	NM_138795.3	NP_620150.1	NC_000001.11	protein-coding	VALIDATED	1	-	202133403	202144742	Reference GRCh38.p12 Primary Assembly
hsa-let-7b-5p	NM_033334.3	3	2254	826.5	6.97e-06	0.000372	5	20	2.03e-05	8	1	0	18	320	16	0	233.5	0	0	22	7064	5	22	2012	2029	18	18	0	read	NM_033334.3	9606	2649	NR6A1	CT150|GCNF|GCNF1|NR61|RTR|hGCNF|hRTR	nuclear receptor subfamily 6 group A member 1	nuclear receptor subfamily 6 group A member 1|germ cell nuclear factor variant 1|retinoic acid receptor-related testis-associated receptor|retinoid receptor-related testis-specific receptor	NM_033334.3	NP_201591.2	NC_000009.12	protein-coding	REVIEWED	9	-	124517274	124771309	Reference GRCh38.p12 Primary Assembly
hsa-let-7b-5p	NM_033300.3	1	474.2	474.2	0.0348	0.0448	5	5	0	8.5	1	0	17	144	24	0	48.2	0	0	22	7273	4	20	5403	5419	17	17	11.5	read	NM_033300.3	9606	7804	LRP8	APOER2|HSZ75190|LRP-8|MCI1	LDL receptor related protein 8	low-density lipoprotein receptor-related protein 8|ApoE receptor 2|low density lipoprotein receptor-related protein 8, apolipoprotein e receptor	NM_033300.3	NP_150643.2	NC_000001.11	protein-coding	REVIEWED	1	-	53242363	53328148	Reference GRCh38.p12 Primary Assembly
hsa-let-7b-5p	NM_031866.2	1	675.3	675.3	0.00318	0.0192	5	10	3.3e-11	8	1	1	20	240	4	0	185.3	0	0	22	3186	2	21	1466	1484	20	19	0	read	NM_031866.2	9606	8325	FZD8	FZ-8|hFZ8	frizzled class receptor 8	frizzled-8|frizzled 8, seven transmembrane spanning receptor|frizzled family receptor 8|frizzled homolog 8	NM_031866.2	NP_114072.1	NC_000010.11	protein-coding	REVIEWED	10	-	35638248	35641433	Reference GRCh38.p12 Primary Assembly
hsa-let-7b-5p	NM_024121.2	1	214	214	0.17	0.2	5	5	0	6	1	0	22	-144	36	0	57	0	0	22	5938	1	22	1761	1782	22	22	11	read	NM_024121.2	9606	79134	TMEM185B	FAM11B	transmembrane protein 185B	transmembrane protein 185B|ee3_2|family with sequence similarity 11, member B|putative transmembrane protein 185B|transmembrane protein 185B (pseudogene)	NM_024121.2	NP_077026.2	NC_000002.12	protein-coding	VALIDATED	2	-	120217470	120223407	Reference GRCh38.p12 Primary Assembly
hsa-let-7b-5p	NM_021078.2	1	722.9	722.9	0.000331	0.00554	5	6	0	8.5	1	0	21	240	0	0	236.9	0	0	22	3127	1	21	643	663	21	21	0	read	NM_021078.2	9606	2648	KAT2A	GCN5|GCN5L2|PCAF-b|hGCN5	lysine acetyltransferase 2A	histone acetyltransferase KAT2A|GCN5 (general control of amino-acid synthesis, yeast, homolog)-like 2|General control of amino acid synthesis, yeast, homolog-like 2|K(lysine) acetyltransferase 2A|STAF97|general control of amino acid synthesis protein 5-like 2|histone acetyltransferase GCN5|histone succinyltransferase KAT2A|hsGCN5	NM_021078.2	NP_066564.2	NC_000017.11	protein-coding	VALIDATED	17	-	42113110	42121408	Reference GRCh38.p12 Primary Assembly
hsa-let-7b-5p	NM_021005.3	1	411.3	411.3	0.0224	0.0355	5	6	0	8	1	0	18	48	52	0	51.3	0	0	22	5110	3	20	2697	2714	18	18	11	read	NM_021005.3	9606	7026	NR2F2	ARP1|CHTD4|COUPTF2|COUPTFB|COUPTFII|NF-E3|NR2F1|SVP40|TFCOUP2	nuclear receptor subfamily 2 group F member 2	COUP transcription factor 2|ADP-ribosylation factor related protein 1|COUP transcription factor II|apolipoprotein A-I regulatory protein 1|apolipoprotein AI regulatory protein 1|chicken ovalbumin upstream promoter transcription factor 2|chicken ovalbumin upstream promoter-transcription factor I	NM_021005.3	NP_066285.1	NC_000015.10	protein-coding	REVIEWED	15	+	96325927	96340262	Reference GRCh38.p12 Primary Assembly
hsa-let-7b-5p	NM_020765.2	4	1793.9	692.3	3e-05	0.000681	5	5	0	12	1	0	12	252	0	0	196.3	0	0	22	15882	11	22	9588	9599	12	12	0	read	NM_020765.2	9606	23352	UBR4	RBAF600|ZUBR1|p600	ubiquitin protein ligase E3 component n-recognin 4	E3 ubiquitin-protein ligase UBR4|N-recognin-4|RING-type E3 ubiquitin transferase UBR4|retinoblastoma-associated factor 600-like protein|retinoblastoma-associated factor of 600 kDa|zinc finger UBR1-type protein 1	NM_020765.2	NP_065816.2	NC_000001.11	protein-coding	REVIEWED	1	-	19074505	19214331	Reference GRCh38.p12 Primary Assembly
hsa-let-7b-5p	NM_018984.3	1	683.3	683.3	0.00126	0.0215	5	5	0	7.5	1	0	21	240	16	0	172.3	0	0	22	8537	1	21	3652	3672	21	21	0	read	NM_018984.3	9606	54434	SSH1	SSH1L	slingshot protein phosphatase 1	protein phosphatase Slingshot homolog 1|SSH-like protein 1|hSSH-1L|slingshot homolog 1	NM_018984.3	NP_061857.3	NC_000012.12	protein-coding	REVIEWED	12	-	108782689	108857605	Reference GRCh38.p12 Primary Assembly
hsa-let-7b-5p	NM_018268.3	1	806.7	806.7	2.15e-05	0.00132	5	26	0.000435	13.5	1	0	9	312	0	0	252.7	0	0	22	3919	14	22	3026	3034	9	9	0	read	NM_018268.3	9606	55255	WDR41	MSTP048	WD repeat domain 41	WD repeat-containing protein 41	NM_018268.3	NP_060738.2	NC_000005.10	protein-coding	VALIDATED	5	-	77426651	77620610	Reference GRCh38.p12 Primary Assembly
hsa-let-7b-5p	NM_017922.3	1	838.4	838.4	0.00131	0.0144	5	38	0.0105	8	1	0	18	244	60	0	280.4	0	0	22	2894	5	22	1747	1764	18	18	0	read	NM_017922.3	9606	55015	PRPF39	-	pre-mRNA processing factor 39	pre-mRNA-processing factor 39|PRP39 homolog|PRP39 pre-mRNA processing factor 39 homolog	NM_017922.3	NP_060392.3	NC_000014.9	protein-coding	VALIDATED	14	+	45084098	45115600	Reference GRCh38.p12 Primary Assembly
hsa-let-7b-5p	NM_017651.4	1	749.9	749.9	1.06e-05	0.000566	5	5	0	9.5	1	0	19	244	12	0	248.9	0	0	22	5564	4	22	2368	2386	19	19	0	read	NM_017651.4	9606	54806	AHI1	AHI-1|JBTS3|ORF1|dJ71N10.1	Abelson helper integration site 1	jouberin|abelson helper integration site 1 protein homolog|contatins SH3 and WD40 domains	NM_017651.4	NP_060121.3	NC_000006.12	protein-coding	REVIEWED	6	-	135283971	135497770	Reference GRCh38.p12 Primary Assembly
hsa-let-7b-5p	NM_015525.3	1	751.6	751.6	0.000901	0.0103	5	5	0	14	1	0	8	248	0	0	263.6	0	0	22	6066	14	21	3024	3031	8	8	0	read	NM_015525.3	9606	25998	IBTK	BTBD26|BTKI	inhibitor of Bruton tyrosine kinase	inhibitor of Bruton tyrosine kinase|BTK-binding protein|Bruton agammaglobulinemia tyrosine kinase inhibitor|inhibitor of Bruton's tyrosine kinase-alpha|inhibitor of Bruton's tyrosine kinase-beta|inhibitor of Bruton's tyrosine kinase-gamma	NM_015525.3	NP_056340.2	NC_000006.12	protein-coding	REVIEWED	6	-	82169986	82247753	Reference GRCh38.p12 Primary Assembly
hsa-let-7b-5p	NM_015394.4	2	1301.9	829.3	5.45e-07	3.3e-05	5	5	0	10	1	0	17	312	16	0	255.3	0	0	22	4417	6	22	4013	4029	17	17	0	read	NM_015394.4	9606	7556	ZNF10	KOX1	zinc finger protein 10	zinc finger protein 10|zinc finger protein 10 (KOX 1)|zinc finger protein KOX1	NM_015394.4	NP_056209.2	NC_000012.12	protein-coding	REVIEWED	12	+	133130627	133159464	Reference GRCh38.p12 Primary Assembly
hsa-let-7b-5p	NM_015306.2	3	2151.4	816.5	2.47e-05	0.00079	5	5	0	7	1	0	20	312	8	0	234.5	0	0	22	10802	3	22	3086	3105	20	20	0	read	NM_015306.2	9606	23358	USP24	-	ubiquitin specific peptidase 24	ubiquitin carboxyl-terminal hydrolase 24|deubiquitinating enzyme 24|ubiquitin specific protease 24|ubiquitin thioesterase 24|ubiquitin thiolesterase 24|ubiquitin-specific processing protease 24	NM_015306.2	NP_056121.2	NC_000001.11	protein-coding	VALIDATED	1	-	55066358	55215373	Reference GRCh38.p12 Primary Assembly
hsa-let-7b-5p	NM_014910.4	1	810.9	810.9	1.48e-05	0.000737	5	9	1.71e-12	5	1	1	22	252	40	0	267.9	0	0	22	7636	1	22	2828	2848	22	21	0	read	NM_014910.4	9606	22847	ZNF507	-	zinc finger protein 507	zinc finger protein 507	NM_014910.4	NP_055725.2	NC_000019.10	protein-coding	VALIDATED	19	+	32345607	32387666	Reference GRCh38.p12 Primary Assembly
hsa-let-7b-5p	NM_007275.2	1	691.7	691.7	4.03e-05	0.000884	5	5	0	10	1	0	16	244	0	0	192.7	0	0	22	1705	7	22	950	965	16	16	0	read	NM_007275.2	9606	11334	TUSC2	C3orf11|FUS1|PAP|PDAP2	tumor suppressor 2, mitochondrial calcium regulator	tumor suppressor candidate 2|PDGFA-associated protein 2|fus-1 protein|fusion 1 protein	NM_007275.2	NP_009206.1	NC_000003.12	protein-coding	REVIEWED	3	-	50324908	50328237	Reference GRCh38.p12 Primary Assembly
hsa-let-7b-5p	NM_007149.2	1	231.8	231.8	0.173	0.205	5	5	0	9.5	1	0	15	-68	-10	0	54.8	0	0	22	3119	5	19	330	344	15	15	11	read	NM_007149.2	9606	7738	ZNF184	kr-ZNF3	zinc finger protein 184	zinc finger protein 184|zinc finger protein 184 (Kruppel-like)	NM_007149.2	NP_009080.2	NC_000006.12	protein-coding	REVIEWED	6	-	27404009	27473117	Reference GRCh38.p12 Primary Assembly
hsa-let-7b-5p	NM_006230.3	2	930.3	693.1	0.000128	0.00196	5	5	0	6.5	1	0	22	252	8	0	174.1	0	0	22	1648	1	22	888	909	22	22	0	read	NM_006230.3	9606	5425	POLD2	-	DNA polymerase delta 2, accessory subunit	DNA polymerase delta subunit 2|DAN polymerase delta 2, accessory subunit|DNA polymerase delta subunit p50|Pol delta B subunit (p50)|polymerase (DNA directed), delta 2, accessory subunit|polymerase (DNA directed), delta 2, regulatory subunit 50kDa|polymerase (DNA) delta 2, accessory subunit	NM_006230.3	NP_006221.2	NC_000007.14	protein-coding	REVIEWED	7	-	44114679	44123667	Reference GRCh38.p12 Primary Assembly
hsa-let-7b-5p	NM_005124.3	1	764.9	764.9	3.25e-05	0.00123	5	5	0	10.5	1	0	13	248	0	0	265.9	0	0	22	5937	9	21	2059	2071	13	13	0	read	NM_005124.3	9606	9972	NUP153	HNUP153|N153	nucleoporin 153	nuclear pore complex protein Nup153|153 kDa nucleoporin|nuclear pore complex protein hnup153|nucleoporin 153kD|nucleoporin 153kDa|nucleoporin Nup153	NM_005124.3	NP_005115.2	NC_000006.12	protein-coding	REVIEWED	6	-	17615034	17706833	Reference GRCh38.p12 Primary Assembly
hsa-let-7b-5p	NM_004896.4	1	691.4	691.4	0.00148	0.0139	5	7	3.33e-16	9	1	0	19	160	8	0	273.4	0	0	22	4280	3	21	1484	1502	19	19	0	read	NM_004896.4	9606	9559	VPS26A	HB58|Hbeta58|PEP8A|VPS26	VPS26, retromer complex component A	vacuolar protein sorting-associated protein 26A|VPS26 retromer complex comonent A|vacuolar protein sorting 26 homolog A|vesicle protein sorting 26A	NM_004896.4	NP_004887.2	NC_000010.11	protein-coding	REVIEWED	10	+	69124152	69174415	Reference GRCh38.p12 Primary Assembly
hsa-let-7b-5p	NM_004894.2	1	719.5	719.5	0.00093	0.0118	5	5	0	11	1	0	14	252	0	0	223.5	0	0	22	673	9	22	551	564	14	14	0	read	NM_004894.2	9606	9556	ATP5MPL	6.8PL|C14orf2|MLQ|MP68|PLPM	ATP synthase membrane subunit 6.8PL	6.8 kDa mitochondrial proteolipid|6.8-kDa proteolipid with N-terminal sequence Met-Leu-Gln (MLQ)	NM_004894.2	NP_004885.1	NC_000014.9	protein-coding	VALIDATED	14	-	103912287	103921565	Reference GRCh38.p12 Primary Assembly
hsa-let-7b-5p	NM_004832.2	1	733.2	733.2	0.000737	0.0107	5	7	3.33e-16	6.5	1	0	22	252	8	0	212.2	0	0	22	1017	1	22	727	748	22	22	0	read	NM_004832.2	9606	9446	GSTO1	GSTO 1-1|GSTTLp28|HEL-S-21|P28|SPG-R	glutathione S-transferase omega 1	glutathione S-transferase omega-1|MMA(V) reductase|S-(Phenacyl)glutathione reductase|epididymis secretory protein Li 21|glutathione S-transferase omega 1-1|glutathione-S-transferase like|glutathione-dependent dehydroascorbate reductase|monomethylarsonic acid reductase	NM_004832.2	NP_004823.1	NC_000010.11	protein-coding	REVIEWED	10	+	104254193	104267463	Reference GRCh38.p12 Primary Assembly
hsa-let-7b-5p	NM_004423.3	1	743.9	743.9	4.42e-05	0.000474	5	5	0	8	1	0	22	312	8	0	177.9	0	0	22	5062	1	22	5020	5041	22	22	0	read	NM_004423.3	9606	1857	DVL3	DRS3	dishevelled segment polarity protein 3	segment polarity protein dishevelled homolog DVL-3|dishevelled 3 (homologous to Drosophila dsh)|dishevelled, dsh homolog 3	NM_004423.3	NP_004414.3	NC_000003.12	protein-coding	REVIEWED	3	+	184155310	184173613	Reference GRCh38.p12 Primary Assembly
hsa-let-7b-5p	NM_003584.2	1	796.3	796.3	0.000463	0.0114	5	8	4.25e-14	7.5	1	0	18	312	24	0	196.3	0	0	22	1639	5	22	653	670	18	18	0	read	NM_003584.2	9606	8446	DUSP11	PIR1	dual specificity phosphatase 11	RNA/RNP complex-1-interacting phosphatase|RNA/RNP complex 1-interacting|RNA/RNP complex-interacting phosphatase|dual specificity protein phosphatase 11|phosphatase that interacts with RNA/RNP complex 1|serine/threonine specific protein phosphatase	NM_003584.2	NP_003575.2	NC_000002.12	protein-coding	REVIEWED	2	-	73762197	73780156	Reference GRCh38.p12 Primary Assembly
hsa-let-7b-5p	NM_003477.2	1	723.9	723.9	0.000558	0.0067	5	6	0	8.5	1	0	22	244	8	0	230.9	0	0	22	2991	1	22	1404	1425	22	22	0	read	NM_003477.2	9606	8050	PDHX	DLDBP|E3BP|OPDX|PDHXD|PDX1|proX	pyruvate dehydrogenase complex component X	pyruvate dehydrogenase protein X component, mitochondrial|dihydrolipoamide dehydrogenase-binding protein of pyruvate dehydrogenase complex|lipoyl-containing pyruvate dehydrogenase complex component X|pyruvate dehydrogenase complex, E3-binding protein subunit|pyruvate dehydrogenase complex, lipoyl-containing component X	NM_003477.2	NP_003468.2	NC_000011.10	protein-coding	REVIEWED	11	+	34915828	34996127	Reference GRCh38.p12 Primary Assembly
hsa-let-7b-5p	NM_003400.3	2	1445	789.6	0.000279	0.00909	5	12	2.81e-09	10	1	1	17	252	28	0	273.6	0	0	22	4830	7	22	3174	3190	16	17	0	read	NM_003400.3	9606	7514	XPO1	CRM1|emb|exp1	exportin 1	exportin-1|chromosome region maintenance 1 homolog|chromosome region maintenance 1 protein homolog|exportin 1 (CRM1 homolog, yeast)|exportin-1 (required for chromosome region maintenance)	NM_003400.3	NP_003391.1	NC_000002.12	protein-coding	REVIEWED	2	-	61477933	61538521	Reference GRCh38.p12 Primary Assembly
hsa-let-7b-5p	NM_003372.6	1	446	446	0.0492	0.061	5	8	4.25e-14	9	1	0	15	128	0	0	59	0	0	22	1652	8	22	561	575	15	15	11	read	NM_003372.6	9606	7411	VBP1	HIBBJ46|PFD3|PFDN3|VBP-1	VHL binding protein 1	prefoldin subunit 3|von Hippel-Lindau binding protein 1	NM_003372.6	NP_003363.1	NC_000023.11	protein-coding	REVIEWED	X	+	155197006	155239840	Reference GRCh38.p12 Primary Assembly
hsa-let-7b-5p	NM_002603.3	3	1896	743.6	0.000855	0.00996	5	5	0	5	1	1	22	252	28	0	213.6	0	0	22	6490	2	22	4400	4421	21	22	0	read	NM_002603.3	9606	5150	PDE7A	HCP1|PDE7	phosphodiesterase 7A	high affinity cAMP-specific 3',5'-cyclic phosphodiesterase 7A|TM22|phosphodiesterase isozyme 7	NM_002603.3	NP_002594.1	NC_000008.11	protein-coding	REVIEWED	8	-	65714333	65841733	Reference GRCh38.p12 Primary Assembly
hsa-let-7b-5p	NM_001943.4	1	188.3	188.3	0.351	0.39	5	5	0	7	1	0	21	-168	36	0	60.3	0	0	22	5885	1	21	2613	2633	21	21	11	read	NM_001943.4	9606	1829	DSG2	CDHF5|HDGC	desmoglein 2	desmoglein-2|cadherin family member 5	NM_001943.4	NP_001934.2	NC_000018.10	protein-coding	REVIEWED	18	+	31498003	31549007	Reference GRCh38.p12 Primary Assembly
hsa-let-7b-5p	NM_001418.3	1	759.5	759.5	0.00034	0.00651	5	7	3.33e-16	9	1	0	20	240	4	0	265.5	0	0	22	3911	2	21	3607	3626	20	20	0	read	NM_001418.3	9606	1982	EIF4G2	AAG1|DAP5|NAT1|P97	eukaryotic translation initiation factor 4 gamma 2	eukaryotic translation initiation factor 4 gamma 2|DAP-5|aging-associated protein 1|death-associated protein 5|eIF-4-gamma 2|eIF-4G 2|eIF4G 2|eukaryotic translation initiation factor 4G-like 1	NM_001418.3	NP_001409.3	NC_000011.10	protein-coding	REVIEWED	11	-	10797045	10809034	Reference GRCh38.p12 Primary Assembly
hsa-let-7b-5p	NM_001320853.1	1	695.2	695.2	0.000259	0.00616	5	5	0	12.5	1	0	12	244	0	0	208.2	0	0	22	4862	11	22	2474	2485	12	12	0	read	NM_001320853.1	9606	8874	ARHGEF7	BETA-PIX|COOL-1|COOL1|Nbla10314|P50|P50BP|P85|P85COOL1|P85SPR|PAK3|PIXB	Rho guanine nucleotide exchange factor 7	rho guanine nucleotide exchange factor 7|PAK-interacting exchange factor beta|Rho guanine nucleotide exchange factor (GEF) 7|SH3 domain-containing proline-rich protein	NM_001320853.1	NP_001307782.1	NC_000013.11	protein-coding	REVIEWED	13	+	111114618	111305733	Reference GRCh38.p12 Primary Assembly
hsa-let-7b-5p	NM_001317342.1	1	696.2	696.2	0.000253	0.00607	5	5	0	7.5	1	1	20	244	16	0	184.2	0	0	22	4007	4	22	815	834	19	20	0	read	NM_001317342.1	9606	387263	C6orf120	-	chromosome 6 open reading frame 120	UPF0669 protein C6orf120	NM_001317342.1	NP_001304271.1	NC_000006.12	protein-coding	REVIEWED	6	+	169702111	169706357	Reference GRCh38.p12 Primary Assembly
hsa-let-7b-5p	NM_001308076.1	1	768.8	768.8	2.13e-05	0.000597	5	5	0	7.5	1	0	22	244	8	0	263.8	0	0	22	4104	1	22	3266	3287	22	22	0	read	NM_001308076.1	9606	64225	ATL2	ARL3IP2|ARL6IP2|aip-2|atlastin2	atlastin GTPase 2	atlastin-2|ADP-ribosylation factor-like protein 6-interacting protein 2|ARL-6-interacting protein 2	NM_001308076.1	NP_001295005.1	NC_000002.12	protein-coding	VALIDATED	2	-	38293956	38378583	Reference GRCh38.p12 Primary Assembly
hsa-let-7b-5p	NM_001290047.1	3	1815.3	735.7	3.02e-05	0.00071	5	7	3.33e-16	9	1	0	17	320	16	0	145.7	0	0	22	10128	6	22	3341	3357	17	17	0	read	NM_001290047.1	9606	27443	CECR2	-	CECR2, histone acetyl-lysine reader	cat eye syndrome critical region protein 2|cat eye syndrome chromosome region, candidate 2	NM_001290047.1	NP_001276976.1	NC_000022.11	protein-coding	REVIEWED	22	+	17359948	17558154	Reference GRCh38.p12 Primary Assembly
hsa-let-7b-5p	NM_001287248.1	1	676	676	0.00436	0.0249	5	5	0	10.5	1	0	16	152	0	0	279	0	0	22	4721	6	21	2522	2537	16	16	0	read	NM_001287248.1	9606	641	BLM	BS|RECQ2|RECQL2|RECQL3	Bloom syndrome RecQ like helicase	Bloom syndrome protein|Bloom syndrome, RecQ helicase-like|DNA helicase, RecQ-like type 2|recQ protein-like 3	NM_001287248.1	NP_001274177.1	NC_000015.10	protein-coding	REVIEWED	15	+	90717326	90815461	Reference GRCh38.p12 Primary Assembly
hsa-let-7b-5p	NM_001277092.1	1	755	755	4.12e-05	0.00148	5	6	0	8	1	0	22	320	12	0	176	0	0	22	3390	1	22	914	935	22	22	0	read	NM_001277092.1	9606	162972	ZNF550	-	zinc finger protein 550	zinc finger protein 550	NM_001277092.1	NP_001264021.1	NC_000019.10	protein-coding	VALIDATED	19	-	57541835	57561511	Reference GRCh38.p12 Primary Assembly
hsa-let-7b-5p	NM_001243650.1	1	721.8	721.8	0.00117	0.0109	5	5	0	10	1	0	16	240	0	0	230.8	0	0	22	5309	6	21	3428	3443	16	16	0	read	NM_001243650.1	9606	81577	GFOD2	-	glucose-fructose oxidoreductase domain containing 2	glucose-fructose oxidoreductase domain-containing protein 2	NM_001243650.1	NP_001230579.1	NC_000016.10	protein-coding	VALIDATED	16	-	67674532	67719369	Reference GRCh38.p12 Primary Assembly
hsa-let-7b-5p	NM_001184.3	2	1007.2	821.6	0.000299	0.00875	5	5	0	9.5	1	0	17	320	4	0	246.6	0	0	22	8258	6	22	3818	3834	17	17	0	read	NM_001184.3	9606	545	ATR	FCTCS|FRP1|MEC1|SCKL|SCKL1	ATR serine/threonine kinase	serine/threonine-protein kinase ATR|FRAP-related protein-1|MEC1, mitosis entry checkpoint 1, homolog|ataxia telangiectasia and Rad3-related protein	NM_001184.3	NP_001175.2	NC_000003.12	protein-coding	REVIEWED	3	-	142449234	142578825	Reference GRCh38.p12 Primary Assembly
hsa-let-7b-5p	NR_135606.1	1	149.4	149.4	0.332	0.359	4	4	0	9	1	0	16	-100	-10	0	42.4	0	0	22	7626	2	17	761	776	16	16	11	read	NR_135606.1	9606	129642	MBOAT2	LPAAT|LPCAT4|LPEAT|LPLAT 2|OACT2	membrane bound O-acyltransferase domain containing 2	lysophospholipid acyltransferase 2|1-acylglycerophosphate O-acyltransferase|1-acylglycerophosphoethanolamine O-acyltransferase|O-acyltransferase (membrane bound) domain containing 2|lyso-PA acyltransferase|lyso-PE acyltransferase|lysophosphatidic acid acyltransferase|lysophosphatidylethanolamine acyltransferase|membrane-bound O-acyltransferase domain-containing protein 2	NR_135606.1	-	NC_000002.12	protein-coding	VALIDATED	2	-	8852689	9003749	Reference GRCh38.p12 Primary Assembly
hsa-let-7b-5p	NR_135311.1	1	716.1	716.1	0.00167	0.00721	4	4	0	11	1	0	16	244	0	0	271.1	0	0	22	2034	7	22	459	474	16	16	0	read	NR_135311.1	9606	54033	RBM11	-	RNA binding motif protein 11	splicing regulator RBM11|putative RNA-binding protein 11	NR_135311.1	-	NC_000021.9	protein-coding	VALIDATED	21	+	14216106	14228371	Reference GRCh38.p12 Primary Assembly
hsa-let-7b-5p	NR_134897.1	1	644.2	644.2	0.000714	0.0172	4	4	0	10.5	1	0	18	240	0	0	201.2	0	0	22	976	4	21	575	592	18	18	0	read	NR_134897.1	9606	1716	DGUOK	MTDPS3|NCPH|PEOB4|dGK	deoxyguanosine kinase	deoxyguanosine kinase, mitochondrial	NR_134897.1	-	NC_000002.12	protein-coding	REVIEWED	2	+	73926825	73958960	Reference GRCh38.p12 Primary Assembly
hsa-let-7b-5p	NR_134852.1	1	377.2	377.2	0.043	0.0516	4	4	0	8.5	1	0	18	112	4	0	46.2	0	0	22	2010	5	22	1378	1395	18	18	11	read	NR_134852.1	9606	84866	TMEM25	-	transmembrane protein 25	transmembrane protein 25|0610039J01Rik	NR_134852.1	-	NC_000011.10	protein-coding	VALIDATED	11	+	118531087	118546597	Reference GRCh38.p12 Primary Assembly
hsa-let-7b-5p	NR_126534.1	1	709.2	709.2	0.000169	0.000992	4	4	0	7.5	1	0	22	312	12	0	170.2	0	0	22	5908	1	22	3160	3181	22	22	0	read	NR_126534.1	9606	54877	ZCCHC2	C18orf49	zinc finger CCHC-type containing 2	zinc finger CCHC domain-containing protein 2|zinc finger, CCHC domain containing 2	NR_126534.1	-	NC_000018.10	protein-coding	VALIDATED	18	+	62523409	62587708	Reference GRCh38.p12 Primary Assembly
hsa-let-7b-5p	NR_046106.1	1	392.8	392.8	0.0121	0.0269	4	4	0	8	1	0	18	0	124	0	49.8	0	0	22	5130	1	18	1297	1314	18	18	11.5	read	NR_046106.1	9606	55035	NOL8	C9orf34|NOP132|bA62C3.3|bA62C3.4	nucleolar protein 8	nucleolar protein 8|nucleolar protein Nop132	NR_046106.1	-	NC_000009.12	protein-coding	VALIDATED	9	-	92297357	92325993	Reference GRCh38.p12 Primary Assembly
hsa-let-7b-5p	NR_037623.1	1	694	694	0.00404	0.029	4	4	0	6.5	1	1	22	240	4	0	242	0	0	22	3358	1	21	2417	2438	21	22	0	read	NR_037623.1	9606	26263	FBXO22	FBX22|FISTC1	F-box protein 22	F-box only protein 22|F-box protein FBX22p44|FIST domain containing 1	NR_037623.1	-	NC_000015.10	protein-coding	REVIEWED	15	+	75903858	75935267	Reference GRCh38.p12 Primary Assembly
hsa-let-7b-5p	NM_207491.2	1	663	663	0.000256	0.00358	4	5	7.11e-15	7	1	1	21	240	12	0	206	0	0	22	3927	1	21	1216	1235	21	20	0	read	NM_207491.2	9606	401145	CCSER1	FAM190A	coiled-coil serine rich protein 1	serine-rich coiled-coil domain-containing protein 1|family with sequence similarity 190, member A|protein FAM190A	NM_207491.2	NP_997374.1	NC_000004.12	protein-coding	VALIDATED	4	+	90127393	91602218	Reference GRCh38.p12 Primary Assembly
hsa-let-7b-5p	NM_207371.3	4	2206.7	662.8	0.000102	0.00296	4	4	0	6	1	1	22	244	16	0	195.8	0	0	22	6613	1	22	5282	5302	22	21	0	read	NM_207371.3	9606	387640	SKIDA1	C10orf140|DLN-1	SKI/DACH domain containing 1	SKI/DACH domain-containing protein 1|protein DLN-1	NM_207371.3	NP_997254.3	NC_000010.11	protein-coding	VALIDATED	10	-	21510753	21525681	Reference GRCh38.p12 Primary Assembly
hsa-let-7b-5p	NM_207343.3	1	662.2	662.2	0.00181	0.0123	4	4	0	8.5	1	1	18	252	16	0	187.2	0	0	22	2770	6	22	1235	1252	17	18	0	read	NM_207343.3	9606	257160	RNF214	-	ring finger protein 214	RING finger protein 214	NM_207343.3	NP_997226.2	NC_000011.10	protein-coding	VALIDATED	11	+	117232624	117285687	Reference GRCh38.p12 Primary Assembly
hsa-let-7b-5p	NM_181708.2	1	649.6	649.6	0.000827	0.00642	4	4	0	8	1	1	19	248	12	0	184.6	0	0	22	3266	3	21	604	621	19	18	0	read	NM_181708.2	9606	144233	BCDIN3D	-	BCDIN3 domain containing RNA methyltransferase	pre-miRNA 5'-monophosphate methyltransferase|BCDIN3 domain containing RNA methyltransfease|BCDIN3 domain-containing protein|probable methyltransferase BCDIN3D	NM_181708.2	NP_859059.1	NC_000012.12	protein-coding	REVIEWED	12	-	49836042	49843128	Reference GRCh38.p12 Primary Assembly
hsa-let-7b-5p	NM_178557.3	1	636.9	636.9	0.00139	0.00922	4	4	0	10	1	0	18	240	4	0	186.9	0	0	22	5894	4	21	3434	3451	18	18	0	read	NM_178557.3	9606	339983	NAT8L	CML3|NACED|NAT8-LIKE	N-acetyltransferase 8 like	N-acetylaspartate synthetase|N-acetyltransferase 8-like (GCN5-related, putative)|NAA synthetase|Shati|camello-like protein 3	NM_178557.3	NP_848652.2	NC_000004.12	protein-coding	REVIEWED	4	+	2059511	2069088	Reference GRCh38.p12 Primary Assembly
hsa-let-7b-5p	NM_175886.2	1	664.5	664.5	0.000266	0.00152	4	4	0	6.5	1	1	22	244	28	0	190.5	0	0	22	1091	1	22	891	911	22	21	0	read	NM_175886.2	9606	221823	PRPS1L1	PRPS1|PRPS3|PRPSL|PRS-III	phosphoribosyl pyrophosphate synthetase 1-like 1	ribose-phosphate pyrophosphokinase 3|PRPS1-like 1|phosphoribosyl pyrophosphate synthase 1-like 1|phosphoribosyl pyrophosphate synthase III|phosphoribosylpyrophosphate synthetase subunit III|ribose-phosphate diphosphokinase catalytic chain III|ribose-phosphate pyrophosphokinase III	NM_175886.2	NP_787082.1	NC_000007.14	protein-coding	REVIEWED	7	-	18026773	18027862	Reference GRCh38.p12 Primary Assembly
hsa-let-7b-5p	NM_173642.3	1	779.4	779.4	3.17e-05	0.00125	4	5	7.11e-15	5	1	1	20	312	24	0	220.4	0	0	22	10583	3	22	6548	6566	20	19	11	read	NM_173642.3	9606	284716	RIMKLA	FAM80A|NAAGS|NAAGS-II	ribosomal modification protein rimK like family member A	N-acetylaspartylglutamate synthase A|N-acetylaspartyl-glutamate synthetase A|N-acetylaspartylglutamate synthetase II|N-acetylaspartylglutamylglutamate synthase A|NAAG synthetase A|RP11-157D18.1|family with sequence similarity 80, member A|ribosomal protein S6 modification-like protein A	NM_173642.3	NP_775913.2	NC_000001.11	protein-coding	VALIDATED	1	+	42380796	42425812	Reference GRCh38.p12 Primary Assembly
hsa-let-7b-5p	NM_173540.2	1	744.8	744.8	0.000214	0.00435	4	4	0	7	1	1	21	320	8	0	202.8	0	0	22	2069	3	22	1176	1196	20	21	0	read	NM_173540.2	9606	170384	FUT11	-	fucosyltransferase 11	alpha-(1,3)-fucosyltransferase 11|alpha (1,3) fucosyltransferase|fuc-TXI|fucT-XI|fucosyltransferase XI|galactoside 3-L-fucosyltransferase 11	NM_173540.2	NP_775811.2	NC_000010.11	protein-coding	VALIDATED	10	+	73772290	73779103	Reference GRCh38.p12 Primary Assembly
hsa-let-7b-5p	NM_172230.2	1	742.2	742.2	0.000352	0.0107	4	4	0	9.5	1	0	13	320	0	0	200.2	0	0	22	3074	10	22	158	170	13	13	12.5	read	NM_172230.2	9606	84447	SYVN1	DER3|HRD1	synoviolin 1	E3 ubiquitin-protein ligase synoviolin|HMG-coA reductase degradation 1 homolog|RING-type E3 ubiquitin transferase synoviolin|synovial apoptosis inhibitor 1, synoviolin	NM_172230.2	NP_757385.1	NC_000011.10	protein-coding	REVIEWED	11	-	65127278	65135177	Reference GRCh38.p12 Primary Assembly
hsa-let-7b-5p	NM_170665.3	2	1231.3	696.4	0.0033	0.0223	4	4	0	6.5	1	0	22	312	4	0	161.4	0	0	22	8329	1	22	2832	2853	22	22	0	read	NM_170665.3	9606	488	ATP2A2	ATP2B|DAR|DD|SERCA2	ATPase sarcoplasmic/endoplasmic reticulum Ca2+ transporting 2	sarcoplasmic/endoplasmic reticulum calcium ATPase 2|ATPase Ca++ transporting cardiac muscle slow twitch 2|ATPase, Ca++ dependent, slow-twitch, cardiac muscle-2|SR Ca(2+)-ATPase 2|calcium pump 2|calcium-transporting ATPase sarcoplasmic reticulum type, slow twitch skeletal muscle isoform|cardiac Ca2+ ATPase|endoplasmic reticulum class 1/2 Ca(2+) ATPase	NM_170665.3	NP_733765.1	NC_000012.12	protein-coding	REVIEWED	12	+	110281226	110351092	Reference GRCh38.p12 Primary Assembly
hsa-let-7b-5p	NM_138793.3	2	1153.2	653.9	0.000485	0.00667	4	4	0	8.5	1	0	20	320	16	0	107.9	0	0	22	3545	3	22	2892	2911	20	20	0	read	NM_138793.3	9606	124583	CANT1	DBQD|DBQD1|EDM7|SCAN-1|SCAN1|SHAPY	calcium activated nucleotidase 1	soluble calcium-activated nucleotidase 1|Ca2+-dependent endoplasmic reticulum nucleoside diphosphatase|apyrase homolog|micromelic dwarfism with vertebral and metaphyseal abnormalities and advanced carpotarsal ossification|putative MAPK-activating protein PM09|putative NF-kappa-B-activating protein 107|soluble Ca-activated nucleotidase, isozyme 1|soluble calcium-activated nucleotidase SCAN-1	NM_138793.3	NP_620148.1	NC_000017.11	protein-coding	REVIEWED	17	-	78991715	79009816	Reference GRCh38.p12 Primary Assembly
hsa-let-7b-5p	NM_138395.3	1	737.6	737.6	0.00123	0.0138	4	4	0	7	1	0	22	320	4	0	193.6	0	0	22	3102	1	22	943	964	22	22	0	read	NM_138395.3	9606	92935	MARS2	COXPD25|MetRS|mtMetRS	methionyl-tRNA synthetase 2, mitochondrial	methionine--tRNA ligase, mitochondrial|methionine tRNA ligase 2, mitochondrial|methionine--tRNA ligase 2|methionine-tRNA synthetase 2, mitochondrial	NM_138395.3	NP_612404.1	NC_000002.12	protein-coding	REVIEWED	2	+	197705303	197708389	Reference GRCh38.p12 Primary Assembly
hsa-let-7b-5p	NM_133263.3	3	1396.9	639.7	0.00334	0.0287	4	4	0	10	1	0	16	252	0	0	180.7	0	0	22	10642	7	22	3186	3201	16	16	0	read	NM_133263.3	9606	133522	PPARGC1B	ERRL1|PERC|PGC-1(beta)|PGC1B	PPARG coactivator 1 beta	peroxisome proliferator-activated receptor gamma coactivator 1-beta|PGC-1-related estrogen receptor alpha coactivator|PPAR-gamma coactivator 1-beta|PPARGC-1-beta|PPARgamma coactivator 1 beta|peroxisome proliferator-activated receptor gamma, coactivator 1 beta	NM_133263.3	NP_573570.3	NC_000005.10	protein-coding	REVIEWED	5	+	149730251	149857860	Reference GRCh38.p12 Primary Assembly
hsa-let-7b-5p	NM_033549.4	1	698.1	698.1	0.00177	0.0138	4	4	0	11	1	0	16	240	0	0	256.1	0	0	22	3684	6	21	3188	3203	16	16	0	read	NM_033549.4	9606	90933	TRIM41	RINCK	tripartite motif containing 41	E3 ubiquitin-protein ligase TRIM41|RING finger-interacting protein with C kinase|RING-finger protein that interacts with C kinase|RING-type E3 ubiquitin transferase TRIM41	NM_033549.4	NP_291027.3	NC_000005.10	protein-coding	REVIEWED	5	+	181223262	181235807	Reference GRCh38.p12 Primary Assembly
hsa-let-7b-5p	NM_033389.3	1	697.4	697.4	0.00172	0.0128	4	4	0	8.5	1	0	21	244	12	0	231.4	0	0	22	9224	2	22	2696	2716	21	21	0	read	NM_033389.3	9606	85464	SSH2	SSH-2|SSH-2L	slingshot protein phosphatase 2	protein phosphatase Slingshot homolog 2|SSH-like protein 2	NM_033389.3	NP_203747.2	NC_000017.11	protein-coding	REVIEWED	17	-	29625937	29930238	Reference GRCh38.p12 Primary Assembly
hsa-let-7b-5p	NM_032121.5	1	675	675	0.00237	0.022	4	4	0	9.5	1	0	18	160	4	0	304	0	0	22	4035	4	21	1252	1269	18	18	0	read	NM_032121.5	9606	84061	MAGT1	IAP|MRX95|OST3B|PRO0756|XMEN|bA217H1.1	magnesium transporter 1	magnesium transporter protein 1|implantation-associated protein|oligosaccharyltransferase 3 homolog B	NM_032121.5	NP_115497.4	NC_000023.11	protein-coding	REVIEWED	X	-	77826363	77895567	Reference GRCh38.p12 Primary Assembly
hsa-let-7b-5p	NM_031446.4	2	1339.8	720.7	0.000204	0.00298	4	4	0	7.5	1	0	21	312	12	0	182.7	0	0	22	1057	2	22	919	939	21	21	0	read	NM_031446.4	9606	83608	C18orf21	HsT3108|PNAS-124|PNAS-131|XTP13	chromosome 18 open reading frame 21	UPF0711 protein C18orf21|HBV X-transactivated gene 13 protein|HBV X-transactivated protein 13|HBV XAg-transactivated protein 13	NM_031446.4	NP_113634.3	NC_000018.10	protein-coding	VALIDATED	18	+	35971877	35979286	Reference GRCh38.p12 Primary Assembly
hsa-let-7b-5p	NM_025160.6	1	676.6	676.6	0.00818	0.0301	4	4	0	11	1	0	16	244	0	0	230.6	0	0	22	6884	7	22	4188	4203	16	16	0	read	NM_025160.6	9606	80232	WDR26	CDW2|GID7|MIP2|SKDEAS	WD repeat domain 26	WD repeat-containing protein 26|CUL4- and DDB1-associated WDR protein 2|GID complex subunit 7 homolog|myocardial ischemic preconditioning upregulated protein 2	NM_025160.6	NP_079436.4	NC_000001.11	protein-coding	REVIEWED	1	-	224385142	224434766	Reference GRCh38.p12 Primary Assembly
hsa-let-7b-5p	NM_025009.4	1	750.8	750.8	3.32e-05	0.000808	4	9	2.83e-08	7.5	1	1	17	240	60	0	243.8	0	0	22	5760	5	21	3828	3843	17	16	0	read	NM_025009.4	9606	9662	CEP135	CEP4|KIAA0635|MCPH8	centrosomal protein 135	centrosomal protein of 135 kDa|centrosomal protein 135kDa|centrosomal protein 4|centrosome protein cep135	NM_025009.4	NP_079285.2	NC_000004.12	protein-coding	REVIEWED	4	+	55948807	56033362	Reference GRCh38.p12 Primary Assembly
hsa-let-7b-5p	NM_022740.4	1	712.4	712.4	5.38e-05	0.00199	4	6	2.09e-12	13.5	1	0	9	252	0	0	260.4	0	0	22	15245	14	22	11644	11652	9	9	0	read	NM_022740.4	9606	28996	HIPK2	PRO0593	homeodomain interacting protein kinase 2	homeodomain-interacting protein kinase 2|hHIPk2	NM_022740.4	NP_073577.3	NC_000007.14	protein-coding	VALIDATED	7	-	139561569	139777893	Reference GRCh38.p12 Primary Assembly
hsa-let-7b-5p	NM_020119.3	1	269.3	269.3	0.116	0.139	4	4	0	6	1	0	22	-32	16	0	63.3	0	0	22	7190	1	22	6158	6179	22	22	11	read	NM_020119.3	9606	56829	ZC3HAV1	ARTD13|FLB6421|PARP13|ZAP|ZC3H2|ZC3HDC2	zinc finger CCCH-type containing, antiviral 1	zinc finger CCCH-type antiviral protein 1|ADP-ribosyltransferase diphtheria toxin-like 13|zinc finger CCCH domain-containing protein 2|zinc finger CCCH-type, antiviral 1	NM_020119.3	NP_064504.2	NC_000007.14	protein-coding	REVIEWED	7	-	139043518	139109718	Reference GRCh38.p12 Primary Assembly
hsa-let-7b-5p	NM_018310.3	1	773.8	773.8	0.000407	0.00761	4	4	0	7	1	0	21	312	4	0	234.8	0	0	22	2007	2	22	1855	1875	21	21	0	read	NM_018310.3	9606	55290	BRF2	BRFU|TFIIIB50	BRF2, RNA polymerase III transcription initiation factor subunit	transcription factor IIIB 50 kDa subunit|B-related factor 2|BRF-2|BRF2, RNA polymerase III transcription initiation factor 50 kDa subunit|BRF2, subunit of RNA polymerase III transcription initiation factor, BRF1-like|RNA polymerase III transcription initiation factor BRFU|hBRFU|hTFIIIB50|transcription factor IIB- related factor, TFIIIB50	NM_018310.3	NP_060780.2	NC_000008.11	protein-coding	REVIEWED	8	-	37843879	37849912	Reference GRCh38.p12 Primary Assembly
hsa-let-7b-5p	NM_017988.5	1	685.9	685.9	0.225	0.261	4	4	0	12	1	0	15	252	0	0	237.9	0	0	22	5788	8	22	5662	5676	15	15	0	read	NM_017988.5	9606	55681	SCYL2	CVAK104	SCY1 like pseudokinase 2	SCY1-like protein 2|SCY1-like 2|SCY1-like, kinase-like 2|coated vesicle-associated kinase of 104 kDa	NM_017988.5	NP_060458.3	NC_000012.12	protein-coding	REVIEWED	12	+	100267139	100341723	Reference GRCh38.p12 Primary Assembly
hsa-let-7b-5p	NM_016260.2	1	693.5	693.5	0.001	0.0117	4	4	0	13.5	1	0	9	252	0	0	241.5	0	0	22	9443	14	22	7045	7053	9	9	0	read	NM_016260.2	9606	22807	IKZF2	ANF1A2|HELIOS|ZNF1A2|ZNFN1A2	IKAROS family zinc finger 2	zinc finger protein Helios|ikaros family zinc finger protein 2|zinc finger DNA binding protein Helios|zinc finger protein, subfamily 1A, 2 (Helios)	NM_016260.2	NP_057344.2	NC_000002.12	protein-coding	REVIEWED	2	-	212999683	213155296	Reference GRCh38.p12 Primary Assembly
hsa-let-7b-5p	NM_016145.3	1	288.7	288.7	0.0905	0.111	4	5	7.11e-15	6.5	1	0	21	24	-4	0	38.7	0	0	22	861	1	21	626	646	21	21	11	read	NM_016145.3	9606	51398	WDR83OS	C19orf56|PTD008	WD repeat domain 83 opposite strand	protein Asterix|UPF0139 membrane protein C19orf56|WDR83 opposite strand	NM_016145.3	NP_057229.1	NC_000019.10	protein-coding	VALIDATED	19	-	12668066	12671022	Reference GRCh38.p12 Primary Assembly
hsa-let-7b-5p	NM_016072.4	1	759.1	759.1	2.98e-06	0.00015	4	4	0	8.5	1	0	18	312	4	0	228.1	0	0	22	3272	5	22	2203	2220	18	18	0	read	NM_016072.4	9606	51026	GOLT1B	CGI-141|GCT2|GOT1|GOT1B|YMR292W	golgi transport 1B	vesicle transport protein GOT1B|germ cell tumor 2|hGOT1a|putative NF-kappa-B-activating protein 470	NM_016072.4	NP_057156.1	NC_000012.12	protein-coding	VALIDATED	12	+	21501175	21518402	Reference GRCh38.p12 Primary Assembly
hsa-let-7b-5p	NM_015565.2	1	763	763	0.000271	0.0045	4	4	0	9.5	1	0	16	252	0	0	299	0	0	22	7756	7	22	6924	6939	16	16	0	read	NM_015565.2	9606	26046	LTN1	C21orf10|C21orf98|RNF160|ZNF294	listerin E3 ubiquitin protein ligase 1	E3 ubiquitin-protein ligase listerin|RING-type E3 ubiquitin transferase listerin|ring finger protein 160|zinc finger protein 294	NM_015565.2	NP_056380.2	NC_000021.9	protein-coding	VALIDATED	21	-	28928143	28992987	Reference GRCh38.p12 Primary Assembly
hsa-let-7b-5p	NM_015255.2	2	1196	694.8	0.00048	0.00553	4	5	7.11e-15	7	1	1	20	252	20	0	212.8	0	0	22	7898	4	22	4659	4678	19	20	0	read	NM_015255.2	9606	23304	UBR2	C6orf133|bA49A4.1|dJ242G1.1|dJ392M17.3	ubiquitin protein ligase E3 component n-recognin 2	E3 ubiquitin-protein ligase UBR2|RING-type E3 ubiquitin transferase UBR2|ubiquitin-protein ligase E3-alpha-2|ubiquitin-protein ligase E3-alpha-II	NM_015255.2	NP_056070.1	NC_000006.12	protein-coding	REVIEWED	6	+	42563904	42693504	Reference GRCh38.p12 Primary Assembly
hsa-let-7b-5p	NM_015124.4	1	646.4	646.4	0.000248	0.00275	4	4	0	12	1	0	12	252	0	0	189.4	0	0	22	4511	11	22	1004	1015	12	12	0	read	NM_015124.4	9606	23151	GRAMD4	DIP|dA59H18.1|dJ439F8.1	GRAM domain containing 4	GRAM domain-containing protein 4|death-inducing-protein	NM_015124.4	NP_055939.1	NC_000022.11	protein-coding	VALIDATED	22	+	46576016	46682754	Reference GRCh38.p12 Primary Assembly
hsa-let-7b-5p	NM_015094.2	1	678.6	678.6	0.000182	0.00293	4	4	0	9	1	0	19	240	12	0	214.6	0	0	22	6812	3	21	3224	3242	19	19	0	read	NM_015094.2	9606	23119	HIC2	HRG22|ZBTB30|ZNF907	HIC ZBTB transcriptional repressor 2	hypermethylated in cancer 2 protein|HIC1-related gene on chromosome 22 protein|hic-2|hic-3|zinc finger and BTB domain-containing protein 30	NM_015094.2	NP_055909.2	NC_000022.11	protein-coding	VALIDATED	22	+	21417402	21451462	Reference GRCh38.p12 Primary Assembly
hsa-let-7b-5p	NM_014873.2	2	1110.2	632.7	0.000734	0.00825	4	4	0	8	1	0	21	152	16	0	257.7	0	0	22	7802	1	21	7756	7776	21	21	0	read	NM_014873.2	9606	9926	LPGAT1	FAM34A|FAM34A1|NET8	lysophosphatidylglycerol acyltransferase 1	acyl-CoA:lysophosphatidylglycerol acyltransferase 1|family with sequence similarity 34, member A	NM_014873.2	NP_055688.1	NC_000001.11	protein-coding	VALIDATED	1	-	211743456	211830771	Reference GRCh38.p12 Primary Assembly
hsa-let-7b-5p	NM_014431.2	1	686.3	686.3	0.00917	0.0291	4	4	0	8	1	0	21	312	8	0	153.3	0	0	22	4601	2	22	4469	4489	21	21	0	read	NM_014431.2	9606	27143	PALD1	KIAA1274|PALD	phosphatase domain containing, paladin 1	paladin|palladin	NM_014431.2	NP_055246.2	NC_000010.11	protein-coding	VALIDATED	10	+	70458541	70568449	Reference GRCh38.p12 Primary Assembly
hsa-let-7b-5p	NM_014319.4	1	704.4	704.4	0.000399	0.00501	4	4	0	6.5	1	1	23	312	12	0	168.4	0	0	22	4798	1	22	125	147	22	23	0	read	NM_014319.4	9606	23592	LEMD3	MAN1	LEM domain containing 3	inner nuclear membrane protein Man1|LEM domain-containing protein 3|LEMD3/MKX fusion|integral inner nuclear membrane protein	NM_014319.4	NP_055134.2	NC_000012.12	protein-coding	REVIEWED	12	+	65169570	65248360	Reference GRCh38.p12 Primary Assembly
hsa-let-7b-5p	NM_013255.4	2	1240.1	648.2	0.000352	0.00431	4	4	0	13.5	1	0	10	240	0	0	209.2	0	0	22	11194	12	21	6794	6803	10	10	0	read	NM_013255.4	9606	4289	MKLN1	TWA2	muskelin 1	muskelin|muskelin 1, intracellular mediator containing kelch motifs	NM_013255.4	NP_037387.2	NC_000007.14	protein-coding	VALIDATED	7	+	131110095	131496638	Reference GRCh38.p12 Primary Assembly
hsa-let-7b-5p	NM_007211.4	1	735.3	735.3	1.65e-05	0.000519	4	11	9.08e-07	13	1	0	9	320	0	0	211.3	0	0	22	2333	14	22	171	179	9	9	0	read	NM_007211.4	9606	11228	RASSF8	C12orf2|HOJ1	Ras association domain family member 8	ras association domain-containing protein 8|Ras association (RalGDS/AF-6) domain family (N-terminal) member 8|carcinoma-associated protein HOJ-1	NM_007211.4	NP_009142.2	NC_000012.12	protein-coding	REVIEWED	12	+	25958231	26079891	Reference GRCh38.p12 Primary Assembly
hsa-let-7b-5p	NM_006933.6	2	1119	636	0.00509	0.0209	4	4	0	13.5	1	0	10	244	0	0	195	0	0	22	11623	13	22	5965	5974	10	10	0	read	NM_006933.6	9606	6526	SLC5A3	BCW2|SMIT|SMIT1|SMIT2	solute carrier family 5 member 3	sodium/myo-inositol cotransporter|Na(+)/myo-inositol cotransporter|sodium/myo-inositol cotransporter 1|sodium/myo-inositol transporter 1|solute carrier family 5 (inositol transporters), member 3|solute carrier family 5 (sodium/myo-inositol cotransporter), member 3	NM_006933.6	NP_008864.4	NC_000021.9	protein-coding	VALIDATED	21	+	34073522	34106261	Reference GRCh38.p12 Primary Assembly
hsa-let-7b-5p	NM_006885.3	1	670.5	670.5	8.47e-05	0.00261	4	4	0	6	1	0	22	252	8	0	185.5	0	0	22	16064	1	22	11373	11394	22	22	0	read	NM_006885.3	9606	463	ZFHX3	ATBF1|ATBT|ZNF927	zinc finger homeobox 3	zinc finger homeobox protein 3|AT motif-binding factor 1|AT-binding transcription factor 1|ZFH-3|alpha-fetoprotein enhancer binding protein|zinc finger homeodomain protein 3	NM_006885.3	NP_008816.3	NC_000016.10	protein-coding	REVIEWED	16	-	72782884	73058634	Reference GRCh38.p12 Primary Assembly
hsa-let-7b-5p	NM_006831.2	1	654.3	654.3	0.00367	0.0113	4	4	0	9	1	0	22	244	4	0	204.3	0	0	22	1864	1	22	401	422	22	22	0	read	NM_006831.2	9606	10978	CLP1	HEAB|hClp1	cleavage and polyadenylation factor I subunit 1	polyribonucleotide 5'-hydroxyl-kinase Clp1|ATP/GTP-binding protein|homolog of yeast CFIA subunit Clp1p|polyadenylation factor Clp1|polynucleotide kinase Clp1|pre-mRNA cleavage complex II protein Clp1	NM_006831.2	NP_006822.1	NC_000011.10	protein-coding	REVIEWED	11	+	57657743	57661864	Reference GRCh38.p12 Primary Assembly
hsa-let-7b-5p	NM_006306.3	2	1044.3	724.3	2.12e-05	0.000965	4	5	7.11e-15	9	1	0	19	312	8	0	193.3	0	0	22	9784	4	22	8399	8417	19	19	0	read	NM_006306.3	9606	8243	SMC1A	CDLS2|DXS423E|SB1.8|SMC1|SMC1L1|SMC1alpha|SMCB	structural maintenance of chromosomes 1A	structural maintenance of chromosomes protein 1A|SMC protein 1A|SMC-1-alpha|SMC1 (structural maintenance of chromosomes 1, yeast)-like 1|segregation of mitotic chromosomes 1	NM_006306.3	NP_006297.2	NC_000023.11	protein-coding	REVIEWED	X	-	53374148	53422727	Reference GRCh38.p12 Primary Assembly
hsa-let-7b-5p	NM_005824.2	1	724.9	724.9	0.000187	0.00283	4	4	0	6	1	0	21	248	16	0	233.9	0	0	22	2303	1	21	1505	1525	21	21	0	read	NM_005824.2	9606	10234	LRRC17	P37NB	leucine rich repeat containing 17	leucine-rich repeat-containing protein 17|37 kDa leucine-rich repeat (LRR) protein	NM_005824.2	NP_005815.2	NC_000007.14	protein-coding	VALIDATED	7	+	102912896	102945110	Reference GRCh38.p12 Primary Assembly
hsa-let-7b-5p	NM_005370.4	1	275.7	275.7	0.112	0.137	4	4	0	7	1	1	19	32	-16	0	41.7	0	0	22	2194	1	18	438	456	18	19	11	read	NM_005370.4	9606	4218	RAB8A	MEL|RAB8	RAB8A, member RAS oncogene family	ras-related protein Rab-8A|mel transforming oncogene (RAB8 homolog)|mel transforming oncogene (derived from cell line NK14)|mel transforming oncogene (derived from cell line NK14)- RAB8 homolog|oncogene c-mel|ras-associated protein RAB8	NM_005370.4	NP_005361.2	NC_000019.10	protein-coding	VALIDATED	19	+	16111679	16133634	Reference GRCh38.p12 Primary Assembly
hsa-let-7b-5p	NM_004990.3	1	659.9	659.9	0.00314	0.0174	4	13	1.01e-05	10	1	0	17	248	4	0	201.9	0	0	22	2932	5	21	299	315	17	17	0	read	NM_004990.3	9606	4141	MARS	CMT2U|ILFS2|ILLD|METRS|MRS|MTRNS|SPG70	methionyl-tRNA synthetase	methionine--tRNA ligase, cytoplasmic|cytosolic methionyl-tRNA synthetase	NM_004990.3	NP_004981.2	NC_000012.12	protein-coding	REVIEWED	12	+	57487952	57516654	Reference GRCh38.p12 Primary Assembly
hsa-let-7b-5p	NM_004193.2	1	387	387	0.0272	0.0419	4	6	2.09e-12	4.5	1	1	20	80	28	0	56	0	0	22	6450	2	21	2008	2026	20	19	11.5	read	NM_004193.2	9606	8729	GBF1	ARF1GEF	golgi brefeldin A resistant guanine nucleotide exchange factor 1	Golgi-specific brefeldin A-resistance guanine nucleotide exchange factor 1|BFA-resistant GEF 1	NM_004193.2	NP_004184.1	NC_000010.11	protein-coding	REVIEWED	10	+	102245497	102382898	Reference GRCh38.p12 Primary Assembly
hsa-let-7b-5p	NM_004090.3	1	675.7	675.7	0.000312	0.00522	4	4	0	10.5	1	0	16	312	0	0	156.7	0	0	22	4139	7	22	479	494	16	16	0	read	NM_004090.3	9606	1845	DUSP3	VHR	dual specificity phosphatase 3	dual specificity protein phosphatase 3|dual specificity protein phosphatase VHR|serine/threonine specific protein phosphatase|vaccinia H1-related phosphatase|vaccinia virus phosphatase VH1-related	NM_004090.3	NP_004081.1	NC_000017.11	protein-coding	REVIEWED	17	-	43766120	43778999	Reference GRCh38.p12 Primary Assembly
hsa-let-7b-5p	NM_003983.5	1	750.7	750.7	1.09e-05	0.000383	4	4	0	5.5	1	1	22	312	12	0	213.7	0	0	22	6281	2	22	1349	1370	21	22	0	read	NM_003983.5	9606	9057	SLC7A6	LAT-2|LAT3|y+LAT-2	solute carrier family 7 member 6	Y+L amino acid transporter 2|amino acid permease|cationic amino acid transporter, y+ system|solute carrier family 7 (amino acid transporter light chain, y+L system), member 6|solute carrier family 7 (cationic amino acid transporter, y+ system), member 6|y(+)L-type amino acid transporter 2|y+LAT2	NM_003983.5	NP_003974.3	NC_000016.10	protein-coding	VALIDATED	16	+	68264509	68301822	Reference GRCh38.p12 Primary Assembly
hsa-let-7b-5p	NM_003591.3	1	675.2	675.2	0.0025	0.0159	4	4	0	10.5	1	0	19	244	12	0	220.2	0	0	22	4238	4	22	1138	1156	19	19	0	read	NM_003591.3	9606	8453	CUL2	-	cullin 2	cullin-2|CUL-2|testis secretory sperm-binding protein Li 238E	NM_003591.3	NP_003582.2	NC_000010.11	protein-coding	VALIDATED	10	-	35008550	35126898	Reference GRCh38.p12 Primary Assembly
hsa-let-7b-5p	NM_002563.4	2	612	396.8	0.0767	0.0952	4	4	0	7.5	1	0	20	112	4	0	62.8	0	0	22	6802	3	22	1408	1427	20	20	11	read	NM_002563.4	9606	5028	P2RY1	P2Y1|SARCC	purinergic receptor P2Y1	P2Y purinoceptor 1|ATP receptor|P2 purinoceptor subtype Y1|platelet ADP receptor|purinergic receptor P2Y, G-protein coupled, 1|suppressing androgen receptor in renal cell carcinoma	NM_002563.4	NP_002554.1	NC_000003.12	protein-coding	REVIEWED	3	+	152834692	152841438	Reference GRCh38.p12 Primary Assembly
hsa-let-7b-5p	NM_001951.3	1	712.4	712.4	0.00675	0.0263	4	4	0	11.5	1	0	15	240	0	0	269.4	0	0	22	1743	7	21	1097	1111	15	15	0	read	NM_001951.3	9606	1875	E2F5	E2F-5	E2F transcription factor 5	transcription factor E2F5|E2F transcription factor 5, p130-binding	NM_001951.3	NP_001942.2	NC_000008.11	protein-coding	REVIEWED	8	+	85177383	85214517	Reference GRCh38.p12 Primary Assembly
hsa-let-7b-5p	NM_001542.3	1	665.5	665.5	0.000305	0.00568	4	4	0	9.5	1	0	18	240	16	0	204.5	0	0	22	7206	4	21	5434	5451	18	18	0	read	NM_001542.3	9606	3321	IGSF3	EWI-3|LCDD|V8	immunoglobulin superfamily member 3	immunoglobulin superfamily member 3|glu-Trp-Ile EWI motif-containing protein 3|immunoglobin superfamily, member 3	NM_001542.3	NP_001533.2	NC_000001.11	protein-coding	REVIEWED	1	-	116574397	116667754	Reference GRCh38.p12 Primary Assembly
hsa-let-7b-5p	NM_001319995.1	1	709.7	709.7	8.78e-05	0.00155	4	4	0	9	1	0	21	240	4	0	260.7	0	0	22	1281	1	21	1034	1054	21	21	0	read	NM_001319995.1	9606	55010	PARPBP	AROM|C12orf48|PARI	PARP1 binding protein	PCNA-interacting partner	NM_001319995.1	NP_001306924.1	NC_000012.12	protein-coding	VALIDATED	12	+	102120170	102197519	Reference GRCh38.p12 Primary Assembly
hsa-let-7b-5p	NM_001257273.1	1	801	801	0.000306	0.006	4	4	0	7	1	0	22	312	12	0	262	0	0	22	9558	1	22	1327	1348	22	22	0	read	NM_001257273.1	9606	26036	ZNF451	COASTER|dJ417I1.1	zinc finger protein 451	E3 SUMO-protein ligase ZNF451|E3 SUMO-protein transferase ZNF451|coactivator for steroid receptors	NM_001257273.1	NP_001244202.1	NC_000006.12	protein-coding	VALIDATED	6	+	57088969	57170304	Reference GRCh38.p12 Primary Assembly
hsa-let-7b-5p	NM_001193628.1	1	632.3	632.3	0.00296	0.0187	4	4	0	12	1	0	12	152	0	0	275.3	0	0	22	2542	10	21	1205	1216	12	12	0	read	NM_001193628.1	9606	147670	SMIM17	-	small integral membrane protein 17	small integral membrane protein 17	NM_001193628.1	NP_001180557.1	NC_000019.10	protein-coding	VALIDATED	19	+	56639250	56657246	Reference GRCh38.p12 Primary Assembly
hsa-let-7b-5p	NM_001136262.1	1	661.5	661.5	0.000105	0.00302	4	4	0	9.5	1	0	18	244	4	0	206.5	0	0	22	3701	5	22	2094	2111	18	18	0	read	NM_001136262.1	9606	552889	ATXN7L3B	lnc-SCA7	ataxin 7 like 3B	ataxin-7-like protein 3B|putative ataxin-7-like protein 3B	NM_001136262.1	NP_001129734.1	NC_000012.12	protein-coding	VALIDATED	12	+	74537770	74541451	Reference GRCh38.p12 Primary Assembly
hsa-let-7b-5p	NM_001106.3	1	653.8	653.8	0.00167	0.021	4	4	0	7.5	1	0	22	252	16	0	170.8	0	0	22	11373	1	22	835	856	22	22	0	read	NM_001106.3	9606	93	ACVR2B	ACTRIIB|ActR-IIB|HTX4	activin A receptor type 2B	activin receptor type-2B|activin A receptor, type IIB	NM_001106.3	NP_001097.2	NC_000003.12	protein-coding	REVIEWED	3	+	38454298	38493141	Reference GRCh38.p12 Primary Assembly
hsa-let-7b-5p	NM_001098426.1	1	715	715	0.00131	0.0115	4	4	0	7.5	1	0	19	312	16	0	171	0	0	22	2770	4	22	739	757	19	19	0	read	NM_001098426.1	9606	6603	SMARCD2	BAF60B|CRACD2|PRO2451|Rsc6p|SGD2	SWI/SNF related, matrix associated, actin dependent regulator of chromatin, subfamily d, member 2	SWI/SNF-related matrix-associated actin-dependent regulator of chromatin subfamily D member 2|60 kDa BRG-1/Brm-associated factor subunit B|BRG1-associated factor 60B|SWI/SNF complex 60 kDa subunit B|Swp73-like protein|chromatin remodeling complex BAF60B subunit|mammalian chromatin remodeling complex BRG1-associated factor 60B	NM_001098426.1	NP_001091896.1	NC_000017.11	protein-coding	REVIEWED	17	-	63832080	63842990	Reference GRCh38.p12 Primary Assembly
hsa-let-7b-5p	NM_001093725.1	1	666.8	666.8	0.000943	0.00938	4	7	1.23e-10	5.5	1	1	22	244	16	0	196.8	0	0	22	6124	1	22	1794	1814	22	21	0	read	NM_001093725.1	9606	92312	MEX3A	MEX-3A|RKHD4|RNF162	mex-3 RNA binding family member A	RNA-binding protein MEX3A|RING finger and KH domain-containing protein 4|ring finger and KH domain containing 4|ring finger and KH domain containing protein	NM_001093725.1	NP_001087194.1	NC_000001.11	protein-coding	VALIDATED	1	-	156072012	156081997	Reference GRCh38.p12 Primary Assembly
hsa-let-7b-5p	NM_001033602.2	1	723.3	723.3	0.000114	0.00289	4	4	0	10	1	0	14	312	0	0	197.3	0	0	22	6957	9	22	822	835	14	14	0	read	NM_001033602.2	9606	23281	MTUS2	CAZIP|ICIS|KIAA0774|TIP150	microtubule associated scaffold protein 2	microtubule-associated tumor suppressor candidate 2|+TIP of 150 kDa|cardiac zipper protein|microtubule associated tumor suppressor candidate 2|microtubule plus-end tracking protein TIP150|tracking protein of 150 kDa	NM_001033602.2	NP_001028774.2	NC_000013.11	protein-coding	VALIDATED	13	+	28820347	29505946	Reference GRCh38.p12 Primary Assembly
hsa-let-7b-5p	NM_000696.3	1	278.7	278.7	0.0792	0.0963	4	4	0	10	1	0	14	32	-10	0	40.7	0	0	22	2500	9	22	923	936	14	14	11	read	NM_000696.3	9606	223	ALDH9A1	ALDH4|ALDH7|ALDH9|E3|TMABADH	aldehyde dehydrogenase 9 family member A1	4-trimethylaminobutyraldehyde dehydrogenase|R-aminobutyraldehyde dehydrogenase|aldehyde dehydrogenase (NAD+)|aldehyde dehydrogenase E3 isozyme|aldehyde dehydrogenase family 9 member A1|gamma-aminobutyraldehyde dehydrogenase	NM_000696.3	NP_000687.3	NC_000001.11	protein-coding	REVIEWED	1	-	165662211	165698662	Reference GRCh38.p12 Primary Assembly
hsa-let-7b-5p	NR_136734.1	2	1305.8	735.8	9.42e-05	0.000685	3	3	2.18e-14	5	1	0	22	252	16	0	280.8	0	0	22	11447	1	22	10974	10995	22	22	13	read	NR_136734.1	9606	154214	RNF217	C6orf172|IBRDC1|OSTL|dJ84N20.1	ring finger protein 217	probable E3 ubiquitin-protein ligase RNF217|IBR domain containing 1|opposite STL	NR_136734.1	-	NC_000006.12	protein-coding	REVIEWED	6	+	124962405	125092633	Reference GRCh38.p12 Primary Assembly
hsa-let-7b-5p	NR_136733.1	1	707.2	707.2	6.45e-08	3.95e-07	3	3	2.18e-14	6	1	1	23	252	8	0	278.2	0	0	22	4232	1	22	2961	2983	22	23	0	read	NR_136733.1	9606	79905	TMC7	-	transmembrane channel like 7	transmembrane channel-like protein 7	NR_136733.1	-	NC_000016.10	protein-coding	VALIDATED	16	+	18983933	19063941	Reference GRCh38.p12 Primary Assembly
hsa-let-7b-5p	NR_136655.1	1	394.3	394.3	0.0349	0.0423	3	3	2.18e-14	5.5	1	1	20	152	16	0	44.3	0	0	22	2483	1	20	578	596	20	19	11	read	NR_136655.1	9606	116841	SNAP47	C1orf142|ESFI5812|HEL-S-290|HEL170|SNAP-47|SVAP1	synaptosome associated protein 47	synaptosomal-associated protein 47|epididymis luminal protein 170|epididymis secretory protein Li 290|synaptosomal-associated 47 kDa protein|synaptosomal-associated protein, 47kDa|synaptosome associated protein 47kDa	NR_136655.1	-	NC_000001.11	protein-coding	VALIDATED	1	+	227728167	227781230	Reference GRCh38.p12 Primary Assembly
hsa-let-7b-5p	NR_134512.1	1	261.6	261.6	0.164	0.193	3	3	2.18e-14	7	1	0	21	88	-64	0	55.6	0	0	22	8174	1	21	2408	2428	21	21	11	read	NR_134512.1	9606	221037	JMJD1C	KDM3C|TRIP-8|TRIP8	jumonji domain containing 1C	probable JmjC domain-containing histone demethylation protein 2C|TR-interacting protein 8|thyroid hormone receptor interactor 8|thyroid receptor-interacting protein 8	NR_134512.1	-	NC_000010.11	protein-coding	REVIEWED	10	-	63167220	63522074	Reference GRCh38.p12 Primary Assembly
hsa-let-7b-5p	NR_131180.1	1	626.3	626.3	0.00619	0.0227	3	3	2.18e-14	10.5	1	0	19	152	12	0	304.3	0	0	22	2000	3	21	1902	1920	19	19	0	read	NR_131180.1	9606	151648	SGO1	CAID|NY-BR-85|SGO|SGOL1	shugoshin 1	shugoshin 1|serologically defined breast cancer antigen NY-BR-85|shugoshin 1AB protein|shugoshin 1CD protein|shugoshin 1EF protein|shugoshin 1GH protein|shugoshin 1KL protein	NR_131180.1	-	NC_000003.12	protein-coding	REVIEWED	3	-	20160592	20188142	Reference GRCh38.p12 Primary Assembly
hsa-let-7b-5p	NR_104405.1	1	697	697	1.16e-05	0.000701	3	3	2.18e-14	8	1	0	20	312	8	0	199	0	0	22	3775	3	22	3122	3141	20	20	0	read	NR_104405.1	9606	196264	MPZL3	-	myelin protein zero like 3	myelin protein zero-like protein 3	NR_104405.1	-	NC_000011.10	protein-coding	VALIDATED	11	-	118226689	118252367	Reference GRCh38.p12 Primary Assembly
hsa-let-7b-5p	NR_104160.1	1	711.8	711.8	9.34e-05	0.000783	3	6	2.12e-07	8	1	0	20	248	16	0	271.8	0	0	22	923	2	21	789	808	20	20	0	read	NR_104160.1	9606	80314	EPC1	Epl1	enhancer of polycomb homolog 1	enhancer of polycomb homolog 1	NR_104160.1	-	NC_000010.11	protein-coding	REVIEWED	10	-	32267715	32378797	Reference GRCh38.p12 Primary Assembly
hsa-let-7b-5p	NR_103517.1	2	1278.7	665.3	0.000423	0.00175	3	3	2.18e-14	8.5	1	0	18	244	12	0	235.3	0	0	22	4034	5	22	1754	1771	18	18	0	read	NR_103517.1	9606	10198	MPHOSPH9	MPP-9|MPP9	M-phase phosphoprotein 9	M-phase phosphoprotein 9	NR_103517.1	-	NC_000012.12	protein-coding	VALIDATED	12	-	123152323	123244013	Reference GRCh38.p12 Primary Assembly
hsa-let-7b-5p	NR_072998.1	1	132.4	132.4	0.477	0.507	3	3	2.18e-14	8	1	0	18	-96	8	0	36.4	0	0	22	4040	1	18	744	761	18	18	11	read	NR_072998.1	9606	5754	PTK7	CCK-4|CCK4	protein tyrosine kinase 7 (inactive)	inactive tyrosine-protein kinase 7|PTK7 protein tyrosine kinase 7|colon carcinoma kinase 4|pseudo tyrosine kinase receptor 7|tyrosine-protein kinase-like 7	NR_072998.1	-	NC_000006.12	protein-coding	REVIEWED	6	+	43076267	43161719	Reference GRCh38.p12 Primary Assembly
hsa-let-7b-5p	NR_040718.1	2	172	164.9	0.301	0.329	3	4	6.65e-11	6	1	0	21	-144	52	0	69.9	0	0	22	3262	2	22	2384	2404	21	21	13	read	NR_040718.1	9606	283349	RASSF3	RASSF5	Ras association domain family member 3	ras association domain-containing protein 3|Ras association (RalGDS/AF-6) domain family 3|Ras association (RalGDS/AF-6) domain family member 3	NR_040718.1	-	NC_000012.12	protein-coding	VALIDATED	12	+	64610512	64697566	Reference GRCh38.p12 Primary Assembly
hsa-let-7b-5p	NR_038170.1	1	711.8	711.8	0.00535	0.0264	3	3	2.18e-14	5.5	1	1	23	320	12	0	206.8	0	0	22	4262	1	22	1299	1321	22	23	0	read	NR_038170.1	9606	2530	FUT8	CDGF	fucosyltransferase 8	alpha-(1,6)-fucosyltransferase|GDP-L-Fuc:N-acetyl-beta-D-glucosaminide alpha1,6-fucosyltransferase|GDP-fucose--glycoprotein fucosyltransferase|alpha1-6FucT|fucosyltransferase 8 (alpha (1,6) fucosyltransferase)|glycoprotein 6-alpha-L-fucosyltransferase	NR_038170.1	-	NC_000014.9	protein-coding	REVIEWED	14	+	65410591	65744121	Reference GRCh38.p12 Primary Assembly
hsa-let-7b-5p	NR_037921.1	1	656.9	656.9	0.00409	0.0195	3	7	2.16e-06	14	1	0	8	312	0	0	184.9	0	0	22	11598	15	22	9785	9792	8	8	0	read	NR_037921.1	9606	57506	MAVS	CARDIF|IPS-1|IPS1|VISA	mitochondrial antiviral signaling protein	mitochondrial antiviral-signaling protein|CARD adapter inducing interferon beta|CARD adaptor inducing IFN-beta|IFN-B promoter stimulator 1|interferon beta promoter stimulator protein 1|putative NF-kappa-B-activating protein 031N|virus-induced signaling adaptor|virus-induced-signaling adapter	NR_037921.1	-	NC_000020.11	protein-coding	REVIEWED	20	+	3846798	3876122	Reference GRCh38.p12 Primary Assembly
hsa-let-7b-5p	NR_037713.1	1	631	631	0.000551	0.00183	3	3	2.18e-14	7	1	0	22	244	8	0	200	0	0	22	4197	1	22	3221	3242	22	22	0	read	NR_037713.1	9606	117584	RFFL	CARP-2|CARP2|FRING|RIFIFYLIN|RNF189|RNF34L	ring finger and FYVE like domain containing E3 ubiquitin protein ligase	E3 ubiquitin-protein ligase rififylin|FYVE-RING finger protein SAKURA|RING finger and FYVE-like domain-containing protein 1|RING finger protein 189|RING-type E3 ubiquitin transferase rififylin|caspase 8 and 10 associated RING protein-2|caspase regulator CARP2|caspases-8 and -10-associated RING finger protein 2|ring finger and FYVE-like domain containing 1	NR_037713.1	-	NC_000017.11	protein-coding	VALIDATED	17	-	35009111	35089328	Reference GRCh38.p12 Primary Assembly
hsa-let-7b-5p	NR_028131.1	2	715.9	664.4	0.00943	0.0315	3	3	2.18e-14	5.5	1	0	22	252	12	0	215.4	0	0	22	3013	1	22	1099	1120	22	22	0	read	NR_028131.1	9606	1073	CFL2	NEM7	cofilin 2	cofilin-2|cofilin 2 (muscle)|cofilin, muscle isoform|nemaline myopathy type 7	NR_028131.1	-	NC_000014.9	protein-coding	REVIEWED	14	-	34710381	34714822	Reference GRCh38.p12 Primary Assembly
hsa-let-7b-5p	NR_027624.1	1	593.7	593.7	0.00432	0.0276	3	3	2.18e-14	11	1	0	18	240	4	0	190.7	0	0	22	1747	4	21	1498	1515	18	18	0	read	NR_027624.1	9606	28969	BZW2	HSPC028|MST017|MSTP017	basic leucine zipper and W2 domains 2	basic leucine zipper and W2 domain-containing protein 2	NR_027624.1	-	NC_000007.14	protein-coding	VALIDATED	7	+	16646133	16706522	Reference GRCh38.p12 Primary Assembly
hsa-let-7b-5p	NR_003084.2	1	619.7	619.7	0.000562	0.00231	3	3	2.18e-14	7	1	0	20	312	8	0	115.7	0	0	22	1679	3	22	631	650	20	20	0	read	NR_003084.2	9606	3222	HOXC5	CP11|HOX3|HOX3D	homeobox C5	homeobox protein Hox-C5|homeo box C5|homeobox protein CP11|homeobox protein Hox-3D	NR_003084.2	-	NC_000012.12	protein-coding	REVIEWED	12	+	54016851	54035360	Reference GRCh38.p12 Primary Assembly
hsa-let-7b-5p	NM_207361.5	1	719.5	719.5	0.000929	0.0118	3	3	2.18e-14	7	1	0	22	312	4	0	223.5	0	0	22	16179	1	22	11749	11770	22	22	0	read	NM_207361.5	9606	341640	FREM2	FRASRS2	FRAS1 related extracellular matrix protein 2	FRAS1-related extracellular matrix protein 2|ECM3 homolog	NM_207361.5	NP_997244.4	NC_000013.11	protein-coding	REVIEWED	13	+	38687035	38887130	Reference GRCh38.p12 Primary Assembly
hsa-let-7b-5p	NM_203304.3	1	601	601	0.00424	0.0168	3	3	2.18e-14	12	1	0	12	152	0	0	284	0	0	22	2863	10	21	2612	2623	12	12	0	read	NM_203304.3	9606	399664	MEX3D	MEX-3D|MEX3|OK/SW-cl.4|RKHD1|RNF193|TINO	mex-3 RNA binding family member D	RNA-binding protein MEX3D|RING finger and KH domain-containing protein 1|RING finger protein 193|bcl-2 ARE RNA binding protein|ring finger (C3HC4 type) and KH domain containing 1|ring finger and KH domain containing 1	NM_203304.3	NP_976049.3	NC_000019.10	protein-coding	VALIDATED	19	-	1554668	1568057	Reference GRCh38.p12 Primary Assembly
hsa-let-7b-5p	NM_203288.1	1	689.6	689.6	0.00155	0.0221	3	3	2.18e-14	10.5	1	0	17	312	4	0	211.6	0	0	22	1184	6	22	509	525	17	17	0	read	NM_203288.1	9606	6100	RP9	PAP-1|PAP1	RP9, pre-mRNA splicing factor	retinitis pigmentosa 9 protein|Pim-1 kinase associated protein|pim-1-associated protein|retinitis pigmentosa 9 (autosomal dominant)	NM_203288.1	NP_976033.1	NC_000007.14	protein-coding	REVIEWED	7	-	33094796	33109389	Reference GRCh38.p12 Primary Assembly
hsa-let-7b-5p	NM_201263.2	2	1243.7	678.6	0.000762	0.00848	3	3	2.18e-14	7	1	1	20	312	4	0	194.6	0	0	22	2835	3	22	2313	2331	20	19	0	read	NM_201263.2	9606	10352	WARS2	NEMMLAS|TrpRS	tryptophanyl tRNA synthetase 2, mitochondrial	tryptophan--tRNA ligase, mitochondrial|(Mt)TrpRS|tryptophan tRNA ligase 2, mitochondrial	NM_201263.2	NP_957715.1	NC_000001.11	protein-coding	REVIEWED	1	-	119031215	119140787	Reference GRCh38.p12 Primary Assembly
hsa-let-7b-5p	NM_199187.1	1	154.6	154.6	0.305	0.343	3	374	1	8	1	0	16	-52	-10	0	28.6	0	0	22	1439	2	17	916	931	16	16	11	read	NM_199187.1	9606	3875	KRT18	CK-18|CYK18|K18	keratin 18	keratin, type I cytoskeletal 18|cell proliferation-inducing gene 46 protein|cytokeratin 18|keratin 18, type I	NM_199187.1	NP_954657.1	NC_000012.12	protein-coding	REVIEWED	12	+	52948870	52952900	Reference GRCh38.p12 Primary Assembly
hsa-let-7b-5p	NM_198880.2	1	660.6	660.6	0.000519	0.0155	3	6	2.12e-07	6.5	1	1	21	240	8	0	243.6	0	0	22	3573	1	21	2594	2613	21	20	0	read	NM_198880.2	9606	54870	QRICH1	VERBRAS	glutamine rich 1	glutamine-rich protein 1	NM_198880.2	NP_942581.1	NC_000003.12	protein-coding	VALIDATED	3	-	49029706	49094372	Reference GRCh38.p12 Primary Assembly
hsa-let-7b-5p	NM_181642.2	1	661.1	661.1	0.00386	0.0191	3	3	2.18e-14	8.5	1	0	18	320	8	0	156.1	0	0	22	2484	5	22	611	628	18	18	0	read	NM_181642.2	9606	6692	SPINT1	HAI|HAI1|MANSC2	serine peptidase inhibitor, Kunitz type 1	kunitz-type protease inhibitor 1|HAI-1|hepatocyte growth factor activator inhibitor type 1|serine protease inhibitor, Kunitz type 1	NM_181642.2	NP_857593.1	NC_000015.10	protein-coding	REVIEWED	15	+	40844042	40857654	Reference GRCh38.p12 Primary Assembly
hsa-let-7b-5p	NM_181506.4	1	389.7	389.7	0.0341	0.0483	3	5	8.36e-09	6.5	1	0	17	88	52	0	57.7	0	0	22	2290	5	21	1695	1711	17	17	13	read	NM_181506.4	9606	100130733	LRRC70	SLRN	leucine rich repeat containing 70	leucine-rich repeat-containing protein 70|synleurin	NM_181506.4	NP_852607.3	NC_000005.10	protein-coding	VALIDATED	5	+	62578734	62581447	Reference GRCh38.p12 Primary Assembly
hsa-let-7b-5p	NM_177401.4	1	603.9	603.9	0.000274	0.00265	3	3	2.18e-14	10	1	0	17	240	8	0	184.9	0	0	22	3812	5	21	2124	2140	17	17	0	read	NM_177401.4	9606	90007	MIDN	-	midnolin	midnolin|midbrain nucleolar protein	NM_177401.4	NP_796375.3	NC_000019.10	protein-coding	VALIDATED	19	+	1248551	1259142	Reference GRCh38.p12 Primary Assembly
hsa-let-7b-5p	NM_174958.2	1	655.7	655.7	0.000205	0.00459	3	3	2.18e-14	6.5	1	0	22	312	4	0	160.7	0	0	22	4246	1	22	2445	2466	22	22	0	read	NM_174958.2	9606	489	ATP2A3	SERCA3	ATPase sarcoplasmic/endoplasmic reticulum Ca2+ transporting 3	sarcoplasmic/endoplasmic reticulum calcium ATPase 3|ATPase, Ca(2+)-transporting, ubiquitous|ATPase, Ca++ transporting, ubiquitous|SR Ca(2+)-ATPase 3|adenosine triphosphatase, calcium|calcium pump 3|calcium-translocating P-type ATPase|sarco/endoplasmic reticulum Ca2+ -ATPase	NM_174958.2	NP_777618.1	NC_000017.11	protein-coding	REVIEWED	17	-	3923868	3964463	Reference GRCh38.p12 Primary Assembly
hsa-let-7b-5p	NM_173487.2	1	604.7	604.7	0.0002	0.00318	3	3	2.18e-14	7.5	1	0	22	244	16	0	173.7	0	0	22	1873	1	22	804	825	22	22	0	read	NM_173487.2	9606	132321	C4orf33	-	chromosome 4 open reading frame 33	UPF0462 protein C4orf33	NM_173487.2	NP_775758.2	NC_000004.12	protein-coding	VALIDATED	4	+	129093673	129112687	Reference GRCh38.p12 Primary Assembly
hsa-let-7b-5p	NM_153240.4	4	2490.5	757.4	0.000322	0.00645	3	3	2.18e-14	8.5	1	0	18	312	28	0	240.4	0	0	22	5418	5	22	4824	4841	18	18	0	read	NM_153240.4	9606	27031	NPHP3	CFAP31|MKS7|NPH3|RHPD|RHPD1|SLSN3	nephrocystin 3	nephrocystin-3|Meckel syndrome, type 7|cilia and flagella associated protein 31|nephronophthisis 3 (adolescent)	NM_153240.4	NP_694972.3	NC_000003.12	protein-coding	REVIEWED	3	-	132680608	132722458	Reference GRCh38.p12 Primary Assembly
hsa-let-7b-5p	NM_153000.4	1	697.2	697.2	9.56e-05	0.00156	3	3	2.18e-14	7.5	1	0	20	320	16	0	181.2	0	0	22	2579	3	22	1591	1610	20	20	0	read	NM_153000.4	9606	147495	APCDD1	B7323|DRAPC1|FP7019|HHS|HTS|HYPT1	APC down-regulated 1	protein APCDD1|adenomatosis polyposis coli down-regulated 1 protein|hypoptrichosis simplex	NM_153000.4	NP_694545.1	NC_000018.10	protein-coding	REVIEWED	18	+	10454627	10488700	Reference GRCh38.p12 Primary Assembly
hsa-let-7b-5p	NM_152904.4	1	620.7	620.7	0.000281	0.00338	3	3	2.18e-14	12	1	0	13	244	0	0	214.7	0	0	22	4992	10	22	4227	4239	13	13	0	read	NM_152904.4	9606	92521	SPECC1	CYTSB|HCMOGT-1|HCMOGT1|NSP	sperm antigen with calponin homology and coiled-coil domains 1	cytospin-B|NSP5|cytokinesis and spindle organization B|nuclear structure protein 5|sperm antigen HCMOGT-1|sperm antigen with calponin-like and coiled coil domains 1|structure protein NSP5a3a|structure protein NSP5a3b|structure protein NSP5b3a|structure protein NSP5b3b	NM_152904.4	NP_690868.3	NC_000017.11	protein-coding	REVIEWED	17	+	20009300	20319025	Reference GRCh38.p12 Primary Assembly
hsa-let-7b-5p	NM_152756.4	1	753.1	753.1	0.000365	0.00712	3	4	6.65e-11	7.5	1	0	22	320	4	0	259.1	0	0	22	9557	1	22	7114	7135	22	22	0	read	NM_152756.4	9606	253260	RICTOR	AVO3|PIA|hAVO3	RPTOR independent companion of MTOR complex 2	rapamycin-insensitive companion of mTOR|AVO3 homolog|TORC2-specific protein AVO3|pianissimo	NM_152756.4	NP_689969.2	NC_000005.10	protein-coding	VALIDATED	5	-	38937919	39074420	Reference GRCh38.p12 Primary Assembly
hsa-let-7b-5p	NM_152420.2	1	660.5	660.5	0.000518	0.00908	3	4	6.65e-11	12.5	1	0	12	240	0	0	260.5	0	0	22	4404	10	21	2704	2715	12	12	0	read	NM_152420.2	9606	138199	CARNMT1	C9orf41|UPF0586	carnosine N-methyltransferase 1	carnosine N-methyltransferase|UPF0586 protein C9orf41	NM_152420.2	NP_689633.1	NC_000009.12	protein-coding	REVIEWED	9	-	74980793	75028455	Reference GRCh38.p12 Primary Assembly
hsa-let-7b-5p	NM_145687.3	1	705.9	705.9	0.000888	0.011	3	3	2.18e-14	14	1	0	8	312	0	0	233.9	0	0	22	7102	15	22	4605	4612	8	8	0	read	NM_145687.3	9606	9448	MAP4K4	FLH21957|HEL-S-31|HGK|MEKKK4|NIK	mitogen-activated protein kinase kinase kinase kinase 4	mitogen-activated protein kinase kinase kinase kinase 4|HPK/GCK-like kinase HGK|MAPK/ERK kinase kinase kinase 4|MEK kinase kinase 4|Ste20 group protein kinase HGK|epididymis secretory protein Li 31|hepatocyte progenitor kinase-like/germinal center kinase-like kinase|nck-interacting kinase	NM_145687.3	NP_663720.1	NC_000002.12	protein-coding	REVIEWED	2	+	101697702	101894689	Reference GRCh38.p12 Primary Assembly
hsa-let-7b-5p	NM_144736.4	1	690.3	690.3	0.00875	0.0286	3	3	2.18e-14	7.5	1	0	22	312	4	0	198.3	0	0	22	2221	1	22	1283	1304	22	22	11	read	NM_144736.4	9606	55471	NDUFAF7	C2orf56|MidA|PRO1853	NADH:ubiquinone oxidoreductase complex assembly factor 7	protein arginine methyltransferase NDUFAF7, mitochondrial|NADH dehydrogenase (ubiquinone) complex I, assembly factor 7|NADH dehydrogenase [ubiquinone] complex I, assembly factor 7|mitochondrial dysfunction protein A homolog|protein midA homolog, mitochondrial	NM_144736.4	NP_653337.1	NC_000002.12	protein-coding	REVIEWED	2	+	37231630	37271364	Reference GRCh38.p12 Primary Assembly
hsa-let-7b-5p	NM_144571.2	1	668.8	668.8	0.00275	0.0165	3	3	2.18e-14	8	1	1	23	244	12	0	252.8	0	0	22	8794	1	22	3739	3761	22	23	0	read	NM_144571.2	9606	246175	CNOT6L	CCR4b	CCR4-NOT transcription complex subunit 6 like	CCR4-NOT transcription complex subunit 6-like|carbon catabolite repressor protein 4 homolog B	NM_144571.2	NP_653172.2	NC_000004.12	protein-coding	VALIDATED	4	-	77713386	77819662	Reference GRCh38.p12 Primary Assembly
hsa-let-7b-5p	NM_078476.3	1	674.2	674.2	0.00148	0.0112	3	3	2.18e-14	14	1	0	8	312	0	0	202.2	0	0	22	3186	15	22	2834	2841	8	8	0	read	NM_078476.3	9606	11120	BTN2A1	BK14H9.1|BT2.1|BTF1|BTN2.1|DJ3E1.1	butyrophilin subfamily 2 member A1	butyrophilin subfamily 2 member A1	NM_078476.3	NP_510961.1	NC_000006.12	protein-coding	REVIEWED	6	+	26457903	26476620	Reference GRCh38.p12 Primary Assembly
hsa-let-7b-5p	NM_078467.2	1	635.2	635.2	0.000473	0.00524	3	3	2.18e-14	6.5	1	1	22	312	12	0	147.2	0	0	22	2122	1	22	1497	1517	22	21	0	read	NM_078467.2	9606	1026	CDKN1A	CAP20|CDKN1|CIP1|MDA-6|P21|SDI1|WAF1|p21CIP1	cyclin dependent kinase inhibitor 1A	cyclin-dependent kinase inhibitor 1|CDK-interacting protein 1|CDK-interaction protein 1|DNA synthesis inhibitor|cyclin-dependent kinase inhibitor 1A (p21, Cip1)|melanoma differentiation associated protein 6|wild-type p53-activated fragment 1	NM_078467.2	NP_510867.1	NC_000006.12	protein-coding	REVIEWED	6	+	36676459	36687338	Reference GRCh38.p12 Primary Assembly
hsa-let-7b-5p	NM_053043.2	1	37.8	37.8	0.63	0.64	3	3	2.18e-14	7.5	1	0	21	-168	-4	0	29.8	0	0	22	10325	1	21	2015	2035	21	21	11	read	NM_053043.2	9606	155435	RBM33	PRR8	RNA binding motif protein 33	RNA-binding protein 33|hypothetical protein MGC20460|proline rich 8|proline-rich protein 8	NM_053043.2	NP_444271.2	NC_000007.14	protein-coding	VALIDATED	7	+	155644493	155781484	Reference GRCh38.p12 Primary Assembly
hsa-let-7b-5p	NM_052837.2	1	607.6	607.6	0.00527	0.0215	3	3	2.18e-14	8.5	1	0	16	248	0	0	179.6	0	0	22	1517	6	21	651	666	16	16	0	read	NM_052837.2	9606	10067	SCAMP3	C1orf3	secretory carrier membrane protein 3	secretory carrier-associated membrane protein 3|propin 1	NM_052837.2	NP_443069.1	NC_000001.11	protein-coding	REVIEWED	1	-	155255978	155262384	Reference GRCh38.p12 Primary Assembly
hsa-let-7b-5p	NM_032906.4	1	195.7	195.7	0.217	0.25	3	3	2.18e-14	8	1	0	17	-52	0	0	69.7	0	0	22	1374	1	17	1210	1226	17	17	11	read	NM_032906.4	9606	100996939	PYURF	PREY	PIGY upstream reading frame	protein preY, mitochondrial|PIGY upstream reading frame protein	NM_032906.4	NP_116295.1	NC_000004.12	protein-coding	REVIEWED	4	-	88520977	88523800	Reference GRCh38.p12 Primary Assembly
hsa-let-7b-5p	NM_032590.4	2	1128	595.9	0.00102	0.00764	3	3	2.18e-14	10	1	0	17	312	4	0	108.9	0	0	22	5318	6	22	3320	3336	17	17	0	read	NM_032590.4	9606	84678	KDM2B	CXXC2|FBXL10|Fbl10|JHDM1B|PCCX2	lysine demethylase 2B	lysine-specific demethylase 2B|CXXC-type zinc finger protein 2|F-box and leucine-rich repeat protein 10|F-box protein FBL10|F-box/LRR-repeat protein 10|JEMMA (Jumonji domain, EMSY-interactor, methyltransferase motif) protein|[Histone-H3]-lysine-36 demethylase 1B|jmjC domain-containing histone demethylation protein 1B|jumonji C domain-containing histone demethylase 1B|lysine (K)-specific demethyla…	NM_032590.4	NP_115979.3	NC_000012.12	protein-coding	REVIEWED	12	-	121402287	121582267	Reference GRCh38.p12 Primary Assembly
hsa-let-7b-5p	NM_032482.2	1	617	617	0.00302	0.0253	3	3	2.18e-14	9	1	0	21	240	4	0	206	0	0	22	7455	1	21	4642	4662	21	21	0	read	NM_032482.2	9606	84444	DOT1L	DOT1|KMT4	DOT1 like histone lysine methyltransferase	histone-lysine N-methyltransferase, H3 lysine-79 specific|DOT1 like histone H3K79 methyltransferase|DOT1-like histone methyltransferase|DOT1-like protein|DOT1-like, histone H3 methyltransferase|H3-K79-HMTase|histone H3-K79 methyltransferase|histone methyltransferase DOT1L|lysine N-methyltransferase 4	NM_032482.2	NP_115871.1	NC_000019.10	protein-coding	REVIEWED	19	+	2163962	2232577	Reference GRCh38.p12 Primary Assembly
hsa-let-7b-5p	NM_032175.3	1	608.6	608.6	0.00419	0.0176	3	3	2.18e-14	6.5	1	1	21	240	40	0	157.6	0	0	22	5095	1	21	3170	3189	21	20	0	read	NM_032175.3	9606	84135	UTP15	NET21	UTP15, small subunit processome component	U3 small nucleolar RNA-associated protein 15 homolog|Src-associated protein SAW|UTP15 SSU processome component|UTP15, U3 small nucleolar ribonucleoprotein, homolog	NM_032175.3	NP_115551.2	NC_000005.10	protein-coding	VALIDATED	5	+	73565740	73583376	Reference GRCh38.p12 Primary Assembly
hsa-let-7b-5p	NM_031267.3	1	641.7	641.7	0.00344	0.0194	3	4	6.65e-11	8.5	1	0	22	244	4	0	226.7	0	0	22	6805	1	22	4318	4339	22	22	0	read	NM_031267.3	9606	8621	CDK13	CDC2L|CDC2L5|CHDFIDD|CHED|hCDK13	cyclin dependent kinase 13	cyclin-dependent kinase 13|CDC2-related protein kinase 5|cell division cycle 2-like protein kinase 5|cell division protein kinase 13|cholinesterase-related cell division controller	NM_031267.3	NP_112557.2	NC_000007.14	protein-coding	REVIEWED	7	+	39949663	40097133	Reference GRCh38.p12 Primary Assembly
hsa-let-7b-5p	NM_030926.5	1	639.3	639.3	0.00261	0.0145	3	3	2.18e-14	10.5	1	0	18	244	4	0	229.3	0	0	22	2115	5	22	481	498	18	18	0	read	NM_030926.5	9606	81618	ITM2C	BRI3|BRICD2C|E25|E25C|ITM3	integral membrane protein 2C	integral membrane protein 2C|BRICHOS domain containing 2C|cerebral protein 14|integral membrane protein 3|transmembrane protein BRI3	NM_030926.5	NP_112188.1	NC_000002.12	protein-coding	VALIDATED	2	+	230864597	230879253	Reference GRCh38.p12 Primary Assembly
hsa-let-7b-5p	NM_030918.5	1	651.2	651.2	0.00033	0.00416	3	3	2.18e-14	10	1	0	18	244	4	0	239.2	0	0	22	7085	5	22	1245	1262	18	18	0	read	NM_030918.5	9606	81609	SNX27	MRT1|MY014	sorting nexin family member 27	sorting nexin-27|methamphetamine-responsive transcript 1	NM_030918.5	NP_112180.4	NC_000001.11	protein-coding	REVIEWED	1	+	151612026	151699082	Reference GRCh38.p12 Primary Assembly
hsa-let-7b-5p	NM_030640.2	1	607.3	607.3	0.0217	0.0408	3	9	4.81e-05	8	1	0	19	312	8	0	108.3	0	0	22	6312	4	22	1786	1804	19	19	11	read	NM_030640.2	9606	80824	DUSP16	MKP-7|MKP7	dual specificity phosphatase 16	dual specificity protein phosphatase 16|MAP kinase phosphatase 7|MAPK phosphatase-7|mitogen-activated protein kinase phosphatase 7	NM_030640.2	NP_085143.1	NC_000012.12	protein-coding	REVIEWED	12	-	12473281	12562513	Reference GRCh38.p12 Primary Assembly
hsa-let-7b-5p	NM_022751.2	1	674.8	674.8	0.00252	0.016	3	3	2.18e-14	8.5	1	1	18	244	28	0	244.8	0	0	22	7048	5	22	6926	6942	18	17	0	read	NM_022751.2	9606	64762	GAREM1	C18orf11|FAM59A|GAREM|Gm944	GRB2 associated regulator of MAPK1 subtype 1	GRB2-associated and regulator of MAPK protein 1|GRB2 associated regulator of MAPK1 1|GRB2 associated, regulator of MAPK1|GRB2-associated and regulator of MAPK1|Grb2-associated and regulator of Erk/MAPK|family with sequence similarity 59, member A|protein FAM59A	NM_022751.2	NP_073588.1	NC_000018.10	protein-coding	REVIEWED	18	-	32263520	32470517	Reference GRCh38.p12 Primary Assembly
hsa-let-7b-5p	NM_022118.4	1	605.8	605.8	0.00101	0.0106	3	14	0.0024	9.5	1	0	18	240	8	0	189.8	0	0	22	5143	4	21	680	697	18	18	0	read	NM_022118.4	9606	64062	RBM26	ARRS2|C13orf10|PPP1R132|PRO1777|SE70-2|ZC3H17	RNA binding motif protein 26	RNA-binding protein 26|CTCL tumor antigen se70-2|acidic rich RS domain containing 2|cutaneous T-cell lymphoma tumor antigen se70-2|protein phosphatase 1, regulatory 132	NM_022118.4	NP_071401.3	NC_000013.11	protein-coding	VALIDATED	13	-	79311826	79406220	Reference GRCh38.p12 Primary Assembly
hsa-let-7b-5p	NM_020825.3	1	653.4	653.4	0.00435	0.0212	3	3	2.18e-14	14	1	0	8	312	0	0	181.4	0	0	22	7702	15	22	2073	2080	8	8	0	read	NM_020825.3	9606	57585	CRAMP1	CRAMP1L|HN1L|TCE4	cramped chromatin regulator homolog 1	protein cramped-like|Crm, cramped-like|T-complex expressed gene 4|hematological and neurological expressed 1-like protein	NM_020825.3	NP_065876.3	NC_000016.10	protein-coding	VALIDATED	16	+	1614639	1677907	Reference GRCh38.p12 Primary Assembly
hsa-let-7b-5p	NM_020819.4	2	1368.6	684.5	0.00937	0.0293	3	3	2.18e-14	12.5	1	0	10	252	0	0	268.5	0	0	22	5610	13	22	3823	3832	10	10	0	read	NM_020819.4	9606	57579	FAM135A	KIAA1411	family with sequence similarity 135 member A	protein FAM135A	NM_020819.4	NP_065870.3	NC_000006.12	protein-coding	VALIDATED	6	+	70413403	70561173	Reference GRCh38.p12 Primary Assembly
hsa-let-7b-5p	NM_020795.3	1	629.8	629.8	0.00554	0.0216	3	3	2.18e-14	9	1	0	20	240	8	0	210.8	0	0	22	4646	2	21	4315	4334	20	20	0	read	NM_020795.3	9606	57555	NLGN2	-	neuroligin 2	neuroligin-2	NM_020795.3	NP_065846.1	NC_000017.11	protein-coding	REVIEWED	17	+	7405491	7419863	Reference GRCh38.p12 Primary Assembly
hsa-let-7b-5p	NM_020782.1	2	1195.8	652	0.000325	0.00413	3	8	1.23e-05	9	1	0	22	312	4	0	174	0	0	22	6477	1	22	1350	1371	22	22	0	read	NM_020782.1	9606	57542	KLHL42	Ctb9|KLHDC5	kelch like family member 42	kelch-like protein 42|cullin-3-binding protein 9|kelch domain containing 5|kelch domain-containing protein 5	NM_020782.1	NP_065833.1	NC_000012.12	protein-coding	VALIDATED	12	+	27780236	27803039	Reference GRCh38.p12 Primary Assembly
hsa-let-7b-5p	NM_020690.5	1	617.2	617.2	0.00149	0.00847	3	4	6.65e-11	11.5	1	0	15	244	0	0	212.2	0	0	22	8349	8	22	6514	6528	15	15	0	read	NM_020690.5	9606	404734	ANKHD1-EIF4EBP3	MASK-BP3|MASK-BP3ARF	ANKHD1-EIF4EBP3 readthrough	ANKHD1-EIF4EBP3 protein|MASK-4E-BP3 alternate reading frame	NM_020690.5	NP_065741.3	NC_000005.10	protein-coding	REVIEWED	5	+	140401813	140549577	Reference GRCh38.p12 Primary Assembly
hsa-let-7b-5p	NM_019593.3	2	1250.2	714.8	1.1e-05	0.000429	3	3	2.18e-14	8	1	0	21	252	16	0	282.8	0	0	22	5478	2	22	2640	2660	21	21	0	read	NM_019593.3	9606	56261	GPCPD1	EDI3|GDE5|GDPD6|PREI4	glycerophosphocholine phosphodiesterase 1	glycerophosphocholine phosphodiesterase GPCPD1|endometrial differential 3|glycerophosphocholine phosphodiesterase GDE1 homolog|glycerophosphodiester phosphodiesterase 5|preimplantation protein 4|putative glycerophosphocholine phosphodiesterase GPCPD1|putative glycerophosphodiester phosphodiesterase 5	NM_019593.3	NP_062539.1	NC_000020.11	protein-coding	VALIDATED	20	-	5544433	5611045	Reference GRCh38.p12 Primary Assembly
hsa-let-7b-5p	NM_019044.4	1	707.7	707.7	0.00086	0.0109	3	3	2.18e-14	6.5	1	0	22	320	4	0	204.7	0	0	22	6946	1	22	5051	5072	22	22	11	read	NM_019044.4	9606	54520	CCDC93	-	coiled-coil domain containing 93	coiled-coil domain-containing protein 93	NM_019044.4	NP_061917.3	NC_000002.12	protein-coding	VALIDATED	2	-	117915477	118014162	Reference GRCh38.p12 Primary Assembly
hsa-let-7b-5p	NM_018319.3	2	1205.7	611.8	0.000283	0.00301	3	3	2.18e-14	8	1	0	22	244	4	0	196.8	0	0	22	3763	1	22	783	804	22	22	0	read	NM_018319.3	9606	55775	TDP1	-	tyrosyl-DNA phosphodiesterase 1	tyrosyl-DNA phosphodiesterase 1|tyr-DNA phosphodiesterase 1	NM_018319.3	NP_060789.2	NC_000014.9	protein-coding	REVIEWED	14	+	89954922	90044767	Reference GRCh38.p12 Primary Assembly
hsa-let-7b-5p	NM_018182.3	2	1175.8	664.1	0.000243	0.00287	3	8	1.23e-05	14	1	0	8	312	0	0	192.1	0	0	22	4213	15	22	966	973	8	8	0	read	NM_018182.3	9606	55731	FAM222B	C17orf63	family with sequence similarity 222 member B	protein FAM222B|uncharacterized protein C17orf63	NM_018182.3	NP_060652.2	NC_000017.11	protein-coding	VALIDATED	17	-	28755977	28854984	Reference GRCh38.p12 Primary Assembly
hsa-let-7b-5p	NM_017747.2	1	617.2	617.2	0.000305	0.00354	3	4	6.65e-11	11.5	1	0	15	244	0	0	212.2	0	0	22	8233	8	22	6514	6528	15	15	0	read	NM_017747.2	9606	54882	ANKHD1	MASK|MASK1|PP2500|VBARP	ankyrin repeat and KH domain containing 1	ankyrin repeat and KH domain-containing protein 1|HIV-1 Vpr-binding ankyrin repeat protein|multiple ankyrin repeats, single KH-domain homolog	NM_017747.2	NP_060217.1	NC_000005.10	protein-coding	REVIEWED	5	+	140401813	140539855	Reference GRCh38.p12 Primary Assembly
hsa-let-7b-5p	NM_016544.2	1	643.4	643.4	0.00336	0.0192	3	3	2.18e-14	9	1	0	18	244	12	0	217.4	0	0	22	5008	5	22	4056	4073	18	18	0	read	NM_016544.2	9606	51277	DNAJC27	RBJ|RabJS	DnaJ heat shock protein family (Hsp40) member C27	dnaJ homolog subfamily C member 27|DnaJ (Hsp40) homolog, subfamily C, member 27|Ras-associated protein Rap1|rab and DnaJ domain-containing protein	NM_016544.2	NP_057628.1	NC_000002.12	protein-coding	VALIDATED	2	-	24943635	24972093	Reference GRCh38.p12 Primary Assembly
hsa-let-7b-5p	NM_016287.3	1	279.3	279.3	0.0725	0.091	3	3	2.18e-14	7.5	1	0	18	56	-4	0	41.3	0	0	22	3938	5	22	393	410	18	18	11	read	NM_016287.3	9606	50809	HP1BP3	HP1-BP74|HP1BP74	heterochromatin protein 1 binding protein 3	heterochromatin protein 1-binding protein 3	NM_016287.3	NP_057371.2	NC_000001.11	protein-coding	VALIDATED	1	-	20742676	20787807	Reference GRCh38.p12 Primary Assembly
hsa-let-7b-5p	NM_016230.3	1	670.5	670.5	6.9e-05	0.00127	3	3	2.18e-14	6	1	1	22	244	40	0	218.5	0	0	22	2259	2	22	1051	1072	21	22	0	read	NM_016230.3	9606	51167	CYB5R4	NCB5OR|cb5/cb5R|dJ676J13.1	cytochrome b5 reductase 4	cytochrome b5 reductase 4|N-terminal cytochrome b5 and cytochrome b5 oxidoreductase domain-containing protein|NADPH cytochrome B5 oxidoreductase|cytochrome b-type NAD(P)H oxidoreductase|flavohemoprotein b5+b5R|flavohemoprotein b5/b5R	NM_016230.3	NP_057314.2	NC_000006.12	protein-coding	VALIDATED	6	+	83859650	83960426	Reference GRCh38.p12 Primary Assembly
hsa-let-7b-5p	NM_016089.2	1	623	623	0.00107	0.0198	3	3	2.18e-14	6.5	1	1	20	244	24	0	173	0	0	22	3399	4	22	19	38	19	20	0	read	NM_016089.2	9606	51385	ZNF589	SZF1	zinc finger protein 589	zinc finger protein 589|KRAB-zinc finger protein SZF1-1|stem cell zinc finger protein 1	NM_016089.2	NP_057173.2	NC_000003.12	protein-coding	VALIDATED	3	+	48241087	48275292	Reference GRCh38.p12 Primary Assembly
hsa-let-7b-5p	NM_015914.6	1	707.2	707.2	0.00181	0.0141	3	3	2.18e-14	11.5	1	0	12	312	0	0	226.2	0	0	22	3164	11	22	1569	1580	12	12	0	read	NM_015914.6	9606	51061	TXNDC11	EFP1	thioredoxin domain containing 11	thioredoxin domain-containing protein 11|EF-hand binding protein 1	NM_015914.6	NP_056998.4	NC_000016.10	protein-coding	VALIDATED	16	-	11679079	11742877	Reference GRCh38.p12 Primary Assembly
hsa-let-7b-5p	NM_015866.4	3	1786.1	695.9	0.00015	0.00379	3	3	2.18e-14	6	1	1	22	240	24	0	267.9	0	0	22	7466	1	21	6858	6879	21	22	0	read	NM_015866.4	9606	7799	PRDM2	HUMHOXY1|KMT8|KMT8A|MTB-ZF|RIZ|RIZ1|RIZ2	PR/SET domain 2	PR domain zinc finger protein 2|GATA-3 binding protein G3B|MTE-binding protein|PR domain 2|PR domain containing 2, with ZNF domain|PR domain-containing protein 2|lysine N-methyltransferase 8|retinoblastoma protein-binding zinc finger protein|retinoblastoma protein-interacting zinc finger protein|zinc finger protein RIZ|zinc-finger DNA-binding protein	NM_015866.4	NP_056950.2	NC_000001.11	protein-coding	REVIEWED	1	+	13698873	13825078	Reference GRCh38.p12 Primary Assembly
hsa-let-7b-5p	NM_015409.4	2	1114.9	609.2	0.00641	0.0228	3	3	2.18e-14	12	1	0	12	252	0	0	192.2	0	0	22	12317	11	22	5851	5862	12	12	0	read	NM_015409.4	9606	57634	EP400	CAGH32|P400|TNRC12	E1A binding protein p400	E1A-binding protein p400|CAG repeat protein 32|domino homolog|hDomino|p400 SWI2/SNF2-related protein|p400 kDa SWI2/SNF2-related protein|trinucleotide repeat containing 12|trinucleotide repeat-containing gene 12 protein	NM_015409.4	NP_056224.3	NC_000012.12	protein-coding	VALIDATED	12	+	131949919	132080465	Reference GRCh38.p12 Primary Assembly
hsa-let-7b-5p	NM_015153.3	1	109.6	109.6	0.45	0.481	3	3	2.18e-14	9.5	1	0	15	-112	-10	0	54.6	0	0	22	7960	8	22	4383	4397	15	15	11.5	read	NM_015153.3	9606	23469	PHF3	-	PHD finger protein 3	PHD finger protein 3	NM_015153.3	NP_055968.1	NC_000006.12	protein-coding	REVIEWED	6	+	63635801	63715521	Reference GRCh38.p12 Primary Assembly
hsa-let-7b-5p	NM_015093.5	1	366	366	0.115	0.142	3	3	2.18e-14	4.5	1	0	22	112	12	0	49	0	0	22	4414	1	22	1279	1300	22	22	12.5	read	NM_015093.5	9606	23118	TAB2	CHTD2|MAP3K7IP2|TAB-2	TGF-beta activated kinase 1 (MAP3K7) binding protein 2	TGF-beta-activated kinase 1 and MAP3K7-binding protein 2|TAK1-binding protein 2|mitogen-activated protein kinase kinase kinase 7-interacting protein 2	NM_015093.5	NP_055908.1	NC_000006.12	protein-coding	REVIEWED	6	+	149217923	149411612	Reference GRCh38.p12 Primary Assembly
hsa-let-7b-5p	NM_014830.2	1	660.6	660.6	0.00393	0.0206	3	3	2.18e-14	8	1	0	20	320	8	0	159.6	0	0	22	6256	3	22	3635	3654	20	20	0	read	NM_014830.2	9606	9880	ZBTB39	ZNF922	zinc finger and BTB domain containing 39	zinc finger and BTB domain-containing protein 39	NM_014830.2	NP_055645.1	NC_000012.12	protein-coding	VALIDATED	12	-	56998832	57006512	Reference GRCh38.p12 Primary Assembly
hsa-let-7b-5p	NM_014705.3	2	1300.3	704.2	2.18e-05	0.000548	3	3	2.18e-14	7	1	0	18	312	24	0	180.2	0	0	22	8343	5	22	1882	1899	18	18	0	read	NM_014705.3	9606	9732	DOCK4	-	dedicator of cytokinesis 4	dedicator of cytokinesis protein 4	NM_014705.3	NP_055520.3	NC_000007.14	protein-coding	REVIEWED	7	-	111726107	112206406	Reference GRCh38.p12 Primary Assembly
hsa-let-7b-5p	NM_014644.5	1	718.8	718.8	6.11e-06	0.000434	3	3	2.18e-14	6	1	0	20	320	12	0	196.8	0	0	22	8388	3	22	5627	5646	20	20	12	read	NM_014644.5	9606	9659	PDE4DIP	CMYA2|MMGL	phosphodiesterase 4D interacting protein	myomegalin|cardiomyopathy-associated protein 2|myomegalin/phosphodiesterase 4D interacting protein variant 8	NM_014644.5	NP_055459.5	NC_000001.11	protein-coding	REVIEWED	1	+	148808180	149051276	Reference GRCh38.p12 Primary Assembly
hsa-let-7b-5p	NM_014640.4	1	709.4	709.4	0.00699	0.0266	3	11	0.00035	4.5	1	1	22	312	60	0	160.4	0	0	22	4997	1	22	2622	2642	22	21	0	read	NM_014640.4	9606	9654	TTLL4	-	tubulin tyrosine ligase like 4	tubulin polyglutamylase TTLL4|tubulin tyrosine ligase-like family, member 4|tubulin--tyrosine ligase-like protein 4	NM_014640.4	NP_055455.3	NC_000002.12	protein-coding	VALIDATED	2	+	218710834	218757483	Reference GRCh38.p12 Primary Assembly
hsa-let-7b-5p	NM_013382.5	2	1099.9	609.2	0.000567	0.00787	3	3	2.18e-14	11	1	0	17	312	8	0	128.2	0	0	22	4874	6	22	669	685	17	17	0	read	NM_013382.5	9606	29954	POMT2	LGMD2N|MDDGA2|MDDGB2|MDDGC2	protein O-mannosyltransferase 2	protein O-mannosyl-transferase 2|dolichyl-phosphate-mannose--protein mannosyltransferase 2	NM_013382.5	NP_037514.2	NC_000014.9	protein-coding	REVIEWED	14	-	77274955	77320884	Reference GRCh38.p12 Primary Assembly
hsa-let-7b-5p	NM_013339.3	1	649.2	649.2	0.002	0.0123	3	3	2.18e-14	7.5	1	0	20	240	4	0	226.2	0	0	22	3371	2	21	1424	1443	20	20	0	read	NM_013339.3	9606	29929	ALG6	CDG1C	ALG6, alpha-1,3-glucosyltransferase	dolichyl pyrophosphate Man9GlcNAc2 alpha-1,3-glucosyltransferase|Man(9)GlcNAc(2)-PP-Dol alpha-1,3-glucosyltransferase|asparagine-linked glycosylation 6 homolog (S. cerevisiae, alpha-1,3-glucosyltransferase)|asparagine-linked glycosylation 6 homolog (yeast, alpha-1,3-glucosyltransferase)|asparagine-linked glycosylation 6, alpha-1,3-glucosyltransferase homolog|asparagine-linked glycosylation protei…	NM_013339.3	NP_037471.2	NC_000001.11	protein-coding	REVIEWED	1	+	63367589	63438561	Reference GRCh38.p12 Primary Assembly
hsa-let-7b-5p	NM_013296.4	1	247.1	247.1	0.152	0.181	3	3	2.18e-14	6	1	0	21	-16	16	0	66.1	0	0	22	3039	1	21	2589	2609	21	21	11	read	NM_013296.4	9606	29899	GPSM2	CMCS|DFNB82|LGN|PINS	G protein signaling modulator 2	G-protein-signaling modulator 2|G-protein signalling modulator 2 (AGS3-like, C. elegans)|mosaic protein LGN	NM_013296.4	NP_037428.3	NC_000001.11	protein-coding	REVIEWED	1	+	108875349	108934334	Reference GRCh38.p12 Primary Assembly
hsa-let-7b-5p	NM_006718.4	1	749.1	749.1	0.00184	0.0184	3	4	6.65e-11	4.5	1	1	21	312	36	0	221.1	0	0	22	3423	2	22	1810	1829	21	20	0	read	NM_006718.4	9606	5325	PLAGL1	LOT1|ZAC|ZAC1	PLAG1 like zinc finger 1	zinc finger protein PLAGL1|PLAG-like 1|lost on transformation 1|pleiomorphic adenoma gene-like 1|tumor suppressor ZAC	NM_006718.4	NP_006709.2	NC_000006.12	protein-coding	REVIEWED	6	-	143940299	144064598	Reference GRCh38.p12 Primary Assembly
hsa-let-7b-5p	NM_006660.4	2	1191	634.2	0.00546	0.0326	3	10	0.000143	7.5	1	0	22	252	8	0	206.2	0	0	22	4788	1	22	1046	1067	22	22	0	read	NM_006660.4	9606	10845	CLPX	-	caseinolytic mitochondrial matrix peptidase chaperone subunit	ATP-dependent Clp protease ATP-binding subunit clpX-like, mitochondrial|ClpX caseinolytic peptidase X homolog|ClpX caseinolytic protease X homolog|energy-dependent regulator of proteolysis	NM_006660.4	NP_006651.2	NC_000015.10	protein-coding	REVIEWED	15	-	65148218	65185419	Reference GRCh38.p12 Primary Assembly
hsa-let-7b-5p	NM_006377.3	2	559.5	600.7	0.000411	0.00638	3	3	2.18e-14	12	1	0	12	252	0	0	183.7	0	0	22	6398	11	22	2544	2555	12	12	0	read	NM_006377.3	9606	10497	UNC13B	MUNC13|UNC13|Unc13h2	unc-13 homolog B	protein unc-13 homolog B|homolog of rat Munc13 (diacylglycerol-binding)|munc13-2|unc-13-like	NM_006377.3	NP_006368.3	NC_000009.12	protein-coding	REVIEWED	9	+	35161968	35405337	Reference GRCh38.p12 Primary Assembly
hsa-let-7b-5p	NM_005831.4	1	381.9	381.9	0.035	0.0514	3	3	2.18e-14	9	1	0	15	152	0	0	50.9	0	0	22	3682	6	20	380	394	15	15	11	read	NM_005831.4	9606	10241	CALCOCO2	NDP52	calcium binding and coiled-coil domain 2	calcium-binding and coiled-coil domain-containing protein 2|antigen nuclear dot 52 kDa protein|nuclear domain 10 protein 52|nuclear domain 10 protein NDP52|nuclear dot protein 52	NM_005831.4	NP_005822.1	NC_000017.11	protein-coding	REVIEWED	17	+	48830987	48865244	Reference GRCh38.p12 Primary Assembly
hsa-let-7b-5p	NM_005800.4	2	1326.9	753.7	0.00011	0.00469	3	4	6.65e-11	6	1	1	23	312	40	0	233.7	0	0	22	3905	1	22	3658	3680	22	23	0	read	NM_005800.4	9606	10208	USPL1	C13orf22|D13S106E|bA121O19.1	ubiquitin specific peptidase like 1	SUMO-specific isopeptidase USPL1|USP-like 1|highly charged protein|ubiquitin-specific peptidase-like protein 1	NM_005800.4	NP_005791.3	NC_000013.11	protein-coding	VALIDATED	13	+	30617678	30660769	Reference GRCh38.p12 Primary Assembly
hsa-let-7b-5p	NM_005188.3	1	679.5	679.5	0.00182	0.0235	3	3	2.18e-14	6	1	0	22	312	8	0	175.5	0	0	22	11241	1	22	6289	6310	22	22	0	read	NM_005188.3	9606	867	CBL	C-CBL|CBL2|FRA11B|NSLL|RNF55	Cbl proto-oncogene	E3 ubiquitin-protein ligase CBL|Cas-Br-M (murine) ecotropic retroviral transforming sequence|Cbl proto-oncogene, E3 ubiquitin protein ligase|RING finger protein 55|RING-type E3 ubiquitin transferase CBL|casitas B-lineage lymphoma proto-oncogene|fragile site, folic acid type, rare, fra(11)(q23.3)|oncogene CBL2|proto-oncogene c-Cbl|signal transduction protein CBL	NM_005188.3	NP_005179.2	NC_000011.10	protein-coding	REVIEWED	11	+	119206275	119308148	Reference GRCh38.p12 Primary Assembly
hsa-let-7b-5p	NM_004774.3	1	648.6	648.6	0.000412	0.00626	3	3	2.18e-14	6	1	1	19	252	84	0	138.6	0	0	22	8148	4	22	2468	2485	19	18	0	read	NM_004774.3	9606	5469	MED1	CRSP1|CRSP200|DRIP205|DRIP230|PBP|PPARBP|PPARGBP|RB18A|TRAP220|TRIP2	mediator complex subunit 1	mediator of RNA polymerase II transcription subunit 1|ARC205|PPAR-binding protein|PPARG binding protein|TR-interacting protein 2|TRIP-2|activator-recruited cofactor 205 kDa component|p53 regulatory protein RB18A|peroxisome proliferator-activated receptor-binding protein|thyroid hormone receptor-associated protein complex 220 kDa component|thyroid hormone receptor-associated protein complex compon…	NM_004774.3	NP_004765.2	NC_000017.11	protein-coding	REVIEWED	17	-	39404284	39451280	Reference GRCh38.p12 Primary Assembly
hsa-let-7b-5p	NM_004525.2	1	646	646	0.00304	0.0279	3	3	2.18e-14	9	1	0	21	248	4	0	232	0	0	22	15735	1	21	7651	7671	21	21	0	read	NM_004525.2	9606	4036	LRP2	DBS|GP330	LDL receptor related protein 2	low-density lipoprotein receptor-related protein 2|Heymann nephritis antigen homolog|LRP-2|calcium sensor protein|glycoprotein 330|megalin	NM_004525.2	NP_004516.2	NC_000002.12	protein-coding	REVIEWED	2	-	169127108	169362611	Reference GRCh38.p12 Primary Assembly
hsa-let-7b-5p	NM_004238.2	2	1182.3	646	0.242	0.279	3	3	2.18e-14	8.5	1	0	22	244	4	0	234	0	0	22	9892	1	22	4521	4542	22	22	0	read	NM_004238.2	9606	9320	TRIP12	MRD49|TRIP-12|ULF	thyroid hormone receptor interactor 12	E3 ubiquitin-protein ligase TRIP12|E3 ubiquitin-protein ligase for Arf|HECT-type E3 ubiquitin transferase TRIP12|TR-interacting protein 12|probable E3 ubiquitin-protein ligase TRIP12|thyroid receptor interacting protein 12	NM_004238.2	NP_004229.1	NC_000002.12	protein-coding	REVIEWED	2	-	229763836	229923233	Reference GRCh38.p12 Primary Assembly
hsa-let-7b-5p	NM_004232.3	2	783.5	651.9	0.0135	0.0332	3	3	2.18e-14	6.5	1	1	21	240	28	0	216.9	0	0	22	5846	1	21	1243	1262	21	20	0	read	NM_004232.3	9606	9306	SOCS6	CIS-4|CIS4|HSPC060|SOCS-4|SOCS-6|SOCS4|SSI4|STAI4|STATI4	suppressor of cytokine signaling 6	suppressor of cytokine signaling 6|STAT induced STAT inhibitor-4|cytokine-inducible SH2 protein 4|suppressor of cytokine signaling 4	NM_004232.3	NP_004223.2	NC_000018.10	protein-coding	REVIEWED	18	+	70288900	70330198	Reference GRCh38.p12 Primary Assembly
hsa-let-7b-5p	NM_004231.3	1	603.2	603.2	0.00191	0.0095	3	5	8.36e-09	6	1	1	22	248	8	0	177.2	0	0	22	748	1	21	644	665	21	22	0	read	NM_004231.3	9606	9296	ATP6V1F	ATP6S14|VATF|Vma7	ATPase H+ transporting V1 subunit F	V-type proton ATPase subunit F|ATPase, H+ transporting, lysosomal 14kDa, V1 subunit F|ATPase, vacuolar, 14 kD|H(+)-transporting two-sector ATPase, 14kD subunit|V-ATPase 14 kDa subunit|V-ATPase F subunit|V-ATPase subunit F|adenosinetriphosphatase 14k chain|vacuolar ATP synthase subunit F|vacuolar proton pump F subunit|vacuolar proton pump subunit F	NM_004231.3	NP_004222.2	NC_000007.14	protein-coding	REVIEWED	7	+	128862802	128865848	Reference GRCh38.p12 Primary Assembly
hsa-let-7b-5p	NM_003922.3	1	664.5	664.5	2.91e-05	0.00137	3	4	6.65e-11	7	1	0	21	244	12	0	228.5	0	0	22	15216	2	22	2737	2757	21	21	0	read	NM_003922.3	9606	8925	HERC1	MDFPMR|p532|p619	HECT and RLD domain containing E3 ubiquitin protein ligase family member 1	probable E3 ubiquitin-protein ligase HERC1|HECT domain and RCC1-like domain-containing protein 1|HECT-type E3 ubiquitin transferase HERC1|guanine nucleotide exchange factor p532|hect (homologous to the E6-AP (UBE3A) carboxyl terminus) domain and RCC1 (CHC1)-like domain (RLD) 1	NM_003922.3	NP_003913.3	NC_000015.10	protein-coding	REVIEWED	15	-	63608617	63833947	Reference GRCh38.p12 Primary Assembly
hsa-let-7b-5p	NM_003246.3	1	751.1	751.1	0.000554	0.0136	3	8	1.23e-05	6	1	1	19	252	40	0	288.1	0	0	22	7253	4	22	5199	5216	19	18	0	read	NM_003246.3	9606	7057	THBS1	THBS|THBS-1|TSP|TSP-1|TSP1	thrombospondin 1	thrombospondin-1|thrombospondin-1p180|thrombospondin-p50	NM_003246.3	NP_003237.2	NC_000015.10	protein-coding	REVIEWED	15	+	39581078	39598917	Reference GRCh38.p12 Primary Assembly
hsa-let-7b-5p	NM_003204.2	1	359.9	359.9	0.0488	0.0636	3	3	2.18e-14	8	1	0	19	0	124	0	61.9	0	0	22	4891	1	19	4097	4115	19	19	11	read	NM_003204.2	9606	4779	NFE2L1	LCR-F1|NRF1|TCF11	nuclear factor, erythroid 2 like 1	endoplasmic reticulum membrane sensor NFE2L1|NF-E2-related factor 1|NFE2-related factor 1|TCF-11|locus control region-factor 1|nuclear factor erythroid 2-related factor 1|nuclear factor, erythroid derived 2, like 1|protein NRF1, p120 form|transcription factor 11 (basic leucine zipper type)|transcription factor HBZ17|transcription factor LCR-F1	NM_003204.2	NP_003195.1	NC_000017.11	protein-coding	VALIDATED	17	+	48048304	48061544	Reference GRCh38.p12 Primary Assembly
hsa-let-7b-5p	NM_002485.4	1	259	259	0.224	0.263	3	3	2.18e-14	8.5	1	0	14	32	-10	0	51	0	0	22	4639	5	18	1587	1600	14	14	13.5	read	NM_002485.4	9606	4683	NBN	AT-V1|AT-V2|ATV|NBS|NBS1|P95	nibrin	nibrin|Nijmegen breakage syndrome 1 (nibrin)|cell cycle regulatory protein p95|p95 protein of the MRE11/RAD50 complex	NM_002485.4	NP_002476.2	NC_000008.11	protein-coding	REVIEWED	8	-	89933335	89984723	Reference GRCh38.p12 Primary Assembly
hsa-let-7b-5p	NM_002439.4	1	702.9	702.9	0.000136	0.00343	3	3	2.18e-14	10	1	0	17	252	16	0	270.9	0	0	22	4472	6	22	1595	1611	17	17	0	read	NM_002439.4	9606	4437	MSH3	DUP|FAP4|MRP1	mutS homolog 3	DNA mismatch repair protein Msh3|divergent upstream protein|hMSH3|mismatch repair protein 1	NM_002439.4	NP_002430.3	NC_000005.10	protein-coding	REVIEWED	5	+	80654647	80876814	Reference GRCh38.p12 Primary Assembly
hsa-let-7b-5p	NM_002410.4	1	626.2	626.2	0.00312	0.0291	3	3	2.18e-14	14.5	1	0	8	244	0	0	226.2	0	0	22	8163	15	22	706	713	8	8	0	read	NM_002410.4	9606	4249	MGAT5	GNT-V|GNT-VA|MGAT5A	alpha-1,6-mannosylglycoprotein 6-beta-N-acetylglucosaminyltransferase	alpha-1,6-mannosylglycoprotein 6-beta-N-acetylglucosaminyltransferase A|N-acetylglucosaminyl-transferase V|alpha-mannoside beta-1,6-N-acetylglucosaminyltransferase|glcNAc-T V|mannoside acetylglucosaminyltransferase 5|mannosyl (alpha-1,6-)-glycoprotein beta-1,6-N-acetyl-glucosaminyltransferase	NM_002410.4	NP_002401.1	NC_000002.12	protein-coding	REVIEWED	2	+	134119921	134454620	Reference GRCh38.p12 Primary Assembly
hsa-let-7b-5p	NM_002158.3	1	246.3	246.3	0.112	0.132	3	5	8.36e-09	8	1	0	17	-52	52	0	68.3	0	0	22	5472	1	17	4055	4071	17	17	11	read	NM_002158.3	9606	3344	FOXN2	HTLF	forkhead box N2	forkhead box protein N2|human T-cell leukemia virus enhancer factor	NM_002158.3	NP_002149.2	NC_000002.12	protein-coding	REVIEWED	2	+	48314639	48379294	Reference GRCh38.p12 Primary Assembly
hsa-let-7b-5p	NM_001618.3	1	652.9	652.9	0.004	0.0252	3	6	2.12e-07	7	1	0	20	244	12	0	213.9	0	0	22	4001	3	22	1188	1207	20	20	0	read	NM_001618.3	9606	142	PARP1	ADPRT|ADPRT 1|ADPRT1|ARTD1|PARP|PARP-1|PPOL|pADPRT-1	poly(ADP-ribose) polymerase 1	poly [ADP-ribose] polymerase 1|ADP-ribosyltransferase (NAD+; poly (ADP-ribose) polymerase)|ADP-ribosyltransferase NAD(+)|ADP-ribosyltransferase diphtheria toxin-like 1|NAD(+) ADP-ribosyltransferase 1|poly (ADP-ribose) polymerase family, member 1|poly(ADP-ribose) synthetase|poly(ADP-ribosyl)transferase|poly[ADP-ribose] synthase 1	NM_001618.3	NP_001609.2	NC_000001.11	protein-coding	REVIEWED	1	-	226360690	226408099	Reference GRCh38.p12 Primary Assembly
hsa-let-7b-5p	NM_001382.3	1	601.8	601.8	0.00419	0.0167	3	3	2.18e-14	10	1	0	17	244	12	0	176.8	0	0	22	2150	6	22	1658	1674	17	17	0	read	NM_001382.3	9606	1798	DPAGT1	ALG7|CDG-Ij|CDG1J|CMS13|CMSTA2|D11S366|DGPT|DPAGT|DPAGT2|G1PT|GPT|UAGT|UGAT	dolichyl-phosphate N-acetylglucosaminephosphotransferase 1	UDP-N-acetylglucosamine--dolichyl-phosphate N-acetylglucosaminephosphotransferase|GlcNAc-1-P transferase 1|N-acetylglucosamine-1-phosphate transferase|UDP-GlcNAc:dolichyl-phosphate N-acetylglucosaminephosphotransferase|UDP-N-acetylglucosamine--dolichyl-phosphate N-acetylglucosaminephosphotransferase 1|dolichyl-phosphate (UDP-N-acetylglucosamine) N-acetylglucosaminephosphotransferase 1 (GlcNAc-1-P…	NM_001382.3	NP_001373.2	NC_000011.10	protein-coding	REVIEWED	11	-	119096502	119102074	Reference GRCh38.p12 Primary Assembly
hsa-let-7b-5p	NM_001080485.3	1	737.2	737.2	0.000208	0.00348	3	3	2.18e-14	8.5	1	0	19	312	12	0	240.2	0	0	22	6320	4	22	4789	4807	19	19	0	read	NM_001080485.3	9606	10838	ZNF275	-	zinc finger protein 275	zinc finger protein 275	NM_001080485.3	NP_001073954.3	NC_000023.11	protein-coding	VALIDATED	X	+	153334154	153352925	Reference GRCh38.p12 Primary Assembly
hsa-let-7b-5p	NM_001042616.2	1	195.7	195.7	0.217	0.25	3	3	2.18e-14	8	1	0	17	-52	0	0	69.7	0	0	22	1356	1	17	1210	1226	17	17	11	read	NM_001042616.2	9606	84992	PIGY	HPMRS6|PIG-Y	phosphatidylinositol glycan anchor biosynthesis class Y	phosphatidylinositol N-acetylglucosaminyltransferase subunit Y|phosphatidylinositol-glycan biosynthesis class Y protein	NM_001042616.2	NP_001036081.1	NC_000004.12	protein-coding	REVIEWED	4	-	88520977	88523800	Reference GRCh38.p12 Primary Assembly
hsa-let-7b-5p	NM_001033082.2	1	625.6	625.6	0.00435	0.0212	3	3	2.18e-14	6.5	1	0	22	252	12	0	182.6	0	0	22	3260	1	22	1830	1851	22	22	0	read	NM_001033082.2	9606	4610	MYCL	L-Myc|LMYC|MYCL1|bHLHe38	MYCL proto-oncogene, bHLH transcription factor	protein L-Myc|class E basic helix-loop-helix protein 38|l-myc-1 proto-oncogene|myc-related gene from lung cancer|protein L-Myc-1|v-myc avian myelocytomatosis viral oncogene lung carcinoma derived homolog|v-myc myelocytomatosis viral oncogene homolog 1, lung carcinoma derived	NM_001033082.2	NP_001028254.2	NC_000001.11	protein-coding	VALIDATED	1	-	39895423	39902014	Reference GRCh38.p12 Primary Assembly
hsa-let-7b-5p	NR_136736.1	1	653.7	653.7	0.00686	0.033	2	2	3.54e-10	6	1	1	21	244	40	0	238.7	0	0	22	5499	2	22	5140	5159	21	20	0	read	NR_136736.1	9606	8028	MLLT10	AF10	MLLT10, histone lysine methyltransferase DOT1L cofactor	protein AF-10|ALL1-fused gene from chromosome 10 protein|myeloid/lymphoid or mixed-lineage leukemia (trithorax homolog, Drosophila); translocated to, 10|myeloid/lymphoid or mixed-lineage leukemia; translocated to, 10|type I AF10 protein|type III AF10 protein|type IV AF10 protein	NR_136736.1	-	NC_000010.11	protein-coding	REVIEWED	10	+	21524615	21743629	Reference GRCh38.p12 Primary Assembly
hsa-let-7b-5p	NR_135579.1	1	43.8	43.8	0.601	0.611	2	2	3.54e-10	8	1	0	19	-172	36	0	37.8	0	0	22	4682	1	19	592	610	19	19	11	read	NR_135579.1	9606	22834	ZNF652	-	zinc finger protein 652	zinc finger protein 652	NR_135579.1	-	NC_000017.11	protein-coding	VALIDATED	17	-	49289205	49362472	Reference GRCh38.p12 Primary Assembly
hsa-let-7b-5p	NR_135468.1	1	618.3	618.3	0.000711	0.00215	2	2	3.54e-10	13.5	1	0	10	240	0	0	259.3	0	0	22	7329	12	21	5479	5488	10	10	0	read	NR_135468.1	9606	905	CCNT2	CYCT2	cyclin T2	cyclin-T2|SDS-stable vimentin-bound DNA fragment HEF42VIM22|cyclin T2a|cyclin T2b|subunit of positive elongation transcription factor b	NR_135468.1	-	NC_000002.12	protein-coding	REVIEWED	2	+	134918809	134959344	Reference GRCh38.p12 Primary Assembly
hsa-let-7b-5p	NR_134882.1	1	309	309	0.0805	0.097	2	2	3.54e-10	7.5	1	0	17	0	124	0	40	0	0	22	1722	2	18	775	791	17	17	11	read	NR_134882.1	9606	10695	CNPY3	CAG4A|EIEE60|ERDA5|PRAT4A|TNRC5	canopy FGF signaling regulator 3	protein canopy homolog 3|CAG repeat containing|CTG repeat protein 4a|expanded repeat-domain protein CAG/CTG 5|protein associated with TLR4|protein associated with Toll-like receptor 4A|trinucleotide repeat-containing gene 5 protein	NR_134882.1	-	NC_000006.12	protein-coding	REVIEWED	6	+	42928001	42939286	Reference GRCh38.p12 Primary Assembly
hsa-let-7b-5p	NR_134877.1	1	571.1	571.1	0.00166	0.00947	2	2	3.54e-10	8	1	0	22	252	12	0	181.1	0	0	22	2992	1	22	1814	1835	22	22	0	read	NR_134877.1	9606	85019	TMEM241	C18orf45|hVVT	transmembrane protein 241	transmembrane protein 241|putative vertebrate vrg4-like nucleotide-sugar transporter truncated variant2|putative vertebrate vrg4-like nucleotide-sugar transporter variant1|transmembrane protein C18orf45	NR_134877.1	-	NC_000018.10	protein-coding	VALIDATED	18	-	23237251	23437968	Reference GRCh38.p12 Primary Assembly
hsa-let-7b-5p	NR_130153.1	1	577.1	577.1	0.00804	0.0251	2	2	3.54e-10	8.5	1	0	18	244	16	0	181.1	0	0	22	2987	5	22	275	292	18	18	0	read	NR_130153.1	9606	5013	OTX1	-	orthodenticle homeobox 1	homeobox protein OTX1|orthodenticle homolog 1	NR_130153.1	-	NC_000002.12	protein-coding	REVIEWED	2	+	63050056	63057830	Reference GRCh38.p12 Primary Assembly
hsa-let-7b-5p	NR_120425.1	1	617.3	617.3	0.00331	0.0152	2	2	3.54e-10	7.5	1	0	22	252	8	0	227.3	0	0	22	5655	1	22	2334	2355	22	22	0	read	NR_120425.1	9606	4216	MAP3K4	MAPKKK4|MEKK 4|MEKK4|MTK1|PRO0412	mitogen-activated protein kinase kinase kinase 4	mitogen-activated protein kinase kinase kinase 4|MAP three kinase 1|MAP/ERK kinase kinase 4|MAPK/ERK kinase kinase 4|MEK kinase 4|SSK2/SSK22 MAP kinase kinase kinase, yeast, homolog of|dJ473J16.1 (mitogen-activated protein kinase kinase kinase 4)|predicted protein of HQ0412	NR_120425.1	-	NC_000006.12	protein-coding	REVIEWED	6	+	160991520	161117384	Reference GRCh38.p12 Primary Assembly
hsa-let-7b-5p	NR_104481.1	1	609.6	609.6	0.0173	0.039	2	2	3.54e-10	8	1	0	22	252	0	0	229.6	0	0	22	4939	1	22	384	405	22	22	0	read	NR_104481.1	9606	222658	KCTD20	C6orf69|dJ108K11.3	potassium channel tetramerization domain containing 20	BTB/POZ domain-containing protein KCTD20|potassium channel tetramerisation domain containing 20	NR_104481.1	-	NC_000006.12	protein-coding	VALIDATED	6	+	36442766	36491142	Reference GRCh38.p12 Primary Assembly
hsa-let-7b-5p	NR_104112.1	1	682.8	682.8	0	0	2	2	3.54e-10	9	1	0	20	240	8	0	306.8	0	0	22	6765	2	21	4108	4127	20	20	0	read	NR_104112.1	9606	26031	OSBPL3	ORP-3|ORP3|OSBP3	oxysterol binding protein like 3	oxysterol-binding protein-related protein 3|OSBP-related protein 3	NR_104112.1	-	NC_000007.14	protein-coding	REVIEWED	7	-	24796536	24980217	Reference GRCh38.p12 Primary Assembly
hsa-let-7b-5p	NR_103520.1	2	1125.5	565.6	0.000366	0.00631	2	2	3.54e-10	8.5	1	0	20	240	12	0	182.6	0	0	22	9409	2	21	6534	6553	20	20	0	read	NR_103520.1	9606	117177	RAB3IP	RABIN3|RABIN8	RAB3A interacting protein	rab-3A-interacting protein|SSX2 interacting protein|rab3A-interacting protein|rabin-3	NR_103520.1	-	NC_000012.12	protein-coding	VALIDATED	12	+	69738006	69823203	Reference GRCh38.p12 Primary Assembly
hsa-let-7b-5p	NR_077243.1	1	630.5	630.5	7.25e-05	0.00253	2	2	3.54e-10	7.5	1	1	21	244	28	0	235.5	0	0	22	1013	3	22	470	490	20	21	0	read	NR_077243.1	9606	119710	C11orf74	HEPIS|NWC	chromosome 11 open reading frame 74	uncharacterized protein C11orf74	NR_077243.1	-	NC_000011.10	protein-coding	REVIEWED	11	+	36594245	36659290	Reference GRCh38.p12 Primary Assembly
hsa-let-7b-5p	NR_073473.1	1	226.2	226.2	0.172	0.201	2	2	3.54e-10	10.5	1	0	13	40	-10	0	64.2	0	0	22	3120	9	21	1561	1573	13	13	11	read	NR_073473.1	9606	5756	TWF1	A6|PTK9	twinfilin actin binding protein 1	twinfilin-1|A6 protein tyrosine kinase|PTK9 protein tyrosine kinase 9|protein A6|protein tyrosine kinase 9|twinfilin, actin-binding protein, homolog 1	NR_073473.1	-	NC_000012.12	protein-coding	REVIEWED	12	-	43793722	43806374	Reference GRCh38.p12 Primary Assembly
hsa-let-7b-5p	NR_046389.1	1	566.7	566.7	0.00197	0.00646	2	2	3.54e-10	9	1	0	15	312	0	0	116.7	0	0	22	3955	8	22	1911	1925	15	15	0	read	NR_046389.1	9606	41	ASIC1	ACCN2|ASIC|BNaC2	acid sensing ion channel subunit 1	acid-sensing ion channel 1|Cation channel, amiloride-sensitive, neuronal, 2|acid sensing (proton gated) ion channel 1|acid-sensing ion channel 1a protein|amiloride-sensitive cation channel 2, neuronal|brain sodium channel 2	NR_046389.1	-	NC_000012.12	protein-coding	REVIEWED	12	+	50057636	50083621	Reference GRCh38.p12 Primary Assembly
hsa-let-7b-5p	NR_045756.2	1	584.7	584.7	0.0225	0.0436	2	2	3.54e-10	8	1	0	22	244	16	0	196.7	0	0	22	4645	1	22	3866	3887	22	22	0	read	NR_045756.2	9606	84570	COL25A1	AMY|CFEOM5|CLAC|CLAC-P|CLACP	collagen type XXV alpha 1 chain	collagen alpha-1(XXV) chain|alzheimer disease amyloid-associated protein|collagen-like Alzheimer amyloid plaque component|collagenous Alzheimer amyloid plaque component	NR_045756.2	-	NC_000004.12	protein-coding	REVIEWED	4	-	108808724	109302736	Reference GRCh38.p12 Primary Assembly
hsa-let-7b-5p	NR_045644.1	2	1167	685.5	0.000978	0.0172	2	2	3.54e-10	13.5	1	0	10	240	0	0	326.5	0	0	22	5185	12	21	3740	3749	10	10	0	read	NR_045644.1	9606	56916	SMARCAD1	ADERM|BASNS|ETL1|HEL1	SWI/SNF-related, matrix-associated actin-dependent regulator of chromatin, subfamily a, containing DEAD/H box 1	SWI/SNF-related matrix-associated actin-dependent regulator of chromatin subfamily A containing DEAD/H box 1|ATP-dependent helicase 1	NR_045644.1	-	NC_000004.12	protein-coding	REVIEWED	4	+	94207607	94291291	Reference GRCh38.p12 Primary Assembly
hsa-let-7b-5p	NR_045530.1	1	218.3	218.3	0.132	0.156	2	2	3.54e-10	9	1	0	15	32	-10	0	57.3	0	0	22	6857	6	20	3394	3408	15	15	11	read	NR_045530.1	9606	6646	SOAT1	ACACT|ACAT|ACAT-1|ACAT1|SOAT|STAT	sterol O-acyltransferase 1	sterol O-acyltransferase 1|acyl-coenzyme A:cholesterol acyltransferase 1|sterol O-acyltransferase (acyl-Coenzyme A: cholesterol acyltransferase) 1	NR_045530.1	-	NC_000001.11	protein-coding	REVIEWED	1	+	179293713	179358679	Reference GRCh38.p12 Primary Assembly
hsa-let-7b-5p	NR_037672.1	1	649.3	649.3	0.0112	0.0333	2	2	3.54e-10	7	1	0	22	312	24	0	178.3	0	0	22	2477	1	22	2309	2330	22	22	0	read	NR_037672.1	9606	10169	SERF2	4F5REL|FAM2C|H4F5REL|HsT17089	small EDRK-rich factor 2	small EDRK-rich factor 2|gastric cancer-related protein VRG107|protein 4F5-related	NR_037672.1	-	NC_000015.10	protein-coding	VALIDATED	15	+	43777095	43796088	Reference GRCh38.p12 Primary Assembly
hsa-let-7b-5p	NR_036623.1	1	48.4	48.4	0.538	0.553	2	2	3.54e-10	8.5	1	0	18	-184	52	0	44.4	0	0	22	3423	5	22	2221	2238	18	18	11	read	NR_036623.1	9606	80174	DBF4B	ASKL1|CHIFB|DRF1|ZDBF1B	DBF4 zinc finger B	protein DBF4 homolog B|ASK-like protein 1|DBF4 homolog B|Dbf4-related factor 1|activator of S-phase kinase-like protein 1|chiffon homolog B|zinc finger, DBF-type containing 1B	NR_036623.1	-	NC_000017.11	protein-coding	REVIEWED	17	+	44708580	44752731	Reference GRCh38.p12 Primary Assembly
hsa-let-7b-5p	NR_027889.1	1	336.8	336.8	0.0598	0.0723	2	2	3.54e-10	8.5	1	0	18	144	12	0	41.8	0	0	22	2399	3	20	1081	1098	18	18	11	read	NR_027889.1	9606	387521	TMEM189	KUA	transmembrane protein 189	transmembrane protein 189	NR_027889.1	-	NC_000020.11	protein-coding	REVIEWED	20	-	50123736	50153797	Reference GRCh38.p12 Primary Assembly
hsa-let-7b-5p	NR_027780.1	1	674.7	674.7	0.000174	0.00117	2	2	3.54e-10	8.5	1	0	21	244	4	0	298.7	0	0	22	4264	2	22	3325	3345	21	21	0	read	NR_027780.1	9606	10042	HMGXB4	HMG2L1|HMGBCG|THC211630	HMG-box containing 4	HMG domain-containing protein 4|HMG box domain containing 4|HMG box-containing protein 4|high mobility group protein 2-like 1	NR_027780.1	-	NC_000022.11	protein-coding	REVIEWED	22	+	35256696	35295806	Reference GRCh38.p12 Primary Assembly
hsa-let-7b-5p	NR_024534.1	1	556.5	556.5	0.0298	0.0501	2	2	3.54e-10	7.5	1	0	19	240	40	0	134.5	0	0	22	1513	3	21	1089	1107	19	19	0	read	NR_024534.1	9606	10195	ALG3	CDG1D|CDGS4|CDGS6|D16Ertd36e|NOT56L|Not56|not	ALG3, alpha-1,3- mannosyltransferase	dol-P-Man:Man(5)GlcNAc(2)-PP-Dol alpha-1,3-mannosyltransferase|Not56-like protein|asparagine-linked glycosylation 3 homolog (S. cerevisiae, alpha-1,3-mannosyltransferase)|asparagine-linked glycosylation 3 homolog (yeast, alpha-1,3-mannosyltransferase)|asparagine-linked glycosylation 3, alpha-1,3- mannosyltransferase homolog|asparagine-linked glycosylation protein 3 homolog|carbohydrate deficient …	NR_024534.1	-	NC_000003.12	protein-coding	REVIEWED	3	-	184242328	184258300	Reference GRCh38.p12 Primary Assembly
hsa-let-7b-5p	NR_024265.1	1	590.9	590.9	0.0101	0.0279	2	2	3.54e-10	8.5	1	0	22	244	8	0	211.9	0	0	22	3695	1	22	3448	3469	22	22	0	read	NR_024265.1	9606	56983	POGLUT1	C3orf9|CLP46|KDELCL1|KTELC1|LGMD2Z|MDS010|MDSRP|Rumi|hCLP46	protein O-glucosyltransferase 1	protein O-glucosyltransferase 1|9630046K23Rik|CAP10-like 46 kDa protein|KDELC family like 1|KTEL (Lys-Tyr-Glu-Leu) containing 1|KTEL motif-containing protein 1|O-glucosyltransferase Rumi homolog|hRumi|myelodysplastic syndromes relative protein|protein O-xylosyltransferase|protein O-xylosyltransferase POGLUT1|x 010 protein	NR_024265.1	-	NC_000003.12	protein-coding	REVIEWED	3	+	119468937	119494707	Reference GRCh38.p12 Primary Assembly
hsa-let-7b-5p	NM_213589.2	1	562.5	562.5	0.0116	0.0268	2	2	3.54e-10	6.5	1	1	19	240	36	0	152.5	0	0	22	9749	3	21	2096	2113	19	18	0	read	NM_213589.2	9606	65059	RAPH1	ALS2CR18|ALS2CR9|LPD|PREL-2|PREL2|RMO1|RalGDS/AF-6	Ras association (RalGDS/AF-6) and pleckstrin homology domains 1	ras-associated and pleckstrin homology domains-containing protein 1|amyotrophic lateral sclerosis 2 (juvenile) chromosome region, candidate 18|amyotrophic lateral sclerosis 2 (juvenile) chromosome region, candidate 9|lamellipodin|proline-rich EVH1 ligand 2	NM_213589.2	NP_998754.1	NC_000002.12	protein-coding	REVIEWED	2	-	203433681	203535335	Reference GRCh38.p12 Primary Assembly
hsa-let-7b-5p	NM_201650.2	2	1092.7	606.5	0.000689	0.00511	2	2	3.54e-10	9.5	1	0	15	320	0	0	150.5	0	0	22	1650	8	22	543	557	15	15	0	read	NM_201650.2	9606	10233	LRRC23	LRPB7	leucine rich repeat containing 23	leucine-rich repeat-containing protein 23|leucine-rich protein B7	NM_201650.2	NP_964013.1	NC_000012.12	protein-coding	VALIDATED	12	+	6904732	6914241	Reference GRCh38.p12 Primary Assembly
hsa-let-7b-5p	NM_201566.2	1	562.3	562.3	0.00164	0.00803	2	2	3.54e-10	6	1	1	20	248	28	0	152.3	0	0	22	1770	2	21	1495	1513	20	19	0	read	NM_201566.2	9606	201232	SLC16A13	MCT13	solute carrier family 16 member 13	monocarboxylate transporter 13|MCT 13|monocarboxylic acid transporter 13|solute carrier family 16 (monocarboxylic acid transporters), member 13	NM_201566.2	NP_963860.1	NC_000017.11	protein-coding	VALIDATED	17	+	7036074	7040120	Reference GRCh38.p12 Primary Assembly
hsa-let-7b-5p	NM_199415.2	2	1139.3	623.1	0.00336	0.0161	2	2	3.54e-10	10	1	0	13	320	0	0	166.1	0	0	22	4200	10	22	1362	1374	13	13	0	read	NM_199415.2	9606	22888	UBOX5	RNF37|UBCE7IP5|UIP5|hUIP5	U-box domain containing 5	RING finger protein 37|RING-type E3 ubiquitin transferase RNF37|U-box domain-containing protein 5|ubcM4-interacting protein 5|ubiquitin conjugating enzyme 7 interacting protein 5	NM_199415.2	NP_955447.1	NC_000020.11	protein-coding	REVIEWED	20	-	3107572	3159909	Reference GRCh38.p12 Primary Assembly
hsa-let-7b-5p	NM_199246.1	1	388.5	388.5	0.0219	0.0415	2	3	4.77e-07	5	1	0	19	128	36	0	65.5	0	0	22	2384	4	22	1727	1745	19	19	13.5	read	NM_199246.1	9606	900	CCNG1	CCNG	cyclin G1	cyclin-G1|cyclin-G	NM_199246.1	NP_954854.1	NC_000005.10	protein-coding	REVIEWED	5	+	163437570	163445015	Reference GRCh38.p12 Primary Assembly
hsa-let-7b-5p	NM_198551.3	1	624.5	624.5	0.0085	0.0317	2	4	1.82e-05	8	1	0	21	312	12	0	167.5	0	0	22	8126	2	22	5127	5147	21	21	0	read	NM_198551.3	9606	375056	MIA3	ARNT|D320|TANGO|TANGO1|UNQ6077	MIA SH3 domain ER export factor 3	transport and Golgi organization protein 1 homolog|C219-reactive peptide|MIA family member 3, ER export factor|melanoma inhibitory activity family, member 3|melanoma inhibitory activity protein 3|transport and Golgi organization protein 1	NM_198551.3	NP_940953.2	NC_000001.11	protein-coding	VALIDATED	1	+	222618101	222668011	Reference GRCh38.p12 Primary Assembly
hsa-let-7b-5p	NM_198291.2	1	257.1	257.1	0.204	0.241	2	2	3.54e-10	11	1	0	12	88	-10	0	43.1	0	0	22	4056	10	21	930	941	12	12	11	read	NM_198291.2	9606	6714	SRC	ASV|SRC1|THC6|c-SRC|p60-Src	SRC proto-oncogene, non-receptor tyrosine kinase	proto-oncogene tyrosine-protein kinase Src|proto-oncogene c-Src|protooncogene SRC, Rous sarcoma|tyrosine kinase pp60c-src|tyrosine-protein kinase SRC-1|v-src avian sarcoma (Schmidt-Ruppin A-2) viral oncogene homolog	NM_198291.2	NP_938033.1	NC_000020.11	protein-coding	REVIEWED	20	+	37344684	37405431	Reference GRCh38.p12 Primary Assembly
hsa-let-7b-5p	NM_194332.2	1	606.2	606.2	0.000322	0.00324	2	2	3.54e-10	9	1	0	18	244	24	0	204.2	0	0	22	5118	5	22	4790	4807	18	18	0	read	NM_194332.2	9606	152006	RNF38	-	ring finger protein 38	E3 ubiquitin-protein ligase RNF38|RING-type E3 ubiquitin transferase RNF38	NM_194332.2	NP_919313.1	NC_000009.12	protein-coding	REVIEWED	9	-	36336397	36487383	Reference GRCh38.p12 Primary Assembly
hsa-let-7b-5p	NM_182641.3	2	896.3	716.1	1.06e-05	0.000417	2	2	3.54e-10	10.5	1	0	12	320	0	0	260.1	0	0	22	10914	11	22	8249	8260	12	12	11.5	read	NM_182641.3	9606	2186	BPTF	FAC1|FALZ|NEDDFL|NURF301	bromodomain PHD finger transcription factor	nucleosome-remodeling factor subunit BPTF|bromodomain and PHD domain transcription factor|bromodomain and PHD finger-containing transcription factor|fetal Alz-50 clone 1 protein|fetal Alz-50 reactive clone 1|fetal Alzheimer antigen|nucleosome remodeling factor, large subunit	NM_182641.3	NP_872579.2	NC_000017.11	protein-coding	REVIEWED	17	+	67825516	67984377	Reference GRCh38.p12 Primary Assembly
hsa-let-7b-5p	NM_182551.4	1	630.7	630.7	0.249	0.286	2	2	3.54e-10	8	1	1	19	312	8	0	183.7	0	0	22	5108	5	22	649	667	18	19	0	read	NM_182551.4	9606	253558	LCLAT1	1AGPAT8|AGPAT8|ALCAT1|HSRG1849|LYCAT|UNQ1849	lysocardiolipin acyltransferase 1	lysocardiolipin acyltransferase 1|1-AGP acyltransferase 8|1-AGPAT 8|1-acylglycerol-3-phosphate O-acyltransferase 8|acyl-CoA:lysocardiolipin acyltransferase 1	NM_182551.4	NP_872357.2	NC_000002.12	protein-coding	VALIDATED	2	+	30447225	30644224	Reference GRCh38.p12 Primary Assembly
hsa-let-7b-5p	NM_181335.2	1	568.3	568.3	0.000614	0.00413	2	2	3.54e-10	8	1	0	21	312	4	0	117.3	0	0	22	1632	2	22	1085	1105	21	21	0	read	NM_181335.2	9606	23779	ARHGAP8	BPGAP1|PP610	Rho GTPase activating protein 8	rho GTPase-activating protein 8|BCH domain-containing Cdc42GAP-like protein|BNIP-2 and Cdc42GAP homology domain-containing, proline-rich and Cdc42GAP-like protein subtype-1|rho-type GTPase-activating protein 8	NM_181335.2	NP_851852.2	NC_000022.11	protein-coding	REVIEWED	22	+	44752557	44862783	Reference GRCh38.p12 Primary Assembly
hsa-let-7b-5p	NM_181334.5	1	568.3	568.3	0	0	2	2	3.54e-10	8	1	0	21	312	4	0	117.3	0	0	22	2161	2	22	1614	1634	21	21	0	read	NM_181334.5	9606	553158	PRR5-ARHGAP8	-	PRR5-ARHGAP8 readthrough	PRR5-ARHGAP8 fusion protein|PRR5-ARHGAP8 fusion	NM_181334.5	NP_851851.3	NC_000022.11	protein-coding	REVIEWED	22	+	44702197	44862783	Reference GRCh38.p12 Primary Assembly
hsa-let-7b-5p	NM_178819.3	1	581.1	581.1	0.000351	0.00442	2	2	3.54e-10	8	1	0	22	312	0	0	140.1	0	0	22	6328	1	22	3035	3056	22	22	0	read	NM_178819.3	9606	137964	GPAT4	1-AGPAT 6|AGPAT6|LPAAT-zeta|LPAATZ|TSARG7	glycerol-3-phosphate acyltransferase 4	glycerol-3-phosphate acyltransferase 4|1-AGP acyltransferase 6|1-acyl-sn-glycerol-3-phosphate acyltransferase zeta|1-acylglycerol-3-phosphate O-acyltransferase 6 (lysophosphatidic acid acyltransferase, zeta)|glycerol-3-phosphate acyltransferase 6|lysophosphatidic acid acyltransferase zeta|testis spermatogenesis apoptosis-related protein 7	NM_178819.3	NP_848934.1	NC_000008.11	protein-coding	VALIDATED	8	+	41578187	41625000	Reference GRCh38.p12 Primary Assembly
hsa-let-7b-5p	NM_175873.5	1	653.4	653.4	0.000305	0.00325	2	2	3.54e-10	14.5	1	0	8	244	0	0	291.4	0	0	22	3474	15	22	2581	2588	8	8	0	read	NM_175873.5	9606	134548	SOWAHA	ANKRD43	sosondowah ankyrin repeat domain family member A	ankyrin repeat domain-containing protein SOWAHA|ankyrin repeat domain-containing protein 43|protein sosondowah homolog A	NM_175873.5	NP_787069.4	NC_000005.10	protein-coding	VALIDATED	5	+	132813323	132816796	Reference GRCh38.p12 Primary Assembly
hsa-let-7b-5p	NM_175080.2	1	693.6	693.6	0.001	0.0117	2	2	3.54e-10	7	1	0	22	312	4	0	238.6	0	0	22	2266	1	22	1321	1342	22	22	0	read	NM_175080.2	9606	5026	P2RX5	LRH-1|P2X5|P2X5R	purinergic receptor P2X 5	P2X purinoceptor 5|ATP receptor subunit|ionotropic ATP receptor P2X5|lymphoid-restricted histocompatibility antigen-1|purinergic receptor P2X, ligand gated ion channel, 5	NM_175080.2	NP_778255.1	NC_000017.11	protein-coding	REVIEWED	17	-	3673226	3696403	Reference GRCh38.p12 Primary Assembly
hsa-let-7b-5p	NM_173611.3	1	664.2	664.2	0.000667	0.0128	2	2	3.54e-10	7	1	1	23	252	12	0	277.2	0	0	22	4392	1	22	3665	3687	22	23	0	read	NM_173611.3	9606	283742	FAM98B	-	family with sequence similarity 98 member B	protein FAM98B	NM_173611.3	NP_775882.2	NC_000015.10	protein-coding	VALIDATED	15	+	38454126	38487709	Reference GRCh38.p12 Primary Assembly
hsa-let-7b-5p	NM_153747.1	1	677.8	677.8	5.75e-05	0.00112	2	3	4.77e-07	12	1	0	12	312	0	0	241.8	0	0	22	1514	11	22	1108	1119	12	12	0	read	NM_153747.1	9606	5279	PIGC	GPI2|GPIBD16|MRT62	phosphatidylinositol glycan anchor biosynthesis class C	phosphatidylinositol N-acetylglucosaminyltransferase subunit C|PIG-C|phosphatidylinositol-glycan biosynthesis, class C protein	NM_153747.1	NP_714969.1	NC_000001.11	protein-coding	REVIEWED	1	-	172441456	172444089	Reference GRCh38.p12 Primary Assembly
hsa-let-7b-5p	NM_152603.4	1	567.5	567.5	0.0135	0.0311	2	14	0.0554	11	1	0	16	244	0	0	205.5	0	0	22	2748	7	22	1577	1592	16	16	0	read	NM_152603.4	9606	163081	ZNF567	-	zinc finger protein 567	zinc finger protein 567	NM_152603.4	NP_689816.2	NC_000019.10	protein-coding	VALIDATED	19	+	36666960	36723547	Reference GRCh38.p12 Primary Assembly
hsa-let-7b-5p	NM_152600.2	1	510.7	510.7	0.00205	0.00763	2	2	3.54e-10	7.5	1	0	19	248	4	0	113.7	0	0	22	2173	3	21	212	230	19	19	11	read	NM_152600.2	9606	163033	ZNF579	-	zinc finger protein 579	zinc finger protein 579	NM_152600.2	NP_689813.2	NC_000019.10	protein-coding	VALIDATED	19	-	55577077	55580844	Reference GRCh38.p12 Primary Assembly
hsa-let-7b-5p	NM_152562.3	1	582.8	582.8	0.00134	0.00864	2	10	0.0148	9.5	1	0	17	252	8	0	191.8	0	0	22	3794	6	22	1861	1877	17	17	0	read	NM_152562.3	9606	157313	CDCA2	PPP1R81|Repo-Man	cell division cycle associated 2	cell division cycle-associated protein 2|protein phosphatase 1, regulatory subunit 81|recruits PP1 onto mitotic chromatin at anaphase protein	NM_152562.3	NP_689775.2	NC_000008.11	protein-coding	REVIEWED	8	+	25458556	25511307	Reference GRCh38.p12 Primary Assembly
hsa-let-7b-5p	NM_152524.5	1	606.7	606.7	0.0106	0.0341	2	2	3.54e-10	6.5	1	0	22	244	12	0	210.7	0	0	22	4542	1	22	134	155	22	22	0	read	NM_152524.5	9606	151246	SGO2	SGOL2|TRIPIN	shugoshin 2	shugoshin 2|shugoshin-like 2	NM_152524.5	NP_689737.4	NC_000002.12	protein-coding	VALIDATED	2	+	200510197	200584094	Reference GRCh38.p12 Primary Assembly
hsa-let-7b-5p	NM_147152.2	1	672.1	672.1	0.00123	0.0188	2	4	1.82e-05	6	1	0	22	312	8	0	205.1	0	0	22	4597	1	22	2763	2784	22	22	12	read	NM_147152.2	9606	50618	ITSN2	PRO2015|SH3D1B|SH3P18|SWA|SWAP	intersectin 2	intersectin-2|SH3 domain-containing protein 1B|SH3P18-like WASP-associated protein	NM_147152.2	NP_671494.2	NC_000002.12	protein-coding	REVIEWED	2	-	24202863	24360537	Reference GRCh38.p12 Primary Assembly
hsa-let-7b-5p	NM_144982.4	4	2159.3	586.7	0.000555	0.00728	2	2	3.54e-10	8.5	1	0	22	244	4	0	215.7	0	0	22	7158	1	22	3370	3391	22	22	0	read	NM_144982.4	9606	196441	ZFC3H1	CCDC131|CSRC2|PSRC2	zinc finger C3H1-type containing	zinc finger C3H1 domain-containing protein|coiled-coil domain containing 131|coiled-coil domain-containing protein 131|proline/serine-rich coiled-coil 2|proline/serine-rich coiled-coil protein 2	NM_144982.4	NP_659419.3	NC_000012.12	protein-coding	VALIDATED	12	-	71609598	71663968	Reference GRCh38.p12 Primary Assembly
hsa-let-7b-5p	NM_139201.2	1	671	671	0.000344	0.00552	2	4	1.82e-05	6.5	1	0	22	252	24	0	256	0	0	22	2357	1	22	896	917	22	22	0	read	NM_139201.2	9606	9815	GIT2	CAT-2|CAT2|PKL	GIT ArfGAP 2	ARF GTPase-activating protein GIT2|ARF GAP GIT2|G protein-coupled receptor kinase interacting ArfGAP 2|G protein-coupled receptor kinase-interactor 2|GRK-interacting protein 2|Paxillin kinase linker|cool-associated, tyrosine phosphorylated protein 2|cool-interacting tyrosine-phosphorylated protein 2	NM_139201.2	NP_631940.2	NC_000012.12	protein-coding	REVIEWED	12	-	109929791	109996388	Reference GRCh38.p12 Primary Assembly
hsa-let-7b-5p	NM_139132.3	2	1083.7	567.4	0.00637	0.0303	2	2	3.54e-10	7	1	0	21	240	16	0	169.4	0	0	22	6758	1	21	622	642	21	21	0	read	NM_139132.3	9606	4928	NUP98	ADIR2|NUP196|NUP96	nucleoporin 98	nuclear pore complex protein Nup98-Nup96|nuclear pore complex protein Nup98|GLFG-repeat containing nucleoporin|NUP98/PHF23 fusion 2 protein|Nup98-Nup96|nucleoporin 98kD|nucleoporin 98kDa	NM_139132.3	NP_624358.2	NC_000011.10	protein-coding	REVIEWED	11	-	3675009	3797791	Reference GRCh38.p12 Primary Assembly
hsa-let-7b-5p	NM_138962.3	1	609.4	609.4	0.00728	0.0299	2	6	0.000725	9.5	1	0	19	252	0	0	233.4	0	0	22	6352	4	22	2649	2667	19	19	0	read	NM_138962.3	9606	124540	MSI2	MSI2H	musashi RNA binding protein 2	RNA-binding protein Musashi homolog 2|musashi homolog 2|musashi-2	NM_138962.3	NP_620412.1	NC_000017.11	protein-coding	REVIEWED	17	+	57255850	57684688	Reference GRCh38.p12 Primary Assembly
hsa-let-7b-5p	NM_138333.4	2	1227.7	622.4	0.00825	0.0351	2	2	3.54e-10	13.5	1	0	10	240	0	0	263.4	0	0	22	3874	12	21	3690	3699	10	10	0	read	NM_138333.4	9606	116224	FAM122A	C9orf42	family with sequence similarity 122A	protein FAM122A	NM_138333.4	NP_612206.4	NC_000009.12	protein-coding	VALIDATED	9	+	68780005	68783878	Reference GRCh38.p12 Primary Assembly
hsa-let-7b-5p	NM_138300.3	1	613.1	613.1	0.0167	0.0385	2	4	1.82e-05	6.5	1	0	22	244	20	0	208.1	0	0	22	3227	1	22	2365	2386	22	22	0	read	NM_138300.3	9606	90780	PYGO2	1190004M21Rik	pygopus family PHD finger 2	pygopus homolog 2|pygopus 2	NM_138300.3	NP_612157.1	NC_000001.11	protein-coding	VALIDATED	1	-	154957025	154961781	Reference GRCh38.p12 Primary Assembly
hsa-let-7b-5p	NM_052886.2	1	581.8	581.8	0.000454	0.00351	2	3	4.77e-07	10	1	0	19	240	4	0	212.8	0	0	22	2831	3	21	271	289	19	19	0	read	NM_052886.2	9606	114569	MAL2	-	mal, T cell differentiation protein 2 (gene/pseudogene)	protein MAL2|MAL proteolipid protein 2|MAL2 proteolipid protein|mal, T-cell differentiation protein 2	NM_052886.2	NP_443118.1	NC_000008.11	protein-coding	REVIEWED	8	+	119208370	119245672	Reference GRCh38.p12 Primary Assembly
hsa-let-7b-5p	NM_033055.2	1	604.2	604.2	0.00091	0.00322	2	2	3.54e-10	10	1	0	20	244	4	0	236.2	0	0	22	2664	3	22	795	814	20	20	0	read	NM_033055.2	9606	64645	MFSD14A	HIAT1	major facilitator superfamily domain containing 14A	hippocampus abundant transcript 1 protein|hippocampus abundant gene transcript 1|putative tetracycline transporter-like protein|tetracycline transporter-like protein	NM_033055.2	NP_149044.2	NC_000001.11	protein-coding	VALIDATED	1	+	100038077	100083376	Reference GRCh38.p12 Primary Assembly
hsa-let-7b-5p	NM_032875.2	1	616.7	616.7	0.00151	0.00852	2	13	0.0429	10.5	1	0	18	244	12	0	241.7	0	0	22	10381	5	22	8993	9010	18	18	0	read	NM_032875.2	9606	84961	FBXL20	Fbl2|Fbl20	F-box and leucine rich repeat protein 20	F-box/LRR-repeat protein 20|F-box protein FBL2	NM_032875.2	NP_116264.2	NC_000017.11	protein-coding	VALIDATED	17	-	39252643	39402658	Reference GRCh38.p12 Primary Assembly
hsa-let-7b-5p	NM_032838.4	1	308.2	308.2	0.114	0.138	2	2	3.54e-10	8.5	1	0	17	0	116	0	56.2	0	0	22	5197	1	17	1048	1064	17	17	11	read	NM_032838.4	9606	84924	ZNF566	-	zinc finger protein 566	zinc finger protein 566	NM_032838.4	NP_116227.1	NC_000019.10	protein-coding	VALIDATED	19	-	36445118	36489901	Reference GRCh38.p12 Primary Assembly
hsa-let-7b-5p	NM_032521.2	1	354.3	354.3	0.0297	0.039	2	2	3.54e-10	11	1	0	12	152	0	0	70.3	0	0	22	4625	9	20	445	456	12	12	11	read	NM_032521.2	9606	84612	PARD6B	PAR6B	par-6 family cell polarity regulator beta	partitioning defective 6 homolog beta|PAR-6 beta|par-6 partitioning defective 6 homolog beta	NM_032521.2	NP_115910.1	NC_000020.11	protein-coding	REVIEWED	20	+	50731543	50753740	Reference GRCh38.p12 Primary Assembly
hsa-let-7b-5p	NM_032307.4	1	570.6	570.6	0.277	0.315	2	2	3.54e-10	10.5	1	0	16	252	0	0	195.6	0	0	22	2479	7	22	958	973	16	16	0	read	NM_032307.4	9606	84267	C9orf64	-	chromosome 9 open reading frame 64	queuosine salvage protein|UPF0553 protein C9orf64	NM_032307.4	NP_115683.3	NC_000009.12	protein-coding	VALIDATED	9	-	83938310	83956985	Reference GRCh38.p12 Primary Assembly
hsa-let-7b-5p	NM_032228.5	1	645.5	645.5	0.000304	0.00321	2	2	3.54e-10	7	1	1	20	312	8	0	198.5	0	0	22	5292	3	22	1242	1260	20	19	0	read	NM_032228.5	9606	84188	FAR1	MLSTD2|PFCRD|SDR10E1	fatty acyl-CoA reductase 1	fatty acyl-CoA reductase 1|male sterility domain-containing protein 2|short chain dehydrogenase/reductase family 10E, member 1	NM_032228.5	NP_115604.1	NC_000011.10	protein-coding	REVIEWED	11	+	13668658	13732345	Reference GRCh38.p12 Primary Assembly
hsa-let-7b-5p	NM_032156.4	1	742.1	742.1	0.000448	0.00804	2	2	3.54e-10	6.5	1	1	21	320	28	0	265.1	0	0	22	4544	3	22	1494	1514	20	21	0	read	NM_032156.4	9606	65981	CAPRIN2	C1QDC1|EEG-1|EEG1|RNG140	caprin family member 2	caprin-2|C1q domain-containing protein 1|RNA granule protein 140|cytoplasmic activation/proliferation-associated protein 2|gastric cancer multidrug resistance-associated protein	NM_032156.4	NP_115532.3	NC_000012.12	protein-coding	REVIEWED	12	-	30709551	30754992	Reference GRCh38.p12 Primary Assembly
hsa-let-7b-5p	NM_032147.4	5	2963.6	723.8	4.06e-05	0.00087	2	2	3.54e-10	6.5	1	0	19	252	28	0	296.8	0	0	22	4035	4	22	3979	3997	19	19	0	read	NM_032147.4	9606	84101	USP44	-	ubiquitin specific peptidase 44	ubiquitin carboxyl-terminal hydrolase 44|deubiquitinating enzyme 44|ubiquitin specific protease 44|ubiquitin thioesterase 44|ubiquitin thiolesterase 44|ubiquitin-specific-processing protease 44	NM_032147.4	NP_115523.2	NC_000012.12	protein-coding	REVIEWED	12	-	95516559	95551528	Reference GRCh38.p12 Primary Assembly
hsa-let-7b-5p	NM_032016.3	2	1148.8	614.8	0.00164	0.0186	2	2	3.54e-10	7.5	1	0	22	252	4	0	229.8	0	0	22	1755	1	22	1116	1137	22	22	0	read	NM_032016.3	9606	83930	STARD3NL	MENTHO	STARD3 N-terminal like	STARD3 N-terminal-like protein|MLN64 N-terminal domain homolog	NM_032016.3	NP_114405.1	NC_000007.14	protein-coding	REVIEWED	7	+	38178205	38230670	Reference GRCh38.p12 Primary Assembly
hsa-let-7b-5p	NM_025205.4	1	721.3	721.3	0.000652	0.00988	2	2	3.54e-10	9.5	1	0	18	320	12	0	264.3	0	0	22	2394	5	22	1028	1045	18	18	0	read	NM_025205.4	9606	80306	MED28	1500003D12Rik|EG1|magicin	mediator complex subunit 28	mediator of RNA polymerase II transcription subunit 28|endothelial-derived gene 1|endothelial-derived protein 1|mediator of RNA polymerase II transcription, subunit 28 homolog|merlin and Grb2-interacting cytoskeletal protein|tumor angiogenesis marker EG-1	NM_025205.4	NP_079481.2	NC_000004.12	protein-coding	VALIDATED	4	+	17614627	17625627	Reference GRCh38.p12 Primary Assembly
hsa-let-7b-5p	NM_025054.4	1	300.8	300.8	0.0795	0.0986	2	2	3.54e-10	7	1	0	17	0	124	0	22.8	0	0	22	8176	2	18	541	557	17	17	11	read	NM_025054.4	9606	80124	VCPIP1	DUBA3|VCIP135	valosin containing protein interacting protein 1	deubiquitinating protein VCIP135|VCP/p47 complex-interacting 135-kDa protein|valosin-containing protein p97/p47 complex-interacting protein 1|valosin-containing protein p97/p47 complex-interacting protein p135	NM_025054.4	NP_079330.2	NC_000008.11	protein-coding	VALIDATED	8	-	66630252	66667216	Reference GRCh38.p12 Primary Assembly
hsa-let-7b-5p	NM_024423.3	1	537.5	537.5	0.0226	0.0462	2	2	3.54e-10	7.5	1	0	16	240	0	0	148.5	0	0	22	7699	6	21	5452	5467	16	16	12.5	read	NM_024423.3	9606	1825	DSC3	CDHF3|DSC|DSC1|DSC2|DSC4|HT-CP	desmocollin 3	desmocollin-3|cadherin family member 3|desmocollin-4	NM_024423.3	NP_077741.2	NC_000018.10	protein-coding	REVIEWED	18	-	30989364	31042814	Reference GRCh38.p12 Primary Assembly
hsa-let-7b-5p	NM_023930.3	1	598.8	598.8	0.000805	0.00554	2	2	3.54e-10	9.5	1	0	17	240	8	0	221.8	0	0	22	1688	5	21	1464	1480	17	17	0	read	NM_023930.3	9606	65987	KCTD14	-	potassium channel tetramerization domain containing 14	BTB/POZ domain-containing protein KCTD14|potassium channel tetramerisation domain containing 14	NM_023930.3	NP_076419.2	NC_000011.10	protein-coding	VALIDATED	11	-	78015714	78046190	Reference GRCh38.p12 Primary Assembly
hsa-let-7b-5p	NM_022809.3	1	645.8	645.8	0.00975	0.0249	2	2	3.54e-10	8	1	0	20	248	4	0	256.8	0	0	22	1972	2	21	161	180	20	20	0	read	NM_022809.3	9606	995	CDC25C	CDC25|PPP1R60	cell division cycle 25C	M-phase inducer phosphatase 3|dual specificity phosphatase CDC25C|mitosis inducer CDC25|phosphotyrosine phosphatase|protein phosphatase 1, regulatory subunit 60	NM_022809.3	NP_073720.1	NC_000005.10	protein-coding	REVIEWED	5	-	138285264	138338354	Reference GRCh38.p12 Primary Assembly
hsa-let-7b-5p	NM_022459.4	2	1120.8	595.5	0.000861	0.00574	2	2	3.54e-10	9	1	0	20	152	12	0	303.5	0	0	22	9902	2	21	8128	8147	20	20	0	read	NM_022459.4	9606	64328	XPO4	exp4	exportin 4	exportin-4	NM_022459.4	NP_071904.4	NC_000013.11	protein-coding	VALIDATED	13	-	20777328	20902773	Reference GRCh38.p12 Primary Assembly
hsa-let-7b-5p	NM_022373.4	1	333.7	333.7	0.0355	0.049	2	2	3.54e-10	5	1	0	20	112	20	0	43.7	0	0	22	2932	3	22	1318	1337	20	20	14	read	NM_022373.4	9606	64224	HERPUD2	-	HERPUD family member 2	homocysteine-responsive endoplasmic reticulum-resident ubiquitin-like domain member 2 protein|homocysteine-inducible, endoplasmic reticulum stress-inducible, ubiquitin-like domain member 2	NM_022373.4	NP_071768.3	NC_000007.14	protein-coding	VALIDATED	7	-	35632658	35695810	Reference GRCh38.p12 Primary Assembly
hsa-let-7b-5p	NM_021813.3	1	593.5	593.5	0.00931	0.0377	2	2	3.54e-10	8	1	0	21	252	24	0	187.5	0	0	22	9289	2	22	1607	1627	21	21	0	read	NM_021813.3	9606	60468	BACH2	BTBD25	BTB domain and CNC homolog 2	transcription regulator protein BACH2|BTB and CNC homolog 2|BTB and CNC homology 1, basic leucine zipper transcription factor 2	NM_021813.3	NP_068585.1	NC_000006.12	protein-coding	VALIDATED	6	-	89926527	90296907	Reference GRCh38.p12 Primary Assembly
hsa-let-7b-5p	NM_021137.4	1	621.9	621.9	0.000433	0.00686	2	2	3.54e-10	8	1	0	18	252	24	0	210.9	0	0	22	3822	5	22	769	786	18	18	0	read	NM_021137.4	9606	7126	TNFAIP1	B12|B61|BTBD34|EDP1|hBACURD2	TNF alpha induced protein 1	BTB/POZ domain-containing adapter for CUL3-mediated RhoA degradation protein 2|BTB/POZ domain-containing protein TNFAIP1|tumor necrosis factor, alpha induced protein 1|tumor necrosis factor, alpha-induced protein 1 (endothelial)	NM_021137.4	NP_066960.1	NC_000017.11	protein-coding	REVIEWED	17	+	28335521	28347008	Reference GRCh38.p12 Primary Assembly
hsa-let-7b-5p	NM_020944.2	1	554.3	554.3	0.0152	0.0322	2	2	3.54e-10	8	1	0	20	252	0	0	167.3	0	0	22	3639	3	22	2408	2427	20	20	0	read	NM_020944.2	9606	57704	GBA2	AD035|NLGase|SPG46	glucosylceramidase beta 2	non-lysosomal glucosylceramidase|beta-glucocerebrosidase 2|glucosidase, beta (bile acid) 2|glucosylceramidase 2	NM_020944.2	NP_065995.1	NC_000009.12	protein-coding	REVIEWED	9	-	35736861	35749235	Reference GRCh38.p12 Primary Assembly
hsa-let-7b-5p	NM_020680.3	1	575.6	575.6	0.000634	0.00468	2	3	4.77e-07	7	1	0	22	312	4	0	122.6	0	0	22	2667	1	22	1434	1455	22	22	0	read	NM_020680.3	9606	57410	SCYL1	GKLP|HT019|NKTL|NTKL|P105|SCAR21|TAPK|TEIF|TRAP	SCY1 like pseudokinase 1	N-terminal kinase-like protein|SCY1-like protein 1|SCY1-like, kinase-like 1|coated vesicle-associated kinase of 90 kDa|likely ortholog of mouse N-terminal kinase-like protein|telomerase regulation-associated protein|telomerase transcriptional elements-interacting factor|teratoma-associated tyrosine kinase	NM_020680.3	NP_065731.3	NC_000011.10	protein-coding	REVIEWED	11	+	65525076	65538710	Reference GRCh38.p12 Primary Assembly
hsa-let-7b-5p	NM_020218.1	1	570.2	570.2	0.000783	0.00837	2	3	4.77e-07	9.5	1	0	18	244	4	0	195.2	0	0	22	3656	5	22	1990	2007	18	18	0	read	NM_020218.1	9606	56970	ATXN7L3	-	ataxin 7 like 3	ataxin-7-like protein 3	NM_020218.1	NP_064603.1	NC_000017.11	protein-coding	VALIDATED	17	-	44191804	44199975	Reference GRCh38.p12 Primary Assembly
hsa-let-7b-5p	NM_020122.4	1	166	166	0.326	0.366	2	4	1.82e-05	5.5	1	0	22	-88	52	0	54	0	0	22	7555	1	22	1142	1163	22	22	11	read	NM_020122.4	9606	56888	KCMF1	DEBT91|FIGC|PCMF|ZZZ1	potassium channel modulatory factor 1	E3 ubiquitin-protein ligase KCMF1|FGF-induced in gastric cancer|FGF-induced ubiquitin-protein ligase in gastric cancers|RING-type E3 ubiquitin transferase KCMF1|ZZ-type zinc finger-containing protein 1|differentially expressed in branching tubulogenesis 91|zinc finger, ZZ domain containing 1	NM_020122.4	NP_064507.3	NC_000002.12	protein-coding	VALIDATED	2	+	84971107	85059471	Reference GRCh38.p12 Primary Assembly
hsa-let-7b-5p	NM_019843.3	1	580.4	580.4	0.0235	0.0445	2	2	3.54e-10	14	1	0	8	312	0	0	148.4	0	0	22	3704	15	22	2315	2322	8	8	0	read	NM_019843.3	9606	56478	EIF4ENIF1	4E-T|Clast4	eukaryotic translation initiation factor 4E nuclear import factor 1	eukaryotic translation initiation factor 4E transporter|2610509L04Rik|eIF4E transporter	NM_019843.3	NP_062817.2	NC_000022.11	protein-coding	REVIEWED	22	-	31434647	31489949	Reference GRCh38.p12 Primary Assembly
hsa-let-7b-5p	NM_018482.3	3	1857.7	670.8	0.00267	0.0163	2	2	3.54e-10	8	1	0	19	252	8	0	273.8	0	0	22	6259	4	22	4282	4300	19	19	0	read	NM_018482.3	9606	50807	ASAP1	AMAP1|CENTB4|DDEF1|PAG2|PAP|ZG14P	ArfGAP with SH3 domain, ankyrin repeat and PH domain 1	arf-GAP with SH3 domain, ANK repeat and PH domain-containing protein 1|130 kDa phosphatidylinositol 4,5-biphosphate-dependent ARF1 GTPase-activating protein|130 kDa phosphatidylinositol 4,5-bisphosphate-dependent ARF1 GTPase-activating protein|ADP-ribosylation factor-directed GTPase-activating protein 1|ARF GTPase-activating protein 1|DEF-1|PIP2-dependent ARF1 GAP|centaurin, beta 4|development an…	NM_018482.3	NP_060952.2	NC_000008.11	protein-coding	REVIEWED	8	-	130052103	130443847	Reference GRCh38.p12 Primary Assembly
hsa-let-7b-5p	NM_018418.4	1	684	684	0.00129	0.0132	2	2	3.54e-10	7.5	1	0	22	252	16	0	286	0	0	22	2031	1	22	1975	1996	22	22	0	read	NM_018418.4	9606	55812	SPATA7	HEL-S-296|HSD-3.1|HSD3|LCA3	spermatogenesis associated 7	spermatogenesis-associated protein 7|epididymis secretory protein Li 296|spermatogenesis-associated protein HSD3	NM_018418.4	NP_060888.2	NC_000014.9	protein-coding	REVIEWED	14	+	88385637	88470349	Reference GRCh38.p12 Primary Assembly
hsa-let-7b-5p	NM_018343.2	1	592.7	592.7	0.0251	0.0438	2	2	3.54e-10	8.5	1	0	22	244	12	0	212.7	0	0	22	3980	1	22	3677	3698	22	22	0	read	NM_018343.2	9606	55781	RIOK2	RIO2	RIO kinase 2	serine/threonine-protein kinase RIO2	NM_018343.2	NP_060813.2	NC_000005.10	protein-coding	VALIDATED	5	-	97160866	97183300	Reference GRCh38.p12 Primary Assembly
hsa-let-7b-5p	NM_018259.5	1	743.7	743.7	0.000934	0.00596	2	2	3.54e-10	8.5	1	0	16	320	0	0	282.7	0	0	22	4525	7	22	293	308	16	16	0	read	NM_018259.5	9606	55761	TTC17	-	tetratricopeptide repeat domain 17	tetratricopeptide repeat protein 17|TPR repeat protein 17	NM_018259.5	NP_060729.2	NC_000011.10	protein-coding	VALIDATED	11	+	43358884	43494932	Reference GRCh38.p12 Primary Assembly
hsa-let-7b-5p	NM_018196.3	1	110.6	110.6	0.459	0.489	2	2	3.54e-10	9	1	0	16	-60	-10	0	42.6	0	0	22	3961	2	17	296	311	16	16	11	read	NM_018196.3	9606	55217	TMLHE	AUTSX6|BBOX2|TMLD|TMLH|TMLHED|XAP130	trimethyllysine hydroxylase, epsilon	trimethyllysine dioxygenase, mitochondrial|TML hydroxylase|TML-alpha-ketoglutarate dioxygenase|butyrobetaine (gamma), 2-oxoglutarate dioxygenase (gamma-butyrobetaine hydroxylase) 2|epsilon-trimethyllysine 2-oxoglutarate dioxygenase|epsilon-trimethyllysine hydroxylase	NM_018196.3	NP_060666.1	NC_000023.11	protein-coding	REVIEWED	X	-	155489010	155612960	Reference GRCh38.p12 Primary Assembly
hsa-let-7b-5p	NM_018180.2	1	597	597	0.000396	0.00364	2	2	3.54e-10	5.5	1	1	22	252	16	0	202	0	0	22	3070	1	22	2517	2537	22	21	0	read	NM_018180.2	9606	55760	DHX32	DDX32|DHLP1	DEAH-box helicase 32 (putative)	putative pre-mRNA-splicing factor ATP-dependent RNA helicase DHX32|DEAD/H (Asp-Glu-Ala-Asp/His) box polypeptide 32|DEAD/H box 32|DEAD/H helicase-like protein-1|DEAH (Asp-Glu-Ala-His) box polypeptide 32|DEAH box protein 32|huDDX32	NM_018180.2	NP_060650.2	NC_000010.11	protein-coding	REVIEWED	10	-	125836339	125881314	Reference GRCh38.p12 Primary Assembly
hsa-let-7b-5p	NM_018122.4	1	552.7	552.7	0.0117	0.0309	2	2	3.54e-10	8	1	1	20	312	8	0	104.7	0	0	22	3348	4	22	3131	3150	19	20	0	read	NM_018122.4	9606	55157	DARS2	ASPRS|LBSL|MT-ASPRS	aspartyl-tRNA synthetase 2, mitochondrial	aspartate--tRNA ligase, mitochondrial|aspartate tRNA ligase 2, mitochondrial|aspartyl-tRNA synthetase, mitochondrial	NM_018122.4	NP_060592.2	NC_000001.11	protein-coding	REVIEWED	1	+	173824646	173858543	Reference GRCh38.p12 Primary Assembly
hsa-let-7b-5p	NM_018101.3	1	583	583	0.000646	0.00531	2	2	3.54e-10	10.5	1	0	16	240	0	0	214	0	0	22	2405	6	21	1800	1815	16	16	0	read	NM_018101.3	9606	55143	CDCA8	BOR|BOREALIN|DasraB|MESRGP	cell division cycle associated 8	borealin|Dasra B|cell division cycle-associated protein 8|dasra-B|hDasra-B|pluripotent embryonic stem cell-related gene 3 protein	NM_018101.3	NP_060571.1	NC_000001.11	protein-coding	REVIEWED	1	+	37692400	37709718	Reference GRCh38.p12 Primary Assembly
hsa-let-7b-5p	NM_017944.3	1	634.8	634.8	0.000131	0.00174	2	3	4.77e-07	8.5	1	0	21	252	12	0	244.8	0	0	22	7777	2	22	5050	5070	21	21	0	read	NM_017944.3	9606	55031	USP47	TRFP	ubiquitin specific peptidase 47	ubiquitin carboxyl-terminal hydrolase 47|Trf (TATA binding protein-related factor)-proximal homolog|deubiquitinating enzyme 47|ubiquitin thioesterase 47|ubiquitin thiolesterase 47|ubiquitin-specific-processing protease 47	NM_017944.3	NP_060414.3	NC_000011.10	protein-coding	VALIDATED	11	+	11841422	11959324	Reference GRCh38.p12 Primary Assembly
hsa-let-7b-5p	NM_017779.5	2	1139.8	581.8	0.00158	0.013	2	3	4.77e-07	14	1	0	9	160	0	0	306.8	0	0	22	4607	13	21	3652	3660	9	9	0	read	NM_017779.5	9606	55635	DEPDC1	DEP.8|DEPDC1-V2|DEPDC1A|SDP35	DEP domain containing 1	DEP domain-containing protein 1A|cell cycle control protein SDP35	NM_017779.5	NP_060249.2	NC_000001.11	protein-coding	VALIDATED	1	-	68474151	68497220	Reference GRCh38.p12 Primary Assembly
hsa-let-7b-5p	NM_017666.4	1	603.3	603.3	0.00821	0.0164	2	4	1.82e-05	13	1	0	11	252	0	0	233.3	0	0	22	4695	12	22	871	881	11	11	0	read	NM_017666.4	9606	55609	ZNF280C	SUHW3|ZNF633	zinc finger protein 280C	zinc finger protein 280C|suppressor of hairy wing homolog 3|zinc finger protein 633	NM_017666.4	NP_060136.1	NC_000023.11	protein-coding	VALIDATED	X	-	130202698	130268947	Reference GRCh38.p12 Primary Assembly
hsa-let-7b-5p	NM_017643.2	3	1303.8	615	0.00231	0.0138	2	4	1.82e-05	8.5	1	0	21	244	16	0	229	0	0	22	5397	2	22	3845	3865	21	21	0	read	NM_017643.2	9606	54799	MBTD1	SA49P01	mbt domain containing 1	MBT domain-containing protein 1	NM_017643.2	NP_060113.2	NC_000017.11	protein-coding	VALIDATED	17	-	51177418	51260510	Reference GRCh38.p12 Primary Assembly
hsa-let-7b-5p	NM_016470.7	1	553.4	553.4	0.0044	0.0137	2	3	4.77e-07	11.5	1	0	14	244	0	0	185.4	0	0	22	2260	9	22	1907	1920	14	14	0	read	NM_016470.7	9606	51526	OSER1	C20orf111|HSPC207|Osr1|Perit1|dJ1183I21.1	oxidative stress responsive serine rich 1	oxidative stress-responsive serine-rich protein 1|oxidative stress-responsive 1|oxidative stress-responsive protein 1|peroxide-inducible transcript 1 protein	NM_016470.7	NP_057554.4	NC_000020.11	protein-coding	VALIDATED	20	-	44195938	44217228	Reference GRCh38.p12 Primary Assembly
hsa-let-7b-5p	NM_016297.3	1	628.8	628.8	0.00612	0.0237	2	3	4.77e-07	7.5	1	0	21	252	4	0	240.8	0	0	22	5377	2	22	1418	1438	21	21	0	read	NM_016297.3	9606	51449	PCYOX1	PCL1	prenylcysteine oxidase 1	prenylcysteine oxidase 1|prenylcysteine lyase	NM_016297.3	NP_057381.3	NC_000002.12	protein-coding	VALIDATED	2	+	70258098	70281184	Reference GRCh38.p12 Primary Assembly
hsa-let-7b-5p	NM_016281.3	1	565.6	565.6	0.00507	0.0192	2	2	3.54e-10	14	1	0	9	252	0	0	198.6	0	0	22	4399	14	22	1271	1279	9	9	0	read	NM_016281.3	9606	51347	TAOK3	DPK|JIK|MAP3K18|hKFC-A	TAO kinase 3	serine/threonine-protein kinase TAO3|CTCL-associated antigen HD-CL-09|JNK/SAPK-inhibitory kinase|STE20-like kinase|cutaneous T-cell lymphoma-associated antigen HD-CL-09|dendritic cell-derived protein kinase|jun kinase-inhibitory kinase|kinase from chicken homolog A|thousand and one amino acid protein 3	NM_016281.3	NP_057365.3	NC_000012.12	protein-coding	REVIEWED	12	-	118149800	118372949	Reference GRCh38.p12 Primary Assembly
hsa-let-7b-5p	NM_016263.3	1	670.7	670.7	0.011	0.0309	2	2	3.54e-10	6	1	1	21	312	24	0	202.7	0	0	22	3615	2	22	764	783	21	20	0	read	NM_016263.3	9606	51343	FZR1	CDC20C|CDH1|FZR|FZR2|HCDH|HCDH1	fizzy and cell division cycle 20 related 1	fizzy-related protein homolog|CDC20 homolog 1|CDC20-like 1b|CDC20-like protein 1|cdh1/Hct1 homolog|fizzy/cell division cycle 20 related 1	NM_016263.3	NP_057347.2	NC_000019.10	protein-coding	VALIDATED	19	+	3506262	3536756	Reference GRCh38.p12 Primary Assembly
hsa-let-7b-5p	NM_016227.3	1	665	665	0.000308	0.00571	2	2	3.54e-10	9	1	0	21	312	4	0	223	0	0	22	5930	2	22	995	1015	21	21	0	read	NM_016227.3	9606	51430	SUCO	C1orf9|CH1|OPT|SLP1	SUN domain containing ossification factor	SUN domain-containing ossification factor|SUN-like protein 1|membrane protein CH1|osteopotentia	NM_016227.3	NP_057311.3	NC_000001.11	protein-coding	VALIDATED	1	+	172532348	172611832	Reference GRCh38.p12 Primary Assembly
hsa-let-7b-5p	NM_016095.2	1	661.4	661.4	0.000518	0.00843	2	3	4.77e-07	7	1	1	20	312	40	0	186.4	0	0	22	1196	3	22	151	169	20	19	0	read	NM_016095.2	9606	51659	GINS2	HSPC037|PSF2|Pfs2	GINS complex subunit 2	DNA replication complex GINS protein PSF2|GINS complex subunit 2 (Psf2 homolog)	NM_016095.2	NP_057179.1	NC_000016.10	protein-coding	VALIDATED	16	-	85677673	85688981	Reference GRCh38.p12 Primary Assembly
hsa-let-7b-5p	NM_016003.3	1	593.2	593.2	0.000513	0.00812	2	18	0.117	9.5	1	0	18	252	12	0	204.2	0	0	22	4435	5	22	2639	2656	18	18	0	read	NM_016003.3	9606	26100	WIPI2	ATG18B|Atg21|CGI-50|WIPI-2	WD repeat domain, phosphoinositide interacting 2	WD repeat domain phosphoinositide-interacting protein 2|WD40 repeat protein interacting with phosphoinositides 2|WIPI49-like protein 2	NM_016003.3	NP_057087.2	NC_000007.14	protein-coding	VALIDATED	7	+	5190203	5233854	Reference GRCh38.p12 Primary Assembly
hsa-let-7b-5p	NM_015528.2	1	593	593	0.00951	0.0266	2	2	3.54e-10	7	1	0	20	252	4	0	192	0	0	22	2045	3	22	1280	1299	20	20	0	read	NM_015528.2	9606	26001	RNF167	5730408C10Rik|LP2254|RING105	ring finger protein 167	E3 ubiquitin-protein ligase RNF167|RING-type E3 ubiquitin transferase RNF167	NM_015528.2	NP_056343.1	NC_000017.11	protein-coding	VALIDATED	17	+	4940007	4945222	Reference GRCh38.p12 Primary Assembly
hsa-let-7b-5p	NM_015483.2	1	145.2	145.2	0.349	0.384	2	2	3.54e-10	8.5	1	0	16	-52	-10	0	63.2	0	0	22	3710	2	17	1175	1190	16	16	12	read	NM_015483.2	9606	25948	KBTBD2	BKLHD1	kelch repeat and BTB domain containing 2	kelch repeat and BTB domain-containing protein 2|BTB and kelch domain containing 1|BTB and kelch domain-containing protein 1|kelch repeat and BTB (POZ) domain containing 2	NM_015483.2	NP_056298.2	NC_000007.14	protein-coding	VALIDATED	7	-	32868165	32892143	Reference GRCh38.p12 Primary Assembly
hsa-let-7b-5p	NM_015132.4	1	602.7	602.7	0.0227	0.0417	2	4	1.82e-05	7.5	1	0	20	240	4	0	219.7	0	0	22	6371	2	21	906	925	20	20	0	read	NM_015132.4	9606	23161	SNX13	RGS-PX1	sorting nexin 13	sorting nexin-13|rgs domain- and phox domain-containing protein	NM_015132.4	NP_055947.1	NC_000007.14	protein-coding	REVIEWED	7	-	17790760	17940507	Reference GRCh38.p12 Primary Assembly
hsa-let-7b-5p	NM_015088.2	1	579.2	579.2	0.00623	0.035	2	9	0.00888	6	1	0	20	128	60	0	244.2	0	0	22	17967	3	22	14852	14871	20	20	0	read	NM_015088.2	9606	23112	TNRC6B	-	trinucleotide repeat containing 6B	trinucleotide repeat-containing gene 6B protein	NM_015088.2	NP_055903.2	NC_000022.11	protein-coding	VALIDATED	22	+	40044816	40335807	Reference GRCh38.p12 Primary Assembly
hsa-let-7b-5p	NM_015047.2	1	591.6	591.6	0.00539	0.0195	2	2	3.54e-10	9	1	0	22	244	4	0	221.6	0	0	22	6690	1	22	4774	4795	22	22	0	read	NM_015047.2	9606	23065	EMC1	CAVIPMR|KIAA0090	ER membrane protein complex subunit 1	ER membrane protein complex subunit 1	NM_015047.2	NP_055862.1	NC_000001.11	protein-coding	REVIEWED	1	-	19215663	19251558	Reference GRCh38.p12 Primary Assembly
hsa-let-7b-5p	NM_015020.3	1	665.5	665.5	0.00171	0.012	2	2	3.54e-10	7.5	1	0	22	312	4	0	216.5	0	0	22	8317	1	22	1190	1211	22	22	0	read	NM_015020.3	9606	23035	PHLPP2	PHLPPL|PPM3B	PH domain and leucine rich repeat protein phosphatase 2	PH domain leucine-rich repeat-containing protein phosphatase 2|protein phosphatase, Mg2+/Mn2+ dependent 3B	NM_015020.3	NP_055835.2	NC_000016.10	protein-coding	VALIDATED	16	-	71644923	71724700	Reference GRCh38.p12 Primary Assembly
hsa-let-7b-5p	NM_014947.4	1	136.5	136.5	0.442	0.477	2	2	3.54e-10	8.5	1	0	16	-40	-10	0	45.5	0	0	22	5246	5	20	5003	5018	16	16	11	read	NM_014947.4	9606	22887	FOXJ3	-	forkhead box J3	forkhead box protein J3	NM_014947.4	NP_055762.3	NC_000001.11	protein-coding	VALIDATED	1	-	42176538	42336804	Reference GRCh38.p12 Primary Assembly
hsa-let-7b-5p	NM_014720.3	1	586.9	586.9	0.269	0.307	2	2	3.54e-10	10.5	1	0	16	252	0	0	214.9	0	0	22	7782	7	22	6228	6243	16	16	0	read	NM_014720.3	9606	9748	SLK	LOSK|STK2|bA16H23.1|se20-9	STE20 like kinase	STE20-like serine/threonine-protein kinase|CTCL tumor antigen se20-9|Long Ste20-like Kinase|SNF1 (sucrose nonfermenting, yeast, homolog)-like kinase, SNF1 sucrose nonfermenting like kinase|SNF1 sucrose nonfermenting like kinase|STE20-related kinase|STE20-related serine/threonine-protein kinase|Ste20-related serine/threonine kinase|hSLK|serine/threonine-protein kinase 2	NM_014720.3	NP_055535.2	NC_000010.11	protein-coding	VALIDATED	10	+	103967099	104029232	Reference GRCh38.p12 Primary Assembly
hsa-let-7b-5p	NM_014718.3	1	639.1	639.1	0.000181	0.00432	2	2	3.54e-10	5.5	1	0	22	312	44	0	136.1	0	0	22	4029	1	22	2493	2514	22	22	0	read	NM_014718.3	9606	9746	CLSTN3	CDHR14|CSTN3|alcbeta	calsyntenin 3	calsyntenin-3|alc-beta|alcadein beta|cadherin-related family member 14	NM_014718.3	NP_055533.2	NC_000012.12	protein-coding	VALIDATED	12	+	7130370	7158944	Reference GRCh38.p12 Primary Assembly
hsa-let-7b-5p	NM_014643.3	1	586.5	586.5	0.0075	0.026	2	2	3.54e-10	7.5	1	0	18	248	12	0	183.5	0	0	22	8626	4	21	6532	6549	18	18	0	read	NM_014643.3	9606	9658	ZNF516	HsT287	zinc finger protein 516	zinc finger protein 516	NM_014643.3	NP_055458.1	NC_000018.10	protein-coding	REVIEWED	18	-	76357681	76495254	Reference GRCh38.p12 Primary Assembly
hsa-let-7b-5p	NM_014611.2	1	559.7	559.7	0.282	0.32	2	2	3.54e-10	9	1	0	18	252	24	0	155.7	0	0	22	18222	5	22	11130	11147	18	18	0	read	NM_014611.2	9606	23195	MDN1	Rea1	midasin AAA ATPase 1	midasin|MDN1, midasin homolog|MIDAS-containing protein|dynein-related AAA-ATPase MDN1	NM_014611.2	NP_055426.1	NC_000006.12	protein-coding	VALIDATED	6	-	89642774	89828020	Reference GRCh38.p12 Primary Assembly
hsa-let-7b-5p	NM_014521.2	1	-91.2	-91.2	0.821	0.822	2	3	4.77e-07	7	1	0	21	-288	4	0	51.8	0	0	22	5193	2	22	4903	4923	21	21	11	read	NM_014521.2	9606	23677	SH3BP4	BOG25|TTP	SH3 domain binding protein 4	SH3 domain-binding protein 4|EH-binding protein 10|transferrin receptor-trafficking protein	NM_014521.2	NP_055336.1	NC_000002.12	protein-coding	REVIEWED	2	+	234951983	235055713	Reference GRCh38.p12 Primary Assembly
hsa-let-7b-5p	NM_014484.4	1	635.7	635.7	0.00535	0.0324	2	3	4.77e-07	11	1	0	15	252	0	0	260.7	0	0	22	3050	8	22	1448	1462	15	15	0	read	NM_014484.4	9606	27304	MOCS3	UBA4	molybdenum cofactor synthesis 3	adenylyltransferase and sulfurtransferase MOCS3|MPT synthase sulfurylase|UBA4, ubiquitin-activating enzyme E1 homolog|molybdenum cofactor synthesis protein 3|molybdopterin synthase sulfurylase|ubiquitin-like modifier activating enzyme 4	NM_014484.4	NP_055299.1	NC_000020.11	protein-coding	REVIEWED	20	+	50958813	50961862	Reference GRCh38.p12 Primary Assembly
hsa-let-7b-5p	NM_014180.3	1	597.3	597.3	0.000443	0.0066	2	4	1.82e-05	12	1	0	14	244	0	0	233.3	0	0	22	3190	9	22	114	127	14	14	0	read	NM_014180.3	9606	29093	MRPL22	HSPC158|L22mt|MRP-L22|MRP-L25|RPML25	mitochondrial ribosomal protein L22	39S ribosomal protein L22, mitochondrial|39S ribosomal protein L25, mitochondrial|L25mt|mitochondrial large ribosomal subunit protein uL22m	NM_014180.3	NP_054899.2	NC_000005.10	protein-coding	REVIEWED	5	+	154941072	154969410	Reference GRCh38.p12 Primary Assembly
hsa-let-7b-5p	NM_013282.4	1	654.6	654.6	0.00267	0.0269	2	2	3.54e-10	5	1	1	22	252	16	0	252.6	0	0	22	4282	1	22	4034	4054	22	21	0	read	NM_013282.4	9606	29128	UHRF1	ICBP90|Np95|RNF106|TDRD22|hNP95|hUHRF1|huNp95	ubiquitin like with PHD and ring finger domains 1	E3 ubiquitin-protein ligase UHRF1|RING finger protein 106|RING-type E3 ubiquitin transferase UHRF1|inverted CCAAT box-binding protein of 90 kDa|nuclear phosphoprotein 95|nuclear protein 95|nuclear zinc finger protein Np95|transcription factor ICBP90|ubiquitin-like PHD and RING finger domain-containing protein 1	NM_013282.4	NP_037414.3	NC_000019.10	protein-coding	REVIEWED	19	+	4903079	4962153	Reference GRCh38.p12 Primary Assembly
hsa-let-7b-5p	NM_012262.3	1	587	587	0.00523	0.0182	2	2	3.54e-10	14	1	0	8	312	0	0	155	0	0	22	6770	15	22	2776	2783	8	8	0	read	NM_012262.3	9606	9653	HS2ST1	dJ604K5.2	heparan sulfate 2-O-sulfotransferase 1	heparan sulfate 2-O-sulfotransferase 1|2-O-sulfotransferase|2OST	NM_012262.3	NP_036394.1	NC_000001.11	protein-coding	REVIEWED	1	+	86914651	87109997	Reference GRCh38.p12 Primary Assembly
hsa-let-7b-5p	NM_012254.2	1	585.4	585.4	0.00535	0.0184	2	2	3.54e-10	12	1	0	11	312	0	0	146.4	0	0	22	2378	12	22	857	867	11	11	0	read	NM_012254.2	9606	10998	SLC27A5	ACSB|ACSVL6|BACS|BAL|FACVL3|FATP-5|FATP5|VLACSR|VLCS-H2|VLCSH2	solute carrier family 27 member 5	bile acyl-CoA synthetase|BA-CoA ligase|VLACS-related|bile acid-CoA ligase|cholate--CoA ligase|fatty acid transport protein 5|fatty-acid-Coenzyme A ligase, very long-chain 3|solute carrier family 27 (fatty acid transporter), member 5|very long-chain acyl-CoA synthetase homolog 2|very long-chain acyl-CoA synthetase-related protein	NM_012254.2	NP_036386.1	NC_000019.10	protein-coding	REVIEWED	19	-	58498332	58512064	Reference GRCh38.p12 Primary Assembly
hsa-let-7b-5p	NM_012210.3	1	605.4	605.4	0.00549	0.033	2	3	4.77e-07	7.5	1	0	20	248	4	0	215.4	0	0	22	3734	2	21	2938	2957	20	20	0	read	NM_012210.3	9606	22954	TRIM32	BBS11|HT2A|LGMD2H|TATIP	tripartite motif containing 32	E3 ubiquitin-protein ligase TRIM32|72 kDa Tat-interacting protein|RING-type E3 ubiquitin transferase TRIM32|TAT-interactive protein, 72-KD|tripartite motif-containing protein 32|zinc-finger protein HT2A	NM_012210.3	NP_036342.2	NC_000009.12	protein-coding	REVIEWED	9	+	116687301	116701299	Reference GRCh38.p12 Primary Assembly
hsa-let-7b-5p	NM_006996.2	1	603.2	603.2	0.00411	0.0166	2	2	3.54e-10	8	1	0	19	248	16	0	199.2	0	0	22	3655	3	21	471	489	19	19	0	read	NM_006996.2	9606	10560	SLC19A2	TC1|THMD1|THT1|THTR1|TRMA	solute carrier family 19 member 2	thiamine transporter 1|high affinity thiamine transporter|reduced folate carrier protein (RFC) like|solute carrier family 19 (thiamine transporter), member 2|thTr-1	NM_006996.2	NP_008927.1	NC_000001.11	protein-coding	REVIEWED	1	-	169463908	169485969	Reference GRCh38.p12 Primary Assembly
hsa-let-7b-5p	NM_006369.4	1	566.5	566.5	0.000772	0.00521	2	2	3.54e-10	7	1	0	20	240	20	0	164.5	0	0	22	2960	2	21	260	279	20	20	0	read	NM_006369.4	9606	10489	LRRC41	MUF1|PP7759	leucine rich repeat containing 41	leucine-rich repeat-containing protein 41|MUF1 protein (MUF1)|elongin BC-interacting leucine-rich repeat protein|protein Muf1	NM_006369.4	NP_006360.3	NC_000001.11	protein-coding	VALIDATED	1	-	46278399	46303365	Reference GRCh38.p12 Primary Assembly
hsa-let-7b-5p	NM_005966.3	1	552.8	552.8	0.00238	0.00581	2	2	3.54e-10	10	1	0	15	244	0	0	175.8	0	0	22	4499	8	22	4301	4315	15	15	0	read	NM_005966.3	9606	4664	NAB1	-	NGFI-A binding protein 1	NGFI-A-binding protein 1|EGR-1-binding protein 1|EGR1 binding protein 1|transcriptional regulatory protein p54	NM_005966.3	NP_005957.2	NC_000002.12	protein-coding	VALIDATED	2	+	190648859	190692765	Reference GRCh38.p12 Primary Assembly
hsa-let-7b-5p	NM_005957.4	1	597.5	597.5	0.00898	0.026	2	2	3.54e-10	7.5	1	0	21	248	4	0	210.5	0	0	22	7150	1	21	1424	1444	21	21	0	read	NM_005957.4	9606	4524	MTHFR	-	methylenetetrahydrofolate reductase	methylenetetrahydrofolate reductase|5,10-methylenetetrahydrofolate reductase (NADPH)|methylenetetrahydrofolate reductase (NAD(P)H)	NM_005957.4	NP_005948.3	NC_000001.11	protein-coding	REVIEWED	1	-	11785729	11806102	Reference GRCh38.p12 Primary Assembly
hsa-let-7b-5p	NM_005933.3	1	597.4	597.4	0.000468	0.00773	2	4	1.82e-05	6.5	1	1	23	252	8	0	212.4	0	0	22	16599	1	22	7738	7760	22	23	0	read	NM_005933.3	9606	4297	KMT2A	ALL-1|CXXC7|HRX|HTRX1|MLL|MLL1|MLL1A|TRX1|WDSTS	lysine methyltransferase 2A	histone-lysine N-methyltransferase 2A|CXXC-type zinc finger protein 7|lysine (K)-specific methyltransferase 2A|lysine N-methyltransferase 2A|mixed lineage leukemia 1|myeloid/lymphoid or mixed-lineage leukemia (trithorax homolog, Drosophila)|trithorax-like protein|zinc finger protein HRX	NM_005933.3	NP_005924.2	NC_000011.10	protein-coding	REVIEWED	11	+	118436489	118526831	Reference GRCh38.p12 Primary Assembly
hsa-let-7b-5p	NM_005715.2	2	1245.5	675.2	0.0013	0.0101	2	2	3.54e-10	7.5	1	0	22	252	12	0	283.2	0	0	22	4396	1	22	1852	1873	22	22	0	read	NM_005715.2	9606	10090	UST	2OST	uronyl 2-sulfotransferase	uronyl 2-sulfotransferase|dermatan/chondroitin sulfate 2-sulfotransferase	NM_005715.2	NP_005706.1	NC_000006.12	protein-coding	VALIDATED	6	+	148745890	149076989	Reference GRCh38.p12 Primary Assembly
hsa-let-7b-5p	NM_005030.5	1	592.9	592.9	0.00905	0.0319	2	2	3.54e-10	6.5	1	0	22	312	24	0	115.9	0	0	22	2293	1	22	1530	1551	22	22	0	read	NM_005030.5	9606	5347	PLK1	PLK|STPK13	polo like kinase 1	serine/threonine-protein kinase PLK1|PLK-1|cell cycle regulated protein kinase|polo (Drosophia)-like kinase|serine/threonine-protein kinase 13	NM_005030.5	NP_005021.2	NC_000016.10	protein-coding	REVIEWED	16	+	23678771	23690366	Reference GRCh38.p12 Primary Assembly
hsa-let-7b-5p	NM_004701.3	1	189.6	189.6	0.307	0.345	2	2	3.54e-10	9	1	0	16	8	-10	0	52.6	0	0	22	1566	6	21	399	414	16	16	12	read	NM_004701.3	9606	9133	CCNB2	HsT17299	cyclin B2	G2/mitotic-specific cyclin-B2	NM_004701.3	NP_004692.1	NC_000015.10	protein-coding	REVIEWED	15	+	59105084	59125044	Reference GRCh38.p12 Primary Assembly
hsa-let-7b-5p	NM_004670.3	1	632.1	632.1	0.000176	0.00227	2	2	3.54e-10	8.5	1	0	20	244	8	0	248.1	0	0	22	3859	3	22	2599	2618	20	20	0	read	NM_004670.3	9606	9060	PAPSS2	ATPSK2|BCYM4|SK2	3'-phosphoadenosine 5'-phosphosulfate synthase 2	bifunctional 3'-phosphoadenosine 5'-phosphosulfate synthase 2|3-prime-phosphoadenosine 5-prime-phosphosulfate synthase 2|ATP sulfurylase/APS kinase 2|ATP sulfurylase/adenosine 5'-phosphosulfate kinase|PAPS synthase 2|PAPS synthetase 2|SK 2|adenosine 5'-phosphosulfate kinase|adenylyl-sulfate kinase|bifunctional 3'-phosphoadenosine 5'-phosphosulfate synthethase 2|sulfate adenylyltransferase	NM_004670.3	NP_004661.2	NC_000010.11	protein-coding	REVIEWED	10	+	87659718	87747704	Reference GRCh38.p12 Primary Assembly
hsa-let-7b-5p	NM_004663.4	1	616.8	616.8	0.0109	0.0369	2	2	3.54e-10	7.5	1	0	21	248	4	0	227.8	0	0	22	4943	1	21	140	160	21	21	0	read	NM_004663.4	9606	8766	RAB11A	YL8	RAB11A, member RAS oncogene family	ras-related protein Rab-11A|RAB 11A, member oncogene family|rab-11	NM_004663.4	NP_004654.1	NC_000015.10	protein-coding	REVIEWED	15	+	65869458	65891990	Reference GRCh38.p12 Primary Assembly
hsa-let-7b-5p	NM_004453.3	1	648.3	648.3	0.000341	0.00346	2	4	1.82e-05	11	1	0	15	240	0	0	285.3	0	0	22	2396	7	21	424	438	15	15	0	read	NM_004453.3	9606	2110	ETFDH	ETFQO|MADD	electron transfer flavoprotein dehydrogenase	electron transfer flavoprotein-ubiquinone oxidoreductase, mitochondrial|ETF dehydrogenase|ETF-QO|ETF-ubiquinone oxidoreductase|electron-transferring-flavoprotein dehydrogenase	NM_004453.3	NP_004444.2	NC_000004.12	protein-coding	REVIEWED	4	+	158672100	158708712	Reference GRCh38.p12 Primary Assembly
hsa-let-7b-5p	NM_004417.3	1	659.3	659.3	0.000189	0.00439	2	8	0.00472	9	1	0	16	252	0	0	274.3	0	0	22	2040	7	22	1776	1791	16	16	0	read	NM_004417.3	9606	1843	DUSP1	CL100|HVH1|MKP-1|MKP1|PTPN10	dual specificity phosphatase 1	dual specificity protein phosphatase 1|CL 100|MAP kinase phosphatase 1|dual specificity protein phosphatase hVH1|mitogen-activated protein kinase phosphatase 1|protein-tyrosine phosphatase CL100|serine/threonine specific protein phosphatase	NM_004417.3	NP_004408.1	NC_000005.10	protein-coding	REVIEWED	5	-	172768089	172771199	Reference GRCh38.p12 Primary Assembly
hsa-let-7b-5p	NM_004329.2	1	611.7	611.7	0.00737	0.0355	2	2	3.54e-10	6.5	1	1	22	244	4	0	243.7	0	0	22	3631	1	22	3221	3241	22	21	0	read	NM_004329.2	9606	657	BMPR1A	10q23del|ACVRLK3|ALK3|CD292|SKR5	bone morphogenetic protein receptor type 1A	bone morphogenetic protein receptor type-1A|ALK-3|BMP type-1A receptor|BMPR-1A|activin A receptor, type II-like kinase 3|activin receptor-like kinase 3|bone morphogenetic protein receptor, type IA|serine/threonine-protein kinase receptor R5	NM_004329.2	NP_004320.2	NC_000010.11	protein-coding	REVIEWED	10	+	86755785	86927968	Reference GRCh38.p12 Primary Assembly
hsa-let-7b-5p	NM_004177.4	1	692.3	692.3	0.00574	0.0199	2	2	3.54e-10	9.5	1	0	17	312	4	0	244.3	0	0	22	6498	6	22	1774	1790	17	17	0	read	NM_004177.4	9606	6809	STX3	STX3A	syntaxin 3	syntaxin-3|syntaxin 3A	NM_004177.4	NP_004168.1	NC_000011.10	protein-coding	REVIEWED	11	+	59755058	59805881	Reference GRCh38.p12 Primary Assembly
hsa-let-7b-5p	NM_003952.2	1	628.6	628.6	0.00301	0.0287	2	3	4.77e-07	8.5	1	1	16	312	0	0	193.6	0	0	22	1782	7	22	507	521	16	15	0	read	NM_003952.2	9606	6199	RPS6KB2	KLS|P70-beta|P70-beta-1|P70-beta-2|S6K-beta2|S6K2|S6KB|S6KI(2)|S6Kbeta|SRK|STK14B|p70(S6K)-beta|p70S6Kb	ribosomal protein S6 kinase B2	ribosomal protein S6 kinase beta-2|70 kDa ribosomal protein S6 kinase 2|P70S6K2|S6 kinase-related kinase|S6K-beta|S6K-beta-2|p70 S6 kinase beta|p70 S6K-beta|p70 S6KB|p70 ribosomal S6 kinase beta|p70-S6K 2|ribosomal protein S6 kinase, 70kDa, polypeptide 2|serine/threonine-protein kinase 14 beta|serine/threonine-protein kinase 14B	NM_003952.2	NP_003943.2	NC_000011.10	protein-coding	REVIEWED	11	+	67428463	67435407	Reference GRCh38.p12 Primary Assembly
hsa-let-7b-5p	NM_003908.4	1	602.7	602.7	0.00153	0.0155	2	3	4.77e-07	11	1	0	11	320	0	0	148.7	0	0	22	2697	12	22	1839	1849	11	11	11	read	NM_003908.4	9606	8894	EIF2S2	EIF2|EIF2B|EIF2beta|PPP1R67|eIF-2-beta	eukaryotic translation initiation factor 2 subunit beta	eukaryotic translation initiation factor 2 subunit 2|eukaryotic translation initiation factor 2, subunit 2 beta, 38kDa|protein phosphatase 1, regulatory subunit 67	NM_003908.4	NP_003899.2	NC_000020.11	protein-coding	REVIEWED	20	-	34088297	34112355	Reference GRCh38.p12 Primary Assembly
hsa-let-7b-5p	NM_003883.3	1	641.6	641.6	0.00469	0.0264	2	2	3.54e-10	7	1	0	20	312	8	0	178.6	0	0	22	1965	3	22	597	616	20	20	0	read	NM_003883.3	9606	8841	HDAC3	HD3|RPD3|RPD3-2	histone deacetylase 3	histone deacetylase 3|SMAP45	NM_003883.3	NP_003874.2	NC_000005.10	protein-coding	REVIEWED	5	-	141620875	141636855	Reference GRCh38.p12 Primary Assembly
hsa-let-7b-5p	NM_003811.3	1	599.6	599.6	0.00137	0.011	2	2	3.54e-10	14	1	0	8	312	0	0	167.6	0	0	22	1680	15	22	895	902	8	8	0	read	NM_003811.3	9606	8744	TNFSF9	4-1BB-L|CD137L|TNLG5A	TNF superfamily member 9	tumor necrosis factor ligand superfamily member 9|4-1BB ligand|4-1BBL|homolog of mouse 4-1BB-L|receptor 4-1BB ligand|tumor necrosis factor (ligand) superfamily, member 9|tumor necrosis factor ligand 5A|tumor necrosis factor superfamily member 9	NM_003811.3	NP_003802.1	NC_000019.10	protein-coding	REVIEWED	19	+	6530998	6535927	Reference GRCh38.p12 Primary Assembly
hsa-let-7b-5p	NM_003753.3	1	580.5	580.5	0.00138	0.00886	2	12	0.0318	10.5	1	0	17	252	8	0	198.5	0	0	22	1949	6	22	1491	1507	17	17	0	read	NM_003753.3	9606	8664	EIF3D	EIF3S7|eIF3-p66|eIF3-zeta	eukaryotic translation initiation factor 3 subunit D	eukaryotic translation initiation factor 3 subunit D|eIF3 p66|eukaryotic translation initiation factor 3, subunit 7 zeta, 66/67kDa|translation initiation factor eIF3 p66 subunit	NM_003753.3	NP_003744.1	NC_000022.11	protein-coding	REVIEWED	22	-	36510849	36529229	Reference GRCh38.p12 Primary Assembly
hsa-let-7b-5p	NM_003714.2	1	586.5	586.5	0.000408	0.00331	2	3	4.77e-07	12.5	1	0	10	312	0	0	148.5	0	0	22	5361	13	22	1725	1734	10	10	0	read	NM_003714.2	9606	8614	STC2	STC-2|STCRP	stanniocalcin 2	stanniocalcin-2|STC-related protein|stanniocalcin-related protein	NM_003714.2	NP_003705.1	NC_000005.10	protein-coding	REVIEWED	5	-	173314722	173329502	Reference GRCh38.p12 Primary Assembly
hsa-let-7b-5p	NM_003645.3	1	336.3	336.3	0.044	0.0567	2	2	3.54e-10	5.5	1	0	21	0	124	0	63.3	0	0	22	2408	1	21	1516	1536	21	21	14	read	NM_003645.3	9606	11001	SLC27A2	ACSVL1|FACVL1|FATP2|HsT17226|VLACS|VLCS|hFACVL1	solute carrier family 27 member 2	very long-chain acyl-CoA synthetase|FATP-2|THCA-CoA ligase|fatty acid transport protein 2|fatty-acid-coenzyme A ligase, very long-chain 1|long-chain-fatty-acid--CoA ligase|solute carrier family 27 (fatty acid transporter), member 2|very long-chain fatty-acid-coenzyme A ligase 1|very long-chain-fatty-acid-CoA ligase	NM_003645.3	NP_003636.2	NC_000015.10	protein-coding	REVIEWED	15	+	50182195	50236391	Reference GRCh38.p12 Primary Assembly
hsa-let-7b-5p	NM_003365.2	2	999.8	555.1	0.00228	0.00566	2	2	3.54e-10	8	1	0	18	252	16	0	148.1	0	0	22	1636	5	22	689	706	18	18	0	read	NM_003365.2	9606	7384	UQCRC1	D3S3191|QCR1|UQCR1	ubiquinol-cytochrome c reductase core protein 1	cytochrome b-c1 complex subunit 1, mitochondrial|complex III subunit 1|core protein I|ubiquinol-cytochrome c reductase core protein I|ubiquinol-cytochrome-c reductase complex core protein 1	NM_003365.2	NP_003356.2	NC_000003.12	protein-coding	VALIDATED	3	-	48598998	48609664	Reference GRCh38.p12 Primary Assembly
hsa-let-7b-5p	NM_002951.4	1	604.4	604.4	0.00088	0.00716	2	7	0.00211	9.5	1	0	15	320	0	0	148.4	0	0	22	2545	8	22	385	399	15	15	0	read	NM_002951.4	9606	6185	RPN2	RIBIIR|RPN-II|RPNII|SWP1	ribophorin II	dolichyl-diphosphooligosaccharide--protein glycosyltransferase subunit 2|dolichyl-diphosphooligosaccharide--protein glycosyltransferase 63 kDa subunit|oligosaccharyltransferase complex subunit (non-catalytic)|ribophorin-2	NM_002951.4	NP_002942.2	NC_000020.11	protein-coding	REVIEWED	20	+	37179045	37241622	Reference GRCh38.p12 Primary Assembly
hsa-let-7b-5p	NM_002881.2	1	575.3	575.3	0.00437	0.0181	2	4	1.82e-05	6.5	1	0	20	240	12	0	174.3	0	0	22	2275	2	21	1802	1821	20	20	0	read	NM_002881.2	9606	5899	RALB	-	RAS like proto-oncogene B	ras-related protein Ral-B|RALB Ras like proto-oncogene B|RAS-like protein B|ras related GTP binding protein B|v-ral simian leukemia viral oncogene homolog B (ras related; GTP binding protein)	NM_002881.2	NP_002872.1	NC_000002.12	protein-coding	REVIEWED	2	+	120252837	120294710	Reference GRCh38.p12 Primary Assembly
hsa-let-7b-5p	NM_002717.3	1	583.3	583.3	0.000637	0.00914	2	3	4.77e-07	8	1	0	21	252	0	0	200.3	0	0	22	3945	2	22	1297	1317	21	21	0	read	NM_002717.3	9606	5520	PPP2R2A	B55A|B55ALPHA|PR52A|PR55A|PR55alpha	protein phosphatase 2 regulatory subunit Balpha	serine/threonine-protein phosphatase 2A 55 kDa regulatory subunit B alpha isoform|protein phosphatase 2, regulatory subunit B, alpha	NM_002717.3	NP_002708.1	NC_000008.11	protein-coding	REVIEWED	8	+	26291490	26372679	Reference GRCh38.p12 Primary Assembly
hsa-let-7b-5p	NM_002618.3	2	1060.3	555.5	0.00186	0.00856	2	3	4.77e-07	9.5	1	0	22	244	0	0	192.5	0	0	22	4524	1	22	810	831	22	22	0	read	NM_002618.3	9606	5194	PEX13	NALD|PBD11A|PBD11B|ZWS	peroxisomal biogenesis factor 13	peroxisome biogenesis factor 13|peroxin-13|peroxisomal membrane protein PEX13	NM_002618.3	NP_002609.1	NC_000002.12	protein-coding	REVIEWED	2	+	61017676	61051989	Reference GRCh38.p12 Primary Assembly
hsa-let-7b-5p	NM_002611.4	1	594.9	594.9	0.00478	0.0216	2	2	3.54e-10	7	1	1	20	312	16	0	138.9	0	0	22	2674	3	22	624	642	20	19	0	read	NM_002611.4	9606	5164	PDK2	PDHK2|PDKII	pyruvate dehydrogenase kinase 2	pyruvate dehydrogenase kinase, isozyme 2|PDH kinase 2|[Pyruvate dehydrogenase (acetyl-transferring)] kinase isozyme 2, mitochondrial|pyruvate dehydrogenase kinase, isoenzyme 2|pyruvate dehydrogenase, lipoamide, kinase isozyme 2, mitochondrial	NM_002611.4	NP_002602.2	NC_000017.11	protein-coding	REVIEWED	17	+	50094736	50111368	Reference GRCh38.p12 Primary Assembly
hsa-let-7b-5p	NM_002508.2	1	159.4	159.4	0.255	0.289	2	2	3.54e-10	7	1	0	18	-80	52	0	38.4	0	0	22	5903	1	18	2269	2286	18	18	12	read	NM_002508.2	9606	4811	NID1	NID	nidogen 1	nidogen-1|NID-1|enactin|entactin	NM_002508.2	NP_002499.2	NC_000001.11	protein-coding	REVIEWED	1	-	235975829	236065180	Reference GRCh38.p12 Primary Assembly
hsa-let-7b-5p	NM_002269.2	1	583.8	583.8	0.00109	0.00649	2	2	3.54e-10	9.5	1	0	17	244	20	0	189.8	0	0	22	2172	6	22	1665	1681	17	17	0	read	NM_002269.2	9606	3841	KPNA5	IPOA6|SRP6	karyopherin subunit alpha 5	importin subunit alpha-6|importin alpha 6|karyopherin alpha 5 (importin alpha 6)	NM_002269.2	NP_002260.2	NC_000006.12	protein-coding	REVIEWED	6	+	116677642	116741866	Reference GRCh38.p12 Primary Assembly
hsa-let-7b-5p	NM_002082.3	1	581.4	581.4	0.00114	0.00663	2	3	4.77e-07	8	1	0	20	252	4	0	185.4	0	0	22	2952	3	22	628	647	20	20	0	read	NM_002082.3	9606	2870	GRK6	GPRK6	G protein-coupled receptor kinase 6	G protein-coupled receptor kinase 6	NM_002082.3	NP_002073.2	NC_000005.10	protein-coding	REVIEWED	5	+	177426495	177442848	Reference GRCh38.p12 Primary Assembly
hsa-let-7b-5p	NM_001860.2	1	610.6	610.6	0.00606	0.0296	2	2	3.54e-10	11.5	1	0	13	252	0	0	234.6	0	0	22	1791	10	22	1676	1688	13	13	0	read	NM_001860.2	9606	1318	SLC31A2	COPT2|CTR2|hCTR2	solute carrier family 31 member 2	probable low affinity copper uptake protein 2|copper transporter 2|solute carrier family 31 (copper transporter), member 2|solute carrier family 31 (copper transporters), member 2	NM_001860.2	NP_001851.1	NC_000009.12	protein-coding	VALIDATED	9	+	113150957	113164141	Reference GRCh38.p12 Primary Assembly
hsa-let-7b-5p	NM_001792.4	1	570.8	570.8	0.277	0.315	2	2	3.54e-10	6.5	1	1	21	244	28	0	171.8	0	0	22	4339	2	22	2228	2247	21	20	0	read	NM_001792.4	9606	1000	CDH2	CD325|CDHN|CDw325|NCAD	cadherin 2	cadherin-2|N-cadherin 1|cadherin 2, type 1, N-cadherin (neuronal)|calcium-dependent adhesion protein, neuronal|neural cadherin	NM_001792.4	NP_001783.2	NC_000018.10	protein-coding	REVIEWED	18	-	27932877	28177445	Reference GRCh38.p12 Primary Assembly
hsa-let-7b-5p	NM_001539.3	1	285.6	285.6	0.167	0.195	2	3	4.77e-07	7.5	1	0	18	32	52	0	64.6	0	0	22	2406	1	18	198	215	18	18	11.5	read	NM_001539.3	9606	3301	DNAJA1	DJ-2|DjA1|HDJ2|HSDJ|HSJ-2|HSJ2|HSPF4|NEDD7|hDJ-2	DnaJ heat shock protein family (Hsp40) member A1	dnaJ homolog subfamily A member 1|DnaJ (Hsp40) homolog, subfamily A, member 1|dnaJ protein homolog 2|heat shock 40 kDa protein 4|heat shock protein J2|heat shock protein, DNAJ-like 2|human DnaJ protein 2|neural precursor cell expressed, developmentally down-regulated 7	NM_001539.3	NP_001530.1	NC_000009.12	protein-coding	REVIEWED	9	+	33025202	33039906	Reference GRCh38.p12 Primary Assembly
hsa-let-7b-5p	NM_001456.3	1	586.5	586.5	0.00123	0.00839	2	2	3.54e-10	11	1	0	15	312	0	0	147.5	0	0	22	8533	8	22	7700	7714	15	15	0	read	NM_001456.3	9606	2316	FLNA	ABP-280|ABPX|CSBS|CVD1|FGS2|FLN|FLN-A|FLN1|FMD|MNS|NHBP|OPD|OPD1|OPD2|XLVD|XMVD	filamin A	filamin-A|actin binding protein 280|alpha-filamin|endothelial actin-binding protein|filamin A, alpha|filamin-1|non-muscle filamin	NM_001456.3	NP_001447.2	NC_000023.11	protein-coding	REVIEWED	X	-	154348531	154374637	Reference GRCh38.p12 Primary Assembly
hsa-let-7b-5p	NM_001317781.1	1	675.8	675.8	0.00189	0.0151	2	2	3.54e-10	6.5	1	0	22	320	8	0	204.8	0	0	22	3331	1	22	2158	2179	22	22	0	read	NM_001317781.1	9606	83891	SNX25	MSTP043|SBBI31	sorting nexin 25	sorting nexin-25	NM_001317781.1	NP_001304710.1	NC_000004.12	protein-coding	VALIDATED	4	+	185204236	185368019	Reference GRCh38.p12 Primary Assembly
hsa-let-7b-5p	NM_001308423.1	1	629	629	0.00611	0.0237	2	16	0.0843	8	1	0	22	252	12	0	243	0	0	22	964	1	22	814	835	22	22	0	read	NM_001308423.1	9606	101928527	PIGBOS1	HP06981	PIGB opposite strand 1	protein PIGBOS1|PIGB opposite strand protein	NM_001308423.1	NP_001295352.1	NC_000015.10	protein-coding	VALIDATED	15	-	55317183	55348724	Reference GRCh38.p12 Primary Assembly
hsa-let-7b-5p	NM_001291964.1	2	1108.3	567.5	0.0124	0.0291	2	2	3.54e-10	10.5	1	0	17	152	4	0	288.5	0	0	22	7750	5	21	7157	7173	17	17	0	read	NM_001291964.1	9606	4301	AFDN	AF6|MLL-AF6|MLLT4|l-afadin	afadin, adherens junction formation factor	afadin|ALL1-fused gene from chromosome 6 protein|myeloid/lymphoid or mixed-lineage leukemia (trithorax homolog, Drosophila); translocated to, 4|myeloid/lymphoid or mixed-lineage leukemia; translocated to, 4|protein AF-6	NM_001291964.1	NP_001278893.1	NC_000006.12	protein-coding	REVIEWED	6	+	167826871	167972022	Reference GRCh38.p12 Primary Assembly
hsa-let-7b-5p	NM_001258281.1	1	162.1	162.1	0.415	0.451	2	2	3.54e-10	10	1	0	14	-16	-10	0	52.1	0	0	22	3042	9	22	2298	2311	14	14	11	read	NM_001258281.1	9606	4436	MSH2	COCA1|FCC1|HNPCC|HNPCC1|LCFS2|hMSH2	mutS homolog 2	DNA mismatch repair protein Msh2|mutS homolog 2, colon cancer, nonpolyposis type 1	NM_001258281.1	NP_001245210.1	NC_000002.12	protein-coding	REVIEWED	2	+	47403066	47634500	Reference GRCh38.p12 Primary Assembly
hsa-let-7b-5p	NM_001253.3	1	701.7	701.7	0.00167	0.0134	2	2	3.54e-10	10	1	0	16	252	0	0	322.7	0	0	22	6432	7	22	3257	3272	16	16	0	read	NM_001253.3	9606	988	CDC5L	CDC5|CDC5-LIKE|CEF1|PCDC5RP|dJ319D22.1	cell division cycle 5 like	cell division cycle 5-like protein|CDC5 cell division cycle 5-like|Cdc5-related protein|dJ319D22.1 (CDC5-like protein)|pombe cdc5-related protein	NM_001253.3	NP_001244.1	NC_000006.12	protein-coding	REVIEWED	6	+	44387513	44450423	Reference GRCh38.p12 Primary Assembly
hsa-let-7b-5p	NM_001242891.1	1	694.3	694.3	0.00105	0.0125	2	3	4.77e-07	9	1	0	17	312	8	0	239.3	0	0	22	4330	6	22	599	615	17	17	0	read	NM_001242891.1	9606	7812	CSDE1	D1S155E|UNR	cold shock domain containing E1	cold shock domain-containing protein E1|N-ras upstream gene protein|NRAS-related|cold shock domain containing E1, RNA binding|upstream of NRAS	NM_001242891.1	NP_001229820.1	NC_000001.11	protein-coding	VALIDATED	1	-	114716912	114758049	Reference GRCh38.p12 Primary Assembly
hsa-let-7b-5p	NM_001203262.1	1	598.8	598.8	0.00491	0.0224	2	2	3.54e-10	9.5	1	0	17	240	8	0	221.8	0	0	22	2292	5	21	2085	2101	17	17	0	read	NM_001203262.1	9606	100532726	NDUFC2-KCTD14	-	NDUFC2-KCTD14 readthrough	NADH dehydrogenase [ubiquinone] 1 subunit C2, isoform 2|NDUFC2-KCTD14 readthrough transcript protein	NM_001203262.1	NP_001190191.1	NC_000011.10	protein-coding	VALIDATED	11	-	78015714	78080218	Reference GRCh38.p12 Primary Assembly
hsa-let-7b-5p	NM_001199172.1	1	595.3	595.3	0.0122	0.0358	2	2	3.54e-10	12.5	1	0	12	312	0	0	161.3	0	0	22	4252	11	22	907	918	12	12	0	read	NM_001199172.1	9606	146664	MGAT5B	GnT-IX|GnT-VB	alpha-1,6-mannosylglycoprotein 6-beta-N-acetylglucosaminyltransferase B	alpha-1,6-mannosylglycoprotein 6-beta-N-acetylglucosaminyltransferase B|N-acetylglucosaminyl-transferase Vb|N-acetylglucosaminyltransferase IX|alpha-mannoside beta-1,6-N-acetylglucosaminyltransferase B|beta(1,6)-N-acetylglucosaminyltransferase V|glcNAc-T Vb|hGnTVb|mannoside acetylglucosaminyltransferase 5B|mannosyl (alpha-1,6-)-glycoprotein beta-1,6-N-acetyl-glucosaminyltransferase, isoenzyme B|m…	NM_001199172.1	NP_001186101.1	NC_000017.11	protein-coding	VALIDATED	17	+	76868485	76950388	Reference GRCh38.p12 Primary Assembly
hsa-let-7b-5p	NM_001197026.1	1	716.4	716.4	0.00296	0.0267	2	5	0.000165	4.5	1	1	22	320	28	0	230.4	0	0	22	7851	2	22	7226	7247	21	22	0	read	NM_001197026.1	9606	84725	PLEKHA8	FAPP2	pleckstrin homology domain containing A8	pleckstrin homology domain-containing family A member 8|PH domain-containing family A member 8|phosphatidylinositol 4-phosphate adaptor protein-2|phosphatidylinositol-four-phosphate adapter protein 2|phosphoinositol 4-phosphate adapter protein 2|pleckstrin homology domain containing, family A (phosphoinositide binding specific) member 8|serologically defined breast cancer antigen NY-BR-86	NM_001197026.1	NP_001183955.1	NC_000007.14	protein-coding	VALIDATED	7	+	30028360	30130482	Reference GRCh38.p12 Primary Assembly
hsa-let-7b-5p	NM_001168338.1	1	270.6	270.6	0.2	0.233	2	2	3.54e-10	6.5	1	1	19	72	4	0	56.6	0	0	22	1200	4	21	659	677	18	19	11	read	NM_001168338.1	9606	5340	PLG	-	plasminogen	plasminogen|plasmin	NM_001168338.1	NP_001161810.1	NC_000006.12	protein-coding	REVIEWED	6	+	160702192	160754053	Reference GRCh38.p12 Primary Assembly
hsa-let-7b-5p	NM_001166290.1	2	710.4	674	0.000207	0.0033	2	2	3.54e-10	14	1	0	8	312	0	0	242	0	0	22	2763	15	22	2611	2618	8	8	0	read	NM_001166290.1	9606	3767	KCNJ11	BIR|HHF2|IKATP|KIR6.2|MODY13|PHHI|TNDM3	potassium voltage-gated channel subfamily J member 11	ATP-sensitive inward rectifier potassium channel 11|beta-cell inward rectifier subunit|inward rectifier K(+) channel Kir6.2|inwardly rectifing potassium channel subfamily J member 11|inwardly rectifying potassium channel KIR6.2|inwardly-rectifying potassium channel subfamily J member 11|potassium channel inwardly rectifing subfamily J member 11|potassium channel, inwardly rectifying subfamily J m…	NM_001166290.1	NP_001159762.1	NC_000011.10	protein-coding	REVIEWED	11	-	17385245	17389330	Reference GRCh38.p12 Primary Assembly
hsa-let-7b-5p	NM_001164579.1	1	592.9	592.9	0.00228	0.0103	2	2	3.54e-10	14.5	1	0	8	244	0	0	232.9	0	0	22	4445	15	22	1588	1595	8	8	0	read	NM_001164579.1	9606	730094	MOSMO	ATTHOG|BC030336|C16orf52	modulator of smoothened	modulator of smoothened protein|Attenuator of Hedgehog|uncharacterized protein C16orf52	NM_001164579.1	NP_001158051.1	NC_000016.10	protein-coding	VALIDATED	16	+	22008134	22084653	Reference GRCh38.p12 Primary Assembly
hsa-let-7b-5p	NM_001164273.1	3	1720.4	628.8	0.000617	0.00754	2	2	3.54e-10	12	1	0	11	240	0	0	259.8	0	0	22	12042	11	21	2819	2829	11	11	0	read	NM_001164273.1	9606	23269	MGA	MAD5|MXD5	MGA, MAX dimerization protein	MAX gene-associated protein|MAX dimerization protein 5	NM_001164273.1	NP_001157745.1	NC_000015.10	protein-coding	VALIDATED	15	+	41621224	41769942	Reference GRCh38.p12 Primary Assembly
hsa-let-7b-5p	NM_001161546.1	1	326.9	326.9	0.0649	0.082	2	2	3.54e-10	8	1	0	16	152	0	0	29.9	0	0	22	3251	5	20	3042	3057	16	16	11.5	read	NM_001161546.1	9606	389333	PROB1	C5orf65	proline rich basic protein 1	proline-rich basic protein 1|weakly similar to basic proline-rich protein	NM_001161546.1	NP_001155018.1	NC_000005.10	protein-coding	VALIDATED	5	-	139391945	139395195	Reference GRCh38.p12 Primary Assembly
hsa-let-7b-5p	NM_001142579.1	1	215.4	215.4	0.198	0.232	2	2	3.54e-10	8.5	1	0	17	40	-28	0	67.4	0	0	22	4255	5	21	2725	2741	17	17	11	read	NM_001142579.1	9606	284323	ZNF780A	ZNF780	zinc finger protein 780A	zinc finger protein 780A	NM_001142579.1	NP_001136051.1	NC_000019.10	protein-coding	VALIDATED	19	-	40069007	40091705	Reference GRCh38.p12 Primary Assembly
hsa-let-7b-5p	NM_001130916.2	2	1242.3	635.8	0.00424	0.0269	2	2	3.54e-10	13	1	0	10	312	0	0	202.8	0	0	22	6285	13	22	1471	1480	10	10	0	read	NM_001130916.2	9606	7046	TGFBR1	AAT5|ACVRLK4|ALK-5|ALK5|ESS1|LDS1|LDS1A|LDS2A|MSSE|SKR4|TBR-i|TBRI|TGFR-1|tbetaR-I	transforming growth factor beta receptor 1	TGF-beta receptor type-1|activin A receptor type II-like kinase, 53kDa|activin A receptor type II-like protein kinase of 53kD|activin receptor-like kinase 5|mutant transforming growth factor beta receptor I|serine/threonine-protein kinase receptor R4|transforming growth factor beta receptor I|transforming growth factor-beta receptor type I	NM_001130916.2	NP_001124388.1	NC_000009.12	protein-coding	REVIEWED	9	+	99104037	99154191	Reference GRCh38.p12 Primary Assembly
hsa-let-7b-5p	NM_001128925.1	1	676	676	0.00031	0.00521	2	2	3.54e-10	13	1	0	9	320	0	0	232	0	0	22	2385	14	22	1282	1290	9	9	0	read	NM_001128925.1	9606	1562	CYP2C18	CPCI|CYP2C|CYP2C17|P450-6B/29C|P450IIC17	cytochrome P450 family 2 subfamily C member 18	cytochrome P450 2C18|(S)-mephenytoin hydroxylase associated cytochrome P450|CYPIIC18|cytochrome P450, family 2, subfamily C, polypeptide 18|cytochrome P450, subfamily IIC (mephenytoin 4-hydroxylase), polypeptide 17|cytochrome P450, subfamily IIC (mephenytoin 4-hydroxylase), polypeptide 18|cytochrome P450-6B/29C|flavoprotein-linked monooxygenase|microsomal monooxygenase|unspecific monooxygenase	NM_001128925.1	NP_001122397.1	NC_000010.11	protein-coding	REVIEWED	10	+	94683493	94736189	Reference GRCh38.p12 Primary Assembly
hsa-let-7b-5p	NM_001127208.2	1	624.8	624.8	0.00848	0.0317	2	2	3.54e-10	7.5	1	1	20	252	8	0	243.8	0	0	22	9796	3	22	8280	8298	20	19	0	read	NM_001127208.2	9606	54790	TET2	KIAA1546|MDS	tet methylcytosine dioxygenase 2	methylcytosine dioxygenase TET2|probable methylcytosine dioxygenase TET2|tet oncogene family member 2	NM_001127208.2	NP_001120680.1	NC_000004.12	protein-coding	REVIEWED	4	+	105145874	105279802	Reference GRCh38.p12 Primary Assembly
hsa-let-7b-5p	NM_001099666.1	4	2243.5	623.1	0.000127	0.00241	2	2	3.54e-10	9	1	0	19	244	12	0	242.1	0	0	22	10057	4	22	2736	2754	19	19	0	read	NM_001099666.1	9606	375743	PTAR1	-	protein prenyltransferase alpha subunit repeat containing 1	protein prenyltransferase alpha subunit repeat-containing protein 1|4930428J16Rik	NM_001099666.1	NP_001093136.1	NC_000009.12	protein-coding	VALIDATED	9	-	69709521	69760049	Reference GRCh38.p12 Primary Assembly
hsa-let-7b-5p	NM_001080470.1	1	610	610	0.000354	0.00655	2	2	3.54e-10	10	1	0	19	240	12	0	233	0	0	22	5080	3	21	3974	3992	19	19	0	read	NM_001080470.1	9606	90874	ZNF697	-	zinc finger protein 697	zinc finger protein 697	NM_001080470.1	NP_001073939.1	NC_000001.11	protein-coding	VALIDATED	1	-	119619376	119648172	Reference GRCh38.p12 Primary Assembly
hsa-let-7b-5p	NR_136611.1	1	540.6	540.6	0.0219	0.0457	1	2	0.00175	8.5	1	1	19	248	12	0	194.6	0	0	22	2679	4	21	1864	1882	18	19	0	read	NR_136611.1	9606	56965	PARP6	ARTD17|PARP-6-B1|PARP-6-C|pART17	poly(ADP-ribose) polymerase family member 6	poly [ADP-ribose] polymerase 6|ADP-ribosyltransferase diphtheria toxin-like 17|PARP-6	NR_136611.1	-	NC_000015.10	protein-coding	VALIDATED	15	-	72241180	72272574	Reference GRCh38.p12 Primary Assembly
hsa-let-7b-5p	NR_136585.1	1	648.4	648.4	0.0004	0.00277	1	1	6.54e-06	13	1	0	9	320	0	0	244.4	0	0	22	5848	14	22	5115	5123	9	9	0	read	NR_136585.1	9606	5599	MAPK8	JNK|JNK-46|JNK1|JNK1A2|JNK21B1/2|PRKM8|SAPK1|SAPK1c	mitogen-activated protein kinase 8	mitogen-activated protein kinase 8|JUN N-terminal kinase|MAP kinase 8|c-Jun N-terminal kinase 1|mitogen-activated protein kinase 8 isoform JNK1 alpha1|mitogen-activated protein kinase 8 isoform JNK1 beta2|stress-activated protein kinase 1|stress-activated protein kinase 1c	NR_136585.1	-	NC_000010.11	protein-coding	REVIEWED	10	+	48306638	48439359	Reference GRCh38.p12 Primary Assembly
hsa-let-7b-5p	NR_136399.1	1	534	534	0.00497	0.0299	1	1	6.54e-06	6.5	1	0	20	248	8	0	173	0	0	22	6020	2	21	2239	2258	20	20	0	read	NR_136399.1	9606	3416	IDE	INSULYSIN	insulin degrading enzyme	insulin-degrading enzyme|Abeta-degrading protease|insulin protease|insulinase	NR_136399.1	-	NC_000010.11	protein-coding	REVIEWED	10	-	92451683	92574094	Reference GRCh38.p12 Primary Assembly
hsa-let-7b-5p	NR_135486.1	2	266.1	185.8	0.115	0.128	1	1	6.54e-06	7	1	0	18	32	0	0	48.8	0	0	22	7496	5	22	522	539	18	18	11	read	NR_135486.1	9606	54878	DPP8	DP8|DPRP-1|DPRP1|MST097|MSTP097|MSTP135|MSTP141	dipeptidyl peptidase 8	dipeptidyl peptidase 8|DPP VIII|dipeptidyl peptidase IV-related protein 1|dipeptidyl peptidase VIII|prolyl dipeptidase DPP8	NR_135486.1	-	NC_000015.10	protein-coding	REVIEWED	15	-	65442462	65517712	Reference GRCh38.p12 Primary Assembly
hsa-let-7b-5p	NR_135152.1	1	540.3	540.3	0.00315	0.00829	1	1	6.54e-06	10.5	1	0	15	244	0	0	206.3	0	0	22	3070	8	22	1233	1247	15	15	0	read	NR_135152.1	9606	1677	DFFB	CAD|CPAN|DFF-40|DFF2|DFF40	DNA fragmentation factor subunit beta	DNA fragmentation factor subunit beta|DNA fragmentation factor 40 kDa subunit|DNA fragmentation factor, 40kDa, beta polypeptide (caspase-activated DNase)|caspase-activated DNase|caspase-activated deoxyribonuclease|caspase-activated nuclease	NR_135152.1	-	NC_000001.11	protein-coding	REVIEWED	1	+	3857266	3885428	Reference GRCh38.p12 Primary Assembly
hsa-let-7b-5p	NR_135075.1	1	592.5	592.5	0.0044	0.0277	1	1	6.54e-06	6.5	1	1	22	252	24	0	233.5	0	0	22	1590	1	22	1530	1550	22	21	0	read	NR_135075.1	9606	54432	YIPF1	DJ167A19.1|FinGER1	Yip1 domain family member 1	protein YIPF1|YIP1 family member 1	NR_135075.1	-	NC_000001.11	protein-coding	VALIDATED	1	-	53851718	53889830	Reference GRCh38.p12 Primary Assembly
hsa-let-7b-5p	NR_133636.1	1	511.1	511.1	0	0	1	1	6.54e-06	11	1	0	12	252	0	0	167.1	0	0	22	1610	11	22	258	269	12	12	11	read	NR_133636.1	9606	56063	TMEM234	AASL548|C1orf91|PRO1105|RP4-622L5|dJ622L5.7	transmembrane protein 234	transmembrane protein 234	NR_133636.1	-	NC_000001.11	protein-coding	VALIDATED	1	-	32204806	32222370	Reference GRCh38.p12 Primary Assembly
hsa-let-7b-5p	NR_130968.1	1	235.3	235.3	0.164	0.191	1	1	6.54e-06	9.5	1	0	14	80	-10	0	69.3	0	0	22	3399	9	22	2071	2084	14	14	11	read	NR_130968.1	9606	124152	IQCK	-	IQ motif containing K	IQ domain-containing protein K	NR_130968.1	-	NC_000016.10	protein-coding	REVIEWED	16	+	19716455	19858466	Reference GRCh38.p12 Primary Assembly
hsa-let-7b-5p	NR_130643.1	1	621.3	621.3	1.52e-05	0.000163	1	1	6.54e-06	5.5	1	0	20	312	16	0	173.3	0	0	22	2216	3	22	1658	1677	20	20	0	read	NR_130643.1	9606	140883	ZNF280B	5'OY11.1|D87009.C22.3|SUHW2|ZNF279|ZNF632	zinc finger protein 280B	zinc finger protein 280B|suppressor of hairy wing homolog 2|zinc finger protein 279|zinc finger protein 632	NR_130643.1	-	NC_000022.11	protein-coding	REVIEWED	22	-	22484420	22509186	Reference GRCh38.p12 Primary Assembly
hsa-let-7b-5p	NR_130127.1	1	514.5	514.5	0.0064	0.01	1	1	6.54e-06	6.5	1	1	20	240	20	0	160.5	0	0	22	1069	2	21	220	238	20	19	0	read	NR_130127.1	9606	118472	ZNF511	-	zinc finger protein 511	zinc finger protein 511	NR_130127.1	-	NC_000010.11	protein-coding	VALIDATED	10	+	133308888	133313161	Reference GRCh38.p12 Primary Assembly
hsa-let-7b-5p	NR_123736.1	1	237.2	237.2	0.161	0.188	1	2	0.00175	4.5	1	1	22	24	52	0	63.2	0	0	22	4015	1	21	3696	3717	21	22	11	read	NR_123736.1	9606	51029	DESI2	C1orf121|CGI-146|DESI|DESI1|DeSI-2|FAM152A|PNAS-4|PPPDE1	desumoylating isopeptidase 2	deubiquitinase DESI2|desumoylating isopeptidase 2|PPPDE peptidase domain-containing protein 1|desumoylating isopeptidase 1|family with sequence similarity 152, member A	NR_123736.1	-	NC_000001.11	protein-coding	VALIDATED	1	+	244652759	244709033	Reference GRCh38.p12 Primary Assembly
hsa-let-7b-5p	NR_120489.1	1	566	566	0.00708	0.0205	1	1	6.54e-06	12.5	1	0	10	252	0	0	230	0	0	22	720	13	22	165	174	10	10	0	read	NR_120489.1	9606	10874	NMU	-	neuromedin U	neuromedin-U|neuromedin U precursor-related peptide/neuromedin U preproprotein|prepro-NMU	NR_120489.1	-	NC_000004.12	protein-coding	REVIEWED	4	-	55595228	55636697	Reference GRCh38.p12 Primary Assembly
hsa-let-7b-5p	NR_117084.1	1	151.2	151.2	0.312	0.336	1	1	6.54e-06	6.5	1	0	21	40	-44	0	51.2	0	0	22	2701	2	22	682	702	21	21	12	read	NR_117084.1	9606	23608	MKRN1	RNF61	makorin ring finger protein 1	E3 ubiquitin-protein ligase makorin-1|RING finger protein 61|RING-type E3 ubiquitin transferase makorin-1	NR_117084.1	-	NC_000007.14	protein-coding	REVIEWED	7	-	140453039	140479568	Reference GRCh38.p12 Primary Assembly
hsa-let-7b-5p	NR_110310.1	2	1096.1	568.6	0.0019	0.00633	1	1	6.54e-06	8.5	1	1	19	244	4	0	243.6	0	0	22	1232	4	22	929	946	19	18	0	read	NR_110310.1	9606	84191	CIAO2A	CIA2A|FAM96A	cytosolic iron-sulfur assembly component 2A	MIP18 family protein FAM96A|family with sequence similarity 96 member A	NR_110310.1	-	NC_000015.10	protein-coding	VALIDATED	15	-	64072558	64094007	Reference GRCh38.p12 Primary Assembly
hsa-let-7b-5p	NR_109848.1	1	586.7	586.7	0.00189	0.0044	1	4	0.0332	7.5	1	0	20	312	16	0	157.7	0	0	22	2741	3	22	1457	1476	20	20	0	read	NR_109848.1	9606	54896	PQLC2	-	PQ loop repeat containing 2	lysosomal amino acid transporter 1 homolog|PQ-loop repeat-containing protein 2	NR_109848.1	-	NC_000001.11	protein-coding	VALIDATED	1	+	19312245	19332610	Reference GRCh38.p12 Primary Assembly
hsa-let-7b-5p	NR_104423.1	1	694.2	694.2	0.000112	0.000897	1	1	6.54e-06	13	1	0	9	320	0	0	290.2	0	0	22	3926	14	22	3141	3149	9	9	0	read	NR_104423.1	9606	57380	MRS2	HPT|MRS2L	MRS2, magnesium transporter	magnesium transporter MRS2 homolog, mitochondrial|MRS2-like protein|MRS2-like, magnesium homeostasis factor|putative magnesium transporter	NR_104423.1	-	NC_000006.12	protein-coding	VALIDATED	6	+	24402907	24426193	Reference GRCh38.p12 Primary Assembly
hsa-let-7b-5p	NR_103725.1	1	520.2	520.2	0.0123	0.0353	1	1	6.54e-06	9.5	1	1	17	160	8	0	279.2	0	0	22	4178	5	21	3244	3259	17	16	0	read	NR_103725.1	9606	25898	RCHY1	ARNIP|CHIMP|PIRH2|PRO1996|RNF199|ZCHY|ZNF363	ring finger and CHY zinc finger domain containing 1	RING finger and CHY zinc finger domain-containing protein 1|CH-rich interacting match with PLAG1|E3 ubiquitin-protein ligase Pirh2|RING finger protein 199|RING-type E3 ubiquitin transferase RCHY1|androgen-receptor N-terminal-interacting protein|p53-induced protein with a RING-H2 domain|ring finger and CHY zinc finger domain containing 1, E3 ubiquitin protein ligase|zinc finger protein 363|zinc fi…	NR_103725.1	-	NC_000004.12	protein-coding	REVIEWED	4	-	75479036	75515056	Reference GRCh38.p12 Primary Assembly
hsa-let-7b-5p	NR_102367.1	1	553	553	0.000491	0.00734	1	1	6.54e-06	7	1	1	20	240	20	0	203	0	0	22	1559	2	21	1217	1235	20	19	0	read	NR_102367.1	9606	7108	TM7SF2	ANG1|DHCR14A|NET47	transmembrane 7 superfamily member 2	delta(14)-sterol reductase|C-14 sterol reductase|another new gene 1 protein|delta-14-SR|putative sterol reductase SR-1|sterol C14-reductase	NR_102367.1	-	NC_000011.10	protein-coding	VALIDATED	11	+	65111853	65116234	Reference GRCh38.p12 Primary Assembly
hsa-let-7b-5p	NR_073603.1	1	569.4	569.4	0.0127	0.0298	1	1	6.54e-06	7.5	1	0	22	252	4	0	218.4	0	0	22	4563	1	22	1379	1400	22	22	0	read	NR_073603.1	9606	9140	ATG12	APG12|APG12L|FBR93|HAPG12	autophagy related 12	ubiquitin-like protein ATG12|APG12 autophagy 12-like|ATG12 autophagy related 12 homolog|Apg12 (autophagy, yeast) homolog	NR_073603.1	-	NC_000005.10	protein-coding	VALIDATED	5	-	115828195	115841850	Reference GRCh38.p12 Primary Assembly
hsa-let-7b-5p	NR_073143.2	3	1538.8	538.1	0.0184	0.0352	1	1	6.54e-06	10.5	1	0	15	252	0	0	198.1	0	0	22	11850	8	22	1670	1684	15	15	0	read	NR_073143.2	9606	5241	PGR	NR3C3|PR	progesterone receptor	progesterone receptor|nuclear receptor subfamily 3 group C member 3	NR_073143.2	-	NC_000011.10	protein-coding	REVIEWED	11	-	101029623	101130680	Reference GRCh38.p12 Primary Assembly
hsa-let-7b-5p	NR_073093.1	1	602.9	602.9	0.0128	0.0384	1	1	6.54e-06	13	1	0	9	320	0	0	198.9	0	0	22	1206	14	22	196	204	9	9	0	read	NR_073093.1	9606	51660	MPC1	BRP44L|CGI-129|MPYCD|SLC54A1|dJ68L15.3	mitochondrial pyruvate carrier 1	mitochondrial pyruvate carrier 1|HSPC040 protein|brain protein 44-like protein	NR_073093.1	-	NC_000006.12	protein-coding	REVIEWED	6	-	166364918	166383012	Reference GRCh38.p12 Primary Assembly
hsa-let-7b-5p	NR_051979.1	1	530.8	530.8	0.0193	0.0356	1	1	6.54e-06	5.5	1	1	23	312	16	0	102.8	0	0	22	3626	1	22	683	705	22	23	0	read	NR_051979.1	9606	79711	IPO4	Imp4	importin 4	importin-4|imp4b|importin-4b|ran-binding protein 4|ranBP4	NR_051979.1	-	NC_000014.9	protein-coding	VALIDATED	14	-	24180218	24188917	Reference GRCh38.p12 Primary Assembly
hsa-let-7b-5p	NR_051953.1	1	602.4	602.4	0.00831	0.0165	1	1	6.54e-06	14.5	1	0	8	244	0	0	282.4	0	0	22	3275	15	22	3012	3019	8	8	0	read	NR_051953.1	9606	4212	MEIS2	CPCMR|HsT18361|MRG1	Meis homeobox 2	homeobox protein Meis2|Meis homolog 2|Meis1, myeloid ecotropic viral integration site 1 homolog 2|Meis1-related gene 1|TALE homeobox protein Meis2|meis1-related protein 1	NR_051953.1	-	NC_000015.10	protein-coding	REVIEWED	15	-	36891020	37101298	Reference GRCh38.p12 Primary Assembly
hsa-let-7b-5p	NR_046373.1	1	574	574	0.00579	0.0295	1	1	6.54e-06	6	1	0	22	244	36	0	191	0	0	22	1895	1	22	778	799	22	22	0	read	NR_046373.1	9606	5025	P2RX4	P2X4|P2X4R	purinergic receptor P2X 4	P2X purinoceptor 4|ATP receptor|ATP-gated cation channel protein|P2X receptor, subunit 4|purinergic receptor P2X, ligand gated ion channel, 4|purinergic receptor P2X4|purinoceptor P2X4	NR_046373.1	-	NC_000012.12	protein-coding	REVIEWED	12	+	121209860	121234105	Reference GRCh38.p12 Primary Assembly
hsa-let-7b-5p	NR_046336.1	1	224.1	224.1	0.196	0.222	1	1	6.54e-06	6	1	0	19	8	52	0	49.1	0	0	22	4927	3	21	4655	4673	19	19	11	read	NR_046336.1	9606	8603	FAM193A	C4orf8|RES4-22	family with sequence similarity 193 member A	protein FAM193A	NR_046336.1	-	NC_000004.12	protein-coding	VALIDATED	4	+	2535387	2732574	Reference GRCh38.p12 Primary Assembly
hsa-let-7b-5p	NR_046207.1	1	318.7	318.7	0.13	0.154	1	1	6.54e-06	7	1	0	19	152	24	0	40.7	0	0	22	6957	2	20	775	793	19	19	11	read	NR_046207.1	9606	6558	SLC12A2	BSC|BSC2|NKCC1|PPP1R141	solute carrier family 12 member 2	solute carrier family 12 member 2|basolateral Na-K-Cl symporter|bumetanide-sensitive sodium-(potassium)-chloride cotransporter 1|protein phosphatase 1, regulatory subunit 141|solute carrier family 12 (sodium/potassium/chloride transporter), member 2|solute carrier family 12 (sodium/potassium/chloride transporters), member 2	NR_046207.1	-	NC_000005.10	protein-coding	REVIEWED	5	+	128083790	128189687	Reference GRCh38.p12 Primary Assembly
hsa-let-7b-5p	NR_038352.1	1	611.5	611.5	0.000119	0.00343	1	1	6.54e-06	14	1	0	9	252	0	0	284.5	0	0	22	9918	14	22	9170	9178	9	9	0	read	NR_038352.1	9606	167227	DCP2	NUDT20	decapping mRNA 2	m7GpppN-mRNA hydrolase|DCP2 decapping enzyme homolog|hDpc|mRNA-decapping enzyme 2|nudix (nucleoside diphosphate linked moiety X)-type motif 20	NR_038352.1	-	NC_000005.10	protein-coding	REVIEWED	5	+	112976701	113022194	Reference GRCh38.p12 Primary Assembly
hsa-let-7b-5p	NR_036493.1	1	538	538	0.00965	0.0333	1	1	6.54e-06	11.5	1	0	16	240	0	0	218	0	0	22	3608	6	21	560	575	16	16	0	read	NR_036493.1	9606	5824	PEX19	D1S2223E|HK33|PBD12A|PMP1|PMPI|PXF|PXMP1	peroxisomal biogenesis factor 19	peroxisomal biogenesis factor 19|33 kDa housekeeping protein|housekeeping gene, 33kD|peroxin-19|peroxisomal farnesylated protein	NR_036493.1	-	NC_000001.11	protein-coding	REVIEWED	1	-	160276808	160285150	Reference GRCh38.p12 Primary Assembly
hsa-let-7b-5p	NR_033465.1	1	585.4	585.4	0.000228	0.00497	1	2	0.00175	13.5	1	0	9	312	0	0	191.4	0	0	22	1654	14	22	596	604	9	9	0	read	NR_033465.1	9606	115024	NT5C3B	NT5C3L|cN-IIIB	5'-nucleotidase, cytosolic IIIB	7-methylguanosine phosphate-specific 5'-nucleotidase|5'-nucleotidase, cytosolic III-like|7-methylguanosine nucleotidase|N(7)-methylguanylate 5'-phosphatase|cN-III-like protein|cytosolic 5'-nucleotidase 3B|cytosolic 5'-nucleotidase III-like protein	NR_033465.1	-	NC_000017.11	protein-coding	VALIDATED	17	-	41825081	41836275	Reference GRCh38.p12 Primary Assembly
hsa-let-7b-5p	NR_033406.1	1	563.8	563.8	0.0136	0.0307	1	1	6.54e-06	7	1	0	22	312	8	0	142.8	0	0	22	2340	1	22	1979	2000	22	22	0	read	NR_033406.1	9606	27343	POLL	BETAN|POLKAPPA	DNA polymerase lambda	DNA polymerase lambda|DNA polymerase beta-2|DNA polymerase beta-N|DNA polymerase kappa|polymerase (DNA directed), lambda|polymerase (DNA) lambda	NR_033406.1	-	NC_000010.11	protein-coding	REVIEWED	10	-	101578881	101588318	Reference GRCh38.p12 Primary Assembly
hsa-let-7b-5p	NR_030697.1	1	572.9	572.9	0.00141	0.00395	1	1	6.54e-06	10.5	1	0	17	312	8	0	168.9	0	0	22	706	6	22	425	441	17	17	0	read	NR_030697.1	9606	58485	TRAPPC1	BET5|MUM2	trafficking protein particle complex 1	trafficking protein particle complex subunit 1|BET5 homolog|MUM-2|melanoma ubiquitous mutated 2|multiple myeloma protein 2	NR_030697.1	-	NC_000017.11	protein-coding	REVIEWED	17	-	7930344	7931998	Reference GRCh38.p12 Primary Assembly
hsa-let-7b-5p	NR_027830.1	1	669.8	669.8	0.000386	0.00165	1	1	6.54e-06	4.5	1	1	22	252	16	0	308.8	0	0	22	5928	1	22	1806	1826	22	21	0	read	NR_027830.1	9606	55973	BCAP29	BAP29	B cell receptor associated protein 29	B-cell receptor-associated protein 29|BCR-associated protein 29	NR_027830.1	-	NC_000007.14	protein-coding	VALIDATED	7	+	107579976	107623316	Reference GRCh38.p12 Primary Assembly
hsa-let-7b-5p	NR_027397.1	1	580.1	580.1	0.00921	0.0243	1	1	6.54e-06	12	1	0	14	240	0	0	261.1	0	0	22	2587	8	21	468	481	14	14	0	read	NR_027397.1	9606	92344	GORAB	GO|NTKLBP1|SCYL1BP1	golgin, RAB6 interacting	RAB6-interacting golgin|N-terminal kinase-like-binding protein 1|NTKL-binding protein 1|SCY1-like 1-binding protein 1|SCYL1-BP1|SCYL1-binding protein 1|hNTKL-BP1	NR_027397.1	-	NC_000001.11	protein-coding	REVIEWED	1	+	170532121	170553833	Reference GRCh38.p12 Primary Assembly
hsa-let-7b-5p	NR_026698.1	3	1394.8	549.3	0.0161	0.033	1	1	6.54e-06	8.5	1	0	22	244	4	0	220.3	0	0	22	7012	1	22	3619	3640	22	22	0	read	NR_026698.1	9606	3836	KPNA1	IPOA5|NPI-1|RCH2|SRP1	karyopherin subunit alpha 1	importin subunit alpha-5|RAG cohort protein 2|SRP1-beta|importin alpha 5|importin subunit alpha-1|importin-alpha-S1|karyopherin alpha 1 (importin alpha 5)|nucleoprotein interactor 1|recombination activating gene cohort 2	NR_026698.1	-	NC_000003.12	protein-coding	REVIEWED	3	-	122421900	122514938	Reference GRCh38.p12 Primary Assembly
hsa-let-7b-5p	NR_023351.2	1	562.5	562.5	0.00978	0.0271	1	1	6.54e-06	7.5	1	0	21	244	12	0	208.5	0	0	22	2951	2	22	1187	1207	21	21	0	read	NR_023351.2	9606	57213	SPRYD7	C13orf1|CLLD6	SPRY domain containing 7	SPRY domain-containing protein 7|CLL deletion region gene 6 protein|chronic lymphocytic leukemia deletion region gene 6 protein	NR_023351.2	-	NC_000013.11	protein-coding	VALIDATED	13	-	49912701	49936500	Reference GRCh38.p12 Primary Assembly
hsa-let-7b-5p	NR_003099.1	1	602.2	602.2	0.00143	0.00369	1	1	6.54e-06	7	1	0	21	312	16	0	175.2	0	0	22	4414	2	22	3399	3419	21	21	0	read	NR_003099.1	9606	10793	ZNF273	HZF9	zinc finger protein 273	zinc finger protein 273|zinc finger protein 9|zinc finger protein HZF9	NR_003099.1	-	NC_000007.14	protein-coding	REVIEWED	7	+	64882492	64932238	Reference GRCh38.p12 Primary Assembly
hsa-let-7b-5p	NM_206943.2	1	36.1	36.1	0.593	0.608	1	35	1	6.5	1	0	22	-152	28	0	61.1	0	0	22	6168	1	22	5196	5217	22	22	11	read	NM_206943.2	9606	4052	LTBP1	-	latent transforming growth factor beta binding protein 1	latent-transforming growth factor beta-binding protein 1|LTBP-1|TGF-beta1-BP-1|transforming growth factor beta-1-binding protein 1	NM_206943.2	NP_996826.2	NC_000002.12	protein-coding	REVIEWED	2	+	32902128	33399508	Reference GRCh38.p12 Primary Assembly
hsa-let-7b-5p	NM_206873.1	1	554.8	554.8	0.00116	0.0123	1	1	6.54e-06	8.5	1	0	19	248	8	0	202.8	0	0	22	1356	3	21	237	255	19	19	0	read	NM_206873.1	9606	5499	PPP1CA	PP-1A|PP1A|PP1alpha|PPP1A	protein phosphatase 1 catalytic subunit alpha	serine/threonine-protein phosphatase PP1-alpha catalytic subunit|protein phosphatase 1, catalytic subunit, alpha isoform|protein phosphatase 1, catalytic subunit, alpha isozyme|serine/threonine protein phosphatase PP1-alpha 1 catalytic subunit|testicular tissue protein Li 155	NM_206873.1	NP_996756.1	NC_000011.10	protein-coding	REVIEWED	11	-	67398180	67401904	Reference GRCh38.p12 Primary Assembly
hsa-let-7b-5p	NM_206866.2	1	600.4	600.4	0.00583	0.0224	1	5	0.0619	6.5	1	0	22	312	8	0	178.4	0	0	22	5769	1	22	4421	4442	22	22	0	read	NM_206866.2	9606	571	BACH1	BACH-1|BTBD24	BTB domain and CNC homolog 1	transcription regulator protein BACH1|BTB and CNC homology 1, basic leucine zipper transcription factor 1|basic region leucine zipper transcriptional regulator BACH1	NM_206866.2	NP_996749.1	NC_000021.9	protein-coding	REVIEWED	21	+	29298794	29361895	Reference GRCh38.p12 Primary Assembly
hsa-let-7b-5p	NM_205843.2	1	246.4	246.4	0.173	0.203	1	1	6.54e-06	11	1	0	12	128	0	0	22.4	0	0	22	8086	11	22	150	161	12	12	11	read	NM_205843.2	9606	4782	NFIC	CTF|CTF5|NF-I|NFI	nuclear factor I C	nuclear factor 1 C-type|CCAAT-box-binding transcription factor|NF-I/C|NF1-C|TGGCA-binding protein|nuclear factor I/C (CCAAT-binding transcription factor)	NM_205843.2	NP_995315.1	NC_000019.10	protein-coding	REVIEWED	19	+	3359562	3469216	Reference GRCh38.p12 Primary Assembly
hsa-let-7b-5p	NM_203343.2	1	553.2	553.2	0.0153	0.0241	1	3	0.0122	7	1	0	20	244	8	0	199.2	0	0	22	5694	3	22	3196	3215	20	20	0	read	NM_203343.2	9606	2035	EPB41	4.1R|EL1|HE	erythrocyte membrane protein band 4.1	protein 4.1|EPB4.1|P4.1|band 4.1|elliptocytosis 1, RH-linked|erythrocyte surface protein band 4.1	NM_203343.2	NP_976218.1	NC_000001.11	protein-coding	REVIEWED	1	+	28887090	29120045	Reference GRCh38.p12 Primary Assembly
hsa-let-7b-5p	NM_201384.2	2	629.6	540.7	0.0186	0.0378	1	1	6.54e-06	9.5	1	0	20	312	4	0	139.7	0	0	22	14818	3	22	11598	11617	20	20	0	read	NM_201384.2	9606	5339	PLEC	EBS1|EBSMD|EBSND|EBSO|EBSOG|EBSPA|HD1|LGMD2Q|PCN|PLEC1|PLEC1b|PLTN	plectin	plectin|hemidesmosomal protein 1|plectin 1, intermediate filament binding protein 500kDa	NM_201384.2	NP_958786.1	NC_000008.11	protein-coding	REVIEWED	8	-	143915146	143976799	Reference GRCh38.p12 Primary Assembly
hsa-let-7b-5p	NM_199421.1	3	1690.8	672.2	0.00017	0.00224	1	18	0.457	11	1	0	12	320	0	0	261.2	0	0	22	7029	11	22	3727	3738	12	12	0	read	NM_199421.1	9606	122809	SOCS4	SOCS7	suppressor of cytokine signaling 4	suppressor of cytokine signaling 4|SH2 domain containing SOCS box protein|SOCS-4|SOCS-7|suppressor of cytokine signaling 7	NM_199421.1	NP_955453.1	NC_000014.9	protein-coding	REVIEWED	14	+	55027125	55049488	Reference GRCh38.p12 Primary Assembly
hsa-let-7b-5p	NM_199189.2	2	1052.9	555.9	0.00904	0.028	1	5	0.0619	9.5	1	0	20	240	4	0	228.9	0	0	22	5604	2	21	531	550	20	20	0	read	NM_199189.2	9606	9782	MATR3	ALS21|MPD2|VCPDM	matrin 3	matrin-3|vocal cord and pharyngeal weakness with distal myopathy	NM_199189.2	NP_954659.1	NC_000005.10	protein-coding	REVIEWED	5	+	139273751	139331676	Reference GRCh38.p12 Primary Assembly
hsa-let-7b-5p	NM_199078.2	2	1086.1	573.3	0.000549	0.00389	1	1	6.54e-06	14	1	0	8	312	0	0	181.3	0	0	22	4772	15	22	1113	1120	8	8	0	read	NM_199078.2	9606	26505	CNNM3	ACDP3	cyclin and CBS domain divalent metal cation transport mediator 3	metal transporter CNNM3|ancient conserved domain protein 3|ancient conserved domain-containing protein 3|cyclin-M3	NM_199078.2	NP_951060.1	NC_000002.12	protein-coding	VALIDATED	2	+	96814945	96837108	Reference GRCh38.p12 Primary Assembly
hsa-let-7b-5p	NM_198900.2	2	671.7	554.1	0.00604	0.0206	1	1	6.54e-06	8	1	0	19	248	8	0	199.1	0	0	22	11039	3	21	8166	8184	19	19	0	read	NM_198900.2	9606	91010	FMNL3	FHOD3|FRL2|WBP-3|WBP3	formin like 3	formin-like protein 3|WW domain binding protein 3|formin homology 2 domain-containing protein 3	NM_198900.2	NP_944489.2	NC_000012.12	protein-coding	VALIDATED	12	-	49636498	49707413	Reference GRCh38.p12 Primary Assembly
hsa-let-7b-5p	NM_198459.3	1	564.3	564.3	0.000517	0.00544	1	1	6.54e-06	8.5	1	1	20	244	24	0	217.3	0	0	22	3974	4	22	752	771	19	20	0	read	NM_198459.3	9606	163259	DENND2C	dJ1156J9.1	DENN domain containing 2C	DENN domain-containing protein 2C|DENN/MADD domain containing 2C|RP5-1156J9.1	NM_198459.3	NP_940861.3	NC_000001.11	protein-coding	VALIDATED	1	-	114584574	114670110	Reference GRCh38.p12 Primary Assembly
hsa-let-7b-5p	NM_198449.2	1	580	580	0.00195	0.0129	1	1	6.54e-06	11	1	0	14	312	0	0	182	0	0	22	4309	9	22	3721	3734	14	14	0	read	NM_198449.2	9606	133418	EMB	GP70	embigin	embigin|embigin homolog	NM_198449.2	NP_940851.1	NC_000005.10	protein-coding	REVIEWED	5	-	50396191	50443298	Reference GRCh38.p12 Primary Assembly
hsa-let-7b-5p	NM_183232.2	2	1103.6	562.6	0.00816	0.0231	1	1	6.54e-06	8.5	1	0	20	244	8	0	223.6	0	0	22	9452	3	22	7269	7288	20	20	0	read	NM_183232.2	9606	22806	IKZF3	AIO|AIOLOS|ZNFN1A3	IKAROS family zinc finger 3	zinc finger protein Aiolos|zinc finger DNA binding protein Aiolos|zinc finger protein, subfamily 1A, 3 (Aiolos)	NM_183232.2	NP_899055.1	NC_000017.11	protein-coding	REVIEWED	17	-	39757714	39864187	Reference GRCh38.p12 Primary Assembly
hsa-let-7b-5p	NM_182964.5	1	518	518	0.00242	0.017	1	1	6.54e-06	10.5	1	0	16	312	0	0	116	0	0	22	11020	7	22	2322	2337	16	16	0	read	NM_182964.5	9606	89797	NAV2	HELAD1|POMFIL2|RAINB1|STEERIN2|UNC53H2	neuron navigator 2	neuron navigator 2|helicase, APC down-regulated 1|pore membrane and/or filament-interacting-like protein 2|retinoic acid inducible gene in neuroblastoma 1|steerin-2|unc-53 homolog 2	NM_182964.5	NP_892009.3	NC_000011.10	protein-coding	REVIEWED	11	+	19345199	20121600	Reference GRCh38.p12 Primary Assembly
hsa-let-7b-5p	NM_182899.4	1	239.8	239.8	0.284	0.322	1	1	6.54e-06	7	1	1	18	40	52	0	51.8	0	0	22	8210	5	21	7549	7566	17	18	11.5	read	NM_182899.4	9606	9586	CREB5	CRE-BPA|CREB-5	cAMP responsive element binding protein 5	cyclic AMP-responsive element-binding protein 5|cAMP response element-binding protein CRE-BPa	NM_182899.4	NP_878902.2	NC_000007.14	protein-coding	REVIEWED	7	+	28299320	28825893	Reference GRCh38.p12 Primary Assembly
hsa-let-7b-5p	NM_182580.2	1	531.9	531.9	0.00287	0.0107	1	1	6.54e-06	14	1	0	8	312	0	0	139.9	0	0	22	4944	15	22	4833	4840	8	8	0	read	NM_182580.2	9606	284613	CYB561D1	-	cytochrome b561 family member D1	cytochrome b561 domain-containing protein 1|cytochrome b-561 domain containing 1	NM_182580.2	NP_872386.1	NC_000001.11	protein-coding	VALIDATED	1	+	109493605	109500440	Reference GRCh38.p12 Primary Assembly
hsa-let-7b-5p	NM_182569.3	1	652.3	652.3	0.000132	0.00351	1	1	6.54e-06	9.5	1	0	17	252	12	0	299.3	0	0	22	3296	6	22	1193	1209	17	17	0	read	NM_182569.3	9606	284161	GDPD1	GDE4	glycerophosphodiester phosphodiesterase domain containing 1	lysophospholipase D GDPD1|glycerophosphodiester phosphodiesterase 4|glycerophosphodiester phosphodiesterase domain-containing protein 1	NM_182569.3	NP_872375.2	NC_000017.11	protein-coding	REVIEWED	17	+	59220466	59275969	Reference GRCh38.p12 Primary Assembly
hsa-let-7b-5p	NM_175907.5	1	551.7	551.7	0.00373	0.0281	1	1	6.54e-06	13.5	1	0	9	252	0	0	219.7	0	0	22	7744	14	22	1394	1402	9	9	0	read	NM_175907.5	9606	284273	ZADH2	PRG-3	zinc binding alcohol dehydrogenase domain containing 2	prostaglandin reductase 3|zinc-binding alcohol dehydrogenase domain-containing protein 2	NM_175907.5	NP_787103.1	NC_000018.10	protein-coding	VALIDATED	18	-	75195107	75209505	Reference GRCh38.p12 Primary Assembly
hsa-let-7b-5p	NM_174916.2	1	125.5	125.5	0.328	0.363	1	1	6.54e-06	7	1	0	21	32	-60	0	52.5	0	0	22	7758	2	22	3424	3444	21	21	11	read	NM_174916.2	9606	197131	UBR1	JBS	ubiquitin protein ligase E3 component n-recognin 1	E3 ubiquitin-protein ligase UBR1|E3a ligase|N-recognin-1|RING-type E3 ubiquitin transferase UBR1|ubiquitin ligase E3 alpha-I|ubiquitin-protein ligase E3-alpha|ubiquitin-protein ligase E3-alpha-1|ubiquitin-protein ligase E3-alpha-I	NM_174916.2	NP_777576.1	NC_000015.10	protein-coding	REVIEWED	15	-	42942896	43106087	Reference GRCh38.p12 Primary Assembly
hsa-let-7b-5p	NM_173686.2	1	608	608	0.00429	0.0213	1	1	6.54e-06	8	1	1	20	312	8	0	200	0	0	22	2038	4	22	1965	1984	19	20	0	read	NM_173686.2	9606	541565	C8orf58	-	chromosome 8 open reading frame 58	uncharacterized protein C8orf58	NM_173686.2	NP_775957.2	NC_000008.11	protein-coding	VALIDATED	8	+	22599600	22604149	Reference GRCh38.p12 Primary Assembly
hsa-let-7b-5p	NM_173601.1	1	657.5	657.5	0.00111	0.0101	1	1	6.54e-06	11	1	0	13	312	0	0	254.5	0	0	22	7509	10	22	2516	2528	13	13	0	read	NM_173601.1	9606	283464	GXYLT1	GLT8D3	glucoside xylosyltransferase 1	glucoside xylosyltransferase 1|glycosyltransferase 8 domain containing 3|glycosyltransferase 8 domain-containing protein 3	NM_173601.1	NP_775872.1	NC_000012.12	protein-coding	VALIDATED	12	-	42081844	42144870	Reference GRCh38.p12 Primary Assembly
hsa-let-7b-5p	NM_173569.3	2	1078.1	555.6	0.00115	0.00709	1	1	6.54e-06	7	1	0	22	312	4	0	143.6	0	0	22	14461	1	22	3852	3873	22	22	0	read	NM_173569.3	9606	254048	UBN2	-	ubinuclein 2	ubinuclein-2	NM_173569.3	NP_775840.3	NC_000007.14	protein-coding	VALIDATED	7	+	139228407	139329420	Reference GRCh38.p12 Primary Assembly
hsa-let-7b-5p	NM_170681.2	1	672.7	672.7	0.000248	0.00493	1	1	6.54e-06	8	1	0	20	312	4	0	259.7	0	0	22	2420	3	22	2329	2348	20	20	0	read	NM_170681.2	9606	84340	GFM2	EF-G2mt|EFG2|MRRF2|MST027|MSTP027|RRF2|RRF2mt|hEFG2|mEF-G 2	G elongation factor mitochondrial 2	ribosome-releasing factor 2, mitochondrial|mitochondrial elongation factor G2|mitochondrial ribosome recycling factor 2	NM_170681.2	NP_733781.1	NC_000005.10	protein-coding	REVIEWED	5	-	74721203	74767370	Reference GRCh38.p12 Primary Assembly
hsa-let-7b-5p	NM_153831.3	1	522.5	522.5	0.0219	0.0484	1	1	6.54e-06	10	1	0	15	244	0	0	186.5	0	0	22	4561	8	22	2099	2113	15	15	0	read	NM_153831.3	9606	5747	PTK2	FADK|FAK|FAK1|FRNK|PPP1R71|p125FAK|pp125FAK	protein tyrosine kinase 2	focal adhesion kinase 1|FADK 1|FAK-related non-kinase polypeptide|PTK2 protein tyrosine kinase 2|focal adhesion kinase isoform FAK-Del33|focal adhesion kinase-related nonkinase|protein phosphatase 1 regulatory subunit 71	NM_153831.3	NP_722560.1	NC_000008.11	protein-coding	REVIEWED	8	-	140658381	141002078	Reference GRCh38.p12 Primary Assembly
hsa-let-7b-5p	NM_153603.3	1	89.4	89.4	0.424	0.456	1	1	6.54e-06	9	1	0	15	-40	-10	0	38.4	0	0	22	2943	6	20	1878	1892	15	15	11	read	NM_153603.3	9606	91949	COG7	CDG2E	component of oligomeric golgi complex 7	conserved oligomeric Golgi complex subunit 7|COG complex subunit 7	NM_153603.3	NP_705831.1	NC_000016.10	protein-coding	REVIEWED	16	-	23388492	23453214	Reference GRCh38.p12 Primary Assembly
hsa-let-7b-5p	NM_152856.2	1	538.9	538.9	0.000908	0.00729	1	1	6.54e-06	8.5	1	0	20	312	4	0	128.9	0	0	22	3178	3	22	1521	1540	20	20	0	read	NM_152856.2	9606	8241	RBM10	DXS8237E|GPATC9|GPATCH9|S1-1|TARPS|ZRANB5	RNA binding motif protein 10	RNA-binding protein 10|RNA-binding protein S1-1|g patch domain-containing protein 9	NM_152856.2	NP_690595.1	NC_000023.11	protein-coding	REVIEWED	X	+	47145195	47186814	Reference GRCh38.p12 Primary Assembly
hsa-let-7b-5p	NM_152695.5	1	84.3	84.3	0.503	0.527	1	1	6.54e-06	11	1	0	12	-52	-10	0	54.3	0	0	22	4059	6	17	1172	1183	12	12	11	read	NM_152695.5	9606	203523	ZNF449	ZSCAN19	zinc finger protein 449	zinc finger protein 449|zinc finger and SCAN domain-containing protein 19	NM_152695.5	NP_689908.3	NC_000023.11	protein-coding	REVIEWED	X	+	135344769	135363412	Reference GRCh38.p12 Primary Assembly
hsa-let-7b-5p	NM_152511.4	1	535.6	535.6	0.00234	0.00892	1	1	6.54e-06	9	1	0	22	312	4	0	138.6	0	0	22	3065	1	22	2487	2508	22	22	0	read	NM_152511.4	9606	150290	DUSP18	DSP18|DUSP20|LMWDSP20	dual specificity phosphatase 18	dual specificity protein phosphatase 18|low molecular weight dual specificity phosphatase 20	NM_152511.4	NP_689724.3	NC_000022.11	protein-coding	VALIDATED	22	-	30652050	30667889	Reference GRCh38.p12 Primary Assembly
hsa-let-7b-5p	NM_152487.2	1	603.4	603.4	0.000207	0.00324	1	1	6.54e-06	13.5	1	0	9	312	0	0	209.4	0	0	22	6836	14	22	581	589	9	9	0	read	NM_152487.2	9606	148534	TMEM56	-	transmembrane protein 56	transmembrane protein 56	NM_152487.2	NP_689700.1	NC_000001.11	protein-coding	VALIDATED	1	+	95092516	95197606	Reference GRCh38.p12 Primary Assembly
hsa-let-7b-5p	NM_152352.3	1	521.2	521.2	0.00347	0.0117	1	1	6.54e-06	11.5	1	0	16	240	0	0	200.2	0	0	22	4252	6	21	4190	4205	16	16	0	read	NM_152352.3	9606	125228	FAM210A	C18orf19|HsT2329	family with sequence similarity 210 member A	protein FAM210A|uncharacterized protein C18orf19	NM_152352.3	NP_689565.2	NC_000018.10	protein-coding	VALIDATED	18	-	13663346	13726591	Reference GRCh38.p12 Primary Assembly
hsa-let-7b-5p	NM_152268.3	1	633	633	0.000212	0.00286	1	2	0.00175	13	1	0	9	320	0	0	229	0	0	22	2403	14	22	2302	2310	9	9	0	read	NM_152268.3	9606	25973	PARS2	MT-PRORS|proRS	prolyl-tRNA synthetase 2, mitochondrial	probable proline--tRNA ligase, mitochondrial|proline tRNA ligase 2, mitochondrial (putative)|prolyl-tRNA synthetase 2, mitochondrial (putative)	NM_152268.3	NP_689481.2	NC_000001.11	protein-coding	REVIEWED	1	-	54756897	54764552	Reference GRCh38.p12 Primary Assembly
hsa-let-7b-5p	NM_145251.3	1	514.6	514.6	0.018	0.0453	1	1	6.54e-06	7.5	1	1	22	152	8	0	276.6	0	0	22	4879	1	21	4839	4860	21	22	0	read	NM_145251.3	9606	6815	STYX	-	serine/threonine/tyrosine interacting protein	serine/threonine/tyrosine-interacting protein|protein tyrosine phosphatase-like protein	NM_145251.3	NP_660294.1	NC_000014.9	protein-coding	REVIEWED	14	+	52730158	52774988	Reference GRCh38.p12 Primary Assembly
hsa-let-7b-5p	NM_144666.2	1	187.2	187.2	0.35	0.387	1	1	6.54e-06	5.5	1	0	20	32	-4	0	43.2	0	0	22	14882	3	22	5545	5564	20	20	12	read	NM_144666.2	9606	144132	DNHD1	C11orf47|CCDC35|DHCD1|DNHD1L	dynein heavy chain domain 1	dynein heavy chain domain-containing protein 1|DNHD1 variant protein|coiled-coil domain containing 35|dynein heavy chain domain 1-like protein	NM_144666.2	NP_653267.2	NC_000011.10	protein-coding	VALIDATED	11	+	6497295	6572024	Reference GRCh38.p12 Primary Assembly
hsa-let-7b-5p	NM_139078.2	1	551.5	551.5	0.00124	0.00734	1	1	6.54e-06	6	1	1	23	312	16	0	133.5	0	0	22	2313	1	22	1120	1142	22	23	0	read	NM_139078.2	9606	8550	MAPKAPK5	MAPKAP-K5|MK-5|MK5|PRAK	mitogen-activated protein kinase-activated protein kinase 5	MAP kinase-activated protein kinase 5|MAPK-activated protein kinase 5|MAPKAP kinase 5|MAPKAPK-5|p38-regulated/activated protein kinase	NM_139078.2	NP_620777.1	NC_000012.12	protein-coding	REVIEWED	12	+	111841977	111902224	Reference GRCh38.p12 Primary Assembly
hsa-let-7b-5p	NM_138709.2	2	636.9	522.1	0.012	0.0351	1	1	6.54e-06	11	1	0	17	252	12	0	181.1	0	0	22	3722	6	22	1038	1054	17	17	0	read	NM_138709.2	9606	153090	DAB2IP	AF9Q34|AIP-1|AIP1|DIP1/2	DAB2 interacting protein	disabled homolog 2-interacting protein|ASK-interacting protein 1|ASK1-interacting protein 1|DAB2 interaction protein|DOC-2/DAB2 interactive protein|nGAP-like protein	NM_138709.2	NP_619723.1	NC_000009.12	protein-coding	VALIDATED	9	+	121566882	121785529	Reference GRCh38.p12 Primary Assembly
hsa-let-7b-5p	NM_138428.5	2	1104.1	592.2	0.00542	0.0232	1	1	6.54e-06	5.5	1	1	22	252	24	0	227.2	0	0	22	5771	1	22	4946	4966	22	21	0	read	NM_138428.5	9606	113444	SMIM12	C1orf212	small integral membrane protein 12	small integral membrane protein 12|UPF0767 protein C1orf212|alternative protein C1orf212	NM_138428.5	NP_612437.3	NC_000001.11	protein-coding	VALIDATED	1	-	34850361	34859815	Reference GRCh38.p12 Primary Assembly
hsa-let-7b-5p	NM_080667.6	1	549.5	549.5	0.00235	0.00926	1	1	6.54e-06	9	1	0	22	244	4	0	222.5	0	0	22	1324	1	22	394	415	22	22	0	read	NM_080667.6	9606	112942	CFAP36	BARTL1|CCDC104	cilia and flagella associated protein 36	cilia- and flagella-associated protein 36|coiled-coil domain containing 104|coiled-coil domain-containing protein 104	NM_080667.6	NP_542398.3	NC_000002.12	protein-coding	VALIDATED	2	+	55519594	55545079	Reference GRCh38.p12 Primary Assembly
hsa-let-7b-5p	NM_080599.2	1	615.5	615.5	0.000107	0.00324	1	1	6.54e-06	6	1	0	22	244	4	0	262.5	0	0	22	5387	1	22	2948	2969	22	22	0	read	NM_080599.2	9606	26019	UPF2	HUPF2|RENT2|smg-3	UPF2, regulator of nonsense mediated mRNA decay	regulator of nonsense transcripts 2|FRS2/UPF2/LEMD3 fusion|LEMD3/UPF2 fusion|UPF2 regulator of nonsense transcripts homolog|nonsense mRNA reducing factor 2|smg-3 homolog, nonsense mediated mRNA decay factor|up-frameshift suppressor 2 homolog|yeast Upf2p homolog	NM_080599.2	NP_542166.1	NC_000010.11	protein-coding	REVIEWED	10	-	11920021	12043169	Reference GRCh38.p12 Primary Assembly
hsa-let-7b-5p	NM_080476.4	1	536.7	536.7	0.00143	0.00713	1	1	6.54e-06	7	1	1	22	152	16	0	290.7	0	0	22	1833	1	21	395	416	21	22	0	read	NM_080476.4	9606	128869	PIGU	CDC91L1|GAB1	phosphatidylinositol glycan anchor biosynthesis class U	phosphatidylinositol glycan anchor biosynthesis class U protein|CDC91 (cell division cycle 91, S. cerevisiae, homolog)-like 1|GPI transamidase component PIG-U|GPI transamidase subunit|cell division cycle 91-like 1 protein|cell division cycle protein 91-like 1|protein CDC91-like 1	NM_080476.4	NP_536724.1	NC_000020.11	protein-coding	REVIEWED	20	-	34560541	34677284	Reference GRCh38.p12 Primary Assembly
hsa-let-7b-5p	NM_057749.2	1	642.4	642.4	0.00404	0.0192	1	7	0.13	8	1	0	20	312	4	0	231.4	0	0	22	2739	3	22	882	901	20	20	0	read	NM_057749.2	9606	9134	CCNE2	CYCE2	cyclin E2	G1/S-specific cyclin-E2	NM_057749.2	NP_477097.1	NC_000008.11	protein-coding	REVIEWED	8	-	94880223	94896670	Reference GRCh38.p12 Primary Assembly
hsa-let-7b-5p	NM_054026.3	1	580.5	580.5	0.00296	0.0229	1	1	6.54e-06	9	1	0	22	252	0	0	248.5	0	0	22	1990	1	22	904	925	22	22	0	read	NM_054026.3	9606	29883	CNOT7	CAF-1|CAF1|Caf1a|hCAF-1	CCR4-NOT transcription complex subunit 7	CCR4-NOT transcription complex subunit 7|BTG1-binding factor 1|CCR4-associated factor 1|carbon catabolite repressor protein (CCR4)-associative factor 1	NM_054026.3	NP_473367.2	NC_000008.11	protein-coding	REVIEWED	8	-	17221980	17246908	Reference GRCh38.p12 Primary Assembly
hsa-let-7b-5p	NM_052817.2	2	1019.1	529.3	0.029	0.0505	1	1	6.54e-06	9.5	1	0	17	240	12	0	185.3	0	0	22	7255	5	21	6321	6337	17	17	0	read	NM_052817.2	9606	11043	MID2	FXY2|MRX101|RNF60|TRIM1	midline 2	probable E3 ubiquitin-protein ligase MID2|RING finger protein 60|RING-type E3 ubiquitin transferase MID2|midin 2|midline defect 2|tripartite motif protein 1|tripartite motif-containing protein 1	NM_052817.2	NP_438112.2	NC_000023.11	protein-coding	REVIEWED	X	+	107820452	107931636	Reference GRCh38.p12 Primary Assembly
hsa-let-7b-5p	NM_033281.5	1	588.2	588.2	0.000393	0.00325	1	1	6.54e-06	5.5	1	1	22	252	16	0	235.2	0	0	22	1329	1	22	309	329	22	21	0	read	NM_033281.5	9606	92259	MRPS36	DC47|MRP-S36	mitochondrial ribosomal protein S36	28S ribosomal protein S36, mitochondrial|S36mt	NM_033281.5	NP_150597.1	NC_000005.10	protein-coding	VALIDATED	5	+	69217745	69230157	Reference GRCh38.p12 Primary Assembly
hsa-let-7b-5p	NM_033157.3	1	533.9	533.9	0.00737	0.0188	1	1	6.54e-06	6.5	1	0	22	244	16	0	175.9	0	0	22	4551	1	22	3683	3704	22	22	0	read	NM_033157.3	9606	800	CALD1	CDM|H-CAD|HCAD|L-CAD|LCAD|NAG22	caldesmon 1	caldesmon|testis secretory sperm-binding protein Li 227n	NM_033157.3	NP_149347.2	NC_000007.14	protein-coding	REVIEWED	7	+	134779412	134970728	Reference GRCh38.p12 Primary Assembly
hsa-let-7b-5p	NM_033092.2	1	91.5	91.5	0.498	0.524	1	1	6.54e-06	8.5	1	0	18	-104	28	0	70.5	0	0	22	3659	4	21	1324	1341	18	18	11	read	NM_033092.2	9606	85363	TRIM5	RNF88|TRIM5alpha	tripartite motif containing 5	tripartite motif-containing protein 5|RING-type E3 ubiquitin transferase TRIM5|ring finger protein 88|tripartite motif containing 5 transcript variant iota|tripartite motif containing 5 transcript variant kappa|tripartite motif protein TRIM5	NM_033092.2	NP_149083.2	NC_000011.10	protein-coding	REVIEWED	11	-	5590905	5685108	Reference GRCh38.p12 Primary Assembly
hsa-let-7b-5p	NM_033089.6	1	535.6	535.6	0.00351	0.0152	1	3	0.0122	8.5	1	0	18	248	16	0	172.6	0	0	22	2773	4	21	2098	2115	18	18	0	read	NM_033089.6	9606	85364	ZCCHC3	C20orf99	zinc finger CCHC-type containing 3	zinc finger CCHC domain-containing protein 3|zinc finger, CCHC domain containing 3	NM_033089.6	NP_149080.2	NC_000020.11	protein-coding	VALIDATED	20	+	297562	300320	Reference GRCh38.p12 Primary Assembly
hsa-let-7b-5p	NM_033001.3	1	610.3	610.3	0.000926	0.0102	1	1	6.54e-06	13.5	1	0	10	244	0	0	289.3	0	0	22	4517	13	22	4443	4452	10	10	0	read	NM_033001.3	9606	2969	GTF2I	BAP135|BTKAP1|DIWS|GTFII-I|IB291|SPIN|TFII-I|WBS|WBSCR6	general transcription factor IIi	general transcription factor II-I|BTK-associated protein, 135kD|Bruton tyrosine kinase-associated protein 135|SRF-Phox1-interacting protein|Williams-Beuren syndrome chromosome region 6	NM_033001.3	NP_127494.1	NC_000007.14	protein-coding	REVIEWED	7	+	74657664	74760691	Reference GRCh38.p12 Primary Assembly
hsa-let-7b-5p	NM_032936.3	1	572.1	572.1	0.00136	0.00728	1	1	6.54e-06	6	1	0	22	244	12	0	217.1	0	0	22	882	1	22	450	471	22	22	0	read	NM_032936.3	9606	85025	TMEM60	C7orf35|DC32	transmembrane protein 60	transmembrane protein 60	NM_032936.3	NP_116325.1	NC_000007.14	protein-coding	VALIDATED	7	-	77793727	77798429	Reference GRCh38.p12 Primary Assembly
hsa-let-7b-5p	NM_032376.3	1	520.2	520.2	0.0031	0.0102	1	1	6.54e-06	12	1	0	16	240	0	0	202.2	0	0	22	1601	6	21	518	533	16	16	0	read	NM_032376.3	9606	84336	TMEM101	-	transmembrane protein 101	transmembrane protein 101|putative NF-kappa-B-activating protein 130	NM_032376.3	NP_115752.1	NC_000017.11	protein-coding	VALIDATED	17	-	44011187	44026045	Reference GRCh38.p12 Primary Assembly
hsa-let-7b-5p	NM_032227.3	1	537.9	537.9	0.00562	0.0153	1	1	6.54e-06	7	1	0	22	252	12	0	178.9	0	0	22	5584	1	22	4313	4334	22	22	0	read	NM_032227.3	9606	84187	TMEM164	bB360B22.3	transmembrane protein 164	transmembrane protein 164|RP13-360B22.2	NM_032227.3	NP_115603.2	NC_000023.11	protein-coding	VALIDATED	X	+	110002412	110184231	Reference GRCh38.p12 Primary Assembly
hsa-let-7b-5p	NM_032221.4	1	552.9	552.9	0.00463	0.0263	1	2	0.00175	8.5	1	0	21	252	8	0	206.9	0	0	22	10826	2	22	2616	2636	21	21	0	read	NM_032221.4	9606	84181	CHD6	CHD-6|CHD5|RIGB	chromodomain helicase DNA binding protein 6	chromodomain-helicase-DNA-binding protein 6|ATP-dependent helicase CHD6|helicase C-terminal domain- and SNF2 N-terminal domain-containing protein|radiation-induced gene B protein	NM_032221.4	NP_115597.3	NC_000020.11	protein-coding	REVIEWED	20	-	41402100	41618493	Reference GRCh38.p12 Primary Assembly
hsa-let-7b-5p	NM_032116.4	1	514.6	514.6	0.0233	0.0392	1	1	6.54e-06	11.5	1	0	14	248	0	0	181.6	0	0	22	7554	8	21	5314	5327	14	14	0	read	NM_032116.4	9606	84056	KATNAL1	-	katanin catalytic subunit A1 like 1	katanin p60 ATPase-containing subunit A-like 1|katanin catalytic subunit A like 1|katanin p60 subunit A like 1|p60 katanin-like 1	NM_032116.4	NP_115492.1	NC_000013.11	protein-coding	VALIDATED	13	-	30200025	30307500	Reference GRCh38.p12 Primary Assembly
hsa-let-7b-5p	NM_032047.4	1	575.6	575.6	0.000522	0.00378	1	1	6.54e-06	7	1	0	21	248	16	0	211.6	0	0	22	4131	1	21	2968	2988	21	21	0	read	NM_032047.4	9606	84002	B3GNT5	B3GN-T5|beta3Gn-T5	UDP-GlcNAc:betaGal beta-1,3-N-acetylglucosaminyltransferase 5	lactosylceramide 1,3-N-acetyl-beta-D-glucosaminyltransferase|BGnT-5|UDP-GlcNAc:beta-Gal beta-1,3-N-acetylglucosaminyltransferase 5|beta 1,3 N-acetyglucosaminyltransferase Lc3 synthase|beta-1,3-Gn-T5|beta-1,3-N-acetylglucosaminyltransferase 5|beta-1,3-N-acetylglucosaminyltransferase bGnT-5|lactotriaosylceramide synthase|lc(3)Cer synthase|lc3 synthase	NM_032047.4	NP_114436.1	NC_000003.12	protein-coding	REVIEWED	3	+	183253206	183273390	Reference GRCh38.p12 Primary Assembly
hsa-let-7b-5p	NM_032043.2	2	1113.4	601.7	0.00383	0.0269	1	1	6.54e-06	9.5	1	0	20	244	8	0	267.7	0	0	22	8166	3	22	4713	4732	20	20	0	read	NM_032043.2	9606	83990	BRIP1	BACH1|FANCJ|OF	BRCA1 interacting protein C-terminal helicase 1	Fanconi anemia group J protein|ATP-dependent RNA helicase BRIP1|BRCA1-associated C-terminal helicase 1|BRCA1-binding helicase-like protein BACH1|BRCA1/BRCA2-associated helicase 1	NM_032043.2	NP_114432.2	NC_000017.11	protein-coding	REVIEWED	17	-	61679185	61864119	Reference GRCh38.p12 Primary Assembly
hsa-let-7b-5p	NM_032038.2	1	527.9	527.9	0.00115	0.00816	1	1	6.54e-06	8.5	1	0	22	312	4	0	125.9	0	0	22	2230	1	22	1668	1689	22	22	0	read	NM_032038.2	9606	83985	SPNS1	HSpin1|LAT|PP2030|SPIN1|SPINL|nrs	sphingolipid transporter 1 (putative)	protein spinster homolog 1|SPNS sphingolipid transporter 1 (putative)|spinster homolog 1|spinster-like protein 1	NM_032038.2	NP_114427.1	NC_000016.10	protein-coding	VALIDATED	16	+	28973998	28984768	Reference GRCh38.p12 Primary Assembly
hsa-let-7b-5p	NM_031922.4	1	546.6	546.6	0.0102	0.0254	1	1	6.54e-06	6.5	1	0	21	252	16	0	179.6	0	0	22	4033	2	22	2407	2427	21	21	0	read	NM_031922.4	9606	85021	REPS1	NBIA7|RALBP1	RALBP1 associated Eps domain containing 1	ralBP1-associated Eps domain-containing protein 1|ralBP1-interacting protein 1	NM_031922.4	NP_114128.3	NC_000006.12	protein-coding	REVIEWED	6	-	138904014	138988260	Reference GRCh38.p12 Primary Assembly
hsa-let-7b-5p	NM_031912.4	1	595.6	595.6	0.00218	0.0101	1	1	6.54e-06	11.5	1	0	14	240	0	0	271.6	0	0	22	5511	8	21	2832	2845	14	14	0	read	NM_031912.4	9606	83849	SYT15	CHR10SYT|sytXV	synaptotagmin 15	synaptotagmin-15|chr10 synaptotagmin|synaptotagmin XV|synaptotagmin XV-a	NM_031912.4	NP_114118.2	NC_000010.11	protein-coding	REVIEWED	10	+	46578017	46595169	Reference GRCh38.p12 Primary Assembly
hsa-let-7b-5p	NM_031482.4	1	617.1	617.1	0.00686	0.0348	1	1	6.54e-06	10	1	0	15	312	0	0	213.1	0	0	22	2297	8	22	2103	2117	15	15	0	read	NM_031482.4	9606	83734	ATG10	APG10|APG10L|pp12616	autophagy related 10	ubiquitin-like-conjugating enzyme ATG10|APG10 autophagy 10-like|ATG10 autophagy related 10 homolog|autophagy-related protein 10	NM_031482.4	NP_113670.1	NC_000005.10	protein-coding	VALIDATED	5	+	81972020	82258501	Reference GRCh38.p12 Primary Assembly
hsa-let-7b-5p	NM_030915.3	1	582	582	0.0104	0.0332	1	1	6.54e-06	8	1	0	21	252	8	0	233	0	0	22	2956	2	22	2092	2112	21	21	0	read	NM_030915.3	9606	81606	LBH	-	limb bud and heart development	protein LBH|hLBH|limb bud and heart development homolog	NM_030915.3	NP_112177.2	NC_000002.12	protein-coding	VALIDATED	2	+	30231530	30260032	Reference GRCh38.p12 Primary Assembly
hsa-let-7b-5p	NM_030751.5	1	-55.9	-55.9	0.764	0.766	1	5	0.0619	8	1	0	21	-264	52	0	63.1	0	0	22	5998	1	21	5157	5177	21	21	11	read	NM_030751.5	9606	6935	ZEB1	AREB6|BZP|DELTAEF1|FECD6|NIL2A|PPCD3|TCF8|ZFHEP|ZFHX1A	zinc finger E-box binding homeobox 1	zinc finger E-box-binding homeobox 1|delta-crystallin enhancer binding factor 1|negative regulator of IL2|posterior polymorphous corneal dystrophy 3|transcription factor 8 (represses interleukin 2 expression)|zinc finger homeodomain enhancer-binding protein	NM_030751.5	NP_110378.3	NC_000010.11	protein-coding	REVIEWED	10	+	31318494	31529813	Reference GRCh38.p12 Primary Assembly
hsa-let-7b-5p	NM_030625.2	2	645.4	571.6	0.00873	0.0372	1	1	6.54e-06	7	1	0	21	240	12	0	217.6	0	0	22	9601	1	21	5613	5633	21	21	0	read	NM_030625.2	9606	80312	TET1	CXXC6|LCX|bA119F7.1	tet methylcytosine dioxygenase 1	methylcytosine dioxygenase TET1|CXXC finger 6|CXXC zinc finger 6|CXXC-type zinc finger protein 6|TET1 splice variant VP_DE4|TET1 splice variant VP_DE456|leukemia-associated protein with a CXXC domain|ten-eleven translocation 1 gene protein|ten-eleven translocation-1|tet oncogene 1	NM_030625.2	NP_085128.2	NC_000010.11	protein-coding	REVIEWED	10	+	68560359	68700793	Reference GRCh38.p12 Primary Assembly
hsa-let-7b-5p	NM_025077.3	1	551.7	551.7	0.0113	0.0286	1	1	6.54e-06	8.5	1	0	22	312	8	0	148.7	0	0	22	2408	1	22	1822	1843	22	22	0	read	NM_025077.3	9606	114034	TOE1	PCH7|hCaf1z	target of EGR1, exonuclease	target of EGR1 protein 1|target of EGR1, member 1 (nuclear)	NM_025077.3	NP_079353.3	NC_000001.11	protein-coding	VALIDATED	1	+	45339669	45343977	Reference GRCh38.p12 Primary Assembly
hsa-let-7b-5p	NM_025040.3	1	610.7	610.7	0.00248	0.0143	1	2	0.00175	10	1	0	16	244	0	0	273.7	0	0	22	4676	7	22	2370	2385	16	16	0	read	NM_025040.3	9606	80110	ZNF614	-	zinc finger protein 614	zinc finger protein 614	NM_025040.3	NP_079316.2	NC_000019.10	protein-coding	VALIDATED	19	-	52013323	52028426	Reference GRCh38.p12 Primary Assembly
hsa-let-7b-5p	NM_024863.5	1	551.4	551.4	0.286	0.324	1	1	6.54e-06	10.5	1	0	15	252	0	0	208.4	0	0	22	1371	8	22	700	714	15	15	0	read	NM_024863.5	9606	79921	TCEAL4	NPD017|WEX7	transcription elongation factor A like 4	transcription elongation factor A protein-like 4|TCEA-like protein 4|transcription elongation factor A (SII)-like 4|transcription elongation factor S-II protein-like 4	NM_024863.5	NP_079139.4	NC_000023.11	protein-coding	REVIEWED	X	+	103576230	103587735	Reference GRCh38.p12 Primary Assembly
hsa-let-7b-5p	NM_024782.2	1	527.4	527.4	0.0466	0.0646	1	1	6.54e-06	7.5	1	0	21	244	12	0	176.4	0	0	22	2119	2	22	849	869	21	21	0	read	NM_024782.2	9606	79840	NHEJ1	XLF	non-homologous end joining factor 1	non-homologous end-joining factor 1|XRCC4-like factor|nonhomologous end-joining factor 1|protein cernunnos	NM_024782.2	NP_079058.1	NC_000002.12	protein-coding	REVIEWED	2	-	219075323	219160864	Reference GRCh38.p12 Primary Assembly
hsa-let-7b-5p	NM_024757.4	2	1071.2	557.7	0.0105	0.039	1	1	6.54e-06	8	1	0	20	312	16	0	133.7	0	0	22	5123	3	22	803	822	20	20	0	read	NM_024757.4	9606	79813	EHMT1	EHMT1-IT1|EUHMTASE1|Eu-HMTase1|FP13812|GLP|GLP1|KLEFS1|KMT1D	euchromatic histone lysine methyltransferase 1	histone-lysine N-methyltransferase EHMT1|EHMT1 intronic transcript 1|G9a-like protein 1|H3-K9-HMTase 5|euchromatic histone-lysine N-methyltransferase 1|histone H3-K9 methyltransferase 5|histone-lysine N-methyltransferase, H3 lysine-9 specific 5|lysine N-methyltransferase 1D	NM_024757.4	NP_079033.4	NC_000009.12	protein-coding	REVIEWED	9	+	137618991	137836126	Reference GRCh38.p12 Primary Assembly
hsa-let-7b-5p	NM_024749.4	1	565	565	0.0198	0.0437	1	1	6.54e-06	11	1	0	13	252	0	0	226	0	0	22	4362	10	22	1802	1814	13	13	0	read	NM_024749.4	9606	79805	VASH2	-	vasohibin 2	vasohibin-2|testicular tissue protein Li 222|vasohibin-like protein	NM_024749.4	NP_079025.2	NC_000001.11	protein-coding	VALIDATED	1	+	212935542	212992304	Reference GRCh38.p12 Primary Assembly
hsa-let-7b-5p	NM_024740.2	1	630.2	630.2	0.00246	0.0238	1	1	6.54e-06	9	1	0	15	320	0	0	212.2	0	0	22	6158	8	22	368	382	15	15	0	read	NM_024740.2	9606	79796	ALG9	CDG1L|DIBD1|GIKANIS|LOH11CR1J	ALG9, alpha-1,2-mannosyltransferase	alpha-1,2-mannosyltransferase ALG9|asparagine-linked glycosylation 9 alpha-12-mannosyltransferase-like protein|asparagine-linked glycosylation 9 homolog (S. cerevisiae, alpha- 1,2-mannosyltransferase)|asparagine-linked glycosylation 9 homolog (yeast, alpha- 1,2-mannosyltransferase)|asparagine-linked glycosylation 9, alpha-1,2-mannosyltransferase homolog|asparagine-linked glycosylation protein 9 h…	NM_024740.2	NP_079016.2	NC_000011.10	protein-coding	REVIEWED	11	-	111776095	111871580	Reference GRCh38.p12 Primary Assembly
hsa-let-7b-5p	NM_024639.4	1	611.3	611.3	0.00375	0.0198	1	1	6.54e-06	14	1	0	8	312	0	0	219.3	0	0	22	4817	15	22	4676	4683	8	8	0	read	NM_024639.4	9606	79692	ZNF322	HCG12|ZNF322A|ZNF388|ZNF489	zinc finger protein 322	zinc finger protein 322|HLA complex group 12|zinc finger protein 322A|zinc finger protein 388|zinc finger protein 489	NM_024639.4	NP_078915.2	NC_000006.12	protein-coding	VALIDATED	6	-	26634382	26659751	Reference GRCh38.p12 Primary Assembly
hsa-let-7b-5p	NM_024620.3	1	591	591	0.000368	0.00313	1	2	0.00175	5.5	1	1	20	248	20	0	225	0	0	22	3426	2	21	3182	3200	20	19	0	read	NM_024620.3	9606	79673	ZNF329	-	zinc finger protein 329	zinc finger protein 329	NM_024620.3	NP_078896.3	NC_000019.10	protein-coding	VALIDATED	19	-	58126327	58155168	Reference GRCh38.p12 Primary Assembly
hsa-let-7b-5p	NM_024325.5	1	617.8	617.8	0.00651	0.0229	1	1	6.54e-06	8.5	1	0	17	320	28	0	172.8	0	0	22	3644	6	22	3464	3480	17	17	0	read	NM_024325.5	9606	79175	ZNF343	dJ734P14.5	zinc finger protein 343	zinc finger protein 343	NM_024325.5	NP_077301.4	NC_000020.11	protein-coding	VALIDATED	20	-	2481816	2524521	Reference GRCh38.p12 Primary Assembly
hsa-let-7b-5p	NM_024306.4	2	1060.3	533.4	0.00602	0.0158	1	1	6.54e-06	9.5	1	0	18	252	8	12	173.4	0	0	22	2450	5	22	756	773	18	18	0	read	NM_024306.4	9606	79152	FA2H	FAAH|FAH1|FAXDC1|SCS7|SPG35	fatty acid 2-hydroxylase	fatty acid 2-hydroxylase|fatty acid alpha-hydroxylase|fatty acid hydroxylase domain containing 1|spastic paraplegia 35 (autosomal recessive)	NM_024306.4	NP_077282.3	NC_000016.10	protein-coding	REVIEWED	16	-	74712954	74774830	Reference GRCh38.p12 Primary Assembly
hsa-let-7b-5p	NM_024301.4	1	615.8	615.8	0.00564	0.0291	1	2	0.00175	6.5	1	1	21	252	16	0	254.8	0	0	22	3422	3	22	2796	2816	20	21	0	read	NM_024301.4	9606	79147	FKRP	LGMD2I|MDC1C|MDDGA5|MDDGB5|MDDGC5	fukutin related protein	fukutin-related protein	NM_024301.4	NP_077277.1	NC_000019.10	protein-coding	REVIEWED	19	+	46746014	46758574	Reference GRCh38.p12 Primary Assembly
hsa-let-7b-5p	NM_024117.3	1	565.4	565.4	0.00656	0.0305	1	1	6.54e-06	12.5	1	0	10	252	0	0	229.4	0	0	22	3287	13	22	546	555	10	10	0	read	NM_024117.3	9606	79109	MAPKAP1	JC310|MIP1|SIN1|SIN1b|SIN1g	mitogen-activated protein kinase associated protein 1	target of rapamycin complex 2 subunit MAPKAP1|MEKK2-interacting protein 1|SAPK-interacting protein 1|TORC2 subunit MAPKAP1|mSIN1|mitogen-activated protein kinase 2-associated protein 1|ras inhibitor MGC2745|stress-activated map kinase interacting protein 1|stress-activated protein kinase-interacting 1	NM_024117.3	NP_077022.1	NC_000009.12	protein-coding	REVIEWED	9	-	125437393	125707233	Reference GRCh38.p12 Primary Assembly
hsa-let-7b-5p	NM_024106.2	1	583.8	583.8	0.00214	0.0178	1	2	0.00175	8.5	1	0	19	252	12	0	227.8	0	0	22	7103	4	22	3111	3129	19	19	0	read	NM_024106.2	9606	79088	ZNF426	K-RBP	zinc finger protein 426	zinc finger protein 426|CTC-543D15.7|KSHV RTA binding protein	NM_024106.2	NP_077011.1	NC_000019.10	protein-coding	REVIEWED	19	-	9523223	9538864	Reference GRCh38.p12 Primary Assembly
hsa-let-7b-5p	NM_024076.2	1	199	199	0.208	0.243	1	1	6.54e-06	7	1	1	20	88	-12	0	24	0	0	22	4935	3	21	3150	3169	19	20	11	read	NM_024076.2	9606	79047	KCTD15	-	potassium channel tetramerization domain containing 15	BTB/POZ domain-containing protein KCTD15|potassium channel tetramerisation domain containing 15|potassium channel tetramerization domain-containing protein 15	NM_024076.2	NP_076981.2	NC_000019.10	protein-coding	VALIDATED	19	+	33795539	33815760	Reference GRCh38.p12 Primary Assembly
hsa-let-7b-5p	NM_023923.3	3	1533.5	534.6	0.00175	0.0148	1	4	0.0332	10.5	1	0	18	240	8	0	207.6	0	0	22	6208	4	21	2845	2862	18	18	0	read	NM_023923.3	9606	65979	PHACTR4	PPP1R124	phosphatase and actin regulator 4	phosphatase and actin regulator 4|protein phosphatase 1, regulatory subunit 124	NM_023923.3	NP_076412.3	NC_000001.11	protein-coding	REVIEWED	1	+	28369553	28500368	Reference GRCh38.p12 Primary Assembly
hsa-let-7b-5p	NM_021982.2	1	204.1	204.1	0.324	0.366	1	1	6.54e-06	7	1	0	19	4	36	0	61.1	0	0	22	6400	1	19	1111	1129	19	19	11	read	NM_021982.2	9606	10802	SEC24A	-	SEC24 homolog A, COPII coat complex component	protein transport protein Sec24A|SEC24 family, member A|SEC24 related gene family, member A|SEC24-related protein A	NM_021982.2	NP_068817.1	NC_000005.10	protein-coding	REVIEWED	5	+	134647756	134727910	Reference GRCh38.p12 Primary Assembly
hsa-let-7b-5p	NM_021946.4	1	532.1	532.1	0.00615	0.016	1	3	0.0122	11.5	1	0	12	312	0	0	130.1	0	0	22	7127	11	22	3074	3085	12	12	0	read	NM_021946.4	9606	63035	BCORL1	BCoR-L1|CXorf10	BCL6 corepressor like 1	BCL-6 corepressor-like protein 1|BCoR-like protein 1	NM_021946.4	NP_068765.3	NC_000023.11	protein-coding	REVIEWED	X	+	129980284	130058082	Reference GRCh38.p12 Primary Assembly
hsa-let-7b-5p	NM_021923.3	1	561.6	561.6	0.0205	0.0443	1	6	0.0949	9	1	0	19	312	4	0	154.6	0	0	22	3105	4	22	965	983	19	19	0	read	NM_021923.3	9606	53834	FGFRL1	FGFR5|FHFR	fibroblast growth factor receptor like 1	fibroblast growth factor receptor-like 1|FGF homologous factor receptor|FGF receptor-like protein 1|FGFR-5|FGFR-like protein|fibroblast growth factor receptor 5	NM_021923.3	NP_068742.2	NC_000004.12	protein-coding	REVIEWED	4	+	1009929	1026897	Reference GRCh38.p12 Primary Assembly
hsa-let-7b-5p	NM_021101.4	1	640	640	0.00504	0.0318	1	2	0.00175	5	1	1	22	240	16	0	288	0	0	22	3452	1	21	1981	2002	21	22	0	read	NM_021101.4	9606	9076	CLDN1	CLD1|ILVASC|SEMP1	claudin 1	claudin-1|senescence-associated epithelial membrane protein 1	NM_021101.4	NP_066924.1	NC_000003.12	protein-coding	REVIEWED	3	-	190305700	190322445	Reference GRCh38.p12 Primary Assembly
hsa-let-7b-5p	NM_020959.2	1	639.1	639.1	0.0155	0.0352	1	1	6.54e-06	7	1	0	20	312	12	0	212.1	0	0	22	4162	3	22	1521	1540	20	20	0	read	NM_020959.2	9606	57719	ANO8	KIAA1623|TMEM16H	anoctamin 8	anoctamin-8|transmembrane protein 16H	NM_020959.2	NP_066010.1	NC_000019.10	protein-coding	VALIDATED	19	-	17323222	17334833	Reference GRCh38.p12 Primary Assembly
hsa-let-7b-5p	NM_020918.5	1	660.2	660.2	0.00191	0.0157	1	1	6.54e-06	9.5	1	0	16	312	0	0	254.2	0	0	22	6402	7	22	2630	2645	16	16	0	read	NM_020918.5	9606	57678	GPAM	GPAT|GPAT1	glycerol-3-phosphate acyltransferase, mitochondrial	glycerol-3-phosphate acyltransferase 1, mitochondrial|GPAT-1	NM_020918.5	NP_065969.3	NC_000010.11	protein-coding	REVIEWED	10	-	112149863	112216305	Reference GRCh38.p12 Primary Assembly
hsa-let-7b-5p	NM_020883.1	1	620	620	0.000137	0.00252	1	1	6.54e-06	8	1	0	20	312	8	0	202	0	0	22	5860	3	22	5224	5243	20	20	0	read	NM_020883.1	9606	57643	ZSWIM5	-	zinc finger SWIM-type containing 5	zinc finger SWIM domain-containing protein 5|zinc finger, SWIM domain containing 5	NM_020883.1	NP_065934.1	NC_000001.11	protein-coding	VALIDATED	1	-	45016398	45206585	Reference GRCh38.p12 Primary Assembly
hsa-let-7b-5p	NM_020774.3	2	1165.7	616	0.000829	0.00966	1	1	6.54e-06	9	1	0	20	240	4	0	285	0	0	22	9567	2	21	7575	7594	20	20	0	read	NM_020774.3	9606	57534	MIB1	DIP-1|DIP1|LVNC7|MIB|ZZANK2|ZZZ6	mindbomb E3 ubiquitin protein ligase 1	E3 ubiquitin-protein ligase MIB1|DAPK-interacting protein 1|RING-type E3 ubiquitin transferase MIB1|ubiquitin ligase mind bomb|zinc finger ZZ type with ankyrin repeat domain protein 2	NM_020774.3	NP_065825.1	NC_000018.10	protein-coding	REVIEWED	18	+	21740792	21870956	Reference GRCh38.p12 Primary Assembly
hsa-let-7b-5p	NM_020755.3	1	514.3	514.3	0.00679	0.0318	1	2	0.00175	12	1	0	15	152	0	0	283.3	0	0	22	3218	7	21	3163	3177	15	15	0	read	NM_020755.3	9606	57515	SERINC1	TDE1L|TDE2|TMS-2|TMS2	serine incorporator 1	serine incorporator 1|tumor differentially expressed protein 2	NM_020755.3	NP_065806.1	NC_000006.12	protein-coding	VALIDATED	6	-	122443347	122471880	Reference GRCh38.p12 Primary Assembly
hsa-let-7b-5p	NM_020750.2	1	546.5	546.5	0.0022	0.00933	1	1	6.54e-06	13.5	1	0	9	252	0	0	214.5	0	0	22	5378	14	22	2656	2664	9	9	0	read	NM_020750.2	9606	57510	XPO5	exp5	exportin 5	exportin-5|ran-binding protein 21	NM_020750.2	NP_065801.1	NC_000006.12	protein-coding	REVIEWED	6	-	43522329	43576074	Reference GRCh38.p12 Primary Assembly
[truncated: 951 more rows]

## Sheet: Table S7.2
Table S7.2. The targets of one selected original miRNAs with significantly decreased editing level in T-ALL samples. The targets of hsa-let-7a-5p was predicted with the MiCPAR algorithm (see Methods) using 11 PAR-CLIP sequecing profiles in Table S1.4. Only targets having at least 1 PAR-CLIP read with T-to-C variation were included in the list here.
[truncated: 1,048 more rows]

[truncated: 1 more sheets: Table S7.3]
