# Supplementary material for: Identification of microRNA editing sites in three subtypes of leukemia
Source: Front Mol Biosci. 2022 Nov 14;9:1014288. doi: 10.3389/fmolb.2022.1014288 (PMC9702332; doi:10.3389/fmolb.2022.1014288)
Supplement: Supplementary file 1 [file DataSheet1.zip › SupplementTable1/Table S8_targets of edited miRNAs.xlsx]

## Sheet: TableS8.1
Table S8.1. The targets of 2 selected edited miRNAs with significantly increased editing level in T-ALL samples. The targets of hsa-let-7b_5c and hsa-mir-181c_26c were predicted with the MiCPAR algorithm (see Methods) using 11 PAR-CLIP sequecing profiles in Table S1.4. Only targets having at least 1 PAR-CLIP read with T-to-C variation were included in the list here.
Query	Ref	Total_Hits	Total_Score	Max_Score	Score_PValue	Corrected_Score_PValue	U-to-C_Reads	Total_Reads	Variation_PValue	Total_Mismatches	Mismatch_PValue	Total_Extension	Total_Matched_Length	Seed_Score	12-17nt_Score	Close_Hit_Score	AU_Content_Score	Position_Score	FirstA_Score	Query_Len	Ref_Len	Query_Start	Query_End	Ref_Start	Ref_End	Query_Paired	Ref_Paired	Centered_Pair	Site_Type	Ref.	#tax_id	GeneID	Symbol	Synonyms	description	Other_designations	RNA_nucleotide_accession.version	protein_accession.version	genomic_nucleotide_accession.version	type_of_gene	status	chromosome	orientation	start_position_on_the_genomic_accession	end_position_on_the_genomic_accession	assembly
hsa-let-7b_5c	NM_003902.4	1	16947	16947	0	0	417	453	0	6.5	1	0	22	40	116	0	43	0	0	23	2522	1	22	1646	1667	22	22	11	read	NM_003902.4	9606	8880	FUBP1	FBP|FUBP|hDH V	far upstream element binding protein 1	far upstream element-binding protein 1|DNA helicase V|FUSE binding protein 1|far upstream element (FUSE) binding protein 1	NM_003902.4	NP_003893.2	NC_000001.11	protein-coding	REVIEWED	1	-	77944050	77979434	Reference GRCh38.p12 Primary Assembly
hsa-let-7b_5c	NM_015068.3	1	12295	12295	0	0	294	294	0	11	1	0	17	240	16	0	231	0	0	23	6628	6	22	4850	4866	17	17	0	read	NM_015068.3	9606	23089	PEG10	EDR|HB-1|MEF3L|Mar2|Mart2|RGAG3|RTL2|SIRH1	paternally expressed 10	retrotransposon-derived protein PEG10|MEF3 like 1|Sushi-Ichi retrotransposon homolog 1|embryonal carcinoma differentiation regulated|mammalian retrotransposon-derived 2|mammalian retrotransposon-derived protein 2|myelin expression factor 3-like protein 1|paternally expressed gene 10 protein|retrotransposon Gag like 2|retrotransposon gag domain-containing protein 3|retrotransposon-derived gag-like…	NM_015068.3	NP_055883.2	NC_000007.14	protein-coding	REVIEWED	7	+	94656324	94669694	Reference GRCh38.p12 Primary Assembly
hsa-let-7b_5c	NM_018128.4	2	11144.2	10620.7	0	0	253	290	0	9	1	0	19	248	0	0	195.7	0	0	23	4890	4	22	2699	2717	19	19	11	read	NM_018128.4	9606	55720	TSR1	-	TSR1, ribosome maturation factor	pre-rRNA-processing protein TSR1 homolog	NM_018128.4	NP_060598.3	NC_000017.11	protein-coding	VALIDATED	17	-	2322677	2337383	Reference GRCh38.p12 Primary Assembly
hsa-let-7b_5c	NM_031968.2	2	9202.8	8684	0	0	204	214	0	11	1	0	18	252	8	0	219	0	0	23	1776	6	23	461	478	18	18	0	read	NM_031968.2	9606	26502	NARF	IOP2	nuclear prelamin A recognition factor	nuclear prelamin A recognition factor|iron-only hydrogenase-like protein 2|prenyl-dependent prelamin A binding protein	NM_031968.2	NP_114174.1	NC_000017.11	protein-coding	REVIEWED	17	+	82458183	82490536	Reference GRCh38.p12 Primary Assembly
hsa-let-7b_5c	NM_001127226.1	2	7941	7422.7	0	0	173	173	0	15	1	0	8	248	0	0	214.7	0	0	23	7629	15	22	4102	4109	8	8	0	read	NM_001127226.1	9606	966	CD59	16.3A5|1F5|EJ16|EJ30|EL32|G344|HRF-20|HRF20|MAC-IP|MACIF|MEM43|MIC11|MIN1|MIN2|MIN3|MIRL|MSK21|p18-20	CD59 molecule (CD59 blood group)	CD59 glycoprotein|1F5 antigen|20 kDa homologous restriction factor|CD59 antigen p18-20 (antigen identified by monoclonal antibodies 16.3A5, EJ16, EJ30, EL32 and G344)|CD59 molecule, complement regulatory protein|Ly-6-like protein|MEM43 antigen|T cell-activating protein|human leukocyte antigen MIC11|lymphocytic antigen CD59/MEM43|membrane attack complex (MAC) inhibition factor|membrane attack comp…	NM_001127226.1	NP_001120698.1	NC_000011.10	protein-coding	REVIEWED	11	-	33703009	33736478	Reference GRCh38.p12 Primary Assembly
hsa-let-7b_5c	NM_002393.4	2	8146.7	6907.5	0	0	160	216	0	9.5	1	0	19	248	12	0	193.5	0	0	23	10090	4	22	8992	9010	19	19	0	read	NM_002393.4	9606	4194	MDM4	HDMX|MDMX|MRP1	MDM4, p53 regulator	protein Mdm4|MDM4 protein variant G|MDM4 protein variant Y|MDM4-related protein 1|Mdm4 p53 binding protein homolog|double minute 4, human homolog of; p53-binding protein|mdm2-like p53-binding protein|protein Mdmx	NM_002393.4	NP_002384.2	NC_000001.11	protein-coding	REVIEWED	1	+	204516376	204558119	Reference GRCh38.p12 Primary Assembly
hsa-let-7b_5c	NM_030624.2	2	6568.3	5883.4	0	0	141	141	0	8.5	1	0	19	0	124	0	60.4	0	0	23	6290	4	22	2660	2678	19	19	11	read	NM_030624.2	9606	80311	KLHL15	HEL-S-305	kelch like family member 15	kelch-like protein 15|epididymis secretory protein Li 305|kelch-like 15	NM_030624.2	NP_085127.2	NC_000023.11	protein-coding	REVIEWED	X	-	23983715	24027185	Reference GRCh38.p12 Primary Assembly
hsa-let-7b_5c	NM_001017370.2	1	6200.8	6200.8	0	0	141	151	0	9	1	0	20	248	24	0	233.8	0	0	23	3368	3	22	2133	2152	20	20	0	read	NM_001017370.2	9606	387921	NHLRC3	-	NHL repeat containing 3	NHL repeat-containing protein 3	NM_001017370.2	NP_001017370.1	NC_000013.11	protein-coding	REVIEWED	13	+	39038310	39050108	Reference GRCh38.p12 Primary Assembly
hsa-let-7b_5c	NM_001130864.1	1	6124.8	6124.8	0	0	139	152	0	10.5	1	0	17	312	16	0	188.8	0	0	23	3394	7	23	905	921	17	17	0	read	NM_001130864.1	9606	114825	PWWP2A	MST101	PWWP domain containing 2A	PWWP domain-containing protein 2A|MSTP101	NM_001130864.1	NP_001124336.1	NC_000005.10	protein-coding	VALIDATED	5	-	160043537	160120700	Reference GRCh38.p12 Primary Assembly
hsa-let-7b_5c	NM_001280559.1	2	7459.3	5816.1	0	0	133	184	0	9.5	1	1	18	248	12	0	192.1	0	0	23	3464	6	22	633	650	17	18	0	read	NM_001280559.1	9606	81611	ANP32E	LANP-L|LANPL	acidic nuclear phosphoprotein 32 family member E	acidic leucine-rich nuclear phosphoprotein 32 family member E|LANP-like protein|acidic (leucine-rich) nuclear phosphoprotein 32 family, member E|leucine-rich acidic nuclear protein like	NM_001280559.1	NP_001267488.1	NC_000001.11	protein-coding	VALIDATED	1	-	150218416	150236155	Reference GRCh38.p12 Primary Assembly
hsa-let-7b_5c	NM_001127892.1	3	10160	5654	0	0	128	142	0	8.5	1	0	22	320	8	0	152	0	0	23	5253	2	23	1302	1323	22	22	0	read	NM_001127892.1	9606	6299	SALL1	HEL-S-89|HSAL1|Sal-1|TBS|ZNF794	spalt like transcription factor 1	sal-like protein 1|epididymis secretory protein Li 89|zinc finger protein 794|zinc finger protein SALL1|zinc finger protein Spalt-1	NM_001127892.1	NP_001121364.1	NC_000016.10	protein-coding	REVIEWED	16	-	51135974	51151271	Reference GRCh38.p12 Primary Assembly
hsa-let-7b_5c	NM_004888.3	1	5714.6	5714.6	0	0	128	128	0	11	1	0	15	240	0	0	302.6	0	0	23	1611	8	22	675	689	15	15	0	read	NM_004888.3	9606	9550	ATP6V1G1	ATP6G|ATP6G1|ATP6GL|ATP6J|Vma10	ATPase H+ transporting V1 subunit G1	V-type proton ATPase subunit G 1|ATPase, H+ transporting, lysosomal (vacuolar proton pump), member J|ATPase, H+ transporting, lysosomal 13kDa, V1 subunit G1|V-ATPase 13 kDa subunit 1|V-ATPase subunit G 1|vacuolar ATP synthase subunit M16|vacuolar H(+)-ATPase subunit G 1|vacuolar proton pump subunit G 1|vacuolar proton pump subunit M16	NM_004888.3	NP_004879.1	NC_000009.12	protein-coding	REVIEWED	9	+	114587713	114598871	Reference GRCh38.p12 Primary Assembly
hsa-let-7b_5c	NM_020962.2	2	6084.2	5577.1	0	0	127	132	0	7.5	1	1	21	248	60	0	138.1	0	0	23	6485	3	22	4794	4814	20	21	0	read	NM_020962.2	9606	57722	IGDCC4	DDM36|NOPE	immunoglobulin superfamily DCC subclass member 4	immunoglobulin superfamily DCC subclass member 4|likely ortholog of mouse neighbor of Punc E11|neighbor of Punc E11	NM_020962.2	NP_066013.1	NC_000015.10	protein-coding	VALIDATED	15	-	65381483	65423071	Reference GRCh38.p12 Primary Assembly
hsa-let-7b_5c	NM_003454.3	4	6685	5140.8	0	0	114	123	0	7	1	1	22	312	8	12	201.8	0	0	23	3387	2	23	2004	2024	22	21	0	read	NM_003454.3	9606	7752	ZNF200	-	zinc finger protein 200	zinc finger protein 200	NM_003454.3	NP_003445.2	NC_000016.10	protein-coding	VALIDATED	16	-	3222324	3236220	Reference GRCh38.p12 Primary Assembly
hsa-let-7b_5c	NM_006315.5	1	4874.8	4874.8	0	0	108	108	0	8.5	1	1	19	248	28	0	227.8	0	0	23	6049	5	22	2916	2934	18	19	0	read	NM_006315.5	9606	10336	PCGF3	DONG1|RNF3|RNF3A	polycomb group ring finger 3	polycomb group RING finger protein 3|RING finger protein 3A|ring finger protein 3	NM_006315.5	NP_006306.2	NC_000004.12	protein-coding	REVIEWED	4	+	705740	770979	Reference GRCh38.p12 Primary Assembly
hsa-let-7b_5c	NR_074086.1	1	4626.3	4626.3	0	0	102	169	0	7.5	1	0	21	240	16	0	229.3	0	0	23	4940	2	22	1889	1909	21	21	0	read	NR_074086.1	9606	813	CALU	-	calumenin	calumenin|IEF SSP 9302|crocalbin-like protein|multiple EF-hand protein	NR_074086.1	-	NC_000007.14	protein-coding	REVIEWED	7	+	128739291	128773422	Reference GRCh38.p12 Primary Assembly
hsa-let-7b_5c	NM_014089.3	2	4147.7	4085.2	0	0	95	95	0	7	1	0	21	144	28	0	44.2	0	0	23	4335	1	21	609	629	21	21	11.5	read	NM_014089.3	9606	9818	NUP58	NUP45|NUPL1|PRO2463	nucleoporin 58	nucleoporin p58/p45|58 kDa nucleoporin|nucleoporin 58kDa|nucleoporin like 1|nucleoporin-like protein 1	NM_014089.3	NP_054808.1	NC_000013.11	protein-coding	REVIEWED	13	+	25301083	25349794	Reference GRCh38.p12 Primary Assembly
hsa-let-7b_5c	NM_001166295.1	1	4363.1	4363.1	0	0	93	114	0	8.5	1	0	23	312	4	0	278.1	0	0	23	5843	1	23	323	345	23	23	0	read	NM_001166295.1	9606	117178	SSX2IP	ADIP|hMsd1	SSX family member 2 interacting protein	afadin- and alpha-actinin-binding protein|SSX2-interacting protein|afadin DIL domain-interacting protein|synovial sarcoma, X breakpoint 2 interacting protein	NM_001166295.1	NP_001159767.1	NC_000001.11	protein-coding	REVIEWED	1	-	84643706	84690756	Reference GRCh38.p12 Primary Assembly
hsa-let-7b_5c	NM_012117.2	2	4856	4132.8	0	0	91	91	0	15	1	0	8	248	0	0	204.8	0	0	23	11571	15	22	7510	7517	8	8	0	read	NM_012117.2	9606	23468	CBX5	HEL25|HP1|HP1A	chromobox 5	chromobox protein homolog 5|HP1 alpha homolog|HP1-ALPHA|HP1Hs alpha|antigen p25|chromobox homolog 5 (HP1 alpha homolog, Drosophila)|epididymis luminal protein 25|heterochromatin protein 1 homolog alpha|heterochromatin protein 1-alpha	NM_012117.2	NP_036249.1	NC_000012.12	protein-coding	REVIEWED	12	-	54230945	54280130	Reference GRCh38.p12 Primary Assembly
hsa-let-7b_5c	NM_001042555.2	2	4589.9	3991.2	0	0	86	86	0	9	1	0	21	240	16	0	249.2	0	0	23	6876	2	22	5086	5106	21	21	0	read	NM_001042555.2	9606	10818	FRS2	FRS1A|FRS2A|FRS2alpha|SNT|SNT-1|SNT1	fibroblast growth factor receptor substrate 2	fibroblast growth factor receptor substrate 2|FGFR signalling adaptor|FGFR substrate 2|FGFR-signaling adaptor SNT|suc1-associated neurotrophic factor target 1	NM_001042555.2	NP_001036020.1	NC_000012.12	protein-coding	VALIDATED	12	+	69470348	69579792	Reference GRCh38.p12 Primary Assembly
hsa-let-7b_5c	NM_001291858.1	2	4566.7	4024.5	0	0	86	92	0	8	1	0	20	248	24	0	250.5	0	0	23	12259	3	22	7751	7770	20	20	0	read	NM_001291858.1	9606	3480	IGF1R	CD221|IGFIR|IGFR|JTK13	insulin like growth factor 1 receptor	insulin-like growth factor 1 receptor|IGF-I receptor|soluble IGF1R variant 1|soluble IGF1R variant 2	NM_001291858.1	NP_001278787.1	NC_000015.10	protein-coding	REVIEWED	15	+	98648538	98964529	Reference GRCh38.p12 Primary Assembly
hsa-let-7b_5c	NM_001010853.2	2	4334.5	3974.7	0	0	85	100	0	12.5	1	0	13	240	0	0	289.7	0	0	23	4720	10	22	1552	1564	13	13	0	read	NM_001010853.2	9606	135293	PM20D2	ACY1L2	peptidase M20 domain containing 2	peptidase M20 domain-containing protein 2|I(2)-alanyl-lysine dipeptidase|aminoacylase-1-like protein 2	NM_001010853.2	NP_001010853.1	NC_000006.12	protein-coding	VALIDATED	6	+	89094817	89165568	Reference GRCh38.p12 Primary Assembly
hsa-let-7b_5c	NM_001320819.1	1	3751.7	3751.7	0	0	80	85	0	8.5	1	0	22	240	16	0	243.7	0	0	23	2284	1	22	320	341	22	22	0	read	NM_001320819.1	9606	80219	COQ10B	-	coenzyme Q10B	coenzyme Q-binding protein COQ10 homolog B, mitochondrial|coenzyme Q10 homolog B	NM_001320819.1	NP_001307748.1	NC_000002.12	protein-coding	VALIDATED	2	+	197453422	197475308	Reference GRCh38.p12 Primary Assembly
hsa-let-7b_5c	NM_001324223.1	1	3604.6	3604.6	0	0	76	76	0	7.5	1	0	21	320	8	0	172.6	0	0	23	5265	3	23	701	721	21	21	0	read	NM_001324223.1	9606	3157	HMGCS1	HMGCS	3-hydroxy-3-methylglutaryl-CoA synthase 1	hydroxymethylglutaryl-CoA synthase, cytoplasmic|3-hydroxy-3-methylglutaryl coenzyme A (HMG-CoA) synthase|3-hydroxy-3-methylglutaryl-CoA synthase 1 (soluble)|3-hydroxy-3-methylglutaryl-Coenzyme A synthase 1 (soluble)	NM_001324223.1	NP_001311152.1	NC_000005.10	protein-coding	VALIDATED	5	-	43287469	43313511	Reference GRCh38.p12 Primary Assembly
hsa-let-7b_5c	NM_013390.2	3	4456.5	3487	0	0	74	86	0	7	1	0	20	248	16	0	195	0	0	23	6540	3	22	6150	6169	20	20	0	read	NM_013390.2	9606	23670	CEMIP2	TMEM2	cell migration inducing hyaluronidase 2	cell surface hyaluronidase|transmembrane protein 2	NM_013390.2	NP_037522.1	NC_000009.12	protein-coding	REVIEWED	9	-	71683365	71769531	Reference GRCh38.p12 Primary Assembly
hsa-let-7b_5c	NM_002794.4	1	3552.4	3552.4	0	0	73	91	0	12.5	1	0	11	312	0	0	270.4	0	0	23	4759	13	23	1178	1188	11	11	0	read	NM_002794.4	9606	5690	PSMB2	HC7-I	proteasome subunit beta 2	proteasome subunit beta type-2|macropain subunit C7-I|multicatalytic endopeptidase complex subunit C7-1|multicatalytic endopeptidase complex subunit C7-I|proteasome (prosome, macropain) subunit, beta type, 2|proteasome beta 2 subunit|proteasome component C7-I|proteasome subunit, beta type, 2|testicular tissue protein Li 152	NM_002794.4	NP_002785.1	NC_000001.11	protein-coding	REVIEWED	1	-	35599540	35641843	Reference GRCh38.p12 Primary Assembly
hsa-let-7b_5c	NM_002047.3	1	3233.1	3233.1	0	0	69	69	0	8	1	0	22	248	8	0	156.1	0	0	23	2432	1	22	1260	1281	22	22	0	read	NM_002047.3	9606	2617	GARS	CMT2D|DSMAV|GlyRS|HMN5|SMAD1	glycyl-tRNA synthetase	glycine--tRNA ligase|AP-4-A synthetase|Charcot-Marie-Tooth neuropathy 2D|Charcot-Marie-Tooth neuropathy, neuronal type, D|diadenosine tetraphosphate synthetase	NM_002047.3	NP_002038.2	NC_000007.14	protein-coding	REVIEWED	7	+	30594734	30634032	Reference GRCh38.p12 Primary Assembly
hsa-let-7b_5c	NM_001308230.1	2	3830.2	3234	0	0	66	66	0	5	1	1	23	312	16	0	207	0	0	23	3895	2	23	2356	2378	22	23	0	read	NM_001308230.1	9606	11273	ATXN2L	A2D|A2LG|A2LP|A2RP	ataxin 2 like	ataxin-2-like protein|ataxin 2 related protein|ataxin-2 domain protein	NM_001308230.1	NP_001295159.1	NC_000016.10	protein-coding	REVIEWED	16	+	28823047	28837236	Reference GRCh38.p12 Primary Assembly
hsa-let-7b_5c	NM_003794.3	2	3847.1	3085.6	0	0	64	68	0	9	1	1	19	240	12	0	227.6	0	0	23	2534	5	22	277	295	18	19	0	read	NM_003794.3	9606	8723	SNX4	ATG24B	sorting nexin 4	sorting nexin-4	NM_003794.3	NP_003785.1	NC_000003.12	protein-coding	REVIEWED	3	-	125446643	125520213	Reference GRCh38.p12 Primary Assembly
hsa-let-7b_5c	NM_033161.3	1	3021.9	3021.9	0	0	62	62	0	8.5	1	1	19	240	60	0	191.9	0	0	23	3068	5	22	1912	1930	18	19	0	read	NM_033161.3	9606	6836	SURF4	ERV29	surfeit 4	surfeit locus protein 4|surface 4 integral membrane protein	NM_033161.3	NP_149351.1	NC_000009.12	protein-coding	REVIEWED	9	-	133361448	133377948	Reference GRCh38.p12 Primary Assembly
hsa-let-7b_5c	NM_022483.4	1	2901.5	2901.5	0	0	58	60	0	5	1	1	22	240	12	0	268.5	0	0	23	2761	1	22	692	712	22	21	0	read	NM_022483.4	9606	64417	TMEM267	C5orf28	transmembrane protein 267	transmembrane protein 267|transmembrane protein C5orf28	NM_022483.4	NP_071928.2	NC_000005.10	protein-coding	VALIDATED	5	-	43444251	43484658	Reference GRCh38.p12 Primary Assembly
hsa-let-7b_5c	NM_153377.4	1	2820.3	2820.3	0	0	57	80	0	6	1	0	22	248	24	0	200.3	0	0	23	4110	1	22	3682	3703	22	22	0	read	NM_153377.4	9606	121227	LRIG3	LIG3	leucine rich repeats and immunoglobulin like domains 3	leucine-rich repeats and immunoglobulin-like domains protein 3|LIG-3	NM_153377.4	NP_700356.2	NC_000012.12	protein-coding	VALIDATED	12	-	58872154	58920537	Reference GRCh38.p12 Primary Assembly
hsa-let-7b_5c	NM_177422.2	1	2515	2515	0	0	51	53	0	11	1	0	16	240	0	0	188	0	0	23	3409	7	22	1817	1832	16	16	0	read	NM_177422.2	9606	192669	AGO3	EIF2C3	argonaute 3, RISC catalytic component	protein argonaute-3|argonaute RISC catalytic component 3|eukaryotic translation initiation factor 2C, 3|hAgo3	NM_177422.2	NP_803171.1	NC_000001.11	protein-coding	REVIEWED	1	+	35925682	36056469	Reference GRCh38.p12 Primary Assembly
hsa-let-7b_5c	NM_022841.5	1	2547.6	2547.6	0	0	50	54	0	7.5	1	0	20	240	28	0	215.6	0	0	23	7203	3	22	3933	3952	20	20	0	read	NM_022841.5	9606	64864	RFX7	RFXDC2	regulatory factor X7	DNA-binding protein RFX7|regulatory factor X domain containing 2|regulatory factor X domain-containing protein 2|regulatory factor X, 7	NM_022841.5	NP_073752.5	NC_000015.10	protein-coding	VALIDATED	15	-	56090532	56247653	Reference GRCh38.p12 Primary Assembly
hsa-let-7b_5c	NM_021627.2	1	2505.1	2505.1	0	0	50	50	0	10.5	1	0	18	240	16	0	202.1	0	0	23	3207	5	22	1987	2004	18	18	0	read	NM_021627.2	9606	59343	SENP2	AXAM2|SMT3IP2	SUMO specific peptidase 2	sentrin-specific protease 2|SMT3-specific isopeptidase 2|SUMO1/sentrin/SMT3 specific peptidase 2|SUMO1/sentrin/SMT3 specific protease 2|sentrin (SUMO1) specific peptidase 2|sentrin/SUMO-specific protease SENP2	NM_021627.2	NP_067640.2	NC_000003.12	protein-coding	VALIDATED	3	+	185586242	185631100	Reference GRCh38.p12 Primary Assembly
hsa-let-7b_5c	NM_207012.3	3	3462.1	2434.7	0	0	49	107	0	7.5	1	1	19	248	24	0	150.7	0	0	23	5287	4	22	612	629	19	18	0	read	NM_207012.3	9606	26985	AP3M1	-	adaptor related protein complex 3 subunit mu 1	AP-3 complex subunit mu-1|AP-3 adapter complex mu3A subunit|adapter-related protein complex 3 mu-1 subunit|adaptor related protein complex 3 mu 1 subunit|clathrin adaptor complex AP3, mu-3A subunit|mu-adaptin 3A|mu3A-adaptin	NM_207012.3	NP_996895.1	NC_000010.11	protein-coding	REVIEWED	10	-	74120011	74151084	Reference GRCh38.p12 Primary Assembly
hsa-let-7b_5c	NM_139071.2	1	2465.7	2465.7	0	0	49	49	0	10	1	0	16	248	0	0	204.7	0	0	23	3308	7	22	559	574	16	16	0	read	NM_139071.2	9606	6602	SMARCD1	BAF60A|CRACD1|Rsc6p	SWI/SNF related, matrix associated, actin dependent regulator of chromatin, subfamily d, member 1	SWI/SNF-related matrix-associated actin-dependent regulator of chromatin subfamily D member 1|60 kDa BRG-1/Brm-associated factor subunit A|BRG1-associated factor 60A|SWI/SNF complex 60 kDa subunit A|Swp73-like protein|chromatin remodeling complex BAF60A subunit|mammalian chromatin remodeling complex BRG1-associated factor 60A	NM_139071.2	NP_620710.2	NC_000012.12	protein-coding	REVIEWED	12	+	50085199	50100710	Reference GRCh38.p12 Primary Assembly
hsa-let-7b_5c	NM_198435.2	1	2354.7	2354.7	0	0	47	47	0	8.5	1	1	20	240	60	0	124.7	0	0	23	2186	4	22	427	446	19	20	0	read	NM_198435.2	9606	6790	AURKA	AIK|ARK1|AURA|BTAK|PPP1R47|STK15|STK6|STK7	aurora kinase A	aurora kinase A|aurora 2|aurora/IPL1-like kinase|aurora/IPL1-related kinase 1|breast tumor-amplified kinase|protein phosphatase 1, regulatory subunit 47|serine/threonine protein kinase 15|serine/threonine-protein kinase 6|serine/threonine-protein kinase aurora-A	NM_198435.2	NP_940837.1	NC_000020.11	protein-coding	REVIEWED	20	-	56369388	56392336	Reference GRCh38.p12 Primary Assembly
hsa-let-7b_5c	NM_014155.4	1	2422.4	2422.4	0	0	47	57	0	11	1	0	15	240	0	0	250.4	0	0	23	9351	8	22	3975	3989	15	15	0	read	NM_014155.4	9606	29068	ZBTB44	BTBD15|HSPC063|ZNF851	zinc finger and BTB domain containing 44	zinc finger and BTB domain-containing protein 44|BTB (POZ) domain containing 15|BTB/POZ domain-containing protein 15|zinc finger protein 851	NM_014155.4	NP_054874.3	NC_000011.10	protein-coding	VALIDATED	11	-	130226676	130314711	Reference GRCh38.p12 Primary Assembly
hsa-let-7b_5c	NM_005223.3	1	1890.2	1890.2	0	0	45	52	0	6	1	0	20	-68	28	0	53.2	0	0	23	3108	1	20	1284	1303	20	20	12	read	NM_005223.3	9606	1773	DNASE1	DNL1|DRNI	deoxyribonuclease 1	deoxyribonuclease-1|DNase I, lysosomal|Dornase alfa|deoxyribonuclease I|human urine deoxyribonuclease I	NM_005223.3	NP_005214.2	NC_000016.10	protein-coding	REVIEWED	16	+	3611736	3665471	Reference GRCh38.p12 Primary Assembly
hsa-let-7b_5c	NM_207171.2	1	2292.3	2292.3	0	0	43	43	0	10	1	0	20	240	12	0	270.3	0	0	23	6163	3	22	4429	4448	20	20	0	read	NM_207171.2	9606	23126	POGZ	MRD37|WHSUS|ZNF280E|ZNF635|ZNF635m	pogo transposable element derived with ZNF domain	pogo transposable element with ZNF domain|putative protein product of Nbla00003|zinc finger protein 280E|zinc finger protein 635	NM_207171.2	NP_997054.1	NC_000001.11	protein-coding	REVIEWED	1	-	151402723	151459464	Reference GRCh38.p12 Primary Assembly
hsa-let-7b_5c	NM_006526.2	2	2980.5	2343.1	0	0	43	43	0	7	1	0	20	240	24	0	289.1	0	0	23	5653	3	22	1711	1730	20	20	0	read	NM_006526.2	9606	7764	ZNF217	ZABC1	zinc finger protein 217	zinc finger protein 217	NM_006526.2	NP_006517.1	NC_000020.11	protein-coding	VALIDATED	20	-	53567064	53608968	Reference GRCh38.p12 Primary Assembly
hsa-let-7b_5c	NM_001323981.1	1	2223.5	2223.5	0	0	42	42	0	11	1	0	20	240	4	0	259.5	0	0	23	4070	3	22	2647	2666	20	20	0	read	NM_001323981.1	9606	220963	SLC16A9	C10orf36|MCT9	solute carrier family 16 member 9	monocarboxylate transporter 9|MCT 9|monocarboxylic acid transporter 9|solute carrier family 16 (monocarboxylic acid transporters), member 9	NM_001323981.1	NP_001310910.1	NC_000010.11	protein-coding	VALIDATED	10	-	59650763	59710078	Reference GRCh38.p12 Primary Assembly
hsa-let-7b_5c	NM_001190821.1	1	2192.7	2192.7	1.36e-07	3.4e-06	42	49	0	14	1	0	9	320	0	0	146.7	0	0	23	3085	15	23	1152	1160	9	9	0	read	NM_001190821.1	9606	4092	SMAD7	CRCS3|MADH7|MADH8	SMAD family member 7	mothers against decapentaplegic homolog 7|MAD (mothers against decapentaplegic, Drosophila) homolog 7|MAD homolog 8|Mothers against decapentaplegic, drosophila, homolog of, 7|SMAD, mothers against DPP homolog 7|hSMAD7|mothers against DPP homolog 8	NM_001190821.1	NP_001177750.1	NC_000018.10	protein-coding	REVIEWED	18	-	48919852	48950710	Reference GRCh38.p12 Primary Assembly
hsa-let-7b_5c	NM_006328.3	2	2096.7	1836.4	0	0	42	44	0	8.5	1	0	18	4	52	0	32.4	0	0	23	5415	3	20	1416	1433	18	18	12	read	NM_006328.3	9606	10432	RBM14	COAA|PSP2|SIP|SYTIP1|TMEM137	RNA binding motif protein 14	RNA-binding protein 14|RRM-containing coactivator activator/modulator|SYT-interacting protein|paraspeckle protein 2|synaptotagmin-interacting protein|transmembrane protein 137	NM_006328.3	NP_006319.1	NC_000011.10	protein-coding	REVIEWED	11	+	66616581	66629933	Reference GRCh38.p12 Primary Assembly
hsa-let-7b_5c	NM_003576.4	2	2678.7	2120.2	0	0	41	41	0	9	1	0	22	240	4	0	189.2	0	0	23	4579	1	22	2273	2294	22	22	0	read	NM_003576.4	9606	8428	STK24	HEL-S-95|MST3|MST3B|STE20|STK3	serine/threonine kinase 24	serine/threonine-protein kinase 24|STE20-like kinase 3|STE20-like kinase MST3|epididymis secretory protein Li 95|mammalian STE20-like protein kinase 3|serine/threonine kinase 24 (STE20 homolog, yeast)|sterile 20-like kinase 3	NM_003576.4	NP_003567.2	NC_000013.11	protein-coding	REVIEWED	13	-	98450198	98577150	Reference GRCh38.p12 Primary Assembly
hsa-let-7b_5c	NM_005614.3	1	2172.2	2172.2	0	0	41	41	0	8	1	0	23	244	12	0	224.2	0	0	23	2092	1	23	1357	1379	23	23	0	read	NM_005614.3	9606	6009	RHEB	RHEB2	Ras homolog, mTORC1 binding	GTP-binding protein Rheb|Ras homolog enriched in brain 2	NM_005614.3	NP_005605.1	NC_000007.14	protein-coding	REVIEWED	7	-	151466011	151519923	Reference GRCh38.p12 Primary Assembly
hsa-let-7b_5c	NM_001195101.1	1	2117.5	2117.5	0	0	40	51	0	8.5	1	1	20	240	12	0	224.5	0	0	23	3445	3	22	2717	2735	20	19	0	read	NM_001195101.1	9606	8073	PTP4A2	HH13|HH7-2|HU-PP-1|OV-1|PRL-2|PRL2|PTP4A|PTPCAAX2|ptp-IV1a|ptp-IV1b	protein tyrosine phosphatase type IVA, member 2	protein tyrosine phosphatase type IVA 2|PTP(CAAXII)|phosphatase of regenerating liver 2|protein tyrosine phosphatase IVA|protein tyrosine phosphatase IVA2|protein-tyrosine phosphatase 4a2|protein-tyrosine phosphatase of regenerating liver 2	NM_001195101.1	NP_001182030.1	NC_000001.11	protein-coding	REVIEWED	1	-	31906420	31938386	Reference GRCh38.p12 Primary Assembly
hsa-let-7b_5c	NM_014613.2	1	2072.9	2072.9	0	0	39	55	0	7.5	1	1	21	152	60	0	246.9	0	0	23	4515	3	22	808	828	20	21	0	read	NM_014613.2	9606	23197	FAF2	ETEA|UBXD8|UBXN3B	Fas associated factor family member 2	FAS-associated factor 2|UBX domain containing 8|UBX domain protein 3B|UBX domain-containing protein 3B|UBX domain-containing protein 8|expressed in T-cells and eosinophils in atopic dermatitis	NM_014613.2	NP_055428.1	NC_000005.10	protein-coding	REVIEWED	5	+	176448327	176510073	Reference GRCh38.p12 Primary Assembly
hsa-let-7b_5c	NM_001204402.1	1	2126	2126	0	0	39	44	0	6.5	1	1	23	312	24	0	182	0	0	23	1748	1	23	607	628	23	22	0	read	NM_001204402.1	9606	5631	PRPS1	ARTS|CMTX5|DFN2|DFNX1|PPRibP|PRS-I|PRSI	phosphoribosyl pyrophosphate synthetase 1	ribose-phosphate pyrophosphokinase 1|dJ1070B1.2 (phosphoribosyl pyrophosphate synthetase 1)|deafness 2, perceptive, congenital|deafness, X-linked 2, perceptive, congenital|phosphoribosyl pyrophosphate synthase I|ribose-phosphate diphosphokinase 1	NM_001204402.1	NP_001191331.1	NC_000023.11	protein-coding	REVIEWED	X	+	107628423	107651025	Reference GRCh38.p12 Primary Assembly
hsa-let-7b_5c	NM_181527.3	1	1931.3	1931.3	0	0	36	41	0	8	1	0	22	240	16	0	181.3	0	0	23	1189	1	22	682	703	22	22	0	read	NM_181527.3	9606	51126	NAA20	NAT3|NAT3P|NAT5|NAT5P|dJ1002M8.1	N(alpha)-acetyltransferase 20, NatB catalytic subunit	N-alpha-acetyltransferase 20|N-acetyltransferase 3 homolog|N-acetyltransferase 5 (ARD1 homolog, S. cerevisiae)|N-acetyltransferase 5 (GCN5-related, putative)|N-acetyltransferase 5, ARD1 subunit (arrest-defective 1, S. cerevisiae, homolog)|N-terminal acetyltransferase B complex catalytic subunit NAA20|N-terminal acetyltransferase B complex catalytic subunit NAT5|N-terminal acetyltransferase comple…	NM_181527.3	NP_852668.1	NC_000020.11	protein-coding	VALIDATED	20	+	20017289	20033628	Reference GRCh38.p12 Primary Assembly
hsa-let-7b_5c	NM_001008738.2	1	2099.7	2099.7	0	0	36	41	0	6	1	0	21	320	16	0	248.7	0	0	23	6571	3	23	4757	4777	21	21	12.5	read	NM_001008738.2	9606	96459	FNIP1	-	folliculin interacting protein 1	folliculin-interacting protein 1	NM_001008738.2	NP_001008738.2	NC_000005.10	protein-coding	REVIEWED	5	-	131641712	131797062	Reference GRCh38.p12 Primary Assembly
hsa-let-7b_5c	NM_012129.4	2	2801.9	1913.3	0	0	36	36	0	10.5	1	0	16	248	0	0	172.3	0	0	23	3641	7	22	1616	1631	16	16	0	read	NM_012129.4	9606	9069	CLDN12	-	claudin 12	claudin-12	NM_012129.4	NP_036261.1	NC_000007.14	protein-coding	REVIEWED	7	+	90403333	90415953	Reference GRCh38.p12 Primary Assembly
hsa-let-7b_5c	NM_032783.4	2	2453.8	1925.6	0	0	35	35	0	10.5	1	0	19	240	12	0	225.6	0	0	23	3523	4	22	1298	1316	19	19	0	read	NM_032783.4	9606	84869	CBR4	SDR45C1	carbonyl reductase 4	carbonyl reductase family member 4|3-ketoacyl-[acyl-carrier-protein] reductase beta subunit|3-oxoacyl-[acyl-carrier-protein] reductase|KAR beta subunit|carbonic reductase 4|quinone reductase CBR4|short chain dehydrogenase/reductase family 45C member 1	NM_032783.4	NP_116172.2	NC_000004.12	protein-coding	VALIDATED	4	-	168894483	169010316	Reference GRCh38.p12 Primary Assembly
hsa-let-7b_5c	NM_014548.3	2	2274.9	1943.3	0	0	35	36	0	7.5	1	0	21	248	12	0	221.3	0	0	23	9186	2	22	6574	6594	21	21	0	read	NM_014548.3	9606	29767	TMOD2	N-TMOD|NTMOD	tropomodulin 2	tropomodulin-2|neuronal tropomodulin|tropomodulin 2 (neuronal)	NM_014548.3	NP_055363.1	NC_000015.10	protein-coding	REVIEWED	15	+	51751560	51816362	Reference GRCh38.p12 Primary Assembly
hsa-let-7b_5c	NM_006547.2	2	2483.6	1983.5	0	0	35	46	0	10	1	0	16	320	0	0	205.5	0	0	23	4168	8	23	2559	2574	16	16	0	read	NM_006547.2	9606	10643	IGF2BP3	CT98|IMP-3|IMP3|KOC|KOC1|VICKZ3	insulin like growth factor 2 mRNA binding protein 3	insulin-like growth factor 2 mRNA-binding protein 3|IGF-II mRNA-binding protein 3|IGF2 mRNA-binding protein 3|KH domain containing protein overexpressed in cancer|VICKZ family member 3|cancer/testis antigen 98	NM_006547.2	NP_006538.2	NC_000007.14	protein-coding	REVIEWED	7	-	23310208	23470673	Reference GRCh38.p12 Primary Assembly
hsa-let-7b_5c	NM_153029.3	1	1920.1	1920.1	0	0	34	34	0	10.5	1	0	18	240	40	0	233.1	0	0	23	7121	5	22	1588	1605	18	18	0	read	NM_153029.3	9606	9683	N4BP1	-	NEDD4 binding protein 1	NEDD4-binding protein 1	NM_153029.3	NP_694574.3	NC_000016.10	protein-coding	VALIDATED	16	-	48538725	48610213	Reference GRCh38.p12 Primary Assembly
hsa-let-7b_5c	NM_032440.3	1	1900.6	1900.6	0	0	34	47	0	7.5	1	0	20	240	20	0	216.6	0	0	23	10390	3	22	5900	5919	20	20	0	read	NM_032440.3	9606	84458	LCOR	C10orf12|MLR2	ligand dependent nuclear receptor corepressor	ligand-dependent corepressor|mblk1-related protein 2	NM_032440.3	NP_115816.2	NC_000010.11	protein-coding	VALIDATED	10	+	96832259	96986211	Reference GRCh38.p12 Primary Assembly
hsa-let-7b_5c	NM_003774.4	2	2800.3	1898.3	0	0	32	32	0	8.5	1	0	22	312	8	0	246.3	0	0	23	5408	2	23	556	577	22	22	0	read	NM_003774.4	9606	8693	GALNT4	GALNAC-T4|GALNACT4	polypeptide N-acetylgalactosaminyltransferase 4	polypeptide N-acetylgalactosaminyltransferase 4|UDP-GalNAc:polypeptide N-acetylgalactosaminyltransferase 4|UDP-N-acetyl-alpha-D-galactosamine:polypeptide N-acetylgalactosaminyltransferase 4 (GalNAc-T4)|polypeptide GalNAc transferase 4|pp-GaNTase 4|protein-UDP acetylgalactosaminyltransferase 4	NM_003774.4	NP_003765.2	NC_000012.12	protein-coding	REVIEWED	12	-	89519411	89524805	Reference GRCh38.p12 Primary Assembly
hsa-let-7b_5c	NM_002013.3	1	1807.4	1807.4	0	0	32	32	0	12.5	1	0	12	240	0	0	238.4	0	0	23	1353	11	22	987	998	12	12	0	read	NM_002013.3	9606	2287	FKBP3	FKBP-25|FKBP-3|FKBP25|PPIase	FK506 binding protein 3	peptidyl-prolyl cis-trans isomerase FKBP3|25 kDa FK506-binding protein|25 kDa FKBP|FK506 binding protein 3, 25kDa|FK506-binding protein 25, T-cell|PPIase FKBP3|immunophilin FKBP25|rapamycin binding protein|rapamycin-selective 25 kDa immunophilin|rotamase	NM_002013.3	NP_002004.1	NC_000014.9	protein-coding	REVIEWED	14	-	45115291	45134528	Reference GRCh38.p12 Primary Assembly
hsa-let-7b_5c	NM_001199781.1	2	2800.3	1898.3	0	0	32	32	0	8.5	1	0	22	312	8	0	246.3	0	0	23	5507	2	23	657	678	22	22	0	read	NM_001199781.1	9606	100528030	POC1B-GALNT4	-	POC1B-GALNT4 readthrough	POC1B-GALNT4 protein|POC1B-GALNT4 fusion	NM_001199781.1	NP_001186710.1	NC_000012.12	protein-coding	VALIDATED	12	-	89519411	89526261	Reference GRCh38.p12 Primary Assembly
hsa-let-7b_5c	NM_001282859.1	2	2279.4	1806.8	0	0	32	32	0	13.5	1	0	12	248	0	0	236.8	0	0	23	2152	11	22	1003	1014	12	12	0	read	NM_001282859.1	9606	54464	XRN1	2022-09-01	5'-3' exoribonuclease 1	5'-3' exoribonuclease 1|strand-exchange protein 1 homolog	NM_001282859.1	NP_001269788.1	NC_000003.12	protein-coding	REVIEWED	3	-	142306606	142448061	Reference GRCh38.p12 Primary Assembly
hsa-let-7b_5c	NM_005858.3	1	1855.6	1855.6	0	0	32	32	0	8.5	1	0	22	240	12	0	271.6	0	0	23	3549	1	22	2810	2831	22	22	0	read	NM_005858.3	9606	10270	AKAP8	AKAP 95|AKAP-8|AKAP-95|AKAP95	A-kinase anchoring protein 8	A-kinase anchor protein 8|A kinase (PRKA) anchor protein 8|A-kinase anchor protein, 95kDa	NM_005858.3	NP_005849.1	NC_000019.10	protein-coding	REVIEWED	19	-	15353520	15379814	Reference GRCh38.p12 Primary Assembly
hsa-let-7b_5c	NM_021216.4	1	1797.3	1797.3	2.22e-16	1.09e-14	32	32	0	9	1	0	21	244	16	0	205.3	0	0	23	3144	3	23	571	591	21	21	0	read	NM_021216.4	9606	58491	ZNF71	EZFIT	zinc finger protein 71	endothelial zinc finger protein induced by tumor necrosis factor alpha|Kruppel-related zinc finger protein	NM_021216.4	NP_067039.1	NC_000019.10	protein-coding	VALIDATED	19	+	56595258	56624480	Reference GRCh38.p12 Primary Assembly
hsa-let-7b_5c	NM_003320.4	2	2245.5	1765	0	0	31	31	0	7.5	1	0	22	240	24	0	202	0	0	23	6432	1	22	1325	1346	22	22	0	read	NM_003320.4	9606	7275	TUB	RDOB|rd5	tubby bipartite transcription factor	tubby protein homolog|tubby homolog|tubby homologue	NM_003320.4	NP_003311.2	NC_000011.10	protein-coding	REVIEWED	11	+	8019179	8106106	Reference GRCh38.p12 Primary Assembly
hsa-let-7b_5c	NM_001312648.1	1	1853.9	1853.9	0	0	31	36	0	11.5	1	0	17	240	16	0	317.9	0	0	23	5165	6	22	3008	3024	17	17	0	read	NM_001312648.1	9606	3093	UBE2K	E2-25K|HIP2|HYPG|LIG|UBC1	ubiquitin conjugating enzyme E2 K	ubiquitin-conjugating enzyme E2 K|E2 ubiquitin-conjugating enzyme K|E2(25K)|HIP-2|huntingtin-interacting protein 2|ubiquitin carrier protein|ubiquitin conjugating enzyme E2K|ubiquitin-conjugating enzyme E2(25K)|ubiquitin-conjugating enzyme E2-25 KDA|ubiquitin-conjugating enzyme E2K (UBC1 homolog, yeast)|ubiquitin-protein ligase	NM_001312648.1	NP_001299577.1	NC_000004.12	protein-coding	REVIEWED	4	+	39698043	39782791	Reference GRCh38.p12 Primary Assembly
hsa-let-7b_5c	NM_001172713.1	1	1748.2	1748.2	2.33e-15	1.14e-13	31	31	0	8.5	1	0	22	240	8	0	213.2	0	0	23	7868	1	22	7563	7584	22	22	0	read	NM_001172713.1	9606	2803	GOLGA4	CRPF46|GCP2|GOLG|MU-RMS-40.18|p230	golgin A4	golgin subfamily A member 4|256 kDa golgin|72.1 protein|centrosome-related protein F46|golgi autoantigen, golgin subfamily a, 4|golgin-240|golgin-245|protein 72.1|trans-Golgi p230	NM_001172713.1	NP_001166184.1	NC_000003.12	protein-coding	REVIEWED	3	+	37243190	37366878	Reference GRCh38.p12 Primary Assembly
hsa-let-7b_5c	NM_018970.6	1	1700.9	1700.9	2.13e-10	1.14e-08	30	30	0	3	1	1	23	248	28	0	146.9	0	0	23	4948	1	22	1212	1234	22	23	0	read	NM_018970.6	9606	54329	GPR85	SREB|SREB2	G protein-coupled receptor 85	probable G-protein coupled receptor 85|seven transmembrane helix receptor|super conserved receptor expressed in brain 2	NM_018970.6	NP_061843.3	NC_000007.14	protein-coding	VALIDATED	7	-	113080412	113087777	Reference GRCh38.p12 Primary Assembly
hsa-let-7b_5c	NM_173814.5	2	2443.4	1816.3	2.16e-14	2.28e-12	30	30	0	8.5	1	1	19	240	60	12	255.3	0	0	23	12123	5	22	4084	4102	18	19	0	read	NM_173814.5	9606	283659	PRTG	IGDCC5	protogenin	protogenin|immunoglobulin superfamily, DCC subclass, member 5|protogenin homolog (Gallus gallus)|shen-dan	NM_173814.5	NP_776175.2	NC_000015.10	protein-coding	REVIEWED	15	-	55611539	55743123	Reference GRCh38.p12 Primary Assembly
hsa-let-7b_5c	NM_005927.4	1	1752.8	1752.8	0	0	30	30	0	10	1	0	20	312	4	0	189.8	0	0	23	5049	4	23	834	853	20	20	0	read	NM_005927.4	9606	4238	MFAP3	-	microfibril associated protein 3	microfibril-associated glycoprotein 3|microfibrillar associated protein 3	NM_005927.4	NP_005918.1	NC_000005.10	protein-coding	VALIDATED	5	+	154038958	154057453	Reference GRCh38.p12 Primary Assembly
hsa-let-7b_5c	NM_030621.4	6	5006.2	1818	5.95e-14	2.43e-12	29	29	0	8	1	0	22	312	12	0	277	0	0	23	10377	2	23	7404	7425	22	22	0	read	NM_030621.4	9606	23405	DICER1	DCR1|Dicer|Dicer1e|HERNA|K12H4.8-LIKE|MNG1|RMSE2	dicer 1, ribonuclease III	endoribonuclease Dicer|Dicer1, Dcr-1 homolog|dicer 1, double-stranded RNA-specific endoribonuclease|dicer 1, ribonuclease type III|helicase MOI|helicase with RNAse motif	NM_030621.4	NP_085124.2	NC_000014.9	protein-coding	REVIEWED	14	-	95086227	95158262	Reference GRCh38.p12 Primary Assembly
hsa-let-7b_5c	NM_001759.3	2	2510.8	1746	0	0	29	30	0	9	1	0	22	312	8	0	217	0	0	23	6531	2	23	6074	6095	22	22	0	read	NM_001759.3	9606	894	CCND2	KIAK0002|MPPH3	cyclin D2	G1/S-specific cyclin-D2	NM_001759.3	NP_001750.1	NC_000012.12	protein-coding	REVIEWED	12	+	4273735	4305355	Reference GRCh38.p12 Primary Assembly
hsa-let-7b_5c	NM_020440.3	1	1325	1325	1.24e-10	1.51e-08	29	29	0	5.5	1	0	20	-16	52	0	47	0	0	23	6319	2	21	5970	5989	20	20	11	read	NM_020440.3	9606	5738	PTGFRN	CD315|CD9P-1|EWI-F|FPRP|SMAP-6	prostaglandin F2 receptor inhibitor	prostaglandin F2 receptor negative regulator|CD9 partner 1|glu-Trp-Ile EWI motif-containing protein F|prostaglandin F2-alpha receptor regulatory protein|prostaglandin F2-alpha receptor-associated protein	NM_020440.3	NP_065173.2	NC_000001.11	protein-coding	VALIDATED	1	+	116909922	116990357	Reference GRCh38.p12 Primary Assembly
hsa-let-7b_5c	NM_152279.3	1	1673.2	1673.2	2.04e-14	9.23e-13	28	28	0	6	1	0	22	240	36	0	204.2	0	0	23	6210	1	22	5139	5160	22	22	0	read	NM_152279.3	9606	92285	ZNF585B	SZFP41	zinc finger protein 585B	zinc finger protein 585B|zinc finger protein 41-like protein	NM_152279.3	NP_689492.3	NC_000019.10	protein-coding	VALIDATED	19	-	37181578	37210548	Reference GRCh38.p12 Primary Assembly
hsa-let-7b_5c	NM_001308045.1	3	2652.8	1632.1	9.41e-14	3.31e-12	27	31	0	13.5	1	0	11	240	0	0	268.1	0	0	23	6186	12	22	2498	2508	11	11	0	read	NM_001308045.1	9606	205564	SENP5	-	SUMO specific peptidase 5	sentrin-specific protease 5|SUMO1/sentrin specific peptidase 5|SUMO1/sentrin specific protease 5|sentrin/SUMO-specific protease SENP5	NM_001308045.1	NP_001294974.1	NC_000003.12	protein-coding	VALIDATED	3	+	196867855	196934713	Reference GRCh38.p12 Primary Assembly
hsa-let-7b_5c	NM_001025300.2	1	1612.3	1612.3	1.66e-13	7.41e-12	26	26	0	13.5	1	0	10	312	0	0	214.3	0	0	23	2138	14	23	602	611	10	10	0	read	NM_001025300.2	9606	201475	RAB12	-	RAB12, member RAS oncogene family	ras-related protein Rab-12|putative Ras-related protein Rab-12	NM_001025300.2	NP_001020471.2	NC_000018.10	protein-coding	VALIDATED	18	+	8609427	8639382	Reference GRCh38.p12 Primary Assembly
hsa-let-7b_5c	NM_183048.3	1	1521.3	1521.3	4.5e-13	1.07e-11	26	30	0	12	1	0	13	248	0	0	184.3	0	0	23	5174	10	22	1162	1174	13	13	0	read	NM_183048.3	9606	23613	ZMYND8	PRKCBP1|PRO2893|RACK7	zinc finger MYND-type containing 8	protein kinase C-binding protein 1|CTCL tumor antigen se14-3|cutaneous T-cell lymphoma-associated antigen se14-3|predicted protein of HQ2893|zinc finger MYND domain-containing protein 8	NM_183048.3	NP_898869.1	NC_000020.11	protein-coding	REVIEWED	20	-	47209213	47357779	Reference GRCh38.p12 Primary Assembly
hsa-let-7b_5c	NM_019887.5	1	1521.1	1521.1	0.000266	0.00309	25	33	0	13.5	1	0	12	240	0	0	240.1	0	0	23	2278	11	22	1795	1806	12	12	0	read	NM_019887.5	9606	56616	DIABLO	DFNA64|SMAC	diablo IAP-binding mitochondrial protein	diablo homolog, mitochondrial|diablo-like protein|direct IAP-binding protein with low pI|second mitochondria-derived activator of caspase	NM_019887.5	NP_063940.1	NC_000012.12	protein-coding	REVIEWED	12	-	122207661	122227533	Reference GRCh38.p12 Primary Assembly
hsa-let-7b_5c	NM_018948.3	2	1756.7	1243.4	9.96e-13	5.33e-11	25	25	0	7	1	0	21	112	28	0	39.4	0	0	23	3144	2	22	1425	1445	21	21	11	read	NM_018948.3	9606	54206	ERRFI1	GENE-33|MIG-6|MIG6|RALT	ERBB receptor feedback inhibitor 1	ERBB receptor feedback inhibitor 1|mitogen-inducible gene 6 protein|receptor-associated late transducer	NM_018948.3	NP_061821.1	NC_000001.11	protein-coding	VALIDATED	1	-	8011718	8026332	Reference GRCh38.p12 Primary Assembly
hsa-let-7b_5c	NM_003496.3	3	2301.8	1439.8	2.11e-15	6.67e-14	24	24	0	6	1	1	22	240	60	0	123.8	0	0	23	12608	1	22	2323	2343	22	21	0	read	NM_003496.3	9606	8295	TRRAP	PAF350/400|PAF400|STAF40|TR-AP|Tra1	transformation/transcription domain associated protein	transformation/transcription domain-associated protein|350/400 kDa PCAF-associated factor|tra1 homolog	NM_003496.3	NP_003487.1	NC_000007.14	protein-coding	REVIEWED	7	+	98878489	99013242	Reference GRCh38.p12 Primary Assembly
hsa-let-7b_5c	NM_001039111.2	2	2104	1495.7	9.67e-12	2.7e-10	24	24	0	13.5	1	0	12	248	0	0	245.7	0	0	23	8694	11	22	2918	2929	12	12	0	read	NM_001039111.2	9606	131405	TRIM71	LIN-41|LIN41	tripartite motif containing 71	E3 ubiquitin-protein ligase TRIM71|RING-type E3 ubiquitin transferase TRIM71|abnormal cell LINeage LIN-41|homolog of C. elegans Lin-41|protein lin-41 homolog|tripartite motif containing 71, E3 ubiquitin protein ligase|tripartite motif-containing protein 71	NM_001039111.2	NP_001034200.1	NC_000003.12	protein-coding	REVIEWED	3	+	32818017	32897825	Reference GRCh38.p12 Primary Assembly
hsa-let-7b_5c	NM_206855.2	1	1077	1077	0.00927	0.0239	24	24	0	11	1	0	13	4	-10	0	65	0	0	23	16378	8	20	11190	11202	13	13	12	read	NM_206855.2	9606	9444	QKI	Hqk|QK|QK1|QK3|hqkI	QKI, KH domain containing RNA binding	protein quaking|QKI/LOC100132735 fusion|RNA binding protein HQK|homolog of mouse quaking QKI (KH domain RNA binding protein)|quaking homolog, KH domain RNA binding	NM_206855.2	NP_996737.1	NC_000006.12	protein-coding	REVIEWED	6	+	163414485	163578595	Reference GRCh38.p12 Primary Assembly
hsa-let-7b_5c	NM_030809.2	1	1462.6	1462.6	5.05e-14	3.08e-12	24	24	0	8.5	1	0	20	240	16	0	184.6	0	0	23	4603	3	22	1774	1793	20	20	11	read	NM_030809.2	9606	81566	CSRNP2	C12orf2|C12orf22|FAM130A1|PPP1R72|TAIP-12	cysteine and serine rich nuclear protein 2	cysteine/serine-rich nuclear protein 2|CSRNP-2|TGF-beta-induced apoptosis protein 12|family with sequence similarity 130, member A1|protein phosphatase 1, regulatory subunit 72	NM_030809.2	NP_110436.1	NC_000012.12	protein-coding	REVIEWED	12	-	51061204	51083670	Reference GRCh38.p12 Primary Assembly
hsa-let-7b_5c	NM_024551.2	2	1614.1	1486.3	7.55e-15	6.56e-13	24	25	0	9	1	0	22	240	8	0	238.3	0	0	23	3982	1	22	1526	1547	22	22	0	read	NM_024551.2	9606	79602	ADIPOR2	ACDCR2|PAQR2	adiponectin receptor 2	adiponectin receptor protein 2|progestin and adipoQ receptor family member 2|progestin and adipoQ receptor family member II	NM_024551.2	NP_078827.2	NC_000012.12	protein-coding	VALIDATED	12	+	1691026	1788678	Reference GRCh38.p12 Primary Assembly
hsa-let-7b_5c	NM_015269.2	2	1763.9	1211.9	4.47e-08	1.34e-06	24	24	0	8.5	1	0	20	152	8	0	31.9	0	0	23	5856	2	21	2852	2871	20	20	11	read	NM_015269.2	9606	23318	TUT4	PAPD3|TENT3A|ZCCHC11	terminal uridylyl transferase 4	terminal uridylyltransferase 4|PAP associated domain containing 3|TUTase 4|zinc finger CCHC domain-containing protein 11|zinc finger CCHC-type containing 11|zinc finger, CCHC domain containing 11	NM_015269.2	NP_056084.1	NC_000001.11	protein-coding	VALIDATED	1	-	52423274	52553462	Reference GRCh38.p12 Primary Assembly
hsa-let-7b_5c	NM_001008215.2	1	1459.2	1459.2	3.53e-14	2.19e-12	23	23	0	7.5	1	0	23	244	12	0	227.2	0	0	23	1767	1	23	839	861	23	23	0	read	NM_001008215.2	9606	493753	COA5	6330578E17Rik|C2orf64|CEMCOX3|Pet191	cytochrome c oxidase assembly factor 5	cytochrome c oxidase assembly factor 5|protein C2orf64	NM_001008215.2	NP_001008216.1	NC_000002.12	protein-coding	REVIEWED	2	-	98599322	98608517	Reference GRCh38.p12 Primary Assembly
hsa-let-7b_5c	NM_001145314.1	2	1996.4	1476.2	3.16e-11	1.36e-09	23	23	0	8	1	0	21	240	8	0	250.2	0	0	23	3290	2	22	432	452	21	21	0	read	NM_001145314.1	9606	80817	CEP44	KIAA1712|PS1TP3	centrosomal protein 44	centrosomal protein of 44 kDa|HBV PreS1-transactivated protein 3|centrosomal protein 44kDa	NM_001145314.1	NP_001138786.1	NC_000004.12	protein-coding	VALIDATED	4	+	174283676	174334354	Reference GRCh38.p12 Primary Assembly
hsa-let-7b_5c	NR_135107.1	2	1949.5	1440	1.31e-13	1.6e-11	22	22	0	10	1	0	18	320	8	0	179	0	0	23	4226	6	23	456	473	18	18	0	read	NR_135107.1	9606	64766	S100PBP	S100PBPR	S100P binding protein	S100P-binding protein|S100P binding protein 1	NR_135107.1	-	NC_000001.11	protein-coding	REVIEWED	1	+	32816766	32858878	Reference GRCh38.p12 Primary Assembly
hsa-let-7b_5c	NM_016274.5	1	1446.9	1446.9	6.32e-12	1.31e-10	22	22	0	15.5	1	0	8	240	0	0	290.9	0	0	23	2145	15	22	1661	1668	8	8	0	read	NM_016274.5	9606	51177	PLEKHO1	CKIP-1|CKIP1|JBP|OC120	pleckstrin homology domain containing O1	pleckstrin homology domain-containing family O member 1|C-Jun-binding protein|CK2 interacting protein 1; HQ0024c protein|CK2-interacting protein 1|PH domain-containing family O member 1|casein kinase 2-interacting protein 1|osteoclast maturation-associated gene 120 protein	NM_016274.5	NP_057358.2	NC_000001.11	protein-coding	VALIDATED	1	+	150149433	150160064	Reference GRCh38.p12 Primary Assembly
hsa-let-7b_5c	NM_002148.3	1	1387.5	1387.5	4.86e-13	6.41e-11	22	22	0	11.5	1	0	19	240	4	0	224.5	0	0	23	1814	4	22	282	300	19	19	0	read	NM_002148.3	9606	3236	HOXD10	HOX4|HOX4D|HOX4E|Hox-4.4	homeobox D10	homeobox protein Hox-D10|homeo box 4D|homeo box D10|homeobox protein Hox-4D|homeobox protein Hox-4E	NM_002148.3	NP_002139.2	NC_000002.12	protein-coding	REVIEWED	2	+	176116763	176119941	Reference GRCh38.p12 Primary Assembly
hsa-let-7b_5c	NR_027405.1	1	1363.2	1363.2	1.38e-13	1.1e-11	21	21	0	9	1	0	21	244	4	0	220.2	0	0	23	2306	3	23	1509	1529	21	21	0	read	NR_027405.1	9606	10797	MTHFD2	NMDMC	methylenetetrahydrofolate dehydrogenase (NADP+ dependent) 2, methenyltetrahydrofolate cyclohydrolase	bifunctional methylenetetrahydrofolate dehydrogenase/cyclohydrolase, mitochondrial|NAD-dependent methylene tetrahydrofolate dehydrogenase cyclohydrolase	NR_027405.1	-	NC_000002.12	protein-coding	REVIEWED	2	+	74198562	74215297	Reference GRCh38.p12 Primary Assembly
hsa-let-7b_5c	NM_152505.3	2	1996.4	1424.9	1.91e-11	1.86e-09	21	24	0	7	1	0	22	248	16	0	259.9	0	0	23	2364	1	22	885	906	22	22	0	read	NM_152505.3	9606	150082	LCA5L	C21orf13	LCA5L, lebercilin like	lebercilin-like protein|leber congenital amaurosis 5-like protein	NM_152505.3	NP_689718.1	NC_000021.9	protein-coding	VALIDATED	21	-	39405843	39445795	Reference GRCh38.p12 Primary Assembly
hsa-let-7b_5c	NM_001100.3	1	1437.5	1437.5	0	0	21	25	0	9.5	1	0	15	240	0	0	295.5	0	0	23	1509	8	22	1394	1408	15	15	13	read	NM_001100.3	9606	58	ACTA1	ACTA|ASMA|CFTD|CFTD1|CFTDM|MPFD|NEM1|NEM2|NEM3|SHPM	actin, alpha 1, skeletal muscle	actin, alpha skeletal muscle|nemaline myopathy type 3	NM_001100.3	NP_001091.1	NC_000001.11	protein-coding	REVIEWED	1	-	229431244	229434095	Reference GRCh38.p12 Primary Assembly
hsa-let-7b_5c	NR_073092.1	2	1904.9	1369.5	1.34e-08	5.48e-07	21	21	0	8.5	1	0	22	312	8	0	156.5	0	0	23	4907	2	23	341	362	22	22	0	read	NR_073092.1	9606	64769	MEAF6	C1orf149|CENP-28|EAF6|NY-SAR-91	MYST/Esa1 associated factor 6	chromatin modification-related protein MEAF6|Esa1p-associated factor 6 homolog|centromere protein 28|protein EAF6 homolog|sarcoma antigen NY-SAR-91	NR_073092.1	-	NC_000001.11	protein-coding	REVIEWED	1	-	37489959	37514818	Reference GRCh38.p12 Primary Assembly
hsa-let-7b_5c	NM_021940.4	1	1328.5	1328.5	5.56e-10	1.95e-08	20	26	0	12.5	1	0	13	240	0	0	242.5	0	0	23	3268	10	22	1159	1171	13	13	0	read	NM_021940.4	9606	60682	SMAP1	SMAP-1	small ArfGAP 1	stromal membrane-associated protein 1|stromal membrane-associated GTPase-activating protein 1	NM_021940.4	NP_068759.2	NC_000006.12	protein-coding	REVIEWED	6	+	70667770	70862014	Reference GRCh38.p12 Primary Assembly
hsa-let-7b_5c	NM_173547.3	2	1776.5	1288.3	1.91e-11	1.23e-09	20	20	0	10.5	1	0	15	320	0	0	112.3	0	0	23	3459	9	23	2533	2547	15	15	0	read	NM_173547.3	9606	201292	TRIM65	4732463G12Rik	tripartite motif containing 65	tripartite motif-containing protein 65	NM_173547.3	NP_775818.2	NC_000017.11	protein-coding	VALIDATED	17	-	75880378	75897007	Reference GRCh38.p12 Primary Assembly
hsa-let-7b_5c	NM_002748.3	1	1277.5	1277.5	1.57e-10	7.98e-09	20	20	0	8.5	1	1	20	248	4	0	177.5	0	0	23	4225	4	22	3435	3454	19	20	0	read	NM_002748.3	9606	5597	MAPK6	ERK3|HsT17250|PRKM6|p97MAPK	mitogen-activated protein kinase 6	mitogen-activated protein kinase 6|ERK-3|MAP kinase 6|MAP kinase isoform p97|MAPK 6|extracellular signal-regulated kinase 3|extracellular signal-regulated kinase, p97|p97-MAPK|protein kinase, mitogen-activated 5|protein kinase, mitogen-activated 6	NM_002748.3	NP_002739.1	NC_000015.10	protein-coding	REVIEWED	15	+	52019213	52066264	Reference GRCh38.p12 Primary Assembly
hsa-let-7b_5c	NM_001002878.1	1	1266.9	1266.9	1.89e-10	1.95e-08	19	64	0	6.5	1	0	21	248	16	0	172.9	0	0	23	2694	2	22	1417	1437	21	21	11.5	read	NM_001002878.1	9606	8563	THOC5	C22orf19|Fmip|PK1.3|fSAP79	THO complex 5	THO complex subunit 5 homolog|Fms-interacting protein|NF2/meningioma region protein pK1.3|PP39.2|functional spliceosome-associated protein 79|hTREX90|placental protein 39.2	NM_001002878.1	NP_001002878.1	NC_000022.11	protein-coding	VALIDATED	22	-	29508166	29553759	Reference GRCh38.p12 Primary Assembly
hsa-let-7b_5c	NM_023039.4	1	1450.6	1450.6	5.88e-11	3.87e-09	19	24	0	8	1	0	20	312	16	0	301.6	0	0	23	2198	4	23	1670	1689	20	20	0	read	NM_023039.4	9606	57763	ANKRA2	ANKRA	ankyrin repeat family A member 2	ankyrin repeat family A protein 2|RFXANK-like protein 2|ankyrin repeat, family A (RFXANK-like), 2	NM_023039.4	NP_075526.1	NC_000005.10	protein-coding	VALIDATED	5	-	73552199	73565685	Reference GRCh38.p12 Primary Assembly
hsa-let-7b_5c	NM_001199346.1	1	1242.9	1242.9	2.89e-11	1.3e-09	19	19	0	11.5	1	0	17	152	8	0	279.9	0	0	23	1505	6	22	498	514	17	17	0	read	NM_001199346.1	9606	497661	C18orf32	-	chromosome 18 open reading frame 32	UPF0729 protein C18orf32|putative NF-kappa-B-activating protein 200|putative NFkB activating protein	NM_001199346.1	NP_001186275.1	NC_000018.10	protein-coding	VALIDATED	18	-	49481177	49487273	Reference GRCh38.p12 Primary Assembly
hsa-let-7b_5c	NM_138714.3	3	2078.9	1321.7	1.38e-10	1.51e-08	19	24	0	9	1	0	21	320	0	0	189.7	0	0	23	13369	3	23	721	741	21	21	0	read	NM_138714.3	9606	10725	NFAT5	NF-AT5|NFATL1|NFATZ|OREBP|TONEBP	nuclear factor of activated T cells 5	nuclear factor of activated T-cells 5|NFAT-like protein 1|T-cell transcription factor NFAT5|TonE-binding protein|glutamine rich protein H65|nuclear factor of activated T-cells 5, tonicity-responsive|osmotic response element-binding protein|tonicity-responsive enhancer-binding protein	NM_138714.3	NP_619728.2	NC_000016.10	protein-coding	REVIEWED	16	+	69565951	69704665	Reference GRCh38.p12 Primary Assembly
hsa-let-7b_5c	NM_001287757.1	1	1294.5	1294.5	1.56e-09	5.13e-08	19	19	0	7	1	1	23	244	16	0	230.5	0	0	23	4551	1	23	1185	1206	23	22	0	read	NM_001287757.1	9606	23142	DCUN1D4	-	defective in cullin neddylation 1 domain containing 4	DCN1-like protein 4|DCN1, defective in cullin neddylation 1, domain containing 4|DCUN1 domain-containing protein 4|defective in cullin neddylation protein 1-like protein 4	NM_001287757.1	NP_001274686.1	NC_000004.12	protein-coding	VALIDATED	4	+	51842999	51916836	Reference GRCh38.p12 Primary Assembly
hsa-let-7b_5c	NM_020395.3	1	896.5	896.5	3.34e-07	1.19e-05	19	19	0	7	1	0	21	24	8	0	34.5	0	0	23	1768	2	22	1210	1230	21	21	12	read	NM_020395.3	9606	57117	INTS12	INT12|PHF22|SBBI22	integrator complex subunit 12	integrator complex subunit 12|PHD finger protein 22|hypothetical nuclear factor SBBI22	NM_020395.3	NP_065128.2	NC_000004.12	protein-coding	VALIDATED	4	-	105682626	105708724	Reference GRCh38.p12 Primary Assembly
hsa-let-7b_5c	NM_001199355.1	1	1242.9	1242.9	2.05e-13	2.04e-11	19	19	0	11.5	1	0	17	152	8	0	279.9	0	0	23	1941	6	22	950	966	17	17	0	read	NM_001199355.1	9606	100526842	RPL17-C18orf32	-	RPL17-C18orf32 readthrough	RPL17-C18orf32 protein	NM_001199355.1	NP_001186284.1	NC_000018.10	protein-coding	VALIDATED	18	-	49481177	49492564	Reference GRCh38.p12 Primary Assembly
hsa-let-7b_5c	NM_014899.3	2	1822.3	1269.3	6.64e-12	7.34e-10	19	21	0	9.5	1	0	17	248	16	0	185.3	0	0	23	5566	6	22	2205	2221	17	17	0	read	NM_014899.3	9606	22836	RHOBTB3	-	Rho related BTB domain containing 3	rho-related BTB domain-containing protein 3	NM_014899.3	NP_055714.3	NC_000005.10	protein-coding	VALIDATED	5	+	95713521	95796366	Reference GRCh38.p12 Primary Assembly
hsa-let-7b_5c	NM_003074.3	3	2483.1	1244.3	3.32e-08	1.32e-06	18	22	0	8	1	1	18	248	40	0	188.3	0	0	23	5780	5	22	619	635	18	17	0	read	NM_003074.3	9606	6599	SMARCC1	BAF155|CRACC1|Rsc8|SRG3|SWI3	SWI/SNF related, matrix associated, actin dependent regulator of chromatin subfamily c member 1	SWI/SNF complex subunit SMARCC1|BRG1-associated factor 155|SWI/SNF complex 155 kDa subunit|SWI/SNF-related matrix-associated actin-dependent regulator of chromatin subfamily C member 1|chromatin remodeling complex BAF155 subunit|mammalian chromatin remodeling complex BRG1-associated factor 155	NM_003074.3	NP_003065.3	NC_000003.12	protein-coding	VALIDATED	3	-	47585887	47781914	Reference GRCh38.p12 Primary Assembly
hsa-let-7b_5c	NM_004225.2	2	1298.8	1297.5	1.08e-12	6.42e-11	18	18	0	6.5	1	1	22	244	84	0	195.5	0	0	23	5255	2	23	3930	3950	22	21	0	read	NM_004225.2	9606	9258	MFHAS1	LRRC65|MASL1|ROCO4	malignant fibrous histiocytoma amplified sequence 1	malignant fibrous histiocytoma-amplified sequence 1|MFH-amplified sequences with leucine-rich tandem repeats 1|leucine rich repeat containing 65|malignant fibrous histiocytoma-amplified sequence with leucine-rich tandem repeats 1|malignant fibrous histiocytoma-amplified sequences with leucine-rich tandem repeats 1	NM_004225.2	NP_004216.2	NC_000008.11	protein-coding	REVIEWED	8	-	8783353	8893620	Reference GRCh38.p12 Primary Assembly
hsa-let-7b_5c	NM_001270.2	3	2284	1255.2	5.93e-12	3.44e-10	18	24	0	9.5	1	0	21	248	4	12	221.2	0	0	23	6457	2	22	2421	2441	21	21	0	read	NM_001270.2	9606	1105	CHD1	CHD-1|PILBOS	chromodomain helicase DNA binding protein 1	chromodomain-helicase-DNA-binding protein 1|ATP-dependent helicase CHD1	NM_001270.2	NP_001261.2	NC_000005.10	protein-coding	REVIEWED	5	-	98855203	98929771	Reference GRCh38.p12 Primary Assembly
hsa-let-7b_5c	NM_001160423.1	3	2433.5	1232.1	4.32e-11	1.87e-09	18	22	0	11.5	1	0	14	248	0	0	213.1	0	0	23	8352	9	22	6568	6581	14	14	0	read	NM_001160423.1	9606	10642	IGF2BP1	CRD-BP|CRDBP|IMP-1|IMP1|VICKZ1|ZBP1	insulin like growth factor 2 mRNA binding protein 1	insulin-like growth factor 2 mRNA-binding protein 1|IGF-II mRNA-binding protein 1|IGF2 mRNA-binding protein 1|VICKZ family member 1|ZBP-1|coding region determinant-binding protein|insulin-like growth factor 2 mRNA binding protein 1 deltaN CRDBP|zipcode-binding protein 1	NM_001160423.1	NP_001153895.1	NC_000017.11	protein-coding	REVIEWED	17	+	48997411	49056144	Reference GRCh38.p12 Primary Assembly
hsa-let-7b_5c	NM_080656.2	1	853.3	853.3	1.29e-05	0.00028	18	18	0	10	1	0	14	32	-10	0	49.3	0	0	23	1270	6	19	358	371	14	14	13	read	NM_080656.2	9606	91368	CDKN2AIPNL	-	CDKN2A interacting protein N-terminal like	CDKN2AIP N-terminal-like protein|CDKN2A-interacting protein N-terminal-like protein	NM_080656.2	NP_542387.1	NC_000005.10	protein-coding	VALIDATED	5	-	134402064	134414624	Reference GRCh38.p12 Primary Assembly
hsa-let-7b_5c	NM_001845.5	1	1224.9	1224.9	1.04e-07	8.96e-06	18	19	0	9	1	1	19	240	20	0	197.9	0	0	23	6545	5	22	5216	5234	18	19	0	read	NM_001845.5	9606	1282	COL4A1	BSVD|RATOR	collagen type IV alpha 1 chain	collagen alpha-1(IV) chain|COL4A1 NC1 domain|arresten|collagen IV, alpha-1 polypeptide|collagen of basement membrane, alpha-1 chain	NM_001845.5	NP_001836.3	NC_000013.11	protein-coding	REVIEWED	13	-	110148957	110307156	Reference GRCh38.p12 Primary Assembly
hsa-let-7b_5c	NM_001164803.1	1	948.1	948.1	2.23e-05	0.000487	18	21	0	8.5	1	0	18	0	116	0	50.1	0	0	23	2071	2	19	1598	1615	18	18	12.5	read	NM_001164803.1	9606	27316	RBMX	HNRNPG|HNRPG|MRXS11|RBMXP1|RBMXRT|RNMX|hnRNP-G	RNA binding motif protein X-linked	RNA-binding motif protein, X chromosome|glycoprotein p43|heterogeneous nuclear ribonucleoprotein G|hnRNP G	NM_001164803.1	NP_001158275.1	NC_000023.11	protein-coding	REVIEWED	X	-	136869193	136880779	Reference GRCh38.p12 Primary Assembly
hsa-let-7b_5c	NM_183376.2	1	1217.8	1217.8	2.24e-12	1.2e-10	17	20	0	12	1	0	16	244	0	0	251.8	0	0	23	4074	8	23	2662	2677	16	16	0	read	NM_183376.2	9606	91947	ARRDC4	-	arrestin domain containing 4	arrestin domain-containing protein 4	NM_183376.2	NP_899232.2	NC_000015.10	protein-coding	VALIDATED	15	+	97960702	97973837	Reference GRCh38.p12 Primary Assembly
hsa-let-7b_5c	NM_001243251.1	1	1269.4	1269.4	1.7e-12	1.3e-10	17	17	0	7.5	1	0	22	240	16	0	273.4	0	0	23	2038	1	22	1555	1576	22	22	0	read	NM_001243251.1	9606	79731	NARS2	DFNB94|SLM5|asnRS	asparaginyl-tRNA synthetase 2, mitochondrial	probable asparagine--tRNA ligase, mitochondrial|asparagine tRNA ligase 2, mitochondrial (putative)|asparaginyl-tRNA synthetase 2, mitochondrial (putative)|deafness, autosomal recessive 94|probable asparaginyl-tRNA synthetase, mitochondrial	NM_001243251.1	NP_001230180.1	NC_000011.10	protein-coding	REVIEWED	11	-	78435960	78574863	Reference GRCh38.p12 Primary Assembly
hsa-let-7b_5c	NM_004651.3	1	1237.3	1237.3	5.86e-09	4.69e-07	17	21	0	7	1	0	21	320	8	0	159.3	0	0	23	3300	3	23	1434	1454	21	21	12	read	NM_004651.3	9606	8237	USP11	UHX1	ubiquitin specific peptidase 11	ubiquitin carboxyl-terminal hydrolase 11|deubiquitinating enzyme 11|ubiquitin carboxyl-terminal hydrolase, X-linked|ubiquitin thioesterase 11|ubiquitin thiolesterase 11|ubiquitin-specific processing protease 11	NM_004651.3	NP_004642.2	NC_000023.11	protein-coding	REVIEWED	X	+	47232914	47248327	Reference GRCh38.p12 Primary Assembly
hsa-let-7b_5c	NM_199420.3	1	1247.6	1247.6	4.49e-09	9.36e-07	17	18	0	7	1	0	23	320	8	0	174.6	0	0	23	8787	1	23	7967	7989	23	23	0	read	NM_199420.3	9606	10721	POLQ	PRO0327	DNA polymerase theta	DNA polymerase theta|polymerase (DNA directed), theta|polymerase (DNA) theta	NM_199420.3	NP_955452.3	NC_000003.12	protein-coding	VALIDATED	3	-	121431419	121546005	Reference GRCh38.p12 Primary Assembly
hsa-let-7b_5c	NM_138473.2	2	1685.4	1177.9	1.06e-07	3.52e-06	16	69	2.07e-12	8	1	0	23	244	24	0	209.9	0	0	23	7667	1	23	1679	1701	23	23	0	read	NM_138473.2	9606	6667	SP1	-	Sp1 transcription factor	transcription factor Sp1|specificity protein 1	NM_138473.2	NP_612482.2	NC_000012.12	protein-coding	REVIEWED	12	+	53380194	53416445	Reference GRCh38.p12 Primary Assembly
hsa-let-7b_5c	NM_017780.3	4	2731.8	1211.8	2.89e-12	1.49e-10	16	16	0	13.5	1	0	10	312	0	0	213.8	0	0	23	11589	14	23	10271	10280	10	10	0	read	NM_017780.3	9606	55636	CHD7	CRG|HH5|IS3|KAL5	chromodomain helicase DNA binding protein 7	chromodomain-helicase-DNA-binding protein 7|ATP-dependent helicase CHD7|CHARGE association|chromodomain helicase DNA binding protein 7 isoform CRA_e	NM_017780.3	NP_060250.2	NC_000008.11	protein-coding	REVIEWED	8	+	60678743	60868027	Reference GRCh38.p12 Primary Assembly
hsa-let-7b_5c	NM_018992.3	1	1134.7	1134.7	3.03e-10	1.1e-08	16	26	0	14.5	1	0	10	152	0	0	305.7	0	0	23	2479	13	22	445	454	10	10	0	read	NM_018992.3	9606	54442	KCTD5	-	potassium channel tetramerization domain containing 5	BTB/POZ domain-containing protein KCTD5|potassium channel tetramerisation domain containing 5	NM_018992.3	NP_061865.1	NC_000016.10	protein-coding	VALIDATED	16	+	2682493	2709029	Reference GRCh38.p12 Primary Assembly
hsa-let-7b_5c	NM_003111.4	1	1223.5	1223.5	8.65e-09	6.69e-07	16	16	0	7.5	1	1	23	240	12	0	291.5	0	0	23	6359	1	22	5632	5654	22	23	0	read	NM_003111.4	9606	6670	SP3	SPR2	Sp3 transcription factor	transcription factor Sp3|GC-binding transcription factor Sp3|specificity protein 3	NM_003111.4	NP_003102.1	NC_000002.12	protein-coding	REVIEWED	2	-	173906458	173965701	Reference GRCh38.p12 Primary Assembly
hsa-let-7b_5c	NM_002685.3	1	1121.7	1121.7	6.22e-08	3.86e-06	16	16	0	9.5	1	0	19	252	12	0	166.7	0	0	23	2784	5	23	613	631	19	19	0	read	NM_002685.3	9606	5394	EXOSC10	PM-Scl|PM/Scl-100|PMSCL|PMSCL2|RRP6|Rrp6p|p2|p3|p4	exosome component 10	exosome component 10|P100 polymyositis-scleroderma overlap syndrome-associated autoantigen|autoantigen PM-SCL|polymyositis/scleroderma autoantigen 100 kDa|polymyositis/scleroderma autoantigen 2	NM_002685.3	NP_002676.1	NC_000001.11	protein-coding	VALIDATED	1	-	11066612	11099909	Reference GRCh38.p12 Primary Assembly
hsa-let-7b_5c	NM_006959.2	1	1143.2	1143.2	6.86e-10	5.62e-08	16	16	0	10	1	0	20	240	12	0	202.2	0	0	23	2678	3	22	2503	2522	20	20	0	read	NM_006959.2	9606	7565	ZNF17	HPF3|KOX10	zinc finger protein 17	zinc finger protein 17|zinc finger protein 17 (HPF3, KOX 10)|zinc finger protein HPF3|zinc finger protein KOX10	NM_006959.2	NP_008890.2	NC_000019.10	protein-coding	VALIDATED	19	+	57411146	57421938	Reference GRCh38.p12 Primary Assembly
hsa-let-7b_5c	NM_014781.4	1	1053.9	1053.9	5.22e-09	1.55e-07	15	16	0	11	1	0	13	248	0	0	150.9	0	0	23	6670	10	22	2547	2559	13	13	11	read	NM_014781.4	9606	9821	RB1CC1	ATG17|CC1|FIP200|PPP1R131	RB1 inducible coiled-coil 1	RB1-inducible coiled-coil protein 1|200 kDa FAK family kinase-interacting protein|FAK family kinase-interacting protein of 200 kDa|phosphatase 1, regulatory subunit 131	NM_014781.4	NP_055596.3	NC_000008.11	protein-coding	REVIEWED	8	-	52622457	52714465	Reference GRCh38.p12 Primary Assembly
hsa-let-7b_5c	NM_021198.2	1	1155.6	1155.6	2.37e-08	1.54e-06	15	15	0	6.5	1	0	22	244	28	0	215.6	0	0	23	2655	2	23	1766	1787	22	22	0	read	NM_021198.2	9606	58190	CTDSP1	NIF3|NLI-IF|NLIIF|SCP1	CTD small phosphatase 1	carboxy-terminal domain RNA polymerase II polypeptide A small phosphatase 1|CTD (carboxy-terminal domain, RNA polymerase II, polypeptide A) small phosphatase 1|NLI-interacting factor 3|nuclear LIM interactor-interacting factor 3|small C-terminal domain phosphatase 1	NM_021198.2	NP_067021.1	NC_000002.12	protein-coding	REVIEWED	2	+	218398337	218405940	Reference GRCh38.p12 Primary Assembly
hsa-let-7b_5c	NM_001289102.1	1	1084.3	1084.3	8.9e-06	0.000219	15	15	0	6.5	1	0	22	152	24	0	239.3	0	0	23	2309	1	22	2246	2267	22	22	0	read	NM_001289102.1	9606	5589	PRKCSH	AGE-R2|G19P1|GIIB|PCLD|PCLD1|PKCSH|PLD1|VASAP-60	protein kinase C substrate 80K-H	glucosidase 2 subunit beta|AGE-binding receptor 2|advanced glycation end-product receptor 2|glucosidase II subunit beta|hepatocystin|protein kinase C substrate 60.1 kDa protein heavy chain|protein kinase C substrate, 80 Kda protein	NM_001289102.1	NP_001276031.1	NC_000019.10	protein-coding	REVIEWED	19	+	11435256	11450967	Reference GRCh38.p12 Primary Assembly
hsa-let-7b_5c	NM_004852.2	3	2381.2	1166.8	2.55e-11	1.53e-09	15	15	0	9	1	0	23	312	4	0	205.8	0	0	23	16142	1	23	11085	11107	23	23	0	read	NM_004852.2	9606	9480	ONECUT2	OC-2|OC2	one cut homeobox 2	one cut domain family member 2|HNF-6-beta|ONECUT-2 homeodomain transcription factor|hepatocyte nuclear factor 6-beta|onecut 2|transcription factor ONECUT-2	NM_004852.2	NP_004843.2	NC_000018.10	protein-coding	REVIEWED	18	+	57435684	57491297	Reference GRCh38.p12 Primary Assembly
hsa-let-7b_5c	NM_001753.4	1	817.1	817.1	0.00035	0.00639	14	19	0	6	1	1	20	84	52	0	61.1	0	0	23	2723	1	20	2343	2361	20	19	12	read	NM_001753.4	9606	857	CAV1	BSCL3|CGL3|LCCNS|MSTP085|PPH3|VIP21	caveolin 1	caveolin-1|caveolin 1, caveolae protein, 22kDa|cell growth-inhibiting protein 32	NM_001753.4	NP_001744.2	NC_000007.14	protein-coding	REVIEWED	7	+	116524784	116561184	Reference GRCh38.p12 Primary Assembly
hsa-let-7b_5c	NR_036472.1	1	1173	1173	1.99e-09	1.21e-07	14	14	0	11	1	0	15	240	0	0	322	0	0	23	2993	8	22	2727	2741	15	15	0	read	NR_036472.1	9606	56943	ENY2	DC6|Sus1|e(y)2	ENY2, transcription and export complex 2 subunit	transcription and mRNA export factor ENY2|enhancer of yellow 2 homolog|enhancer of yellow 2 transcription factor homolog	NR_036472.1	-	NC_000008.11	protein-coding	VALIDATED	8	+	109334322	109345959	Reference GRCh38.p12 Primary Assembly
hsa-let-7b_5c	NM_201567.1	1	1142.4	1142.4	3.63e-08	1.87e-06	14	14	0	6	1	1	23	320	28	0	184.4	0	0	23	3597	1	23	673	694	23	22	0	read	NM_201567.1	9606	993	CDC25A	CDC25A2	cell division cycle 25A	M-phase inducer phosphatase 1|CDC25 isoform A1-CAG|CDC25A2-CAG isoform|dual specificity phosphatase CDC25A	NM_201567.1	NP_963861.1	NC_000003.12	protein-coding	REVIEWED	3	-	48157177	48188404	Reference GRCh38.p12 Primary Assembly
hsa-let-7b_5c	NM_015123.2	2	1581.8	1103.9	2.14e-07	3.51e-06	14	14	0	10	1	0	18	248	8	0	237.9	0	0	23	6514	5	22	6325	6342	18	18	0	read	NM_015123.2	9606	23150	FRMD4B	6030440G05Rik|GRSP1	FERM domain containing 4B	FERM domain-containing protein 4B|GRP1-binding protein GRSP1	NM_015123.2	NP_055938.1	NC_000003.12	protein-coding	REVIEWED	3	-	69168781	69541339	Reference GRCh38.p12 Primary Assembly
hsa-let-7b_5c	NM_015012.3	1	1153.5	1153.5	2.74e-09	9.29e-08	14	14	0	11.5	1	0	16	240	0	0	311.5	0	0	23	3973	7	22	2700	2715	16	16	0	read	NM_015012.3	9606	440026	TMEM41B	-	transmembrane protein 41B	transmembrane protein 41B	NM_015012.3	NP_055827.1	NC_000011.10	protein-coding	VALIDATED	11	-	9280653	9314767	Reference GRCh38.p12 Primary Assembly
hsa-let-7b_5c	NM_001260494.1	1	1131.9	1131.9	7.73e-07	3.38e-05	14	40	0	9	1	1	17	248	60	0	214.9	0	0	23	4123	7	22	2656	2672	16	17	0	read	NM_001260494.1	9606	5962	RDX	DFNB24	radixin	radixin	NM_001260494.1	NP_001247423.1	NC_000011.10	protein-coding	REVIEWED	11	-	110174879	110296711	Reference GRCh38.p12 Primary Assembly
hsa-let-7b_5c	NM_001195556.1	3	1756.6	817.7	0.000347	0.00501	14	14	0	7	1	0	18	84	52	0	48.7	0	0	23	4038	3	20	1692	1709	18	18	13.5	read	NM_001195556.1	9606	9685	CLINT1	CLINT|ENTH|EPN4|EPNR	clathrin interactor 1	clathrin interactor 1|clathrin interacting protein localized in the trans-Golgi region|enthoprotin|epsin 4|epsin-related protein|epsinR	NM_001195556.1	NP_001182485.1	NC_000005.10	protein-coding	REVIEWED	5	-	157785742	157859174	Reference GRCh38.p12 Primary Assembly
hsa-let-7b_5c	NM_001168412.1	1	719.5	719.5	0.00173	0.0118	14	19	0	8.5	1	0	19	84	-36	0	51.5	0	0	23	3679	2	20	991	1009	19	19	11	read	NM_001168412.1	9606	10099	TSPAN3	TM4-A|TM4SF8|TSPAN-3	tetraspanin 3	tetraspanin-3|tetraspan 3|tetraspan TM4SF|tetraspanin TM4-A|transmembrane 4 superfamily member 8	NM_001168412.1	NP_001161884.1	NC_000015.10	protein-coding	REVIEWED	15	-	77044016	77071227	Reference GRCh38.p12 Primary Assembly
hsa-let-7b_5c	NM_152260.2	2	1350.3	836.4	3.39e-05	0.00105	14	16	0	7	1	1	22	152	24	0	42.4	0	0	23	2128	1	21	1805	1826	21	22	11	read	NM_152260.2	9606	27079	RPUSD2	C15orf19|C18B11	RNA pseudouridylate synthase domain containing 2	RNA pseudouridylate synthase domain-containing protein 2|C18B11 homolog (44.9kD)	NM_152260.2	NP_689473.1	NC_000015.10	protein-coding	VALIDATED	15	+	40569292	40574705	Reference GRCh38.p12 Primary Assembly
hsa-let-7b_5c	NM_032453.1	1	1075.5	1075.5	8.45e-10	4.37e-08	14	14	0	9.5	1	0	23	252	4	0	215.5	0	0	23	5126	1	23	968	990	23	23	0	read	NM_032453.1	9606	84503	ZNF527	-	zinc finger protein 527	zinc finger protein 527	NM_032453.1	NP_115829.1	NC_000019.10	protein-coding	VALIDATED	19	+	37371056	37393065	Reference GRCh38.p12 Primary Assembly
hsa-let-7b_5c	NM_203298.2	1	1168.6	1168.6	5.27e-12	4.6e-10	14	26	0	7.5	1	1	21	312	44	0	206.6	0	0	23	844	3	23	360	379	21	20	0	read	NM_203298.2	9606	118487	CHCHD1	C10orf34|C2360|MRP-S37	coiled-coil-helix-coiled-coil-helix domain containing 1	coiled-coil-helix-coiled-coil-helix domain-containing protein 1|28S ribosomal protein S37, mitochondrial|mitochondrial small ribosomal subunit protein mS37|nuclear protein C2360	NM_203298.2	NP_976043.1	NC_000010.11	protein-coding	VALIDATED	10	+	73782049	73783647	Reference GRCh38.p12 Primary Assembly
hsa-let-7b_5c	NM_003483.4	3	2496.1	1101.7	7.08e-07	2.2e-05	13	13	0	8	1	0	22	240	28	0	257.7	0	0	23	4150	1	22	2233	2254	22	22	0	read	NM_003483.4	9606	8091	HMGA2	BABL|HMGI-C|HMGIC|LIPO|STQTL9	high mobility group AT-hook 2	high mobility group protein HMGI-C|HMGA2/KRT121P fusion|high-mobility group (nonhistone chromosomal) protein isoform I-C	NM_003483.4	NP_003474.1	NC_000012.12	protein-coding	REVIEWED	12	+	65824459	65966290	Reference GRCh38.p12 Primary Assembly
hsa-let-7b_5c	NM_014363.5	4	2208.6	1118.2	4.22e-07	9.38e-06	13	13	0	12.5	1	0	11	312	0	0	236.2	0	0	23	15668	13	23	2685	2695	11	11	0	read	NM_014363.5	9606	26278	SACS	ARSACS|DNAJC29|PPP1R138|SPAX6	sacsin molecular chaperone	sacsin|dnaJ homolog subfamily C member 29|protein phosphatase 1, regulatory subunit 138|spastic ataxia of Charlevoix-Saguenay (sacsin)	NM_014363.5	NP_055178.3	NC_000013.11	protein-coding	REVIEWED	13	-	23328822	23433727	Reference GRCh38.p12 Primary Assembly
hsa-let-7b_5c	NM_017787.4	1	819.7	819.7	3.22e-05	0.00058	13	16	0	6.5	1	0	20	152	16	0	57.7	0	0	23	4236	2	21	560	579	20	20	11	read	NM_017787.4	9606	54838	WBP1L	C10orf26|OPA1L|OPAL1	WW domain binding protein 1 like	WW domain binding protein 1-like|outcome predictor in acute leukemia 1	NM_017787.4	NP_060257.4	NC_000010.11	protein-coding	VALIDATED	10	+	102742707	102816266	Reference GRCh38.p12 Primary Assembly
hsa-let-7b_5c	NM_001139510.1	1	1076.7	1076.7	7.57e-10	3.63e-08	13	22	0	12	1	0	17	240	8	0	268.7	0	0	23	2131	6	22	1102	1118	17	17	0	read	NM_001139510.1	9606	55862	ECHDC1	HEL-S-76|MMCD|dJ351K20.2	ethylmalonyl-CoA decarboxylase 1	ethylmalonyl-CoA decarboxylase|enoyl CoA hydratase domain containing 1|enoyl Coenzyme A hydratase domain containing 1|enoyl-CoA hydratase domain-containing protein 1|epididymis secretory protein Li 76|methylmalonyl-CoA decarboxylase	NM_001139510.1	NP_001132982.1	NC_000006.12	protein-coding	VALIDATED	6	-	127288711	127344178	Reference GRCh38.p12 Primary Assembly
hsa-let-7b_5c	NM_152556.2	2	1446	1073.8	9e-10	4.48e-08	13	16	0	14.5	1	0	9	240	0	0	273.8	0	0	23	3969	14	22	2636	2644	9	9	0	read	NM_152556.2	9606	154743	BMT2	C7orf60|SAMTOR	base methyltransferase of 25S rRNA 2 homolog	S-adenosylmethionine sensor upstream of mTORC1|UPF0532 protein C7orf60|probable methyltransferase BMT2 homolog|probable methyltransferase BTM2 homolog	NM_152556.2	NP_689769.2	NC_000007.14	protein-coding	VALIDATED	7	-	112819146	112939876	Reference GRCh38.p12 Primary Assembly
hsa-let-7b_5c	NM_001320766.1	2	1571.4	1043.8	1.86e-07	1.36e-05	12	12	0	15	1	0	8	312	0	0	211.8	0	0	23	7744	16	23	957	964	8	8	0	read	NM_001320766.1	9606	26046	LTN1	C21orf10|C21orf98|RNF160|ZNF294	listerin E3 ubiquitin protein ligase 1	E3 ubiquitin-protein ligase listerin|RING-type E3 ubiquitin transferase listerin|ring finger protein 160|zinc finger protein 294	NM_001320766.1	NP_001307695.1	NC_000021.9	protein-coding	VALIDATED	21	-	28928143	28992987	Reference GRCh38.p12 Primary Assembly
hsa-let-7b_5c	NR_130789.1	1	966.9	966.9	0.0001	0.0027	12	13	0	8	1	1	23	240	8	0	200.9	0	0	23	5681	1	22	3430	3452	22	23	0	read	NR_130789.1	9606	54471	MIEF1	HSU79252|MID51|SMCR7L|dJ1104E15.3	mitochondrial elongation factor 1	mitochondrial dynamics protein MID51|SMCR7-like protein|Smith-Magenis syndrome chromosome region, candidate 7-like|mitochondrial dynamic protein MID51|mitochondrial dynamic protein of 51 kDa|mitochondrial dynamics protein of 51 kDa|smith-Magenis syndrome chromosomal region candidate gene 7 protein-like	NR_130789.1	-	NC_000022.11	protein-coding	VALIDATED	22	+	39500099	39518133	Reference GRCh38.p12 Primary Assembly
hsa-let-7b_5c	NM_032280.2	1	1014	1014	0.00025	0.00368	12	12	0	8.5	1	0	17	248	8	0	213	0	0	23	1802	6	22	1323	1339	17	17	0	read	NM_032280.2	9606	84240	ZCCHC9	PPP1R41	zinc finger CCHC-type containing 9	zinc finger CCHC domain-containing protein 9|protein phosphatase 1, regulatory subunit 41|zinc finger, CCHC domain containing 9	NM_032280.2	NP_115656.1	NC_000005.10	protein-coding	VALIDATED	5	+	81301582	81313146	Reference GRCh38.p12 Primary Assembly
hsa-let-7b_5c	NM_022826.3	1	1043.8	1043.8	1.94e-09	6.55e-08	12	12	0	7	1	0	20	320	8	0	168.8	0	0	23	3536	4	23	452	471	20	20	11	read	NM_022826.3	9606	64844	2022-03-07	AXO|AXOT|MARCH-VII|RNF177	membrane associated ring-CH-type finger 7	E3 ubiquitin-protein ligase MARCH7|RING finger protein 177|RING-type E3 ubiquitin transferase MARCH7|axotrophin|membrane associated ring finger 7|membrane-associated RING finger protein 7|membrane-associated RING-CH protein VII|membrane-associated ring finger (C3HC4) 7, E3 ubiquitin protein ligase	NM_022826.3	NP_073737.1	NC_000002.12	protein-coding	VALIDATED	2	+	159712456	159768582	Reference GRCh38.p12 Primary Assembly
hsa-let-7b_5c	NM_033104.3	1	1012.7	1012.7	7.01e-08	1.99e-06	12	12	0	9.5	1	0	22	240	24	0	225.7	0	0	23	12957	1	22	9369	9390	22	22	0	read	NM_033104.3	9606	85439	STON2	STN2|STNB|STNB2	stonin 2	stonin-2|homolog of stoned B|stoned B homolog 2	NM_033104.3	NP_149095.2	NC_000014.9	protein-coding	VALIDATED	14	-	81260649	81436463	Reference GRCh38.p12 Primary Assembly
hsa-let-7b_5c	NM_001113434.4	2	1530.3	1058	1.72e-08	5.52e-07	12	15	0	15	1	0	9	240	0	0	303	0	0	23	7912	14	22	6962	6970	9	9	0	read	NM_001113434.4	9606	339263	C17orf51	-	chromosome 17 open reading frame 51	uncharacterized protein C17orf51	NM_001113434.4	NP_001106905.1	NC_000017.11	protein-coding	VALIDATED	17	-	21524605	21551677	Reference GRCh38.p12 Primary Assembly
hsa-let-7b_5c	NM_001136238.1	3	1828.9	959.3	1.05e-06	3.24e-05	12	12	0	15	1	0	8	248	0	0	191.3	0	0	23	3470	15	22	2236	2243	8	8	0	read	NM_001136238.1	9606	643853	TMPPE	-	transmembrane protein with metallophosphoesterase domain	transmembrane protein with metallophosphoesterase domain	NM_001136238.1	NP_001129710.1	NC_000003.12	protein-coding	VALIDATED	3	-	33090415	33096800	Reference GRCh38.p12 Primary Assembly
hsa-let-7b_5c	NM_004157.3	2	1561.6	1014.2	6.01e-05	0.0051	12	12	0	12	1	0	12	320	0	0	160.2	0	0	23	6491	12	23	919	930	12	12	11	read	NM_004157.3	9606	5576	PRKAR2A	PKR2|PRKAR2	protein kinase cAMP-dependent type II regulatory subunit alpha	cAMP-dependent protein kinase type II-alpha regulatory subunit|cAMP-dependent protein kinase regulatory subunit RII alpha|protein kinase A, RII-alpha subunit|protein kinase, cAMP-dependent, regulatory subunit type II alpha	NM_004157.3	NP_004148.1	NC_000003.12	protein-coding	REVIEWED	3	-	48744600	48847849	Reference GRCh38.p12 Primary Assembly
hsa-let-7b_5c	NM_001303061.1	1	1034.4	1034.4	6.5e-07	2.96e-05	12	21	0	13	1	0	12	240	0	0	269.4	0	0	23	2366	11	22	789	800	12	12	0	read	NM_001303061.1	9606	222068	TMED4	ERS25|GMP25iso|HNLF|p24a3|p24alpha3	transmembrane p24 trafficking protein 4	transmembrane emp24 domain-containing protein 4|endoplasmic reticulum stress-response protein 25 kDa|p24 family protein alpha-3|putative NF-kappa-B-activating protein 156|putative NFkB activating protein HNLF|transmembrane emp24 protein transport domain containing 4	NM_001303061.1	NP_001289990.1	NC_000007.14	protein-coding	VALIDATED	7	-	44577893	44582294	Reference GRCh38.p12 Primary Assembly
hsa-let-7b_5c	NM_015315.4	1	563.3	563.3	0.00973	0.0276	12	14	0	5	1	0	22	-32	-4	0	41.3	0	0	23	6607	1	22	934	955	22	22	11	read	NM_015315.4	9606	23367	LARP1	LARP	La ribonucleoprotein domain family member 1	la-related protein 1	NM_015315.4	NP_056130.2	NC_000005.10	protein-coding	VALIDATED	5	+	154682662	154817606	Reference GRCh38.p12 Primary Assembly
hsa-let-7b_5c	NM_003372.6	2	1492.6	1058.1	1.74e-09	1.11e-07	12	17	0	7	1	0	23	244	4	0	266.1	0	0	23	1652	1	23	1229	1251	23	23	0	read	NM_003372.6	9606	7411	VBP1	HIBBJ46|PFD3|PFDN3|VBP-1	VHL binding protein 1	prefoldin subunit 3|von Hippel-Lindau binding protein 1	NM_003372.6	NP_003363.1	NC_000023.11	protein-coding	REVIEWED	X	+	155197006	155239840	Reference GRCh38.p12 Primary Assembly
hsa-let-7b_5c	NM_012288.3	3	1862.2	1122.4	6.64e-11	8.23e-10	12	14	0	13.5	1	0	11	312	0	0	287.4	0	0	23	7065	13	23	298	308	11	11	0	read	NM_012288.3	9606	9697	TRAM2	-	translocation associated membrane protein 2	translocating chain-associated membrane protein 2|TRAM-like protein	NM_012288.3	NP_036420.1	NC_000006.12	protein-coding	REVIEWED	6	-	52497401	52577063	Reference GRCh38.p12 Primary Assembly
hsa-let-7b_5c	NM_145167.2	1	991.2	991.2	7.79e-07	5.42e-05	11	13	0	7	1	1	20	320	40	0	138.2	0	0	23	4322	4	23	508	526	20	19	0	read	NM_145167.2	9606	93183	PIGM	GPI-MT-I	phosphatidylinositol glycan anchor biosynthesis class M	GPI mannosyltransferase 1|DPM:GlcN-(acyl-)PI mannosyltransferase|GPI mannosyltransferase I|PIG-M mannosyltransferase|dol-P-Man dependent GPI mannosyltransferase|phosphatidylinositol-glycan biosynthesis class M protein	NM_145167.2	NP_660150.1	NC_000001.11	protein-coding	REVIEWED	1	-	160027671	160031992	Reference GRCh38.p12 Primary Assembly
hsa-let-7b_5c	NM_003185.3	1	941.3	941.3	2.55e-05	0.000656	11	11	0	9.5	1	0	17	152	36	0	253.3	0	0	23	4647	6	22	3636	3652	17	17	0	read	NM_003185.3	9606	6874	TAF4	TAF2C|TAF2C1|TAF4A|TAFII130|TAFII135	TATA-box binding protein associated factor 4	transcription initiation factor TFIID subunit 4|RNA polymerase II TBP-associated factor subunit C|TAF(II)130|TAF(II)135|TAF4 RNA polymerase II, TATA box binding protein (TBP)-associated factor, 135kDa|TAF4A RNA polymerase II, TATA box binding protein (TBP)-associated factor, 135 kD|TAFII-130|TAFII-135|TATA box binding protein (TBP)-associated factor, RNA polymerase II, C1, 130kD|TBP-associated fa…	NM_003185.3	NP_003176.2	NC_000020.11	protein-coding	REVIEWED	20	-	61974797	62065809	Reference GRCh38.p12 Primary Assembly
hsa-let-7b_5c	NM_078469.2	1	1029.2	1029.2	3.46e-09	1.33e-07	11	11	0	11	1	0	18	240	4	0	304.2	0	0	23	2373	5	22	1129	1146	18	18	0	read	NM_078469.2	9606	56647	BCCIP	TOK-1|TOK1	BRCA2 and CDKN1A interacting protein	BRCA2 and CDKN1A-interacting protein|BCCIPalpha|BCCIPbeta|BRCA2 and Cip1/p21 interacting protein|TOK-1alpha|TOK-1beta|cdk inhibitor p21 binding protein|p21- and CDK-associated protein 1|protein TOK-1	NM_078469.2	NP_510869.1	NC_000010.11	protein-coding	REVIEWED	10	+	125823534	125853694	Reference GRCh38.p12 Primary Assembly
hsa-let-7b_5c	NM_153249.1	2	1069.2	576.9	0.0133	0.033	11	11	0	5	1	1	21	32	-4	0	40.9	0	0	23	2085	1	21	405	424	21	20	11	read	NM_153249.1	9606	55088	CCDC186	C10orf118	coiled-coil domain containing 186	coiled-coil domain-containing protein 186|CTCL tumor antigen HD-CL-01/L14-2|CTCL tumor antigen L14-2	NM_153249.1	NP_694981.1	NC_000010.11	protein-coding	VALIDATED	10	-	114120861	114174254	Reference GRCh38.p12 Primary Assembly
hsa-let-7b_5c	NM_206831.2	1	1064.2	1064.2	0.000115	0.00206	11	26	0	6	1	0	23	320	12	0	223.2	0	0	23	4065	1	23	682	704	23	23	0	read	NM_206831.2	9606	285381	DPH3	DELGIP|DELGIP1|DESR1|DPH3A|KTI11|ZCSL2	diphthamide biosynthesis 3	DPH3 homolog|CSL-type zinc finger-containing protein 2|DPH3 homolog (KTI11, S. cerevisiae)|DPH3, KTI11 homolog|DPH3A, KTI11 homolog A|Del-GEF interacting protein|deafness locus putative guanine nucleotide exchange factor interacting protein 1|delGEF-interacting protein 1|diphtheria toxin and Pseudomonas exotoxin A sensitivity required gene 1|zinc finger, CSL domain containing 2|zinc finger, CSL-t…	NM_206831.2	NP_996662.1	NC_000003.12	protein-coding	REVIEWED	3	-	16257060	16264988	Reference GRCh38.p12 Primary Assembly
hsa-let-7b_5c	NM_015344.2	1	1011.5	1011.5	1.34e-05	0.000641	11	11	0	15	1	0	8	312	0	0	219.5	0	0	23	2721	16	23	1055	1062	8	8	0	read	NM_015344.2	9606	23484	LEPROTL1	HSPC112|Vps55|my047	leptin receptor overlapping transcript like 1	leptin receptor overlapping transcript-like 1|endospanin-2	NM_015344.2	NP_056159.2	NC_000008.11	protein-coding	VALIDATED	8	+	30095405	30137705	Reference GRCh38.p12 Primary Assembly
hsa-let-7b_5c	NM_001202514.1	1	1033	1033	1.06e-07	4.86e-06	11	16	0	8	1	0	23	320	0	0	219	0	0	23	5600	1	23	1714	1736	23	23	0	read	NM_001202514.1	9606	4084	MXD1	BHLHC58|MAD|MAD1	MAX dimerization protein 1	max dimerization protein 1|MAX-binding protein|antagonizer of myc transcriptional activity|max dimerizer 1	NM_001202514.1	NP_001189443.1	NC_000002.12	protein-coding	REVIEWED	2	+	69915040	69942944	Reference GRCh38.p12 Primary Assembly
hsa-let-7b_5c	NM_018362.3	1	931.1	931.1	1.13e-07	4.5e-06	11	13	0	8.5	1	0	22	152	28	0	261.1	0	0	23	4866	1	22	1555	1576	22	22	0	read	NM_018362.3	9606	55327	LIN7C	LIN-7-C|LIN-7C|MALS-3|MALS3|VELI3	lin-7 homolog C, crumbs cell polarity complex component	protein lin-7 homolog C|LIN-7 protein 3|mammalian lin-seven protein 3|veli-3|vertebrate lin-7 homolog 3	NM_018362.3	NP_060832.1	NC_000011.10	protein-coding	VALIDATED	11	-	27494417	27506778	Reference GRCh38.p12 Primary Assembly
hsa-let-7b_5c	NM_004805.3	2	1088.2	960.6	4.36e-08	1.76e-06	11	12	0	4.5	1	0	22	248	12	0	176.6	0	0	23	2338	1	22	751	772	22	22	0	read	NM_004805.3	9606	5433	POLR2D	HSRBP4|HSRPB4|RBP4|RPB16	RNA polymerase II subunit D	DNA-directed RNA polymerase II subunit RPB4|DNA-directed RNA polymerase II 16 kDa polypeptide|DNA-directed RNA polymerase II subunit D|RNA polymerase II 16 kDa subunit|RNA polymerase II subunit B4|RNA polymerase II subunit hsRBP4|polymerase (RNA) II (DNA directed) polypeptide D|polymerase (RNA) II subunit D	NM_004805.3	NP_004796.1	NC_000002.12	protein-coding	REVIEWED	2	-	127846265	127858154	Reference GRCh38.p12 Primary Assembly
hsa-let-7b_5c	NM_024332.3	2	1390.5	872.8	0.00013	0.00307	10	10	0	9.5	1	0	20	240	8	0	176.8	0	0	23	2952	3	22	751	770	20	20	0	read	NM_024332.3	9606	79184	BRCC3	BRCC36|C6.1A|CXorf53	BRCA1/BRCA2-containing complex subunit 3	lys-63-specific deubiquitinase BRCC36|BRCA1-A complex subunit BRCC36|BRCA1/BRCA2-containing complex subunit 36|BRISC complex subunit BRCC36	NM_024332.3	NP_077308.1	NC_000023.11	protein-coding	REVIEWED	X	+	155071402	155126765	Reference GRCh38.p12 Primary Assembly
hsa-let-7b_5c	NM_005911.5	2	1477.3	921.6	1.31e-07	4.55e-06	10	16	0	7.5	1	0	23	244	8	0	208.6	0	0	23	3022	1	23	355	377	23	23	0	read	NM_005911.5	9606	4144	MAT2A	MATA2|MATII|SAMS2	methionine adenosyltransferase 2A	S-adenosylmethionine synthase isoform type-2|MAT 2|MAT-II|adoMet synthase 2|adoMet synthetase 2|methionine adenosyltransferase 2|methionine adenosyltransferase II, alpha|testicular tissue protein Li 121	NM_005911.5	NP_005902.1	NC_000002.12	protein-coding	REVIEWED	2	+	85538977	85545279	Reference GRCh38.p12 Primary Assembly
hsa-let-7b_5c	NM_001270979.1	1	929.4	929.4	4.02e-05	0.00124	10	11	0	9	1	0	21	252	12	0	211.4	0	0	23	3583	3	23	458	478	21	21	0	read	NM_001270979.1	9606	9798	IST1	OLC1	IST1, ESCRT-III associated factor	IST1 homolog|IST1, endosomal sorting complex required for transport-III component|increased sodium tolerance 1 homolog|overexpressed in lung cancer 1|putative MAPK-activating protein PM28	NM_001270979.1	NP_001257908.1	NC_000016.10	protein-coding	REVIEWED	16	+	71894407	71930638	Reference GRCh38.p12 Primary Assembly
hsa-let-7b_5c	NM_133376.2	1	600.6	600.6	0.00435	0.0151	10	12	0	12	1	0	12	112	0	0	36.6	0	0	23	3794	11	22	570	581	12	12	11	read	NM_133376.2	9606	3688	ITGB1	CD29|FNRB|GPIIA|MDF2|MSK12|VLA-BETA|VLAB	integrin subunit beta 1	integrin beta-1|glycoprotein IIa|integrin VLA-4 beta subunit|integrin beta 1|integrin, beta 1 (fibronectin receptor, beta polypeptide, antigen CD29 includes MDF2, MSK12)|very late activation protein, beta polypeptide	NM_133376.2	NP_596867.1	NC_000010.11	protein-coding	REVIEWED	10	-	32900317	32958364	Reference GRCh38.p12 Primary Assembly
hsa-let-7b_5c	NM_001321316.1	3	2103.7	973.2	1.99e-05	0.00108	10	10	0	5	1	1	23	252	24	0	235.2	0	0	23	11186	1	23	10648	10669	23	22	0	read	NM_001321316.1	9606	4289	MKLN1	TWA2	muskelin 1	muskelin|muskelin 1, intracellular mediator containing kelch motifs	NM_001321316.1	NP_001308245.1	NC_000007.14	protein-coding	VALIDATED	7	+	131110095	131496638	Reference GRCh38.p12 Primary Assembly
hsa-let-7b_5c	NM_012218.3	1	461.8	461.8	0.104	0.115	10	26	2.44e-15	6	1	1	23	-72	36	0	39.8	0	0	23	6123	1	23	2167	2188	23	22	11	read	NM_012218.3	9606	3609	ILF3	CBTF|DRBF|DRBP76|MMP4|MPHOSPH4|MPP4|NF-AT-90|NF110|NF110b|NF90|NF90a|NF90b|NFAR|NFAR-1|NFAR2|TCP110|TCP80	interleukin enhancer binding factor 3	interleukin enhancer-binding factor 3|M-phase phosphoprotein 4|double-stranded RNA-binding protein, 76 kD|dsRNA binding protein NFAR-2/MPP4|interleukin enhancer binding factor 3, 90kD|interleukin enhancer binding factor 3, 90kDa|nuclear factor associated with dsRNA|nuclear factor of activated T-cells 90 kDa|nuclear factor of activated T-cells, 90 kD|translational control protein 80	NM_012218.3	NP_036350.2	NC_000019.10	protein-coding	REVIEWED	19	+	10654260	10692418	Reference GRCh38.p12 Primary Assembly
hsa-let-7b_5c	NM_003360.4	2	1479.5	931.3	0.000159	0.00418	10	10	0	9	1	0	22	240	12	0	233.3	0	0	23	4087	1	22	1097	1118	22	22	0	read	NM_003360.4	9606	7368	UGT8	CGT|UGT4	UDP glycosyltransferase 8	2-hydroxyacylsphingosine 1-beta-galactosyltransferase|UDP-galactose-ceramide galactosyltransferase|ceramide UDP-galactosyltransferase|cerebroside synthase|uridine diphosphate glycosyltransferase 8	NM_003360.4	NP_003351.2	NC_000004.12	protein-coding	REVIEWED	4	+	114598401	114687913	Reference GRCh38.p12 Primary Assembly
hsa-let-7b_5c	NM_001319127.1	1	451.1	451.1	0.0683	0.0891	10	10	0	9	1	0	16	-60	-10	0	54.1	0	0	23	3968	3	18	1573	1588	16	16	12	read	NM_001319127.1	9606	170959	ZNF431	-	zinc finger protein 431	zinc finger protein 431	NM_001319127.1	NP_001306056.1	NC_000019.10	protein-coding	REVIEWED	19	+	21142008	21196052	Reference GRCh38.p12 Primary Assembly
hsa-let-7b_5c	NM_001316311.1	1	675.3	675.3	0.00381	0.0135	10	15	0	5.5	1	0	22	112	28	0	63.3	0	0	23	531	1	22	496	517	22	22	13	read	NM_001316311.1	9606	6165	RPL35A	DBA5|L35A|eL33	ribosomal protein L35a	60S ribosomal protein L35a|cell growth-inhibiting gene 33 protein|large ribosomal subunit protein eL33	NM_001316311.1	NP_001303240.1	NC_000003.12	protein-coding	REVIEWED	3	+	197950189	197955850	Reference GRCh38.p12 Primary Assembly
hsa-let-7b_5c	NM_024090.2	1	941.2	941.2	6.45e-06	0.00022	10	12	0	10.5	1	0	18	312	16	0	164.2	0	0	23	3392	6	23	1034	1051	18	18	0	read	NM_024090.2	9606	79071	ELOVL6	FACE|FAE|LCE	ELOVL fatty acid elongase 6	elongation of very long chain fatty acids protein 6|3-keto acyl-CoA synthase ELOVL6|ELOVL FA elongase 6|ELOVL family member 6, elongation of long chain fatty acids (FEN1/Elo2, SUR4/Elo3-like, yeast)|fatty acid elongase 2|fatty acyl-CoA elongase|hELO2|long-chain fatty-acyl elongase|very long chain 3-ketoacyl-CoA synthase 6|very long chain 3-oxoacyl-CoA synthase 6	NM_024090.2	NP_076995.1	NC_000004.12	protein-coding	VALIDATED	4	-	110045850	110199198	Reference GRCh38.p12 Primary Assembly
hsa-let-7b_5c	NM_001276418.1	1	785.7	785.7	0.000695	0.00434	10	10	0	12	1	0	12	248	0	0	83.7	0	0	23	9000	11	22	5541	5552	12	12	11	read	NM_001276418.1	9606	9919	SEC16A	KIAA0310|SEC16L|p250	SEC16 homolog A, endoplasmic reticulum export factor	protein transport protein Sec16A|protein SEC16 homolog A	NM_001276418.1	NP_001263347.1	NC_000009.12	protein-coding	REVIEWED	9	-	136440095	136484551	Reference GRCh38.p12 Primary Assembly
hsa-let-7b_5c	NM_016404.2	1	923	923	4.91e-05	0.001	10	16	0	7.5	1	0	23	320	16	0	124	0	0	23	1305	1	23	390	412	23	23	0	read	NM_016404.2	9606	51504	TRMT112	HSPC152|HSPC170|TRM112|TRMT11-2|hTrm112	tRNA methyltransferase subunit 11-2	multifunctional methyltransferase subunit TRM112-like protein|TRM112-like protein|tRNA methyltransferase 11-2 homolog|tRNA methyltransferase 112 homolog	NM_016404.2	NP_057488.1	NC_000011.10	protein-coding	VALIDATED	11	-	64316491	64318083	Reference GRCh38.p12 Primary Assembly
hsa-let-7b_5c	NM_015207.1	2	1374.2	885	4.12e-05	0.00229	10	13	0	8	1	0	22	240	12	0	175	0	0	23	6523	1	22	4754	4775	22	22	0	read	NM_015207.1	9606	23252	OTUD3	DUBA4	OTU deubiquitinase 3	OTU domain-containing protein 3|OTU domain containing 3	NM_015207.1	NP_056022.1	NC_000001.11	protein-coding	VALIDATED	1	+	19881707	19912944	Reference GRCh38.p12 Primary Assembly
hsa-let-7b_5c	NM_003457.3	1	881.4	881.4	4.43e-05	0.00231	10	22	0	7	1	0	23	252	4	0	163.4	0	0	23	2285	1	23	531	553	23	23	0	read	NM_003457.3	9606	7756	ZNF207	BuGZ|hBuGZ	zinc finger protein 207	BUB3-interacting and GLEBS motif-containing protein ZNF207	NM_003457.3	NP_003448.1	NC_000017.11	protein-coding	VALIDATED	17	+	32350137	32381884	Reference GRCh38.p12 Primary Assembly
hsa-let-7b_5c	NM_001145337.2	2	1364.7	863	0.000144	0.00392	9	12	0	8.5	1	0	22	248	24	0	174	0	0	23	7104	1	22	530	551	22	22	0	read	NM_001145337.2	9606	4193	MDM2	ACTFS|HDMX|hdm2	MDM2 proto-oncogene	E3 ubiquitin-protein ligase Mdm2|MDM2 oncogene, E3 ubiquitin protein ligase|MDM2 proto-oncogene, E3 ubiquitin protein ligase|Mdm2, p53 E3 ubiquitin protein ligase homolog|Mdm2, transformed 3T3 cell double minute 2, p53 binding protein|double minute 2, human homolog of; p53-binding protein|oncoprotein Mdm2	NM_001145337.2	NP_001138809.1	NC_000012.12	protein-coding	REVIEWED	12	+	68808148	68845543	Reference GRCh38.p12 Primary Assembly
hsa-let-7b_5c	NM_001145098.2	2	1476.4	864.3	0.000141	0.00392	9	9	0	10	1	0	18	248	16	0	188.3	0	0	23	6711	5	22	6458	6475	18	18	0	read	NM_001145098.2	9606	6498	SKIL	SNO|SnoA|SnoI|SnoN	SKI like proto-oncogene	ski-like protein|SKI-like oncogene|ski-related oncogene snoN	NM_001145098.2	NP_001138570.1	NC_000003.12	protein-coding	REVIEWED	3	+	170357677	170396848	Reference GRCh38.p12 Primary Assembly
hsa-let-7b_5c	NM_004094.4	1	929.1	929.1	6.57e-06	0.000763	9	39	1.11e-07	12	1	0	16	312	0	0	216.1	0	0	23	4165	8	23	125	140	16	16	0	read	NM_004094.4	9606	1965	EIF2S1	EIF-2|EIF-2A|EIF-2alpha|EIF2|EIF2A	eukaryotic translation initiation factor 2 subunit alpha	eukaryotic translation initiation factor 2 subunit 1|eIF-2-alpha|eukaryotic translation initiation factor 2, subunit 1 alpha, 35kDa	NM_004094.4	NP_004085.1	NC_000014.9	protein-coding	VALIDATED	14	+	67360316	67386515	Reference GRCh38.p12 Primary Assembly
hsa-let-7b_5c	NM_006036.4	1	922.9	922.9	4.93e-05	0.001	9	9	0	10.5	1	0	18	244	16	0	257.9	0	0	23	6903	6	23	2838	2855	18	18	0	read	NM_006036.4	9606	9581	PREPL	CMS22	prolyl endopeptidase like	prolyl endopeptidase-like|putative prolyl oligopeptidase	NM_006036.4	NP_006027.2	NC_000002.12	protein-coding	REVIEWED	2	-	44317606	44361861	Reference GRCh38.p12 Primary Assembly
hsa-let-7b_5c	NM_019084.4	3	2006.4	906.3	2.63e-05	0.00169	9	9	0	13	1	0	12	248	0	0	253.3	0	0	23	4120	11	22	3446	3457	12	12	0	read	NM_019084.4	9606	54619	CCNJ	bA690P14.1	cyclin J	cyclin-J	NM_019084.4	NP_061957.2	NC_000010.11	protein-coding	VALIDATED	10	+	96042847	96060869	Reference GRCh38.p12 Primary Assembly
hsa-let-7b_5c	NM_006902.4	1	795.1	795.1	0.000509	0.00801	8	21	1.72e-12	11.5	1	0	16	248	0	0	182.1	0	0	23	4071	7	22	2472	2487	16	16	0	read	NM_006902.4	9606	5396	PRRX1	AGOTC|PHOX1|PMX1|PRX-1|PRX1	paired related homeobox 1	paired mesoderm homeobox protein 1|homeobox protein PHOX1|paired mesoderm homeobox 1 isoform pmx-1b	NM_006902.4	NP_008833.1	NC_000001.11	protein-coding	REVIEWED	1	+	170662727	170739399	Reference GRCh38.p12 Primary Assembly
hsa-let-7b_5c	NM_001130714.2	1	827.3	827.3	0.000294	0.00584	8	8	0	9	1	0	21	244	4	0	209.3	0	0	23	3495	3	23	1886	1906	21	21	0	read	NM_001130714.2	9606	51176	LEF1	LEF-1|TCF10|TCF1ALPHA|TCF7L3	lymphoid enhancer binding factor 1	lymphoid enhancer-binding factor 1|T cell-specific transcription factor 1-alpha|TCF1-alpha	NM_001130714.2	NP_001124186.1	NC_000004.12	protein-coding	REVIEWED	4	-	108047544	108168955	Reference GRCh38.p12 Primary Assembly
hsa-let-7b_5c	NR_111960.1	2	1542.2	800.2	0.00137	0.0229	8	9	0	6.5	1	1	22	248	16	0	166.2	0	0	23	5672	1	22	2132	2152	22	21	0	read	NR_111960.1	9606	7403	KDM6A	KABUK2|UTX|bA386N14.2	lysine demethylase 6A	lysine-specific demethylase 6A|bA386N14.2 (ubiquitously transcribed X chromosome tetratricopeptide repeat protein (UTX))|histone demethylase UTX|lysine (K)-specific demethylase 6A|ubiquitously transcribed tetratricopeptide repeat protein X-linked|ubiquitously-transcribed TPR gene on the X chromosome	NR_111960.1	-	NC_000023.11	protein-coding	REVIEWED	X	+	44873174	45112611	Reference GRCh38.p12 Primary Assembly
hsa-let-7b_5c	NM_032833.4	1	932.9	932.9	3.75e-05	0.00119	8	10	0	10.5	1	0	15	320	0	0	235.9	0	0	23	5276	9	23	3975	3989	15	15	11.5	read	NM_032833.4	9606	84919	PPP1R15B	CREP|MSSGM2	protein phosphatase 1 regulatory subunit 15B	protein phosphatase 1 regulatory subunit 15B|protein phosphatase 1, regulatory (inhibitor) subunit 15B	NM_032833.4	NP_116222.4	NC_000001.11	protein-coding	REVIEWED	1	-	204398683	204412453	Reference GRCh38.p12 Primary Assembly
hsa-let-7b_5c	NM_001319960.1	1	913.3	913.3	1.37e-07	6.55e-06	8	8	0	14	1	0	9	320	0	0	227.3	0	0	23	6718	15	23	5645	5653	9	9	0	read	NM_001319960.1	9606	80267	EDEM3	C1orf22	ER degradation enhancing alpha-mannosidase like protein 3	ER degradation-enhancing alpha-mannosidase-like protein 3|ER degradation enhancer, mannosidase alpha-like 3|ER degradation-enhancing -mannosidase-like protein 3|ER degradation-enhancing alpha-mannosidase-like 3|alpha-1,2-mannosidase EDEM3	NM_001319960.1	NP_001306889.1	NC_000001.11	protein-coding	VALIDATED	1	-	184690490	184754906	Reference GRCh38.p12 Primary Assembly
hsa-let-7b_5c	NM_024844.4	1	571.4	571.4	0.00973	0.0194	8	8	0	3.5	1	1	23	0	132	0	45.4	0	0	23	2379	1	23	1475	1496	23	22	12	read	NM_024844.4	9606	79902	NUP85	FROUNT|Nup75	nucleoporin 85	nuclear pore complex protein Nup85|nucleoporin 85kDa|nucleoporin Nup75|nucleoporin Nup85	NM_024844.4	NP_079120.1	NC_000017.11	protein-coding	REVIEWED	17	+	75205435	75235758	Reference GRCh38.p12 Primary Assembly
hsa-let-7b_5c	NM_012328.2	1	848.5	848.5	2.96e-06	0.000125	8	8	0	10.5	1	0	18	240	8	0	234.5	0	0	23	2538	5	22	1851	1868	18	18	0	read	NM_012328.2	9606	4189	DNAJB9	ERdj4|MDG-1|MDG1|MST049|MSTP049	DnaJ heat shock protein family (Hsp40) member B9	dnaJ homolog subfamily B member 9|DnaJ (Hsp40) homolog, subfamily B, member 9|ER-resident protein ERdj4|endoplasmic reticulum DNA J domain-containing protein 4|endoplasmic reticulum DnaJ homolog 4|microvascular endothelial differentiation gene 1 protein	NM_012328.2	NP_036460.1	NC_000007.14	protein-coding	REVIEWED	7	+	108569744	108574849	Reference GRCh38.p12 Primary Assembly
hsa-let-7b_5c	NM_173595.3	1	870.6	870.6	0.00184	0.0119	8	10	0	6.5	1	1	21	312	24	0	159.6	0	0	23	8656	3	23	4768	4787	21	20	0	read	NM_173595.3	9606	283373	ANKRD52	ANKRD33	ankyrin repeat domain 52	serine/threonine-protein phosphatase 6 regulatory ankyrin repeat subunit C|CVWG5837|PP6-ARS-C|ankyrin repeat domain 33|ankyrin repeat domain-containing protein 52|protein phosphatase 6 ankyrin repeat subunit C|serine/threonine-protein phosphatase 6 regulatory subunit ARS-C	NM_173595.3	NP_775866.2	NC_000012.12	protein-coding	VALIDATED	12	-	56237806	56258390	Reference GRCh38.p12 Primary Assembly
hsa-let-7b_5c	NM_194442.2	1	813.2	813.2	0.000513	0.00964	8	8	0	12.5	1	0	12	248	0	0	195.2	0	0	23	3827	11	22	2867	2878	12	12	0	read	NM_194442.2	9606	3930	LBR	DHCR14B|LMN2R|PHA|TDRD18	lamin B receptor	lamin-B receptor|integral nuclear envelope inner membrane protein|tudor domain containing 18	NM_194442.2	NP_919424.1	NC_000001.11	protein-coding	REVIEWED	1	-	225401501	225428854	Reference GRCh38.p12 Primary Assembly
hsa-let-7b_5c	NM_138444.3	1	806.7	806.7	8.53e-06	0.00018	8	8	0	8	1	0	21	240	8	0	179.7	0	0	23	6255	2	22	1054	1074	21	21	0	read	NM_138444.3	9606	115207	KCTD12	C13orf2|PFET1|PFETIN	potassium channel tetramerization domain containing 12	BTB/POZ domain-containing protein KCTD12|potassium channel tetramerisation domain containing 12|predominantly fetal expressed T1 domain|testicular tissue protein Li 100	NM_138444.3	NP_612453.1	NC_000013.11	protein-coding	VALIDATED	13	-	76880168	76886404	Reference GRCh38.p12 Primary Assembly
hsa-let-7b_5c	NM_032772.5	1	583.6	583.6	0.00572	0.0207	8	8	0	7.5	1	0	22	160	4	0	33.6	0	0	23	3353	2	23	1755	1776	22	22	12	read	NM_032772.5	9606	84858	ZNF503	NOLZ-1|NOLZ1|Nlz2	zinc finger protein 503	zinc finger protein 503	NM_032772.5	NP_116161.2	NC_000010.11	protein-coding	VALIDATED	10	-	75279725	75401893	Reference GRCh38.p12 Primary Assembly
hsa-let-7b_5c	NM_022340.3	2	1337.1	827.2	7.92e-05	0.00195	8	8	0	11	1	0	15	240	0	0	217.2	0	0	23	6696	8	22	6190	6204	15	15	0	read	NM_022340.3	9606	64145	RBSN	Rabenosyn-5|ZFYVE20	rabenosyn, RAB effector	rabenosyn-5|110 kDa protein|FYVE finger-containing Rab5 effector protein rabenosyn-5|RAB effector RBSN|zinc finger, FYVE domain containing 20	NM_022340.3	NP_071735.2	NC_000003.12	protein-coding	REVIEWED	3	-	15070068	15099162	Reference GRCh38.p12 Primary Assembly
hsa-let-7b_5c	NM_003840.4	1	816.1	816.1	0.000164	0.00358	8	8	0	12.5	1	0	13	240	0	0	211.1	0	0	23	3569	10	22	804	816	13	13	0	read	NM_003840.4	9606	8793	TNFRSF10D	CD264|DCR2|TRAIL-R4|TRAILR4|TRUNDD	TNF receptor superfamily member 10d	tumor necrosis factor receptor superfamily member 10D|TNF receptor-related receptor for TRAIL|TNF-related apoptosis-inducing ligand receptor 4|TRAIL receptor 4|TRAIL receptor with a truncated death domain|decoy receptor 2|tumor necrosis factor receptor superfamily, member 10d, decoy with truncated death domain	NM_003840.4	NP_003831.2	NC_000008.11	protein-coding	REVIEWED	8	-	23135587	23164029	Reference GRCh38.p12 Primary Assembly
hsa-let-7b_5c	NM_001202423.1	1	974.7	974.7	4.6e-07	1.88e-05	8	11	0	9	1	0	21	312	16	0	274.7	0	0	23	4029	3	23	598	618	21	21	0	read	NM_001202423.1	9606	81627	TRMT1L	C1orf25|MST070|MSTP070|TRM1L|bG120K12.3	tRNA methyltransferase 1 like	TRMT1-like protein|TRM1 tRNA methyltransferase 1-like|TRM1-like protein|tRNA methyltransferase 1 homolog-like	NM_001202423.1	NP_001189352.1	NC_000001.11	protein-coding	REVIEWED	1	-	185118084	185157097	Reference GRCh38.p12 Primary Assembly
hsa-let-7b_5c	NM_175852.3	1	880.7	880.7	3.41e-07	3.55e-06	8	8	0	6	1	1	23	244	24	0	234.7	0	0	23	4843	1	23	4134	4155	23	22	0	read	NM_175852.3	9606	200081	TXLNA	IL14|TXLN	taxilin alpha	alpha-taxilin|interleukin 14	NM_175852.3	NP_787048.1	NC_000001.11	protein-coding	VALIDATED	1	+	32179668	32198284	Reference GRCh38.p12 Primary Assembly
hsa-let-7b_5c	NM_015295.2	2	1384.2	842.8	0.000205	0.00279	7	11	0	7	1	0	22	240	12	0	248.8	0	0	23	8672	1	22	527	548	22	22	0	read	NM_015295.2	9606	23347	SMCHD1	BAMS|FSHD2	structural maintenance of chromosomes flexible hinge domain containing 1	structural maintenance of chromosomes flexible hinge domain-containing protein 1|SMC hinge domain-containing protein 1	NM_015295.2	NP_056110.2	NC_000018.10	protein-coding	REVIEWED	18	+	2655886	2805016	Reference GRCh38.p12 Primary Assembly
hsa-let-7b_5c	NM_001008710.2	1	880.3	880.3	0.000104	0.00317	7	7	0	8	1	0	21	312	40	0	187.3	0	0	23	2932	3	23	950	970	21	21	0	read	NM_001008710.2	9606	11030	RBPMS	HERMES	RNA binding protein, mRNA processing factor	RNA-binding protein with multiple splicing|RNA binding protein with multiple splicing|heart and RRM expressed sequence	NM_001008710.2	NP_001008710.1	NC_000008.11	protein-coding	REVIEWED	8	+	30384500	30572260	Reference GRCh38.p12 Primary Assembly
hsa-let-7b_5c	NM_173824.3	1	558.5	558.5	0.0152	0.0346	7	20	3.73e-10	9.5	1	0	15	152	0	0	65.5	0	0	23	2782	7	21	1887	1901	15	15	12.5	read	NM_173824.3	9606	285237	C3orf38	-	chromosome 3 open reading frame 38	uncharacterized protein C3orf38|dense incisors	NM_173824.3	NP_776185.2	NC_000003.12	protein-coding	VALIDATED	3	+	88149742	88157965	Reference GRCh38.p12 Primary Assembly
hsa-let-7b_5c	NM_018151.4	3	2170.6	921.9	4.66e-05	0.00131	7	14	5.55e-15	13.5	1	0	10	312	0	0	283.9	0	0	23	9855	14	23	423	432	10	10	0	read	NM_018151.4	9606	55183	RIF1	-	replication timing regulatory factor 1	telomere-associated protein RIF1|RAP1 interacting factor homolog|rap1-interacting factor 1 homolog	NM_018151.4	NP_060621.3	NC_000002.12	protein-coding	REVIEWED	2	+	151409882	151534199	Reference GRCh38.p12 Primary Assembly
hsa-let-7b_5c	NM_001605.2	1	307.2	307.2	0.13	0.145	7	7	0	8.5	1	0	21	-64	4	0	32.2	0	0	23	3344	1	21	1920	1940	21	21	11	read	NM_001605.2	9606	16	AARS	CMT2N|EIEE29	alanyl-tRNA synthetase	alanine--tRNA ligase, cytoplasmic|alaRS|alanine tRNA ligase 1, cytoplasmic|alanyl-tRNA synthetase, cytoplasmic|renal carcinoma antigen NY-REN-42	NM_001605.2	NP_001596.2	NC_000016.10	protein-coding	REVIEWED	16	-	70252294	70289508	Reference GRCh38.p12 Primary Assembly
hsa-let-7b_5c	NM_001291424.1	2	1451.2	966.5	1.3e-05	0.000213	7	7	0	9	1	0	18	312	28	0	289.5	0	0	23	4500	6	23	1725	1742	18	18	0	read	NM_001291424.1	9606	10019	SH2B3	IDDM20|LNK	SH2B adaptor protein 3	SH2B adapter protein 3|lymphocyte-specific adapter protein Lnk|signal transduction protein Lnk	NM_001291424.1	NP_001278353.1	NC_000012.12	protein-coding	REVIEWED	12	+	111405106	111451622	Reference GRCh38.p12 Primary Assembly
hsa-let-7b_5c	NM_001198783.1	2	1413.7	920.9	3.29e-05	0.000419	7	7	0	9	1	0	23	312	4	0	277.9	0	0	23	14038	1	23	8386	8408	23	23	0	read	NM_001198783.1	9606	5451	POU2F1	OCT1|OTF1|oct-1B	POU class 2 homeobox 1	POU domain, class 2, transcription factor 1|NF-A1|OTF-1|Octamer-binding transcription factor-1|oct-1|octamer-binding protein 1|octamer-binding transcription factor 1	NM_001198783.1	NP_001185712.1	NC_000001.11	protein-coding	VALIDATED	1	+	167220828	167427344	Reference GRCh38.p12 Primary Assembly
hsa-let-7b_5c	NM_080732.3	1	896.1	896.1	7.78e-07	3.66e-05	7	7	0	10	1	0	19	312	16	0	243.1	0	0	23	2174	5	23	2121	2139	19	19	0	read	NM_080732.3	9606	112398	EGLN2	EIT6|HIF-PH1|HIFPH1|HPH-1|HPH-3|PHD1	egl-9 family hypoxia inducible factor 2	egl nine homolog 2|HIF-prolyl hydroxylase 1|estrogen-induced tag 6|hypoxia-inducible factor prolyl hydroxylase 1|prolyl hydroxylase domain-containing protein 1	NM_080732.3	NP_542770.2	NC_000019.10	protein-coding	REVIEWED	19	+	40799142	40808440	Reference GRCh38.p12 Primary Assembly
hsa-let-7b_5c	NM_003203.4	3	1002.2	755.6	3.27e-05	0.00083	7	7	0	7.5	1	0	21	152	8	0	253.6	0	0	23	4455	2	22	697	717	21	21	0	read	NM_003203.4	9606	6936	GCFC2	C2orf3|DNABF|GCF|TCF9	GC-rich sequence DNA-binding factor 2	GC-rich sequence DNA-binding factor 2|GC binding factor|GC bindng factor|TCF-9|transcription factor 9 (binds GC-rich sequences)	NM_003203.4	NP_003194.3	NC_000002.12	protein-coding	VALIDATED	2	-	75655605	75711641	Reference GRCh38.p12 Primary Assembly
hsa-let-7b_5c	NM_003729.3	2	1134.3	839.8	0.00272	0.0145	7	8	0	8.5	1	1	21	240	12	0	269.8	0	0	23	2595	2	22	1327	1346	21	20	0	read	NM_003729.3	9606	8634	RTCA	RPC|RTC1|RTCD1	RNA 3'-terminal phosphate cyclase	RNA 3'-terminal phosphate cyclase|RNA terminal phosphate cyclase domain 1|RNA terminal phosphate cyclase domain-containing protein 1|RTC domain-containing protein 1	NM_003729.3	NP_003720.1	NC_000001.11	protein-coding	REVIEWED	1	+	100266157	100292768	Reference GRCh38.p12 Primary Assembly
hsa-let-7b_5c	NM_012406.3	1	766.4	766.4	3.36e-05	0.000562	7	7	0	8	1	0	22	248	12	0	169.4	0	0	23	4225	1	22	1334	1355	22	22	0	read	NM_012406.3	9606	11108	PRDM4	PFM1	PR/SET domain 4	PR domain zinc finger protein 4|PR domain 4|PR domain containing 4|PR domain-containing protein 4|PR-domain zinc-finger protein PFM1	NM_012406.3	NP_036538.3	NC_000012.12	protein-coding	REVIEWED	12	-	107732865	107761271	Reference GRCh38.p12 Primary Assembly
hsa-let-7b_5c	NM_019054.2	1	866.9	866.9	0.000207	0.00509	7	8	0	6.5	1	1	22	320	28	0	179.9	0	0	23	3417	3	23	1799	1820	21	22	0	read	NM_019054.2	9606	54537	SHLD2	FAM35A|FAM35A1|RINN2|bA163M19.1	shieldin complex subunit 2	protein FAM35A|family with sequence similarity 35 member A	NM_019054.2	NP_061927.2	NC_000010.11	protein-coding	VALIDATED	10	+	87094477	87191482	Reference GRCh38.p12 Primary Assembly
hsa-let-7b_5c	NM_001320149.1	1	913.6	913.6	2.19e-05	0.00125	7	7	0	10.5	1	0	16	312	0	0	266.6	0	0	23	1861	8	23	895	910	16	16	0	read	NM_001320149.1	9606	653820	FAM72B	p17	family with sequence similarity 72 member B	protein FAM72B|RP11-439A17.6|amyloid-beta peptide-induced protein p17	NM_001320149.1	NP_001307078.1	NC_000001.11	protein-coding	VALIDATED	1	-	121167645	121186895	Reference GRCh38.p12 Primary Assembly
hsa-let-7b_5c	NM_018221.4	1	845.8	845.8	1.51e-06	3.74e-05	7	7	0	6.5	1	1	22	240	12	0	266.8	0	0	23	4922	1	22	4218	4238	22	21	0	read	NM_018221.4	9606	55233	MOB1A	C2orf6|MATS1|MOB1|MOBK1B|MOBKL1B|Mob4B	MOB kinase activator 1A	MOB kinase activator 1A|MOB1 Mps One Binder homolog A|MOB1, Mps One Binder kinase activator-like 1B|mob1 alpha|mob1 homolog 1B|mps one binder kinase activator-like 1B	NM_018221.4	NP_060691.2	NC_000002.12	protein-coding	REVIEWED	2	-	74152597	74178966	Reference GRCh38.p12 Primary Assembly
hsa-let-7b_5c	NM_001317901.1	1	916.1	916.1	1.82e-07	6.19e-06	7	7	0	10.5	1	0	16	312	0	0	269.1	0	0	23	1630	8	23	663	678	16	16	0	read	NM_001317901.1	9606	729533	FAM72A	LMPIP|Ugene|p17	family with sequence similarity 72 member A	protein FAM72A|LMP1-induced protein|latent membrane protein 1-induced protein	NM_001317901.1	NP_001304830.1	NC_000001.11	protein-coding	VALIDATED	1	-	206186178	206205345	Reference GRCh38.p12 Primary Assembly
hsa-let-7b_5c	NM_001076786.2	3	2011.1	860.4	9.87e-07	2.88e-05	7	7	0	11.5	1	0	14	244	0	0	286.4	0	0	23	9350	10	23	7035	7048	14	14	0	read	NM_001076786.2	9606	79832	QSER1	-	glutamine and serine rich 1	glutamine and serine-rich protein 1	NM_001076786.2	NP_001070254.1	NC_000011.10	protein-coding	VALIDATED	11	+	32892825	32980269	Reference GRCh38.p12 Primary Assembly
hsa-let-7b_5c	NM_001287385.1	1	916.8	916.8	1.44e-07	4.38e-06	7	7	0	10.5	1	0	16	312	0	0	269.8	0	0	23	2338	8	23	1458	1473	16	16	0	read	NM_001287385.1	9606	554282	FAM72C	-	family with sequence similarity 72 member C	protein FAM72C|RP5-998N21.9	NM_001287385.1	NP_001274314.1	NC_000001.11	protein-coding	VALIDATED	1	-	143955363	143973518	Reference GRCh38.p12 Primary Assembly
hsa-let-7b_5c	NM_001164391.1	1	874.4	874.4	3.5e-06	8.53e-05	7	7	0	11.5	1	0	14	312	0	0	232.4	0	0	23	4064	10	23	1556	1569	14	14	0	read	NM_001164391.1	9606	22823	MTF2	M96|PCL2|TDRD19A|dJ976O13.2	metal response element binding transcription factor 2	metal-response element-binding transcription factor 2|hPCl2|metal regulatory transcription factor 2|metal-response element DNA-binding protein M96|polycomb-like 2|polycomb-like protein 2|putative DNA binding protein|tudor domain containing 19A	NM_001164391.1	NP_001157863.1	NC_000001.11	protein-coding	VALIDATED	1	+	93079218	93139080	Reference GRCh38.p12 Primary Assembly
hsa-let-7b_5c	NM_001009998.3	1	783.7	783.7	3.34e-05	0.000631	7	8	0	9	1	0	22	244	12	0	202.7	0	0	23	1751	2	23	1562	1583	22	22	0	read	NM_001009998.3	9606	170463	SSBP4	-	single stranded DNA binding protein 4	single-stranded DNA-binding protein 4	NM_001009998.3	NP_001009998.1	NC_000019.10	protein-coding	VALIDATED	19	+	18418718	18434561	Reference GRCh38.p12 Primary Assembly
hsa-let-7b_5c	NM_001193489.1	2	1415.7	864.7	9.77e-06	0.000222	7	7	0	9.5	1	1	19	312	8	0	218.7	0	0	23	7190	6	23	4288	4306	18	19	0	read	NM_001193489.1	9606	9728	SECISBP2L	SBP2L|SLAN	SECIS binding protein 2 like	selenocysteine insertion sequence-binding protein 2-like	NM_001193489.1	NP_001180418.1	NC_000015.10	protein-coding	VALIDATED	15	-	48988637	49046562	Reference GRCh38.p12 Primary Assembly
hsa-let-7b_5c	NM_207418.2	1	916.8	916.8	4.03e-07	9.8e-06	7	7	0	10.5	1	0	16	312	0	0	269.8	0	0	23	2393	8	23	1441	1456	16	16	0	read	NM_207418.2	9606	728833	FAM72D	GCUD2	family with sequence similarity 72 member D	protein FAM72D|gastric cancer up-regulated protein 2|gastric cancer up-regulated-2	NM_207418.2	NP_997301.2	NC_000001.11	protein-coding	VALIDATED	1	+	145093804	145112691	Reference GRCh38.p12 Primary Assembly
hsa-let-7b_5c	NM_016199.2	1	766.2	766.2	2.38e-05	0.000445	7	7	0	11.5	1	0	18	152	16	0	281.2	0	0	23	536	5	22	502	519	18	18	0	read	NM_016199.2	9606	51690	LSM7	YNL147W	LSM7 homolog, U6 small nuclear RNA and mRNA degradation associated	U6 snRNA-associated Sm-like protein LSm7|LSM7 U6 small nuclear RNA and mRNA degradation associated|LSM7 homolog, U6 small nuclear RNA associated	NM_016199.2	NP_057283.1	NC_000019.10	protein-coding	VALIDATED	19	-	2321520	2328629	Reference GRCh38.p12 Primary Assembly
hsa-let-7b_5c	NM_006197.3	2	1440.9	813.7	0.000521	0.014	7	7	0	10	1	0	16	240	0	0	237.7	0	0	23	8788	7	22	6030	6045	16	16	11	read	NM_006197.3	9606	5108	PCM1	PTC4|RET/PCM-1	pericentriolar material 1	pericentriolar material 1 protein|PCM-1|hPCM-1|pericentriolar material 1, PCM1	NM_006197.3	NP_006188.3	NC_000008.11	protein-coding	REVIEWED	8	+	17922783	18029947	Reference GRCh38.p12 Primary Assembly
hsa-let-7b_5c	NM_001253771.1	1	871.3	871.3	0.000195	0.007	7	19	9.55e-11	10.5	1	0	16	320	0	0	214.3	0	0	23	6716	8	23	2212	2227	16	16	0	read	NM_001253771.1	9606	10492	SYNCRIP	GRY-RBP|GRYRBP|HNRNPQ|HNRPQ1|NSAP1|PP68|hnRNP-Q	synaptotagmin binding cytoplasmic RNA interacting protein	heterogeneous nuclear ribonucleoprotein Q|NS1-associated protein 1|glycine- and tyrosine-rich RNA-binding protein	NM_001253771.1	NP_001240700.1	NC_000006.12	protein-coding	REVIEWED	6	-	85607783	85643861	Reference GRCh38.p12 Primary Assembly
hsa-let-7b_5c	NM_004524.2	1	548.2	548.2	0.00154	0.0213	7	7	0	11.5	1	0	12	144	0	0	68.2	0	0	23	3547	10	21	3490	3501	12	12	11.5	read	NM_004524.2	9606	3993	LLGL2	HGL|Hugl-2|LGL2	LLGL2, scribble cell polarity complex component	lethal(2) giant larvae protein homolog 2|human giant larvae homolog|lethal giant larvae homolog 2, scribble cell polarity complex component	NM_004524.2	NP_004515.2	NC_000017.11	protein-coding	REVIEWED	17	+	75525079	75575208	Reference GRCh38.p12 Primary Assembly
hsa-let-7b_5c	NM_006464.3	1	909.4	909.4	0.00035	0.0133	7	14	5.55e-15	15	1	0	8	312	0	0	277.4	0	0	23	6373	16	23	2695	2702	8	8	0	read	NM_006464.3	9606	10618	TGOLN2	TGN38|TGN46|TGN48|TGN51|TTGN2	trans-golgi network protein 2	trans-Golgi network integral membrane protein 2|TGN38 homolog|trans-Golgi network protein (46, 48, 51kD isoforms)|trans-Golgi network protein TGN51	NM_006464.3	NP_006455.2	NC_000002.12	protein-coding	REVIEWED	2	-	85318017	85328295	Reference GRCh38.p12 Primary Assembly
hsa-let-7b_5c	NM_006482.2	1	857.6	857.6	0.000516	0.00685	7	7	0	12	1	0	17	240	12	0	287.6	0	0	23	6159	6	22	5336	5352	17	17	0	read	NM_006482.2	9606	8445	DYRK2	-	dual specificity tyrosine phosphorylation regulated kinase 2	dual specificity tyrosine-phosphorylation-regulated kinase 2|dual specificity tyrosine-(Y)-phosphorylation regulated kinase 2	NM_006482.2	NP_006473.2	NC_000012.12	protein-coding	REVIEWED	12	+	67648731	67665404	Reference GRCh38.p12 Primary Assembly
hsa-let-7b_5c	NM_031372.3	1	773	773	7.92e-05	0.00268	7	10	0	10	1	0	21	152	4	0	295	0	0	23	4157	2	22	2035	2055	21	21	0	read	NM_031372.3	9606	9987	HNRNPDL	HNRNP|HNRPDL|JKTBP|JKTBP2|LGMD1G|laAUF1	heterogeneous nuclear ribonucleoprotein D like	heterogeneous nuclear ribonucleoprotein D-like|A+U-rich element RNA binding factor|AU-rich element RNA-binding factor|JKT41-binding protein|hnRNP D-like|hnRNP DL|protein laAUF1	NM_031372.3	NP_112740.1	NC_000004.12	protein-coding	REVIEWED	4	-	82422563	82430224	Reference GRCh38.p12 Primary Assembly
hsa-let-7b_5c	NM_018133.3	1	822.1	822.1	0.000321	0.00482	7	9	0	7.5	1	0	21	252	24	0	199.1	0	0	23	4696	3	23	1206	1226	21	21	0	read	NM_018133.3	9606	55167	MSL2	MSL-2|MSL2L1|RNF184	MSL complex subunit 2	E3 ubiquitin-protein ligase MSL2|E3 ubiquitin-protein transferase MSL2|MSL2-like 1|male-specific lethal 2 homolog|male-specific lethal 2-like 1|male-specific lethal-2 homolog 1|ring finger protein 184	NM_018133.3	NP_060603.2	NC_000003.12	protein-coding	VALIDATED	3	-	136148917	136197299	Reference GRCh38.p12 Primary Assembly
hsa-let-7b_5c	NM_080593.2	1	804.6	804.6	0.000343	0.00274	7	26	1.46e-07	11.5	1	0	17	240	8	0	229.6	0	0	23	863	6	22	515	531	17	17	0	read	NM_080593.2	9606	85236	HIST1H2BK	H2B/S|H2BFAiii|H2BFT|H2BK	histone cluster 1 H2B family member k	histone H2B type 1-K|H2B K|H2B histone family, member T|HIRA-interacting protein 1|histone 1, H2bk|histone cluster 1, H2bk|histone family member	NM_080593.2	NP_542160.1	NC_000006.12	protein-coding	REVIEWED	6	-	27138292	27146857	Reference GRCh38.p12 Primary Assembly
hsa-let-7b_5c	NM_001144927.1	1	853.9	853.9	2.3e-05	0.00077	7	8	0	10	1	0	18	312	8	0	199.9	0	0	23	2493	6	23	2141	2158	18	18	0	read	NM_001144927.1	9606	28511	NKIRAS2	KBRAS2|kappaB-Ras2	NFKB inhibitor interacting Ras like 2	NF-kappa-B inhibitor-interacting Ras-like protein 2|I-kappa-B-interacting Ras-like protein 2|NFKB inhibitor interacting Ras-like protein 2|kappa B-Ras protein 2	NM_001144927.1	NP_001138399.1	NC_000017.11	protein-coding	VALIDATED	17	+	42017575	42025640	Reference GRCh38.p12 Primary Assembly
hsa-let-7b_5c	NM_024341.2	2	1163.3	862.9	3.59e-06	0.000137	7	8	0	8.5	1	0	21	312	16	0	198.9	0	0	23	6002	3	23	1220	1240	21	21	0	read	NM_024341.2	9606	79230	ZNF557	-	zinc finger protein 557	zinc finger protein 557|CTB-25J19.9	NM_024341.2	NP_077317.2	NC_000019.10	protein-coding	VALIDATED	19	+	7069459	7087967	Reference GRCh38.p12 Primary Assembly
hsa-let-7b_5c	NM_001166139.2	1	872.2	872.2	0.000905	0.027	7	7	0	7.5	1	0	23	244	16	0	274.2	0	0	23	5072	1	23	1216	1238	23	23	0	read	NM_001166139.2	9606	254251	LCORL	MLR1	ligand dependent nuclear receptor corepressor like	ligand-dependent nuclear receptor corepressor-like protein|LCOR-like protein|MBLK1-related protein|transcription factor MLR1	NM_001166139.2	NP_001159611.1	NC_000004.12	protein-coding	REVIEWED	4	-	17841198	18023286	Reference GRCh38.p12 Primary Assembly
hsa-let-7b_5c	NM_024721.4	6	3447.7	731.4	0.000303	0.0134	6	6	0	14.5	1	0	10	252	0	0	198.4	0	0	23	13975	14	23	2522	2531	10	10	0	read	NM_024721.4	9606	79776	ZFHX4	ZFH4|ZHF4	zinc finger homeobox 4	zinc finger homeobox protein 4|zinc-finger homeodomain protein 4	NM_024721.4	NP_078997.4	NC_000008.11	protein-coding	VALIDATED	8	+	76681218	76867284	Reference GRCh38.p12 Primary Assembly
hsa-let-7b_5c	NM_018566.3	1	756	756	0.000962	0.00991	6	29	5.29e-05	8.5	1	0	17	248	16	0	185	0	0	23	6265	6	22	1114	1130	17	17	13.5	read	NM_018566.3	9606	55432	YOD1	DUBA8|OTUD2|PRO0907	YOD1 deubiquitinase	ubiquitin thioesterase OTU1|DUBA-8|HIN-7|HIV-1-induced protease 7|OTU domain containing 2|OTU domain-containing protein 2|YOD1 OTU deubiquinating enzyme 1 homolog ( yeast)|hsHIN7	NM_018566.3	NP_061036.3	NC_000001.11	protein-coding	VALIDATED	1	-	207043848	207052979	Reference GRCh38.p12 Primary Assembly
hsa-let-7b_5c	NM_001618.3	2	1397.5	778.3	0.000546	0.00784	6	6	0	8	1	0	20	240	16	0	219.3	0	0	23	4001	3	22	1188	1207	20	20	0	read	NM_001618.3	9606	142	PARP1	ADPRT|ADPRT 1|ADPRT1|ARTD1|PARP|PARP-1|PPOL|pADPRT-1	poly(ADP-ribose) polymerase 1	poly [ADP-ribose] polymerase 1|ADP-ribosyltransferase (NAD+; poly (ADP-ribose) polymerase)|ADP-ribosyltransferase NAD(+)|ADP-ribosyltransferase diphtheria toxin-like 1|NAD(+) ADP-ribosyltransferase 1|poly (ADP-ribose) polymerase family, member 1|poly(ADP-ribose) synthetase|poly(ADP-ribosyl)transferase|poly[ADP-ribose] synthase 1	NM_001618.3	NP_001609.2	NC_000001.11	protein-coding	REVIEWED	1	-	226360690	226408099	Reference GRCh38.p12 Primary Assembly
hsa-let-7b_5c	NM_001786.4	1	733.7	733.7	7.1e-05	0.0009	6	10	7.77e-16	8	1	1	21	152	20	0	274.7	0	0	23	1923	3	22	517	537	20	21	0	read	NM_001786.4	9606	983	CDK1	CDC2|CDC28A|P34CDC2	cyclin dependent kinase 1	cyclin-dependent kinase 1|cell cycle controller CDC2|cell division control protein 2 homolog|cell division cycle 2, G1 to S and G2 to M|cell division protein kinase 1|p34 protein kinase	NM_001786.4	NP_001777.1	NC_000010.11	protein-coding	REVIEWED	10	+	60778330	60794851	Reference GRCh38.p12 Primary Assembly
hsa-let-7b_5c	NM_001128848.1	1	800.5	800.5	0.000441	0.00722	6	6	0	8.5	1	0	22	312	0	0	193.5	0	0	23	5317	2	23	3353	3374	22	22	0	read	NM_001128848.1	9606	6597	SMARCA4	BAF190|BAF190A|BRG1|CSS4|MRD16|RTPS2|SNF2|SNF2L4|SNF2LB|SWI2|hSNF2b	SWI/SNF related, matrix associated, actin dependent regulator of chromatin, subfamily a, member 4	transcription activator BRG1|ATP-dependent helicase SMARCA4|BRG1-associated factor 190A|BRM/SWI2-related gene 1|SNF2-beta|SNF2-like 4|brahma protein-like 1|global transcription activator homologous sequence|homeotic gene regulator|mitotic growth and transcription activator|nuclear protein GRB1|protein BRG-1|protein brahma homolog 1|sucrose nonfermenting-like 4	NM_001128848.1	NP_001122320.1	NC_000019.10	protein-coding	REVIEWED	19	+	10960921	11062281	Reference GRCh38.p12 Primary Assembly
hsa-let-7b_5c	NM_018124.3	1	792.6	792.6	0.000158	0.00334	6	6	0	12	1	0	14	312	0	0	192.6	0	0	23	4952	10	23	1614	1627	14	14	0	read	NM_018124.3	9606	55159	RFWD3	FANCW|RNF201	ring finger and WD repeat domain 3	E3 ubiquitin-protein ligase RFWD3|RING finger and WD repeat domain-containing protein 3|RING finger protein 201|RING-type E3 ubiquitin transferase RFWD3	NM_018124.3	NP_060594.3	NC_000016.10	protein-coding	VALIDATED	16	-	74621395	74666891	Reference GRCh38.p12 Primary Assembly
hsa-let-7b_5c	NM_001136262.1	1	748.6	748.6	0.000366	0.00614	6	6	0	10.5	1	0	18	240	4	0	217.6	0	0	23	3701	5	22	2094	2111	18	18	0	read	NM_001136262.1	9606	552889	ATXN7L3B	lnc-SCA7	ataxin 7 like 3B	ataxin-7-like protein 3B|putative ataxin-7-like protein 3B	NM_001136262.1	NP_001129734.1	NC_000012.12	protein-coding	VALIDATED	12	+	74537770	74541451	Reference GRCh38.p12 Primary Assembly
hsa-let-7b_5c	NM_017612.4	1	782.2	782.2	0.000427	0.00257	6	6	0	15	1	0	8	312	0	0	190.2	0	0	23	4260	16	23	2286	2293	8	8	0	read	NM_017612.4	9606	55596	ZCCHC8	-	zinc finger CCHC-type containing 8	zinc finger CCHC domain-containing protein 8|TRAMP-like complex RNA-binding factor ZCCHC8|zinc finger, CCHC domain containing 8	NM_017612.4	NP_060082.2	NC_000012.12	protein-coding	REVIEWED	12	-	122471598	122501183	Reference GRCh38.p12 Primary Assembly
hsa-let-7b_5c	NM_004177.4	1	731.4	731.4	0.000987	0.00482	6	6	0	14	1	0	11	152	0	0	300.4	0	0	23	6498	12	22	2406	2416	11	11	0	read	NM_004177.4	9606	6809	STX3	STX3A	syntaxin 3	syntaxin-3|syntaxin 3A	NM_004177.4	NP_004168.1	NC_000011.10	protein-coding	REVIEWED	11	+	59755058	59805881	Reference GRCh38.p12 Primary Assembly
hsa-let-7b_5c	NM_177965.3	1	725.6	725.6	6.69e-05	0.00151	6	6	0	14.5	1	0	10	240	0	0	208.6	0	0	23	3378	13	22	1223	1232	10	10	0	read	NM_177965.3	9606	157657	C8orf37	BBS21|CORD16|RP64|smalltalk	chromosome 8 open reading frame 37	protein C8orf37|Bardet-Biedl syndrome 21	NM_177965.3	NP_808880.1	NC_000008.11	protein-coding	REVIEWED	8	-	95244912	95270603	Reference GRCh38.p12 Primary Assembly
hsa-let-7b_5c	NM_018444.3	1	787.8	787.8	0.00507	0.0209	6	6	0	6	1	1	21	240	16	0	237.8	0	0	23	4291	2	22	491	510	21	20	0	read	NM_018444.3	9606	54704	PDP1	PDH|PDP|PDPC|PPM2A|PPM2C	pyruvate dehyrogenase phosphatase catalytic subunit 1	pyruvate dehyrogenase phosphatase catalytic subunit 1|PDP 1|PDPC 1|[Pyruvate dehydrogenase [acetyl-transferring]]-phosphatase 1, mitochondrial|protein phosphatase 2C, magnesium-dependent, catalytic subunit|protein phosphatase, Mg2+/Mn2+ dependent 2A|pyruvate dehydrogenase (Lipoamide) phosphatase-phosphatase|pyruvate dehydrogenase phosphatase catalytic subunit 1	NM_018444.3	NP_060914.2	NC_000008.11	protein-coding	REVIEWED	8	+	93916854	93926067	Reference GRCh38.p12 Primary Assembly
hsa-let-7b_5c	NM_003003.3	1	825.3	825.3	0.00325	0.0159	6	6	0	10.5	1	0	14	240	0	0	290.3	0	0	23	5493	9	22	5402	5415	14	14	0	read	NM_003003.3	9606	6397	SEC14L1	PRELID4A|SEC14L	SEC14 like lipid binding 1	SEC14-like protein 1	NM_003003.3	NP_002994.3	NC_000017.11	protein-coding	REVIEWED	17	+	77088642	77217100	Reference GRCh38.p12 Primary Assembly
hsa-let-7b_5c	NM_001159547.1	1	807.9	807.9	0.004	0.0183	6	17	4.99e-09	8.5	1	0	22	240	4	0	271.9	0	0	23	8779	1	22	8605	8626	22	22	0	read	NM_001159547.1	9606	389206	BEND4	CCDC4	BEN domain containing 4	BEN domain-containing protein 4|coiled-coil domain containing 4|coiled-coil domain-containing protein 4	NM_001159547.1	NP_001153019.1	NC_000004.12	protein-coding	VALIDATED	4	-	42110852	42152877	Reference GRCh38.p12 Primary Assembly
hsa-let-7b_5c	NM_173829.3	2	772.3	763.7	3.58e-05	0.000588	6	6	0	13	1	0	11	320	0	0	156.7	0	0	23	6856	13	23	5006	5016	11	11	0	read	NM_173829.3	9606	285672	SREK1IP1	P18SRP|SFRS12IP1	SREK1 interacting protein 1	protein SREK1IP1|SFRS12-interacting protein 1|p18 splicing regulatory protein|protein SFRS12IP1|splicing regulatory protein of 18 kDa	NM_173829.3	NP_776190.1	NC_000005.10	protein-coding	VALIDATED	5	-	64718147	64768838	Reference GRCh38.p12 Primary Assembly
hsa-let-7b_5c	NM_019100.4	1	712.3	712.3	0.000118	0.00161	6	6	0	7.5	1	1	24	244	20	0	161.3	0	0	23	1784	1	23	769	792	23	24	0	read	NM_019100.4	9606	55929	DMAP1	DNMAP1|DNMTAP1|EAF2|MEAF2|SWC4	DNA methyltransferase 1 associated protein 1	DNA methyltransferase 1-associated protein 1|DNMT1 associated protein 1	NM_019100.4	NP_061973.1	NC_000001.11	protein-coding	REVIEWED	1	+	44213443	44220678	Reference GRCh38.p12 Primary Assembly
hsa-let-7b_5c	NM_003972.2	2	1349.6	828.1	7.15e-06	0.000157	6	11	2.35e-14	7.5	1	1	24	244	84	0	213.1	0	0	23	7054	1	23	6868	6891	23	24	0	read	NM_003972.2	9606	9044	BTAF1	MOT1|TAF(II)170|TAF172|TAFII170	B-TFIID TATA-box binding protein associated factor 1	TATA-binding protein-associated factor 172|ATP-dependent helicase BTAF1|B-TFIID transcription factor-associated 170 kDa subunit|BTAF1 RNA polymerase II, B-TFIID transcription factor-associated, 170kDa (Mot1 homolog, S. cerevisiae)|Mot1 homolog|TBP-associated factor 172	NM_003972.2	NP_003963.1	NC_000010.11	protein-coding	VALIDATED	10	+	91923769	92030997	Reference GRCh38.p12 Primary Assembly
hsa-let-7b_5c	NR_135140.1	1	839.5	839.5	6.4e-06	0.00019	6	7	0	11	1	0	18	240	24	0	294.5	0	0	23	4490	5	22	2543	2560	18	18	0	read	NR_135140.1	9606	10138	YAF2	-	YY1 associated factor 2	YY1-associated factor 2	NR_135140.1	-	NC_000012.12	protein-coding	REVIEWED	12	-	42157103	42238372	Reference GRCh38.p12 Primary Assembly
hsa-let-7b_5c	NR_073062.1	1	734.4	734.4	8.07e-05	0.000889	6	6	0	7	1	1	23	248	12	0	190.4	0	0	23	3127	1	22	200	222	22	23	0	read	NR_073062.1	9606	90550	MCU	C10orf42|CCDC109A|HsMCU	mitochondrial calcium uniporter	calcium uniporter protein, mitochondrial|coiled-coil domain-containing protein 109A	NR_073062.1	-	NC_000010.11	protein-coding	REVIEWED	10	+	72692130	72887693	Reference GRCh38.p12 Primary Assembly
hsa-let-7b_5c	NM_016206.3	3	1372	747.8	0.0627	0.0817	6	7	0	11	1	0	13	320	0	0	127.8	0	0	23	10416	11	23	1245	1257	13	13	12	read	NM_016206.3	9606	389136	VGLL3	VGL-3|VGL3	vestigial like family member 3	transcription cofactor vestigial-like protein 3|colon carcinoma related protein	NM_016206.3	NP_057290.2	NC_000003.12	protein-coding	VALIDATED	3	-	86937968	86991122	Reference GRCh38.p12 Primary Assembly
hsa-let-7b_5c	NM_003299.2	2	1420	793.8	0.000701	0.012	6	6	0	8.5	1	0	22	240	4	0	252.8	0	0	23	2879	1	22	1866	1887	22	22	0	read	NM_003299.2	9606	7184	HSP90B1	ECGP|GP96|GRP94|HEL-S-125m|HEL35|TRA1	heat shock protein 90 beta family member 1	endoplasmin|94 kDa glucose-regulated protein|endothelial cell (HBMEC) glycoprotein|epididymis luminal protein 35|epididymis secretory sperm binding protein Li 125m|heat shock protein 90 kDa beta member 1|heat shock protein 90kDa beta (Grp94), member 1|heat shock protein 90kDa beta family member 1|stress-inducible tumor rejection antigen gp96|tumor rejection antigen (gp96) 1|tumor rejection antige…	NM_003299.2	NP_003290.1	NC_000012.12	protein-coding	REVIEWED	12	+	103930333	103947929	Reference GRCh38.p12 Primary Assembly
hsa-let-7b_5c	NM_033211.3	1	724.3	724.3	3.93e-05	0.000413	6	9	0	14	1	0	9	248	0	0	192.3	0	0	23	3067	14	22	814	822	9	9	0	read	NM_033211.3	9606	90355	C5orf30	-	chromosome 5 open reading frame 30	UNC119-binding protein C5orf30|UPF0684 protein C5orf30	NM_033211.3	NP_149988.1	NC_000005.10	protein-coding	VALIDATED	5	+	103258701	103278659	Reference GRCh38.p12 Primary Assembly
hsa-let-7b_5c	NM_001029859.2	1	713.5	713.5	5.13e-05	0.000498	6	6	0	10	1	0	19	248	8	0	168.5	0	0	23	3397	4	22	3310	3328	19	19	0	read	NM_001029859.2	9606	283219	KCTD21	KCASH2	potassium channel tetramerization domain containing 21	BTB/POZ domain-containing protein KCTD21|potassium channel tetramerisation domain containing 21|potassium channel tetramerization domain-containing protein 21	NM_001029859.2	NP_001025030.1	NC_000011.10	protein-coding	VALIDATED	11	-	78171242	78188853	Reference GRCh38.p12 Primary Assembly
hsa-let-7b_5c	NM_015470.2	1	474.8	474.8	0.0159	0.0272	6	6	0	7	1	0	22	128	16	0	26.8	0	0	23	4362	2	23	3524	3545	22	22	11	read	NM_015470.2	9606	26056	RAB11FIP5	GAF1|RIP11|pp75	RAB11 family interacting protein 5	rab11 family-interacting protein 5|RAB11 family interacting protein 5 (class I)|gaf-1|gamma-SNAP-associated factor 1|phosphoprotein pp75|rab11-FIP5|rab11-interacting protein Rip11	NM_015470.2	NP_056285.1	NC_000002.12	protein-coding	VALIDATED	2	-	73073381	73113017	Reference GRCh38.p12 Primary Assembly
hsa-let-7b_5c	NM_001142550.1	1	769.8	769.8	9.63e-05	0.00131	6	6	0	10.5	1	0	22	244	0	0	246.8	0	0	23	4394	2	23	1446	1467	22	22	0	read	NM_001142550.1	9606	22911	WDR47	-	WD repeat domain 47	WD repeat-containing protein 47|nemitin|neuronal enriched MAP-interacting protein	NM_001142550.1	NP_001136022.1	NC_000001.11	protein-coding	VALIDATED	1	-	108970210	109042227	Reference GRCh38.p12 Primary Assembly
hsa-let-7b_5c	NM_016145.3	1	327.8	327.8	0.0614	0.0681	6	6	0	7.5	1	0	21	-16	8	0	25.8	0	0	23	861	1	21	626	646	21	21	11	read	NM_016145.3	9606	51398	WDR83OS	C19orf56|PTD008	WD repeat domain 83 opposite strand	protein Asterix|UPF0139 membrane protein C19orf56|WDR83 opposite strand	NM_016145.3	NP_057229.1	NC_000019.10	protein-coding	VALIDATED	19	-	12668066	12671022	Reference GRCh38.p12 Primary Assembly
hsa-let-7b_5c	NM_012405.3	1	716.3	716.3	0.000721	0.00608	6	21	3.59e-07	10	1	0	17	248	28	0	146.3	0	0	23	4815	6	22	2307	2323	17	17	0	read	NM_012405.3	9606	23463	ICMT	HSTE14|MST098|MSTP098|PCCMT|PCMT|PPMT	isoprenylcysteine carboxyl methyltransferase	protein-S-isoprenylcysteine O-methyltransferase|prenylated protein carboxyl methyltransferase|prenylcysteine carboxyl methyltransferase	NM_012405.3	NP_036537.1	NC_000001.11	protein-coding	REVIEWED	1	-	6221192	6235983	Reference GRCh38.p12 Primary Assembly
hsa-let-7b_5c	NM_030627.3	1	808	808	0.00111	0.0115	6	6	0	9.5	1	0	21	240	4	0	278	0	0	23	8450	2	22	5799	5819	21	21	0	read	NM_030627.3	9606	80315	CPEB4	CPE-BP4|hCPEB-4	cytoplasmic polyadenylation element binding protein 4	cytoplasmic polyadenylation element-binding protein 4|CPE-binding protein 4	NM_030627.3	NP_085130.2	NC_000005.10	protein-coding	VALIDATED	5	+	173888327	173960990	Reference GRCh38.p12 Primary Assembly
hsa-let-7b_5c	NM_002336.2	2	1320.8	818	0.000441	0.00782	6	10	7.77e-16	7	1	1	20	244	52	0	223	0	0	23	10088	5	23	3182	3201	19	20	0	read	NM_002336.2	9606	4040	LRP6	ADCAD2|STHAG7	LDL receptor related protein 6	low-density lipoprotein receptor-related protein 6|LRP-6	NM_002336.2	NP_002327.2	NC_000012.12	protein-coding	REVIEWED	12	-	12116024	12267021	Reference GRCh38.p12 Primary Assembly
hsa-let-7b_5c	NM_100264.2	1	225.8	225.8	0.243	0.264	6	6	0	9.5	1	0	18	-168	36	0	61.8	0	0	23	5835	5	22	3040	3057	18	18	11	read	NM_100264.2	9606	51322	WAC	BM-016|DESSH|PRO1741|Wwp4	WW domain containing adaptor with coiled-coil	WW domain-containing adapter protein with coiled-coil	NM_100264.2	NP_567822.1	NC_000010.11	protein-coding	REVIEWED	10	+	28532587	28623111	Reference GRCh38.p12 Primary Assembly
hsa-let-7b_5c	NM_005497.3	3	1779.4	811.4	0.000109	0.00261	6	6	0	7.5	1	0	21	320	16	0	173.4	0	0	23	7644	3	23	7321	7341	21	21	0	read	NM_005497.3	9606	10052	GJC1	CX45|GJA7	gap junction protein gamma 1	gap junction gamma-1 protein|CTC-296K1.4|connexin-45|gap junction alpha-7 protein|gap junction protein, gamma 1, 45kDa	NM_005497.3	NP_005488.2	NC_000017.11	protein-coding	REVIEWED	17	-	44794987	44831363	Reference GRCh38.p12 Primary Assembly
hsa-let-7b_5c	NM_033334.3	2	1465.4	767.1	0.000935	0.00506	6	6	0	13	1	0	10	320	0	0	157.1	0	0	23	7064	14	23	2992	3001	10	10	0	read	NM_033334.3	9606	2649	NR6A1	CT150|GCNF|GCNF1|NR61|RTR|hGCNF|hRTR	nuclear receptor subfamily 6 group A member 1	nuclear receptor subfamily 6 group A member 1|germ cell nuclear factor variant 1|retinoic acid receptor-related testis-associated receptor|retinoid receptor-related testis-specific receptor	NM_033334.3	NP_201591.2	NC_000009.12	protein-coding	REVIEWED	9	-	124517274	124771309	Reference GRCh38.p12 Primary Assembly
hsa-let-7b_5c	NM_001287349.1	1	795.8	795.8	0.00059	0.004	6	9	0	9.5	1	0	20	240	16	0	253.8	0	0	23	1970	3	22	1425	1444	20	20	0	read	NM_001287349.1	9606	285346	ZNF852	-	zinc finger protein 852	zinc finger protein 852|putative zinc finger protein 852	NM_001287349.1	NP_001274278.1	NC_000003.12	protein-coding	VALIDATED	3	-	44498969	44510639	Reference GRCh38.p12 Primary Assembly
hsa-let-7b_5c	NM_032857.4	1	757.4	757.4	0.000482	0.00913	6	6	0	8.5	1	0	22	240	8	0	216.4	0	0	23	1976	1	22	1357	1378	22	22	0	read	NM_032857.4	9606	114294	LACTB	G24|MRPL56	lactamase beta	serine beta-lactamase-like protein LACTB, mitochondrial|mitochondrial 39S ribosomal protein L56	NM_032857.4	NP_116246.2	NC_000015.10	protein-coding	REVIEWED	15	+	63121799	63142064	Reference GRCh38.p12 Primary Assembly
hsa-let-7b_5c	NM_021928.3	1	870.9	870.9	0.000103	0.0013	6	6	0	12.5	1	0	13	312	0	0	272.9	0	0	23	4596	11	23	1767	1779	13	13	0	read	NM_021928.3	9606	60559	SPCS3	PRO3567|SPC22/23|SPC3|YLR066W	signal peptidase complex subunit 3	signal peptidase complex subunit 3|SPase 22 kDa subunit|SPase 22/23 kDa subunit|microsomal signal peptidase 22/23 kDa subunit|microsomal signal peptidase 23 kDa subunit|signal peptidase complex subunit 3 homolog	NM_021928.3	NP_068747.1	NC_000004.12	protein-coding	VALIDATED	4	+	176319938	176332244	Reference GRCh38.p12 Primary Assembly
hsa-let-7b_5c	NM_001010000.2	1	783.3	783.3	0.000496	0.00333	6	6	0	9	1	0	19	248	8	0	233.3	0	0	23	5542	4	22	4760	4778	19	19	0	read	NM_001010000.2	9606	79822	ARHGAP28	-	Rho GTPase activating protein 28	rho GTPase-activating protein 28|rho-type GTPase-activating protein 28	NM_001010000.2	NP_001010000.1	NC_000018.10	protein-coding	VALIDATED	18	+	6729717	6915715	Reference GRCh38.p12 Primary Assembly
hsa-let-7b_5c	NM_005548.2	1	726.6	726.6	0.000325	0.0051	6	12	4.26e-13	12.5	1	0	13	240	0	0	201.6	0	0	23	2017	10	22	680	692	13	13	0	read	NM_005548.2	9606	3735	KARS	CMTRIB|DFNB89|KARS1|KARS2|KRS	lysyl-tRNA synthetase	lysine--tRNA ligase|lysRS|lysine tRNA ligase	NM_005548.2	NP_005539.1	NC_000016.10	protein-coding	REVIEWED	16	-	75627723	75647686	Reference GRCh38.p12 Primary Assembly
hsa-let-7b_5c	NM_032435.2	1	477	477	0.00566	0.00793	6	6	0	7	1	0	23	128	8	0	42	0	0	23	5809	1	23	2964	2986	23	23	11	read	NM_032435.2	9606	84451	MAP3K21	MLK4|dJ862P8.3	mitogen-activated protein kinase kinase kinase 21	mitogen-activated protein kinase kinase kinase 21|mitogen-activated protein kinase kinase kinase MLK4|mixed lineage kinase 4	NM_032435.2	NP_115811.2	NC_000001.11	protein-coding	VALIDATED	1	+	233327731	233385147	Reference GRCh38.p12 Primary Assembly
hsa-let-7b_5c	NM_018117.11	1	688.8	688.8	0.00068	0.0207	5	5	0	9	1	1	22	152	28	0	268.8	0	0	23	4746	2	22	4571	4592	21	22	0	read	NM_018117.11	9606	55717	WDR11	BRWD2|DR11|HH14|SRI1|WDR15	WD repeat domain 11	WD repeat-containing protein 11|WD repeat domain 15|WD repeat-containing protein 15|bromodomain and WD repeat-containing protein 2|sensitization to ricin complex subunit 1	NM_018117.11	NP_060587.8	NC_000010.11	protein-coding	REVIEWED	10	+	120851174	120909525	Reference GRCh38.p12 Primary Assembly
hsa-let-7b_5c	NM_001195141.1	2	1265.1	702	0.000532	0.0178	5	7	3.33e-16	8.5	1	1	21	244	16	0	194	0	0	23	4999	4	23	260	280	20	21	0	read	NM_001195141.1	9606	6949	TCOF1	MFD1|TCS|TCS1|treacle	treacle ribosome biogenesis factor 1	treacle protein|Treacher Collins syndrome protein|Treacher Collins-Franceschetti syndrome 1|nucleolar trafficking phosphoprotein	NM_001195141.1	NP_001182070.1	NC_000005.10	protein-coding	REVIEWED	5	+	150357638	150400307	Reference GRCh38.p12 Primary Assembly
hsa-let-7b_5c	NM_001320852.1	1	708.1	708.1	0.00191	0.0132	5	5	0	13.5	1	0	12	240	0	0	225.1	0	0	23	5941	11	22	3563	3574	12	12	0	read	NM_001320852.1	9606	8874	ARHGEF7	BETA-PIX|COOL-1|COOL1|Nbla10314|P50|P50BP|P85|P85COOL1|P85SPR|PAK3|PIXB	Rho guanine nucleotide exchange factor 7	rho guanine nucleotide exchange factor 7|PAK-interacting exchange factor beta|Rho guanine nucleotide exchange factor (GEF) 7|SH3 domain-containing proline-rich protein	NM_001320852.1	NP_001307781.1	NC_000013.11	protein-coding	REVIEWED	13	+	111114618	111305733	Reference GRCh38.p12 Primary Assembly
hsa-let-7b_5c	NR_073443.1	3	1785	677.8	0.00313	0.0154	5	6	0	8	1	1	19	152	44	0	237.8	0	0	23	6562	4	22	3821	3838	19	18	0	read	NR_073443.1	9606	3066	HDAC2	HD2|RPD3|YAF1	histone deacetylase 2	histone deacetylase 2|YY1-associated factor 1|transcriptional regulator homolog RPD3	NR_073443.1	-	NC_000006.12	protein-coding	REVIEWED	6	-	113936155	113971194	Reference GRCh38.p12 Primary Assembly
hsa-let-7b_5c	NM_181054.2	1	708.3	708.3	0.00201	0.0138	5	6	0	11	1	0	17	252	24	0	184.3	0	0	23	3955	7	23	1015	1031	17	17	0	read	NM_181054.2	9606	3091	HIF1A	HIF-1-alpha|HIF-1A|HIF-1alpha|HIF1|HIF1-ALPHA|MOP1|PASD8|bHLHe78	hypoxia inducible factor 1 subunit alpha	hypoxia-inducible factor 1-alpha|ARNT interacting protein|PAS domain-containing protein 8|basic-helix-loop-helix-PAS protein MOP1|class E basic helix-loop-helix protein 78|hypoxia inducible factor 1 alpha subunit|hypoxia inducible factor 1, alpha subunit (basic helix-loop-helix transcription factor)|hypoxia-inducible factor 1 alpha isoform I.3|hypoxia-inducible factor1alpha|member of PAS protein …	NM_181054.2	NP_851397.1	NC_000014.9	protein-coding	REVIEWED	14	+	61695400	61748258	Reference GRCh38.p12 Primary Assembly
hsa-let-7b_5c	NM_018837.3	1	714.4	714.4	0.00438	0.029	5	5	0	7.5	1	0	22	240	8	0	207.4	0	0	23	3909	1	22	886	907	22	22	0	read	NM_018837.3	9606	55959	SULF2	HSULF-2	sulfatase 2	extracellular sulfatase Sulf-2	NM_018837.3	NP_061325.1	NC_000020.11	protein-coding	VALIDATED	20	-	47654568	47786615	Reference GRCh38.p12 Primary Assembly
hsa-let-7b_5c	NM_003400.3	2	1435.3	781.7	2.25e-05	0.000452	5	12	2.81e-09	11	1	1	17	240	28	0	277.7	0	0	23	4830	7	22	3174	3190	16	17	0	read	NM_003400.3	9606	7514	XPO1	CRM1|emb|exp1	exportin 1	exportin-1|chromosome region maintenance 1 homolog|chromosome region maintenance 1 protein homolog|exportin 1 (CRM1 homolog, yeast)|exportin-1 (required for chromosome region maintenance)	NM_003400.3	NP_003391.1	NC_000002.12	protein-coding	REVIEWED	2	-	61477933	61538521	Reference GRCh38.p12 Primary Assembly
hsa-let-7b_5c	NM_001134832.1	1	721.8	721.8	0.0016	0.02	5	5	0	10.5	1	0	19	240	12	0	224.8	0	0	23	3674	4	22	2368	2386	19	19	0	read	NM_001134832.1	9606	54806	AHI1	AHI-1|JBTS3|ORF1|dJ71N10.1	Abelson helper integration site 1	jouberin|abelson helper integration site 1 protein homolog|contatins SH3 and WD40 domains	NM_001134832.1	NP_001128304.1	NC_000006.12	protein-coding	REVIEWED	6	-	135283971	135497770	Reference GRCh38.p12 Primary Assembly
hsa-let-7b_5c	NM_002065.6	1	676.1	676.1	0.000102	0.00152	5	5	0	6.5	1	1	23	252	16	0	159.1	0	0	23	8337	2	23	888	910	22	23	0	read	NM_002065.6	9606	2752	GLUL	GLNS|GS|PIG43|PIG59	glutamate-ammonia ligase	glutamine synthetase|cell proliferation-inducing protein 59|glutamate decarboxylase|glutamine synthase|proliferation-inducing protein 43	NM_002065.6	NP_002056.2	NC_000001.11	protein-coding	REVIEWED	1	-	182378092	182392205	Reference GRCh38.p12 Primary Assembly
hsa-let-7b_5c	NM_001269039.2	1	737.4	737.4	2.22e-05	0.000623	5	8	4.25e-14	7.5	1	0	22	252	24	0	198.4	0	0	23	3809	2	23	1867	1888	22	22	0	read	NM_001269039.2	9606	8036	SHOC2	SIAA0862|SOC2|SUR8	SHOC2, leucine rich repeat scaffold protein	leucine-rich repeat protein SHOC-2|soc-2 suppressor of clear homolog	NM_001269039.2	NP_001255968.1	NC_000010.11	protein-coding	REVIEWED	10	+	110919369	111013666	Reference GRCh38.p12 Primary Assembly
hsa-let-7b_5c	NM_018686.5	1	699.3	699.3	0.00254	0.0236	5	5	0	15	1	0	8	248	0	0	211.3	0	0	23	1814	15	22	489	496	8	8	0	read	NM_018686.5	9606	55907	CMAS	CSS	cytidine monophosphate N-acetylneuraminic acid synthetase	N-acylneuraminate cytidylyltransferase|CMP-N-acetylneuraminic acid synthase|CMP-N-acetylneuraminic acid synthetase|CMP-Neu5Ac synthetase|CMP-NeuNAc synthase|CMP-NeuNAc synthetase|CMP-sialic acid synthetase|cytidine 5'-monophosphate N-acetylneuraminic acid synthetase	NM_018686.5	NP_061156.1	NC_000012.12	protein-coding	REVIEWED	12	+	22046173	22065673	Reference GRCh38.p12 Primary Assembly
hsa-let-7b_5c	NM_018237.3	2	1198.4	678	0.00172	0.00868	5	5	0	6.5	1	0	23	252	8	0	153	0	0	23	4769	1	23	431	453	23	23	0	read	NM_018237.3	9606	55749	CCAR1	-	cell division cycle and apoptosis regulator 1	cell division cycle and apoptosis regulator protein 1|cell cycle and apoptosis regulatory protein 1|death inducer with SAP domain	NM_018237.3	NP_060707.2	NC_000010.11	protein-coding	VALIDATED	10	+	68721143	68792376	Reference GRCh38.p12 Primary Assembly
hsa-let-7b_5c	NM_001315536.1	1	850.1	850.1	0.000128	0.00116	5	6	0	9.5	1	0	17	312	60	0	221.1	0	0	23	1482	7	23	1008	1024	17	17	0	read	NM_001315536.1	9606	5162	PDHB	PDHBD|PDHE1-B|PDHE1B|PHE1B	pyruvate dehydrogenase E1 beta subunit	pyruvate dehydrogenase E1 component subunit beta, mitochondrial|pyruvate dehydrogenase (lipoamide) beta|pyruvate dehydrogenase, E1 beta polypeptide	NM_001315536.1	NP_001302465.1	NC_000003.12	protein-coding	REVIEWED	3	-	58427629	58433851	Reference GRCh38.p12 Primary Assembly
hsa-let-7b_5c	NM_017922.3	1	817.4	817.4	0.00357	0.0169	5	36	0.0072	9	1	0	18	240	40	0	283.4	0	0	23	2894	5	22	1747	1764	18	18	0	read	NM_017922.3	9606	55015	PRPF39	-	pre-mRNA processing factor 39	pre-mRNA-processing factor 39|PRP39 homolog|PRP39 pre-mRNA processing factor 39 homolog	NM_017922.3	NP_060392.3	NC_000014.9	protein-coding	VALIDATED	14	+	45084098	45115600	Reference GRCh38.p12 Primary Assembly
hsa-let-7b_5c	NM_197968.3	1	759.2	759.2	8.01e-06	0.000447	5	7	3.33e-16	10	1	0	18	240	24	0	242.2	0	0	23	10216	5	22	2015	2032	18	18	0	read	NM_197968.3	9606	7750	ZMYM2	FIM|MYM|RAMP|SCLL|ZNF198	zinc finger MYM-type containing 2	zinc finger MYM-type protein 2|fused in myeloproliferative disorders protein|rearranged in an atypical myeloproliferative disorder|zinc finger protein 198|zinc finger, MYM-type 2	NM_197968.3	NP_932072.1	NC_000013.11	protein-coding	REVIEWED	13	+	19957405	20091844	Reference GRCh38.p12 Primary Assembly
hsa-let-7b_5c	NR_033184.1	2	1578.7	898	0.0282	0.0509	5	11	3.72e-10	9	1	0	20	312	12	0	319	0	0	23	8593	4	23	6514	6533	20	20	0	read	NR_033184.1	9606	339500	ZNF678	-	zinc finger protein 678	zinc finger protein 678|hypothetical protein MGC42493	NR_033184.1	-	NC_000001.11	protein-coding	VALIDATED	1	+	227563518	227677442	Reference GRCh38.p12 Primary Assembly
hsa-let-7b_5c	NM_003584.2	1	708.6	708.6	0.00254	0.0198	5	8	4.25e-14	8.5	1	0	18	248	16	0	180.6	0	0	23	1639	5	22	653	670	18	18	0	read	NM_003584.2	9606	8446	DUSP11	PIR1	dual specificity phosphatase 11	RNA/RNP complex-1-interacting phosphatase|RNA/RNP complex 1-interacting|RNA/RNP complex-interacting phosphatase|dual specificity protein phosphatase 11|phosphatase that interacts with RNA/RNP complex 1|serine/threonine specific protein phosphatase	NM_003584.2	NP_003575.2	NC_000002.12	protein-coding	REVIEWED	2	-	73762197	73780156	Reference GRCh38.p12 Primary Assembly
hsa-let-7b_5c	NM_001184.3	2	980.8	721.6	0.00211	0.0189	5	5	0	10.5	1	0	17	248	8	0	214.6	0	0	23	8258	6	22	3818	3834	17	17	0	read	NM_001184.3	9606	545	ATR	FCTCS|FRP1|MEC1|SCKL|SCKL1	ATR serine/threonine kinase	serine/threonine-protein kinase ATR|FRAP-related protein-1|MEC1, mitosis entry checkpoint 1, homolog|ataxia telangiectasia and Rad3-related protein	NM_001184.3	NP_001175.2	NC_000003.12	protein-coding	REVIEWED	3	-	142449234	142578825	Reference GRCh38.p12 Primary Assembly
hsa-let-7b_5c	NM_018268.3	2	1247	717.4	0.000969	0.0119	5	26	0.000435	14.5	1	0	9	248	0	0	227.4	0	0	23	3919	14	22	3026	3034	9	9	0	read	NM_018268.3	9606	55255	WDR41	MSTP048	WD repeat domain 41	WD repeat-containing protein 41	NM_018268.3	NP_060738.2	NC_000005.10	protein-coding	VALIDATED	5	-	77426651	77620610	Reference GRCh38.p12 Primary Assembly
hsa-let-7b_5c	NM_002689.3	1	759.4	759.4	1.61e-05	0.000235	5	5	0	14.5	1	0	9	312	0	0	205.4	0	0	23	3654	15	23	611	619	9	9	0	read	NM_002689.3	9606	23649	POLA2	-	DNA polymerase alpha 2, accessory subunit	DNA polymerase alpha subunit B|DNA polymerase alpha 70 kDa subunit|polymerase (DNA directed), alpha 2 (70kD subunit)|polymerase (DNA directed), alpha 2, accessory subunit|polymerase (DNA) alpha 2, accessory subunit|polymerase (DNA-directed), alpha (70kD)	NM_002689.3	NP_002680.2	NC_000011.10	protein-coding	VALIDATED	11	+	65261851	65306268	Reference GRCh38.p12 Primary Assembly
hsa-let-7b_5c	NM_006230.3	2	973.9	715.6	4.26e-05	0.000949	5	5	0	7.5	1	0	22	240	16	0	200.6	0	0	23	1648	1	22	888	909	22	22	0	read	NM_006230.3	9606	5425	POLD2	-	DNA polymerase delta 2, accessory subunit	DNA polymerase delta subunit 2|DAN polymerase delta 2, accessory subunit|DNA polymerase delta subunit p50|Pol delta B subunit (p50)|polymerase (DNA directed), delta 2, accessory subunit|polymerase (DNA directed), delta 2, regulatory subunit 50kDa|polymerase (DNA) delta 2, accessory subunit	NM_006230.3	NP_006221.2	NC_000007.14	protein-coding	REVIEWED	7	-	44114679	44123667	Reference GRCh38.p12 Primary Assembly
hsa-let-7b_5c	NM_001308076.1	1	721.5	721.5	3.67e-05	0.000835	5	5	0	8.5	1	0	22	240	8	0	220.5	0	0	23	4104	1	22	3266	3287	22	22	0	read	NM_001308076.1	9606	64225	ATL2	ARL3IP2|ARL6IP2|aip-2|atlastin2	atlastin GTPase 2	atlastin-2|ADP-ribosylation factor-like protein 6-interacting protein 2|ARL-6-interacting protein 2	NM_001308076.1	NP_001295005.1	NC_000002.12	protein-coding	VALIDATED	2	-	38293956	38378583	Reference GRCh38.p12 Primary Assembly
hsa-let-7b_5c	NM_017522.4	1	387.9	387.9	0.0375	0.045	5	5	0	9.5	1	0	17	84	8	0	37.9	0	0	23	6994	4	20	5124	5140	17	17	11.5	read	NM_017522.4	9606	7804	LRP8	APOER2|HSZ75190|LRP-8|MCI1	LDL receptor related protein 8	low-density lipoprotein receptor-related protein 8|ApoE receptor 2|low density lipoprotein receptor-related protein 8, apolipoprotein e receptor	NM_017522.4	NP_059992.3	NC_000001.11	protein-coding	REVIEWED	1	-	53242363	53328148	Reference GRCh38.p12 Primary Assembly
hsa-let-7b_5c	NM_001244724.1	2	787.9	727.4	0.000119	0.00159	5	5	0	14	1	0	11	244	0	0	245.4	0	0	23	3842	13	23	1154	1164	11	11	0	read	NM_001244724.1	9606	5887	RAD23B	HHR23B|HR23B|P58	RAD23 homolog B, nucleotide excision repair protein	UV excision repair protein RAD23 homolog B|RAD23, yeast homolog of, B|XP-C repair complementing complex 58 kDa|XP-C repair complementing protein|XP-C repair-complementing complex 58 kDa protein	NM_001244724.1	NP_001231653.1	NC_000009.12	protein-coding	REVIEWED	9	+	107283235	107332193	Reference GRCh38.p12 Primary Assembly
hsa-let-7b_5c	NM_015306.2	3	1722.3	672.7	0.000616	0.00526	5	5	0	8	1	0	20	248	4	0	158.7	0	0	23	10802	3	22	3086	3105	20	20	0	read	NM_015306.2	9606	23358	USP24	-	ubiquitin specific peptidase 24	ubiquitin carboxyl-terminal hydrolase 24|deubiquitinating enzyme 24|ubiquitin specific protease 24|ubiquitin thioesterase 24|ubiquitin thiolesterase 24|ubiquitin-specific processing protease 24	NM_015306.2	NP_056121.2	NC_000001.11	protein-coding	VALIDATED	1	-	55066358	55215373	Reference GRCh38.p12 Primary Assembly
hsa-let-7b_5c	NM_198892.1	1	691.7	691.7	0.00108	0.00653	5	5	0	8.5	1	0	22	244	16	0	179.7	0	0	23	3859	2	23	2663	2684	22	22	0	read	NM_198892.1	9606	55589	BMP2K	BIKE|HRIHFB2017	BMP2 inducible kinase	BMP-2-inducible protein kinase	NM_198892.1	NP_942595.1	NC_000004.12	protein-coding	REVIEWED	4	+	78776377	78916364	Reference GRCh38.p12 Primary Assembly
hsa-let-7b_5c	NM_005642.2	1	707.4	707.4	0.000837	0.00608	5	5	0	9.5	1	0	19	244	12	0	199.4	0	0	23	2310	5	23	1402	1420	19	19	0	read	NM_005642.2	9606	6879	TAF7	TAF2F|TAFII55	TATA-box binding protein associated factor 7	transcription initiation factor TFIID subunit 7|RNA polymerase II TBP-associated factor subunit F|TAF(II)55|TAF7 RNA polymerase II, TATA box binding protein (TBP)-associated factor, 55kDa|TAFII-55|TATA box binding protein (TBP)-associated factor, RNA polymerase II, F, 55kD|TBP-associated factor F|transcription factor IID subunit TAFII55|transcription initiation factor TFIID, 55 kDa subunit	NM_005642.2	NP_005633.2	NC_000005.10	protein-coding	REVIEWED	5	-	141318489	141320783	Reference GRCh38.p12 Primary Assembly
hsa-let-7b_5c	NR_125441.1	1	719.8	719.8	3.15e-05	0.00246	5	7	3.33e-16	9.5	1	0	22	244	8	0	220.8	0	0	23	1843	2	23	1403	1424	22	22	0	read	NR_125441.1	9606	396	ARHGDIA	GDIA1|HEL-S-47e|NPHS8|RHOGDI|RHOGDI-1	Rho GDP dissociation inhibitor alpha	rho GDP-dissociation inhibitor 1|GDP-dissociation inhibitor, aplysia RAS-related 1|Rho GDP dissociation inhibitor (GDI) alpha|epididymis secretory sperm binding protein Li 47e	NR_125441.1	-	NC_000017.11	protein-coding	REVIEWED	17	-	81867718	81871405	Reference GRCh38.p12 Primary Assembly
hsa-let-7b_5c	NM_175907.5	3	1801.9	742	0.0039	0.0284	5	5	0	7	1	2	25	252	4	0	244	0	0	23	7744	1	23	4278	4302	23	25	0	read	NM_175907.5	9606	284273	ZADH2	PRG-3	zinc binding alcohol dehydrogenase domain containing 2	prostaglandin reductase 3|zinc-binding alcohol dehydrogenase domain-containing protein 2	NM_175907.5	NP_787103.1	NC_000018.10	protein-coding	VALIDATED	18	-	75195107	75209505	Reference GRCh38.p12 Primary Assembly
hsa-let-7b_5c	NM_001318891.1	1	184.9	184.9	0.407	0.434	5	5	0	10.5	1	0	15	-96	-10	0	35.9	0	0	23	3363	5	19	574	588	15	15	11	read	NM_001318891.1	9606	7738	ZNF184	kr-ZNF3	zinc finger protein 184	zinc finger protein 184|zinc finger protein 184 (Kruppel-like)	NM_001318891.1	NP_001305820.1	NC_000006.12	protein-coding	REVIEWED	6	-	27404009	27473117	Reference GRCh38.p12 Primary Assembly
hsa-let-7b_5c	NM_001943.4	1	195.6	195.6	0.357	0.424	5	5	0	8	1	0	21	-152	28	0	59.6	0	0	23	5885	1	21	2613	2633	21	21	11	read	NM_001943.4	9606	1829	DSG2	CDHF5|HDGC	desmoglein 2	desmoglein-2|cadherin family member 5	NM_001943.4	NP_001934.2	NC_000018.10	protein-coding	REVIEWED	18	+	31498003	31549007	Reference GRCh38.p12 Primary Assembly
hsa-let-7b_5c	NM_001317954.1	1	722.2	722.2	0.000186	0.00201	5	5	0	9	1	0	22	240	28	0	209.2	0	0	23	3369	1	22	2540	2561	22	22	0	read	NM_001317954.1	9606	54826	GIN1	GIN-1|TGIN1|ZH2C2	gypsy retrotransposon integrase 1	gypsy retrotransposon integrase-like protein 1|Ty3/Gypsy integrase 1|zinc finger H2C2 domain-containing protein	NM_001317954.1	NP_001304883.1	NC_000005.10	protein-coding	VALIDATED	5	-	103085999	103120148	Reference GRCh38.p12 Primary Assembly
hsa-let-7b_5c	NM_001317342.1	1	830.6	830.6	1.61e-05	0.000386	5	5	0	7.5	1	1	21	312	12	0	248.6	0	0	23	4007	4	23	815	835	20	21	0	read	NM_001317342.1	9606	387263	C6orf120	-	chromosome 6 open reading frame 120	UPF0669 protein C6orf120	NM_001317342.1	NP_001304271.1	NC_000006.12	protein-coding	REVIEWED	6	+	169702111	169706357	Reference GRCh38.p12 Primary Assembly
hsa-let-7b_5c	NM_004894.2	1	824.8	824.8	0.000394	0.00782	5	5	0	11	1	0	15	312	0	0	262.8	0	0	23	673	9	23	551	565	15	15	0	read	NM_004894.2	9606	9556	ATP5MPL	6.8PL|C14orf2|MLQ|MP68|PLPM	ATP synthase membrane subunit 6.8PL	6.8 kDa mitochondrial proteolipid|6.8-kDa proteolipid with N-terminal sequence Met-Leu-Gln (MLQ)	NM_004894.2	NP_004885.1	NC_000014.9	protein-coding	VALIDATED	14	-	103912287	103921565	Reference GRCh38.p12 Primary Assembly
hsa-let-7b_5c	NM_004832.2	1	699.3	699.3	0.00273	0.0118	5	7	3.33e-16	7.5	1	0	22	240	8	0	190.3	0	0	23	1017	1	22	727	748	22	22	0	read	NM_004832.2	9606	9446	GSTO1	GSTO 1-1|GSTTLp28|HEL-S-21|P28|SPG-R	glutathione S-transferase omega 1	glutathione S-transferase omega-1|MMA(V) reductase|S-(Phenacyl)glutathione reductase|epididymis secretory protein Li 21|glutathione S-transferase omega 1-1|glutathione-S-transferase like|glutathione-dependent dehydroascorbate reductase|monomethylarsonic acid reductase	NM_004832.2	NP_004823.1	NC_000010.11	protein-coding	REVIEWED	10	+	104254193	104267463	Reference GRCh38.p12 Primary Assembly
hsa-let-7b_5c	NM_001316668.1	1	864.1	864.1	0.000201	0.00614	5	7	3.33e-16	10	1	0	20	312	0	0	305.1	0	0	23	5974	4	23	5225	5244	20	20	0	read	NM_001316668.1	9606	10395	DLC1	ARHGAP7|HP|STARD12|p122-RhoGAP	DLC1 Rho GTPase activating protein	rho GTPase-activating protein 7|Rho-GTPase-activating protein 7|START domain-containing protein 12|StAR-related lipid transfer (START) domain containing 12|deleted in liver cancer 1 protein|deleted in liver cancer 1 variant 2|deleted in liver cancer variant 4|rho-type GTPase-activating protein 7	NM_001316668.1	NP_001303597.1	NC_000008.11	protein-coding	REVIEWED	8	-	13083360	13604615	Reference GRCh38.p12 Primary Assembly
hsa-let-7b_5c	NM_145866.1	3	1462.3	725.1	0.000568	0.00868	5	6	0	5	1	1	23	248	8	0	211.1	0	0	23	13758	1	22	4342	4364	22	23	0	read	NM_145866.1	9606	7976	FZD3	Fz-3	frizzled class receptor 3	frizzled-3|frizzled 3, seven transmembrane spanning receptor|frizzled family receptor 3|frizzled homolog 3	NM_145866.1	NP_665873.1	NC_000008.11	protein-coding	REVIEWED	8	+	28494204	28574267	Reference GRCh38.p12 Primary Assembly
hsa-let-7b_5c	NM_199126.2	1	782.8	782.8	0.000728	0.00441	5	5	0	9.5	1	0	20	244	28	0	259.8	0	0	23	6762	4	23	3189	3208	20	20	0	read	NM_199126.2	9606	199704	ZNF585A	-	zinc finger protein 585A	zinc finger protein 585A	NM_199126.2	NP_954577.1	NC_000019.10	protein-coding	VALIDATED	19	-	37147437	37172740	Reference GRCh38.p12 Primary Assembly
hsa-let-7b_5c	NM_032497.2	2	1261.5	691.8	0.000424	0.0122	5	5	0	6.5	1	1	22	252	8	0	175.8	0	0	23	3072	2	23	843	863	22	21	0	read	NM_032497.2	9606	84527	ZNF559	NBLA00121	zinc finger protein 559	zinc finger protein 559|putative protein product of Nbla00121	NM_032497.2	NP_115886.1	NC_000019.10	protein-coding	VALIDATED	19	+	9323771	9343844	Reference GRCh38.p12 Primary Assembly
hsa-let-7b_5c	NM_006743.4	1	701.2	701.2	0.000353	0.0104	5	5	0	13	1	0	15	244	0	0	218.2	0	0	23	4432	9	23	2202	2216	15	15	0	read	NM_006743.4	9606	5935	RBM3	IS1-RNPL|RNPL	RNA binding motif protein 3	RNA-binding protein 3|RNA binding motif (RNP1, RRM) protein 3	NM_006743.4	NP_006734.1	NC_000023.11	protein-coding	REVIEWED	X	+	48574352	48581164	Reference GRCh38.p12 Primary Assembly
hsa-let-7b_5c	NM_002603.3	3	2046.8	706.4	0.000318	0.00961	5	5	0	7	1	1	22	240	28	0	188.4	0	0	23	6490	2	22	4400	4421	21	22	0	read	NM_002603.3	9606	5150	PDE7A	HCP1|PDE7	phosphodiesterase 7A	high affinity cAMP-specific 3',5'-cyclic phosphodiesterase 7A|TM22|phosphodiesterase isozyme 7	NM_002603.3	NP_002594.1	NC_000008.11	protein-coding	REVIEWED	8	-	65714333	65841733	Reference GRCh38.p12 Primary Assembly
hsa-let-7b_5c	NR_135078.1	1	719.1	719.1	0.000156	0.00143	5	10	3.3e-11	8.5	1	0	22	248	8	0	213.1	0	0	23	2916	1	22	2502	2523	22	22	0	read	NR_135078.1	9606	54482	TRMT13	CCDC76	tRNA methyltransferase 13 homolog	tRNA:m(4)X modification enzyme TRM13 homolog|coiled-coil domain containing 76|coiled-coil domain-containing protein 76|tRNA [Gm4] methyltransferase|tRNA guanosine-2'-O-methyltransferase TRM13 homolog	NR_135078.1	-	NC_000001.11	protein-coding	VALIDATED	1	+	100133079	100150497	Reference GRCh38.p12 Primary Assembly
hsa-let-7b_5c	NR_003545.1	1	718.9	718.9	0.000156	0.00143	5	7	3.33e-16	15.5	1	0	8	240	0	0	242.9	0	0	23	1614	15	22	1568	1575	8	8	0	read	NR_003545.1	9606	80006	TRAPPC13	C5orf44	trafficking protein particle complex 13	trafficking protein particle complex subunit 13|Trs65-related|UPF0533 protein C5orf44	NR_003545.1	-	NC_000005.10	protein-coding	VALIDATED	5	+	65624730	65666232	Reference GRCh38.p12 Primary Assembly
hsa-let-7b_5c	NM_001136156.1	1	801	801	7.27e-05	0.00204	5	8	4.25e-14	6	1	1	22	240	40	0	270	0	0	23	7730	1	22	2922	2942	22	21	0	read	NM_001136156.1	9606	22847	ZNF507	-	zinc finger protein 507	zinc finger protein 507	NM_001136156.1	NP_001129628.1	NC_000019.10	protein-coding	VALIDATED	19	+	32345607	32387666	Reference GRCh38.p12 Primary Assembly
hsa-let-7b_5c	NM_032802.3	1	498.3	498.3	0.00472	0.0248	5	5	0	7	1	0	20	160	12	0	55.3	0	0	23	2010	4	23	1593	1612	20	20	11	read	NM_032802.3	9606	84888	SPPL2A	IMP3|PSL2	signal peptide peptidase like 2A	signal peptide peptidase-like 2A|IMP-3|SPP-like 2A|intramembrane cleaving protease|intramembrane protease 3|presenilin-like protein 2	NM_032802.3	NP_116191.2	NC_000015.10	protein-coding	REVIEWED	15	-	50702265	50765712	Reference GRCh38.p12 Primary Assembly
hsa-let-7b_5c	NM_032818.2	3	1843.6	738.5	7.51e-05	0.00169	5	5	0	9.5	1	0	21	312	8	0	171.5	0	0	23	3763	3	23	1137	1157	21	21	0	read	NM_032818.2	9606	84904	ARHGEF39	C9orf100	Rho guanine nucleotide exchange factor 39	rho guanine nucleotide exchange factor 39|Rho guanine nucleotide exchange factor (GEF) 39|vav-like protein C9orf100	NM_032818.2	NP_116207.2	NC_000009.12	protein-coding	VALIDATED	9	-	35658874	35665280	Reference GRCh38.p12 Primary Assembly
hsa-let-7b_5c	NM_015394.4	1	709.9	709.9	0.000141	0.00248	5	5	0	11	1	0	17	248	16	0	199.9	0	0	23	4417	6	22	4013	4029	17	17	0	read	NM_015394.4	9606	7556	ZNF10	KOX1	zinc finger protein 10	zinc finger protein 10|zinc finger protein 10 (KOX 1)|zinc finger protein KOX1	NM_015394.4	NP_056209.2	NC_000012.12	protein-coding	REVIEWED	12	+	133130627	133159464	Reference GRCh38.p12 Primary Assembly
hsa-let-7b_5c	NM_004423.3	1	687.1	687.1	7.25e-05	0.000544	5	5	0	9	1	0	22	248	8	0	185.1	0	0	23	5062	1	22	5020	5041	22	22	0	read	NM_004423.3	9606	1857	DVL3	DRS3	dishevelled segment polarity protein 3	segment polarity protein dishevelled homolog DVL-3|dishevelled 3 (homologous to Drosophila dsh)|dishevelled, dsh homolog 3	NM_004423.3	NP_004414.3	NC_000003.12	protein-coding	REVIEWED	3	+	184155310	184173613	Reference GRCh38.p12 Primary Assembly
hsa-let-7b_5c	NM_138395.3	1	666.1	666.1	0.00102	0.0265	4	4	0	8	1	0	22	248	4	0	194.1	0	0	23	3102	1	22	943	964	22	22	0	read	NM_138395.3	9606	92935	MARS2	COXPD25|MetRS|mtMetRS	methionyl-tRNA synthetase 2, mitochondrial	methionine--tRNA ligase, mitochondrial|methionine tRNA ligase 2, mitochondrial|methionine--tRNA ligase 2|methionine-tRNA synthetase 2, mitochondrial	NM_138395.3	NP_612404.1	NC_000002.12	protein-coding	REVIEWED	2	+	197705303	197708389	Reference GRCh38.p12 Primary Assembly
hsa-let-7b_5c	NM_022740.4	2	1174.5	696.6	0.00238	0.0143	4	6	2.09e-12	14.5	1	0	9	240	0	0	256.6	0	0	23	15245	14	22	11644	11652	9	9	0	read	NM_022740.4	9606	28996	HIPK2	PRO0593	homeodomain interacting protein kinase 2	homeodomain-interacting protein kinase 2|hHIPk2	NM_022740.4	NP_073577.3	NC_000007.14	protein-coding	VALIDATED	7	-	139561569	139777893	Reference GRCh38.p12 Primary Assembly
hsa-let-7b_5c	NM_001190417.1	1	706.6	706.6	5.6e-05	0.00156	4	4	0	7	1	1	24	244	40	0	215.6	0	0	23	4080	1	23	1263	1286	23	24	0	read	NM_001190417.1	9606	641339	ZNF674	MRX92|ZNF673B	zinc finger protein 674	zinc finger protein 674|zinc finger family member 674	NM_001190417.1	NP_001177346.1	NC_000023.11	protein-coding	REVIEWED	X	-	46497724	46545465	Reference GRCh38.p12 Primary Assembly
hsa-let-7b_5c	NM_133263.3	4	2094.3	760.6	3.77e-05	0.000634	4	4	0	10	1	0	17	312	12	0	223.6	0	0	23	10642	7	23	3186	3202	17	17	0	read	NM_133263.3	9606	133522	PPARGC1B	ERRL1|PERC|PGC-1(beta)|PGC1B	PPARG coactivator 1 beta	peroxisome proliferator-activated receptor gamma coactivator 1-beta|PGC-1-related estrogen receptor alpha coactivator|PPAR-gamma coactivator 1-beta|PPARGC-1-beta|PPARgamma coactivator 1 beta|peroxisome proliferator-activated receptor gamma, coactivator 1 beta	NM_133263.3	NP_573570.3	NC_000005.10	protein-coding	REVIEWED	5	+	149730251	149857860	Reference GRCh38.p12 Primary Assembly
hsa-let-7b_5c	NM_144690.2	1	681.9	681.9	0.00293	0.0129	4	5	7.11e-15	8	1	0	23	252	8	0	208.9	0	0	23	2928	1	23	1628	1650	23	23	0	read	NM_144690.2	9606	147948	ZNF582	-	zinc finger protein 582	zinc finger protein 582	NM_144690.2	NP_653291.1	NC_000019.10	protein-coding	REVIEWED	19	-	56382750	56393600	Reference GRCh38.p12 Primary Assembly
hsa-let-7b_5c	NM_001164766.1	2	1213.8	689.3	0.00262	0.0269	4	4	0	7	1	0	22	240	4	0	220.3	0	0	23	12778	1	22	8087	8108	22	22	0	read	NM_001164766.1	9606	463	ZFHX3	ATBF1|ATBT|ZNF927	zinc finger homeobox 3	zinc finger homeobox protein 3|AT motif-binding factor 1|AT-binding transcription factor 1|ZFH-3|alpha-fetoprotein enhancer binding protein|zinc finger homeodomain protein 3	NM_001164766.1	NP_001158238.1	NC_000016.10	protein-coding	REVIEWED	16	-	72782884	73058634	Reference GRCh38.p12 Primary Assembly
hsa-let-7b_5c	NM_207371.3	2	1233.3	658.1	0.00177	0.0114	4	4	0	7	1	1	22	240	28	0	183.1	0	0	23	6613	1	22	5282	5302	22	21	0	read	NM_207371.3	9606	387640	SKIDA1	C10orf140|DLN-1	SKI/DACH domain containing 1	SKI/DACH domain-containing protein 1|protein DLN-1	NM_207371.3	NP_997254.3	NC_000010.11	protein-coding	VALIDATED	10	-	21510753	21525681	Reference GRCh38.p12 Primary Assembly
hsa-let-7b_5c	NM_000817.2	1	695.5	695.5	6.36e-05	0.00123	4	4	0	10	1	1	20	252	12	0	233.5	0	0	23	3488	5	23	1265	1284	19	20	0	read	NM_000817.2	9606	2571	GAD1	CPSQ1|GAD|SCP	glutamate decarboxylase 1	glutamate decarboxylase 1|67 kDa glutamic acid decarboxylase|GAD-67|glutamate decarboxylase 1 (brain, 67kDa)|glutamate decarboxylase 67 kDa isoform	NM_000817.2	NP_000808.2	NC_000002.12	protein-coding	REVIEWED	2	+	170813209	170861150	Reference GRCh38.p12 Primary Assembly
hsa-let-7b_5c	NM_017988.5	1	712.8	712.8	0.00097	0.0069	4	4	0	13	1	0	15	240	0	0	276.8	0	0	23	5788	8	22	5662	5676	15	15	0	read	NM_017988.5	9606	55681	SCYL2	CVAK104	SCY1 like pseudokinase 2	SCY1-like protein 2|SCY1-like 2|SCY1-like, kinase-like 2|coated vesicle-associated kinase of 104 kDa	NM_017988.5	NP_060458.3	NC_000012.12	protein-coding	REVIEWED	12	+	100267139	100341723	Reference GRCh38.p12 Primary Assembly
hsa-let-7b_5c	NM_016448.3	1	740.3	740.3	0.000604	0.00531	4	4	0	14	1	0	10	312	0	0	227.3	0	0	23	4611	14	23	906	915	10	10	0	read	NM_016448.3	9606	51514	DTL	CDT2|DCAF2|L2DTL|RAMP	denticleless E3 ubiquitin protein ligase homolog	denticleless protein homolog|DDB1- and CUL4-associated factor 2|RA-regulated nuclear matrix-associated protein|lethal(2) denticleless protein homolog|retinoic acid-regulated nuclear matrix-associated protein	NM_016448.3	NP_057532.3	NC_000001.11	protein-coding	VALIDATED	1	+	212035552	212105005	Reference GRCh38.p12 Primary Assembly
hsa-let-7b_5c	NM_003131.3	1	736	736	0.000917	0.00459	4	4	0	9.5	1	0	22	244	8	0	278	0	0	23	4230	2	23	3254	3275	22	22	0	read	NM_003131.3	9606	6722	SRF	MCM1	serum response factor	serum response factor|c-fos serum response element-binding transcription factor|minichromosome maintenance 1 homolog	NM_003131.3	NP_003122.1	NC_000006.12	protein-coding	REVIEWED	6	+	43171294	43181505	Reference GRCh38.p12 Primary Assembly
hsa-let-7b_5c	NM_001242482.1	1	687.3	687.3	0.00196	0.0081	4	4	0	12	1	0	18	244	8	0	238.3	0	0	23	2901	6	23	1847	1864	18	18	0	read	NM_001242482.1	9606	84285	EIF1AD	haponin	eukaryotic translation initiation factor 1A domain containing	probable RNA-binding protein EIF1AD|eukaryotic translation initiation factor 1A domain-containing protein	NM_001242482.1	NP_001229411.1	NC_000011.10	protein-coding	VALIDATED	11	-	65996544	66002216	Reference GRCh38.p12 Primary Assembly
hsa-let-7b_5c	NR_135309.1	1	698.2	698.2	2.55e-08	4.28e-07	4	4	0	12	1	0	16	240	0	0	257.2	0	0	23	1861	7	22	286	301	16	16	0	read	NR_135309.1	9606	54033	RBM11	-	RNA binding motif protein 11	splicing regulator RBM11|putative RNA-binding protein 11	NR_135309.1	-	NC_000021.9	protein-coding	VALIDATED	21	+	14216106	14228371	Reference GRCh38.p12 Primary Assembly
hsa-let-7b_5c	NM_006763.2	1	632.3	632.3	0.000642	0.00504	4	4	0	8.5	1	0	21	240	28	0	150.3	0	0	23	2718	2	22	597	617	21	21	0	read	NM_006763.2	9606	7832	BTG2	APRO1|PC3|TIS21	BTG anti-proliferation factor 2	protein BTG2|B-cell translocation gene 2|BTG family member 2|NGF-inducible anti-proliferative protein PC3|nerve growth factor-inducible anti-proliferative|pheochromacytoma cell-3	NM_006763.2	NP_006754.1	NC_000001.11	protein-coding	REVIEWED	1	+	203305535	203309601	Reference GRCh38.p12 Primary Assembly
hsa-let-7b_5c	NM_005370.4	1	235.2	235.2	0.172	0.184	4	4	0	8	1	1	19	-12	-12	0	41.2	0	0	23	2194	1	18	438	456	18	19	11	read	NM_005370.4	9606	4218	RAB8A	MEL|RAB8	RAB8A, member RAS oncogene family	ras-related protein Rab-8A|mel transforming oncogene (RAB8 homolog)|mel transforming oncogene (derived from cell line NK14)|mel transforming oncogene (derived from cell line NK14)- RAB8 homolog|oncogene c-mel|ras-associated protein RAB8	NM_005370.4	NP_005361.2	NC_000019.10	protein-coding	VALIDATED	19	+	16111679	16133634	Reference GRCh38.p12 Primary Assembly
hsa-let-7b_5c	NM_002408.3	2	1208	643.7	0.000511	0.00435	4	5	7.11e-15	10	1	1	18	160	4	0	283.7	0	0	23	2728	5	22	2462	2478	18	17	0	read	NM_002408.3	9606	4247	MGAT2	CDG2A|CDGS2|GLCNACTII|GNT-II|GNT2	mannosyl (alpha-1,6-)-glycoprotein beta-1,2-N-acetylglucosaminyltransferase	alpha-1,6-mannosyl-glycoprotein 2-beta-N-acetylglucosaminyltransferase|Beta-1,2-N-acetylglucosaminyltransferase II|N-glycosyl-oligosaccharide-glycoprotein N-acetylglucosaminyltransferase II|UDP-N-acetylglucosamine:alpha-6-D-mannoside beta-1,2-N-acetylglucosaminyltransferase II|glcNAc-T II|mannoside acetylglucosaminyltransferase 2	NM_002408.3	NP_002399.1	NC_000014.9	protein-coding	REVIEWED	14	+	49620770	49623480	Reference GRCh38.p12 Primary Assembly
hsa-let-7b_5c	NR_104249.1	1	727.1	727.1	0.0694	0.0885	4	4	0	6.5	1	0	23	312	12	0	175.1	0	0	23	3601	1	23	1487	1509	23	23	0	read	NR_104249.1	9606	79364	ZXDC	ZXDL	ZXD family zinc finger C	zinc finger protein ZXDC|SERH2790|ZXD-like zinc finger protein	NR_104249.1	-	NC_000003.12	protein-coding	VALIDATED	3	-	126437347	126475937	Reference GRCh38.p12 Primary Assembly
hsa-let-7b_5c	NM_025160.6	1	818.7	818.7	0.0437	0.0671	4	4	0	11	1	0	17	312	16	0	282.7	0	0	23	6884	7	23	4188	4204	17	17	0	read	NM_025160.6	9606	80232	WDR26	CDW2|GID7|MIP2|SKDEAS	WD repeat domain 26	WD repeat-containing protein 26|CUL4- and DDB1-associated WDR protein 2|GID complex subunit 7 homolog|myocardial ischemic preconditioning upregulated protein 2	NM_025160.6	NP_079436.4	NC_000001.11	protein-coding	REVIEWED	1	-	224385142	224434766	Reference GRCh38.p12 Primary Assembly
hsa-let-7b_5c	NM_013444.3	1	101.6	101.6	0.533	0.55	4	4	0	8.5	1	0	21	-144	0	0	26.6	0	0	23	3418	3	23	616	636	21	21	11	read	NM_013444.3	9606	29978	UBQLN2	ALS15|CHAP1|DSK2|HRIHFB2157|N4BP4|PLIC2	ubiquilin 2	ubiquilin-2|Nedd4 binding protein 4|protein linking IAP with cytoskeleton 2|ubiquitin-like product Chap1/Dsk2	NM_013444.3	NP_038472.2	NC_000023.11	protein-coding	REVIEWED	X	+	56563592	56567009	Reference GRCh38.p12 Primary Assembly
hsa-let-7b_5c	NM_001040450.2	1	669.2	669.2	0.00214	0.0142	4	4	0	5	1	1	23	152	20	0	282.2	0	0	23	9375	1	22	3447	3469	22	23	0	read	NM_001040450.2	9606	54629	MINDY2	FAM63B	MINDY lysine 48 deubiquitinase 2	ubiquitin carboxyl-terminal hydrolase MINDY-2|MINDY deubiquitinase 2|deubiquitinating enzyme MINDY-2|family with sequence similarity 63 member B|protein FAM63B	NM_001040450.2	NP_001035540.1	NC_000015.10	protein-coding	VALIDATED	15	+	58771191	58861899	Reference GRCh38.p12 Primary Assembly
hsa-let-7b_5c	NM_182641.3	5	2587	708.4	0.000338	0.00312	4	4	0	7.5	1	0	22	312	12	0	163.4	0	0	23	10914	2	23	6161	6182	22	22	0	read	NM_182641.3	9606	2186	BPTF	FAC1|FALZ|NEDDFL|NURF301	bromodomain PHD finger transcription factor	nucleosome-remodeling factor subunit BPTF|bromodomain and PHD domain transcription factor|bromodomain and PHD finger-containing transcription factor|fetal Alz-50 clone 1 protein|fetal Alz-50 reactive clone 1|fetal Alzheimer antigen|nucleosome remodeling factor, large subunit	NM_182641.3	NP_872579.2	NC_000017.11	protein-coding	REVIEWED	17	+	67825516	67984377	Reference GRCh38.p12 Primary Assembly
hsa-let-7b_5c	NM_016072.4	1	679.3	679.3	0.00059	0.00489	4	4	0	9.5	1	0	18	248	8	0	208.3	0	0	23	3272	5	22	2203	2220	18	18	0	read	NM_016072.4	9606	51026	GOLT1B	CGI-141|GCT2|GOT1|GOT1B|YMR292W	golgi transport 1B	vesicle transport protein GOT1B|germ cell tumor 2|hGOT1a|putative NF-kappa-B-activating protein 470	NM_016072.4	NP_057156.1	NC_000012.12	protein-coding	VALIDATED	12	+	21501175	21518402	Reference GRCh38.p12 Primary Assembly
hsa-let-7b_5c	NM_144703.2	1	677.7	677.7	0.000187	0.00225	4	4	0	11	1	0	17	244	28	0	202.7	0	0	23	2618	7	23	850	866	17	17	0	read	NM_144703.2	9606	149986	LSM14B	C20orf40|FAM61B|FT005|LSM13|RAP55B|bA11M20.3	LSM family member 14B	protein LSM14 homolog B|LSM14 homolog B|LSM14B, SCD6 homolog B|RNA-associated protein 55B|family with sequence similarity 61, member B|hRAP55B	NM_144703.2	NP_653304.2	NC_000020.11	protein-coding	VALIDATED	20	+	62122453	62135377	Reference GRCh38.p12 Primary Assembly
hsa-let-7b_5c	NM_001321485.1	1	656.6	656.6	0.00542	0.0259	4	4	0	9	1	0	18	244	28	0	163.6	0	0	23	868	6	23	746	763	18	18	0	read	NM_001321485.1	9606	6223	RPS19	DBA|DBA1|S19|eS19	ribosomal protein S19	40S ribosomal protein S19|small ribosomal subunit protein eS19	NM_001321485.1	NP_001308414.1	NC_000019.10	protein-coding	REVIEWED	19	+	41859917	41871415	Reference GRCh38.p12 Primary Assembly
hsa-let-7b_5c	NM_172230.2	1	625.4	625.4	0.000303	0.0127	4	4	0	10.5	1	0	13	248	0	0	155.4	0	0	23	3074	10	22	158	170	13	13	12.5	read	NM_172230.2	9606	84447	SYVN1	DER3|HRD1	synoviolin 1	E3 ubiquitin-protein ligase synoviolin|HMG-coA reductase degradation 1 homolog|RING-type E3 ubiquitin transferase synoviolin|synovial apoptosis inhibitor 1, synoviolin	NM_172230.2	NP_757385.1	NC_000011.10	protein-coding	REVIEWED	11	-	65127278	65135177	Reference GRCh38.p12 Primary Assembly
hsa-let-7b_5c	NM_032482.2	1	651.5	651.5	0.000167	0.0097	4	4	0	6.5	1	1	23	252	24	0	166.5	0	0	23	7455	2	23	3570	3592	22	23	0	read	NM_032482.2	9606	84444	DOT1L	DOT1|KMT4	DOT1 like histone lysine methyltransferase	histone-lysine N-methyltransferase, H3 lysine-79 specific|DOT1 like histone H3K79 methyltransferase|DOT1-like histone methyltransferase|DOT1-like protein|DOT1-like, histone H3 methyltransferase|H3-K79-HMTase|histone H3-K79 methyltransferase|histone methyltransferase DOT1L|lysine N-methyltransferase 4	NM_032482.2	NP_115871.1	NC_000019.10	protein-coding	REVIEWED	19	+	2163962	2232577	Reference GRCh38.p12 Primary Assembly
hsa-let-7b_5c	NM_001324376.1	1	680.3	680.3	0.00839	0.0284	4	4	0	11.5	1	0	19	240	12	0	229.3	0	0	23	4393	4	22	1306	1324	19	19	0	read	NM_001324376.1	9606	8453	CUL2	-	cullin 2	cullin-2|CUL-2|testis secretory sperm-binding protein Li 238E	NM_001324376.1	NP_001311305.1	NC_000010.11	protein-coding	VALIDATED	10	-	35008550	35126898	Reference GRCh38.p12 Primary Assembly
hsa-let-7b_5c	NM_001318757.1	1	202.6	202.6	0.244	0.273	4	4	0	9.5	1	0	18	80	-136	0	43.6	0	0	23	2260	5	22	1628	1645	18	18	11	read	NM_001318757.1	9606	84866	TMEM25	-	transmembrane protein 25	transmembrane protein 25|0610039J01Rik	NM_001318757.1	NP_001305686.1	NC_000011.10	protein-coding	VALIDATED	11	+	118531087	118546597	Reference GRCh38.p12 Primary Assembly
hsa-let-7b_5c	NM_183001.4	1	708.2	708.2	0.000768	0.0105	4	4	0	10	1	0	20	312	4	0	186.2	0	0	23	3493	4	23	1152	1171	20	20	0	read	NM_183001.4	9606	6464	SHC1	SHC|SHCA	SHC adaptor protein 1	SHC-transforming protein 1|SH2 domain protein C1|SHC (Src homology 2 domain containing) transforming protein 1|SHC-transforming protein 3|SHC-transforming protein A	NM_183001.4	NP_892113.4	NC_000001.11	protein-coding	REVIEWED	1	-	154962297	154974491	Reference GRCh38.p12 Primary Assembly
hsa-let-7b_5c	NM_020961.3	1	725.3	725.3	0.000566	0.00868	4	4	0	7	1	1	23	244	12	0	266.3	0	0	23	3520	1	23	537	558	23	22	0	read	NM_020961.3	9606	57721	METTL14	hMETTL14	methyltransferase like 14	N6-adenosine-methyltransferase non-catalytic subunit|N6-adenosine-methyltransferase subunit METTL14|methyltransferase-like protein 14	NM_020961.3	NP_066012.1	NC_000004.12	protein-coding	VALIDATED	4	+	118685369	118712269	Reference GRCh38.p12 Primary Assembly
hsa-let-7b_5c	NM_032116.4	3	1717.4	730.8	0.0033	0.0165	4	7	1.23e-10	14	1	0	9	320	0	0	204.8	0	0	23	7554	15	23	6787	6795	9	9	0	read	NM_032116.4	9606	84056	KATNAL1	-	katanin catalytic subunit A1 like 1	katanin p60 ATPase-containing subunit A-like 1|katanin catalytic subunit A like 1|katanin p60 subunit A like 1|p60 katanin-like 1	NM_032116.4	NP_115492.1	NC_000013.11	protein-coding	VALIDATED	13	-	30200025	30307500	Reference GRCh38.p12 Primary Assembly
hsa-let-7b_5c	NM_006933.6	1	635.5	635.5	0.0109	0.023	4	4	0	14.5	1	0	10	240	0	0	198.5	0	0	23	11623	13	22	5965	5974	10	10	0	read	NM_006933.6	9606	6526	SLC5A3	BCW2|SMIT|SMIT1|SMIT2	solute carrier family 5 member 3	sodium/myo-inositol cotransporter|Na(+)/myo-inositol cotransporter|sodium/myo-inositol cotransporter 1|sodium/myo-inositol transporter 1|solute carrier family 5 (inositol transporters), member 3|solute carrier family 5 (sodium/myo-inositol cotransporter), member 3	NM_006933.6	NP_008864.4	NC_000021.9	protein-coding	VALIDATED	21	+	34073522	34106261	Reference GRCh38.p12 Primary Assembly
hsa-let-7b_5c	NM_207343.3	1	645.7	645.7	0.00316	0.0169	4	4	0	9.5	1	1	18	240	16	0	182.7	0	0	23	2770	6	22	1235	1252	17	18	0	read	NM_207343.3	9606	257160	RNF214	-	ring finger protein 214	RING finger protein 214	NM_207343.3	NP_997226.2	NC_000011.10	protein-coding	VALIDATED	11	+	117232624	117285687	Reference GRCh38.p12 Primary Assembly
hsa-let-7b_5c	NM_001282129.1	1	644.6	644.6	0.00552	0.0156	4	4	0	9.5	1	0	21	240	12	0	182.6	0	0	23	9493	2	22	2965	2985	21	21	0	read	NM_001282129.1	9606	85464	SSH2	SSH-2|SSH-2L	slingshot protein phosphatase 2	protein phosphatase Slingshot homolog 2|SSH-like protein 2	NM_001282129.1	NP_001269058.1	NC_000017.11	protein-coding	REVIEWED	17	-	29625937	29930238	Reference GRCh38.p12 Primary Assembly
hsa-let-7b_5c	NM_001257273.1	1	688	688	0.00156	0.0204	4	4	0	8	1	0	22	248	8	0	217	0	0	23	9558	1	22	1327	1348	22	22	0	read	NM_001257273.1	9606	26036	ZNF451	COASTER|dJ417I1.1	zinc finger protein 451	E3 SUMO-protein ligase ZNF451|E3 SUMO-protein transferase ZNF451|coactivator for steroid receptors	NM_001257273.1	NP_001244202.1	NC_000006.12	protein-coding	VALIDATED	6	+	57088969	57170304	Reference GRCh38.p12 Primary Assembly
hsa-let-7b_5c	NM_001098426.1	1	701.6	701.6	0.00125	0.018	4	4	0	7.5	1	0	20	320	16	0	143.6	0	0	23	2770	4	23	739	758	20	20	0	read	NM_001098426.1	9606	6603	SMARCD2	BAF60B|CRACD2|PRO2451|Rsc6p|SGD2	SWI/SNF related, matrix associated, actin dependent regulator of chromatin, subfamily d, member 2	SWI/SNF-related matrix-associated actin-dependent regulator of chromatin subfamily D member 2|60 kDa BRG-1/Brm-associated factor subunit B|BRG1-associated factor 60B|SWI/SNF complex 60 kDa subunit B|Swp73-like protein|chromatin remodeling complex BAF60B subunit|mammalian chromatin remodeling complex BRG1-associated factor 60B	NM_001098426.1	NP_001091896.1	NC_000017.11	protein-coding	REVIEWED	17	-	63832080	63842990	Reference GRCh38.p12 Primary Assembly
hsa-let-7b_5c	NM_006816.2	1	235.5	235.5	0.195	0.216	4	4	0	7.5	1	0	20	32	-44	0	18.5	0	0	23	1853	4	23	979	998	20	20	11	read	NM_006816.2	9606	10960	LMAN2	C5orf8|GP36B|VIP36	lectin, mannose binding 2	vesicular integral-membrane protein VIP36|glycoprotein GP36b|vesicular integral protein of 36 kDa|vesicular integral-membrane protein 36	NM_006816.2	NP_006807.1	NC_000005.10	protein-coding	REVIEWED	5	-	177331561	177351883	Reference GRCh38.p12 Primary Assembly
hsa-let-7b_5c	NM_016260.2	2	1274.9	656.6	0.000735	0.00433	4	4	0	14.5	1	0	9	240	0	0	216.6	0	0	23	9443	14	22	7045	7053	9	9	0	read	NM_016260.2	9606	22807	IKZF2	ANF1A2|HELIOS|ZNF1A2|ZNFN1A2	IKAROS family zinc finger 2	zinc finger protein Helios|ikaros family zinc finger protein 2|zinc finger DNA binding protein Helios|zinc finger protein, subfamily 1A, 2 (Helios)	NM_016260.2	NP_057344.2	NC_000002.12	protein-coding	REVIEWED	2	-	212999683	213155296	Reference GRCh38.p12 Primary Assembly
hsa-let-7b_5c	NM_015255.2	1	673.2	673.2	0.00345	0.0156	4	5	7.11e-15	8	1	1	20	240	12	0	211.2	0	0	23	7898	4	22	4659	4678	19	20	0	read	NM_015255.2	9606	23304	UBR2	C6orf133|bA49A4.1|dJ242G1.1|dJ392M17.3	ubiquitin protein ligase E3 component n-recognin 2	E3 ubiquitin-protein ligase UBR2|RING-type E3 ubiquitin transferase UBR2|ubiquitin-protein ligase E3-alpha-2|ubiquitin-protein ligase E3-alpha-II	NM_015255.2	NP_056070.1	NC_000006.12	protein-coding	REVIEWED	6	+	42563904	42693504	Reference GRCh38.p12 Primary Assembly
hsa-let-7b_5c	NM_018310.3	1	677.5	677.5	0.00267	0.0126	4	4	0	8	1	0	21	248	8	0	198.5	0	0	23	2007	2	22	1855	1875	21	21	0	read	NM_018310.3	9606	55290	BRF2	BRFU|TFIIIB50	BRF2, RNA polymerase III transcription initiation factor subunit	transcription factor IIIB 50 kDa subunit|B-related factor 2|BRF-2|BRF2, RNA polymerase III transcription initiation factor 50 kDa subunit|BRF2, subunit of RNA polymerase III transcription initiation factor, BRF1-like|RNA polymerase III transcription initiation factor BRFU|hBRFU|hTFIIIB50|transcription factor IIB- related factor, TFIIIB50	NM_018310.3	NP_060780.2	NC_000008.11	protein-coding	REVIEWED	8	-	37843879	37849912	Reference GRCh38.p12 Primary Assembly
hsa-let-7b_5c	NM_000713.2	1	648.6	648.6	0.00134	0.00927	4	4	0	10	1	0	19	244	16	0	177.6	0	0	23	874	5	23	357	375	19	19	0	read	NM_000713.2	9606	645	BLVRB	BVRB|FLR|HEL-S-10|SDR43U1	biliverdin reductase B	flavin reductase (NADPH)|BVR-B|FR|GHBP|NADPH-dependent diaphorase|NADPH-flavin reductase|biliverdin-IX beta-reductase|epididymis secretory protein Li 10|green heme-binding protein|short chain dehydrogenase/reductase family 43U, member 1	NM_000713.2	NP_000704.1	NC_000019.10	protein-coding	VALIDATED	19	-	40447783	40465817	Reference GRCh38.p12 Primary Assembly
hsa-let-7b_5c	NM_181506.4	1	376.4	376.4	0.0305	0.0441	4	5	7.11e-15	6.5	1	0	19	32	52	0	57.4	0	0	23	2290	5	23	1695	1713	19	19	13	read	NM_181506.4	9606	100130733	LRRC70	SLRN	leucine rich repeat containing 70	leucine-rich repeat-containing protein 70|synleurin	NM_181506.4	NP_852607.3	NC_000005.10	protein-coding	VALIDATED	5	+	62578734	62581447	Reference GRCh38.p12 Primary Assembly
hsa-let-7b_5c	NM_173642.3	1	690.5	690.5	9.07e-05	0.00139	4	4	0	6	1	1	20	248	16	0	203.5	0	0	23	10583	3	22	6548	6566	20	19	11	read	NM_173642.3	9606	284716	RIMKLA	FAM80A|NAAGS|NAAGS-II	ribosomal modification protein rimK like family member A	N-acetylaspartylglutamate synthase A|N-acetylaspartyl-glutamate synthetase A|N-acetylaspartylglutamate synthetase II|N-acetylaspartylglutamylglutamate synthase A|NAAG synthetase A|RP11-157D18.1|family with sequence similarity 80, member A|ribosomal protein S6 modification-like protein A	NM_173642.3	NP_775913.2	NC_000001.11	protein-coding	VALIDATED	1	+	42380796	42425812	Reference GRCh38.p12 Primary Assembly
hsa-let-7b_5c	NM_004506.3	1	798.8	798.8	5.71e-06	0.000161	4	5	7.11e-15	8.5	1	0	19	244	36	0	295.8	0	0	23	2697	5	23	2090	2108	19	19	0	read	NM_004506.3	9606	3298	HSF2	HSF 2|HSTF 2	heat shock transcription factor 2	heat shock factor protein 2	NM_004506.3	NP_004497.1	NC_000006.12	protein-coding	REVIEWED	6	+	122399550	122433118	Reference GRCh38.p12 Primary Assembly
hsa-let-7b_5c	NM_001033602.2	1	737.3	737.3	2.88e-05	0.000614	4	4	0	10	1	0	15	320	0	0	197.3	0	0	23	6957	9	23	822	836	15	15	0	read	NM_001033602.2	9606	23281	MTUS2	CAZIP|ICIS|KIAA0774|TIP150	microtubule associated scaffold protein 2	microtubule-associated tumor suppressor candidate 2|+TIP of 150 kDa|cardiac zipper protein|microtubule associated tumor suppressor candidate 2|microtubule plus-end tracking protein TIP150|tracking protein of 150 kDa	NM_001033602.2	NP_001028774.2	NC_000013.11	protein-coding	VALIDATED	13	+	28820347	29505946	Reference GRCh38.p12 Primary Assembly
hsa-let-7b_5c	NM_000614.3	2	1283.9	703.5	6.65e-05	0.00111	4	4	0	10	1	0	19	240	12	0	241.5	0	0	23	1914	4	22	1681	1699	19	19	0	read	NM_000614.3	9606	1270	CNTF	HCNTF	ciliary neurotrophic factor	ciliary neurotrophic factor	NM_000614.3	NP_000605.1	NC_000011.10	protein-coding	REVIEWED	11	+	58622672	58625732	Reference GRCh38.p12 Primary Assembly
hsa-let-7b_5c	NM_001093725.1	1	655.9	655.9	0.000206	0.00459	4	7	1.23e-10	6.5	1	1	22	240	12	0	193.9	0	0	23	6124	1	22	1794	1814	22	21	0	read	NM_001093725.1	9606	92312	MEX3A	MEX-3A|RKHD4|RNF162	mex-3 RNA binding family member A	RNA-binding protein MEX3A|RING finger and KH domain-containing protein 4|ring finger and KH domain containing 4|ring finger and KH domain containing protein	NM_001093725.1	NP_001087194.1	NC_000001.11	protein-coding	VALIDATED	1	-	156072012	156081997	Reference GRCh38.p12 Primary Assembly
hsa-let-7b_5c	NM_000696.3	1	333.3	333.3	0.0643	0.072	4	4	0	10	1	0	15	64	-10	0	57.3	0	0	23	2500	9	23	923	937	15	15	11	read	NM_000696.3	9606	223	ALDH9A1	ALDH4|ALDH7|ALDH9|E3|TMABADH	aldehyde dehydrogenase 9 family member A1	4-trimethylaminobutyraldehyde dehydrogenase|R-aminobutyraldehyde dehydrogenase|aldehyde dehydrogenase (NAD+)|aldehyde dehydrogenase E3 isozyme|aldehyde dehydrogenase family 9 member A1|gamma-aminobutyraldehyde dehydrogenase	NM_000696.3	NP_000687.3	NC_000001.11	protein-coding	REVIEWED	1	-	165662211	165698662	Reference GRCh38.p12 Primary Assembly
hsa-let-7b_5c	NM_175886.2	1	662	662	0.000132	0.000885	4	4	0	7.5	1	1	22	240	24	0	196	0	0	23	1091	1	22	891	911	22	21	0	read	NM_175886.2	9606	221823	PRPS1L1	PRPS1|PRPS3|PRPSL|PRS-III	phosphoribosyl pyrophosphate synthetase 1-like 1	ribose-phosphate pyrophosphokinase 3|PRPS1-like 1|phosphoribosyl pyrophosphate synthase 1-like 1|phosphoribosyl pyrophosphate synthase III|phosphoribosylpyrophosphate synthetase subunit III|ribose-phosphate diphosphokinase catalytic chain III|ribose-phosphate pyrophosphokinase III	NM_175886.2	NP_787082.1	NC_000007.14	protein-coding	REVIEWED	7	-	18026773	18027862	Reference GRCh38.p12 Primary Assembly
hsa-let-7b_5c	NM_020119.3	1	273.5	273.5	0.0958	0.105	4	4	0	7	1	0	22	-48	36	0	63.5	0	0	23	7190	1	22	6158	6179	22	22	11	read	NM_020119.3	9606	56829	ZC3HAV1	ARTD13|FLB6421|PARP13|ZAP|ZC3H2|ZC3HDC2	zinc finger CCCH-type containing, antiviral 1	zinc finger CCCH-type antiviral protein 1|ADP-ribosyltransferase diphtheria toxin-like 13|zinc finger CCCH domain-containing protein 2|zinc finger CCCH-type, antiviral 1	NM_020119.3	NP_064504.2	NC_000007.14	protein-coding	REVIEWED	7	-	139043518	139109718	Reference GRCh38.p12 Primary Assembly
hsa-let-7b_5c	NM_006831.2	1	632.6	632.6	0.00117	0.0046	4	4	0	10	1	0	22	240	4	0	186.6	0	0	23	1864	1	22	401	422	22	22	0	read	NM_006831.2	9606	10978	CLP1	HEAB|hClp1	cleavage and polyadenylation factor I subunit 1	polyribonucleotide 5'-hydroxyl-kinase Clp1|ATP/GTP-binding protein|homolog of yeast CFIA subunit Clp1p|polyadenylation factor Clp1|polynucleotide kinase Clp1|pre-mRNA cleavage complex II protein Clp1	NM_006831.2	NP_006822.1	NC_000011.10	protein-coding	REVIEWED	11	+	57657743	57661864	Reference GRCh38.p12 Primary Assembly
hsa-let-7b_5c	NM_053043.2	1	58.4	58.4	0.553	0.566	3	3	2.18e-14	8.5	1	0	21	-152	-8	0	38.4	0	0	23	10325	1	21	2015	2035	21	21	11	read	NM_053043.2	9606	155435	RBM33	PRR8	RNA binding motif protein 33	RNA-binding protein 33|hypothetical protein MGC20460|proline rich 8|proline-rich protein 8	NM_053043.2	NP_444271.2	NC_000007.14	protein-coding	VALIDATED	7	+	155644493	155781484	Reference GRCh38.p12 Primary Assembly
hsa-let-7b_5c	NM_198889.2	1	601.3	601.3	0.00855	0.0343	3	3	2.18e-14	9.5	1	0	20	252	12	0	164.3	0	0	23	9459	4	23	2517	2536	20	20	0	read	NM_198889.2	9606	26057	ANKRD17	GTAR|MASK2|NY-BR-16	ankyrin repeat domain 17	ankyrin repeat domain-containing protein 17|gene trap ankyrin repeat protein|serologically defined breast cancer antigen NY-BR-16	NM_198889.2	NP_942592.1	NC_000004.12	protein-coding	REVIEWED	4	-	73073965	73259765	Reference GRCh38.p12 Primary Assembly
hsa-let-7b_5c	NM_004774.3	2	1128.1	613	0.00734	0.0332	3	3	2.18e-14	7	1	1	19	240	84	0	115	0	0	23	8148	4	22	2468	2485	19	18	0	read	NM_004774.3	9606	5469	MED1	CRSP1|CRSP200|DRIP205|DRIP230|PBP|PPARBP|PPARGBP|RB18A|TRAP220|TRIP2	mediator complex subunit 1	mediator of RNA polymerase II transcription subunit 1|ARC205|PPAR-binding protein|PPARG binding protein|TR-interacting protein 2|TRIP-2|activator-recruited cofactor 205 kDa component|p53 regulatory protein RB18A|peroxisome proliferator-activated receptor-binding protein|thyroid hormone receptor-associated protein complex 220 kDa component|thyroid hormone receptor-associated protein complex compon…	NM_004774.3	NP_004765.2	NC_000017.11	protein-coding	REVIEWED	17	-	39404284	39451280	Reference GRCh38.p12 Primary Assembly
hsa-let-7b_5c	NM_001024688.2	1	205.4	205.4	0.305	0.328	3	3	2.18e-14	9.5	1	0	14	-12	-10	0	41.4	0	0	23	4724	5	18	1690	1703	14	14	13.5	read	NM_001024688.2	9606	4683	NBN	AT-V1|AT-V2|ATV|NBS|NBS1|P95	nibrin	nibrin|Nijmegen breakage syndrome 1 (nibrin)|cell cycle regulatory protein p95|p95 protein of the MRE11/RAD50 complex	NM_001024688.2	NP_001019859.1	NC_000008.11	protein-coding	REVIEWED	8	-	89933335	89984723	Reference GRCh38.p12 Primary Assembly
hsa-let-7b_5c	NM_001042351.2	1	610	610	0.00703	0.0246	3	3	2.18e-14	7.5	1	0	23	244	24	0	159	0	0	23	2295	1	23	1745	1767	23	23	0	read	NM_001042351.2	9606	2539	G6PD	G6PD1	glucose-6-phosphate dehydrogenase	glucose-6-phosphate 1-dehydrogenase	NM_001042351.2	NP_001035810.1	NC_000023.11	protein-coding	REVIEWED	X	-	154531389	154547585	Reference GRCh38.p12 Primary Assembly
hsa-let-7b_5c	NR_102318.1	1	373.7	373.7	0.127	0.142	3	4	6.65e-11	8.5	1	0	21	0	132	0	66.7	0	0	23	5583	3	23	1096	1116	21	21	11	read	NR_102318.1	9606	10096	ACTR3	ARP3	ARP3 actin related protein 3 homolog	actin-related protein 3|actin-like protein 3	NR_102318.1	-	NC_000002.12	protein-coding	REVIEWED	2	+	113889933	113961553	Reference GRCh38.p12 Primary Assembly
hsa-let-7b_5c	NM_015528.2	1	597.2	597.2	0.0173	0.0405	3	3	2.18e-14	8	1	0	20	240	4	0	168.2	0	0	23	2045	3	22	1280	1299	20	20	0	read	NM_015528.2	9606	26001	RNF167	5730408C10Rik|LP2254|RING105	ring finger protein 167	E3 ubiquitin-protein ligase RNF167|RING-type E3 ubiquitin transferase RNF167	NM_015528.2	NP_056343.1	NC_000017.11	protein-coding	VALIDATED	17	+	4940007	4945222	Reference GRCh38.p12 Primary Assembly
hsa-let-7b_5c	NR_037713.1	2	1212.5	654.6	0.000933	0.0026	3	3	2.18e-14	8	1	0	22	240	12	0	223.6	0	0	23	4197	1	22	3221	3242	22	22	0	read	NR_037713.1	9606	117584	RFFL	CARP-2|CARP2|FRING|RIFIFYLIN|RNF189|RNF34L	ring finger and FYVE like domain containing E3 ubiquitin protein ligase	E3 ubiquitin-protein ligase rififylin|FYVE-RING finger protein SAKURA|RING finger and FYVE-like domain-containing protein 1|RING finger protein 189|RING-type E3 ubiquitin transferase rififylin|caspase 8 and 10 associated RING protein-2|caspase regulator CARP2|caspases-8 and -10-associated RING finger protein 2|ring finger and FYVE-like domain containing 1	NR_037713.1	-	NC_000017.11	protein-coding	VALIDATED	17	-	35009111	35089328	Reference GRCh38.p12 Primary Assembly
hsa-let-7b_5c	NM_203288.1	1	701.6	701.6	0.000147	0.0015	3	3	2.18e-14	10.5	1	0	18	320	4	0	209.6	0	0	23	1184	6	23	509	526	18	18	0	read	NM_203288.1	9606	6100	RP9	PAP-1|PAP1	RP9, pre-mRNA splicing factor	retinitis pigmentosa 9 protein|Pim-1 kinase associated protein|pim-1-associated protein|retinitis pigmentosa 9 (autosomal dominant)	NM_203288.1	NP_976033.1	NC_000007.14	protein-coding	REVIEWED	7	-	33094796	33109389	Reference GRCh38.p12 Primary Assembly
hsa-let-7b_5c	NM_005188.3	1	618.2	618.2	0.000835	0.00487	3	3	2.18e-14	7	1	0	22	248	12	0	174.2	0	0	23	11241	1	22	6289	6310	22	22	0	read	NM_005188.3	9606	867	CBL	C-CBL|CBL2|FRA11B|NSLL|RNF55	Cbl proto-oncogene	E3 ubiquitin-protein ligase CBL|Cas-Br-M (murine) ecotropic retroviral transforming sequence|Cbl proto-oncogene, E3 ubiquitin protein ligase|RING finger protein 55|RING-type E3 ubiquitin transferase CBL|casitas B-lineage lymphoma proto-oncogene|fragile site, folic acid type, rare, fra(11)(q23.3)|oncogene CBL2|proto-oncogene c-Cbl|signal transduction protein CBL	NM_005188.3	NP_005179.2	NC_000011.10	protein-coding	REVIEWED	11	+	119206275	119308148	Reference GRCh38.p12 Primary Assembly
hsa-let-7b_5c	NM_003246.3	1	733.2	733.2	7.17e-05	0.000904	3	8	1.23e-05	7	1	1	19	240	40	0	282.2	0	0	23	7253	4	22	5199	5216	19	18	0	read	NM_003246.3	9606	7057	THBS1	THBS|THBS-1|TSP|TSP-1|TSP1	thrombospondin 1	thrombospondin-1|thrombospondin-1p180|thrombospondin-p50	NM_003246.3	NP_003237.2	NC_000015.10	protein-coding	REVIEWED	15	+	39581078	39598917	Reference GRCh38.p12 Primary Assembly
hsa-let-7b_5c	NM_000891.2	1	625.1	625.1	0.000729	0.00427	3	4	6.65e-11	10	1	0	17	244	28	0	180.1	0	0	23	5397	7	23	2468	2484	17	17	0	read	NM_000891.2	9606	3759	KCNJ2	ATFB9|HHBIRK1|HHIRK1|IRK1|KIR2.1|LQT7|SQT3	potassium voltage-gated channel subfamily J member 2	inward rectifier potassium channel 2|IRK-1|cardiac inward rectifier potassium channel|hIRK1|inward rectifier K+ channel KIR2.1|potassium channel, inwardly rectifying subfamily J, member 2|potassium inwardly-rectifying channel, subfamily J, member 2	NM_000891.2	NP_000882.1	NC_000017.11	protein-coding	REVIEWED	17	+	70169534	70180043	Reference GRCh38.p12 Primary Assembly
hsa-let-7b_5c	NM_001317907.1	2	1206.6	650.7	0.00458	0.0158	3	3	2.18e-14	9	1	0	21	252	4	0	220.7	0	0	23	3813	3	23	3705	3725	21	21	0	read	NM_001317907.1	9606	157313	CDCA2	PPP1R81|Repo-Man	cell division cycle associated 2	cell division cycle-associated protein 2|protein phosphatase 1, regulatory subunit 81|recruits PP1 onto mitotic chromatin at anaphase protein	NM_001317907.1	NP_001304836.1	NC_000008.11	protein-coding	REVIEWED	8	+	25458556	25511307	Reference GRCh38.p12 Primary Assembly
hsa-let-7b_5c	NM_004238.2	2	1114.5	637.3	0.00325	0.0112	3	3	2.18e-14	9.5	1	0	22	240	4	0	229.3	0	0	23	9892	1	22	4521	4542	22	22	0	read	NM_004238.2	9606	9320	TRIP12	MRD49|TRIP-12|ULF	thyroid hormone receptor interactor 12	E3 ubiquitin-protein ligase TRIP12|E3 ubiquitin-protein ligase for Arf|HECT-type E3 ubiquitin transferase TRIP12|TR-interacting protein 12|probable E3 ubiquitin-protein ligase TRIP12|thyroid receptor interacting protein 12	NM_004238.2	NP_004229.1	NC_000002.12	protein-coding	REVIEWED	2	-	229763836	229923233	Reference GRCh38.p12 Primary Assembly
hsa-let-7b_5c	NM_145687.3	2	1162	617.6	0.000697	0.00583	3	3	2.18e-14	15	1	0	8	248	0	0	209.6	0	0	23	7102	15	22	4605	4612	8	8	0	read	NM_145687.3	9606	9448	MAP4K4	FLH21957|HEL-S-31|HGK|MEKKK4|NIK	mitogen-activated protein kinase kinase kinase kinase 4	mitogen-activated protein kinase kinase kinase kinase 4|HPK/GCK-like kinase HGK|MAPK/ERK kinase kinase kinase 4|MEK kinase kinase 4|Ste20 group protein kinase HGK|epididymis secretory protein Li 31|hepatocyte progenitor kinase-like/germinal center kinase-like kinase|nck-interacting kinase	NM_145687.3	NP_663720.1	NC_000002.12	protein-coding	REVIEWED	2	+	101697702	101894689	Reference GRCh38.p12 Primary Assembly
hsa-let-7b_5c	NM_139015.4	1	661.5	661.5	0.000281	0.00401	3	3	2.18e-14	9.5	1	1	18	252	20	0	223.5	0	0	23	4139	7	23	852	869	17	18	0	read	NM_139015.4	9606	121665	SPPL3	IMP2|MDHV1887|PRO4332|PSH1|PSL4	signal peptide peptidase like 3	signal peptide peptidase-like 3|SPP-like 3|intramembrane protease 2|presenilin homologous protein 1|presenilin-like protein 4	NM_139015.4	NP_620584.2	NC_000012.12	protein-coding	VALIDATED	12	-	120762509	120904351	Reference GRCh38.p12 Primary Assembly
hsa-let-7b_5c	NM_019044.4	2	1109.6	634.1	0.0005	0.0051	3	3	2.18e-14	7.5	1	0	22	248	4	0	203.1	0	0	23	6946	1	22	5051	5072	22	22	11	read	NM_019044.4	9606	54520	CCDC93	-	coiled-coil domain containing 93	coiled-coil domain-containing protein 93	NM_019044.4	NP_061917.3	NC_000002.12	protein-coding	VALIDATED	2	-	117915477	118014162	Reference GRCh38.p12 Primary Assembly
hsa-let-7b_5c	NM_001136497.2	1	619.2	619.2	0.000677	0.00577	3	4	6.65e-11	12	1	0	15	152	0	0	303.2	0	0	23	4576	8	22	2151	2165	15	15	0	read	NM_001136497.2	9606	91408	BTF3L4	-	basic transcription factor 3 like 4	transcription factor BTF3 homolog 4	NM_001136497.2	NP_001129969.1	NC_000001.11	protein-coding	VALIDATED	1	+	52056184	52090715	Reference GRCh38.p12 Primary Assembly
hsa-let-7b_5c	NM_144736.4	1	578.9	578.9	0.0417	0.0543	3	3	2.18e-14	8.5	1	0	22	248	4	0	150.9	0	0	23	2221	1	22	1283	1304	22	22	11	read	NM_144736.4	9606	55471	NDUFAF7	C2orf56|MidA|PRO1853	NADH:ubiquinone oxidoreductase complex assembly factor 7	protein arginine methyltransferase NDUFAF7, mitochondrial|NADH dehydrogenase (ubiquinone) complex I, assembly factor 7|NADH dehydrogenase [ubiquinone] complex I, assembly factor 7|mitochondrial dysfunction protein A homolog|protein midA homolog, mitochondrial	NM_144736.4	NP_653337.1	NC_000002.12	protein-coding	REVIEWED	2	+	37231630	37271364	Reference GRCh38.p12 Primary Assembly
hsa-let-7b_5c	NM_030640.2	2	1171.3	635	0.0252	0.0402	3	9	4.81e-05	8	1	0	20	320	8	0	122	0	0	23	6312	4	23	1786	1805	20	20	12	read	NM_030640.2	9606	80824	DUSP16	MKP-7|MKP7	dual specificity phosphatase 16	dual specificity protein phosphatase 16|MAP kinase phosphatase 7|MAPK phosphatase-7|mitogen-activated protein kinase phosphatase 7	NM_030640.2	NP_085143.1	NC_000012.12	protein-coding	REVIEWED	12	-	12473281	12562513	Reference GRCh38.p12 Primary Assembly
hsa-let-7b_5c	NM_020819.4	2	1322.6	674.7	0.0172	0.0366	3	6	2.12e-07	9.5	1	0	21	240	4	0	261.7	0	0	23	5610	2	22	4357	4377	21	21	0	read	NM_020819.4	9606	57579	FAM135A	KIAA1411	family with sequence similarity 135 member A	protein FAM135A	NM_020819.4	NP_065870.3	NC_000006.12	protein-coding	VALIDATED	6	+	70413403	70561173	Reference GRCh38.p12 Primary Assembly
hsa-let-7b_5c	NR_136733.1	2	1175.3	687.6	4.14e-08	6.3e-07	3	3	2.18e-14	6	1	1	23	240	8	0	270.6	0	0	23	4232	1	22	2961	2983	22	23	0	read	NR_136733.1	9606	79905	TMC7	-	transmembrane channel like 7	transmembrane channel-like protein 7	NR_136733.1	-	NC_000016.10	protein-coding	VALIDATED	16	+	18983933	19063941	Reference GRCh38.p12 Primary Assembly
hsa-let-7b_5c	NM_032590.4	1	605.7	605.7	0.00108	0.00717	3	3	2.18e-14	10	1	0	18	320	4	0	104.7	0	0	23	5318	6	23	3320	3337	18	18	0	read	NM_032590.4	9606	84678	KDM2B	CXXC2|FBXL10|Fbl10|JHDM1B|PCCX2	lysine demethylase 2B	lysine-specific demethylase 2B|CXXC-type zinc finger protein 2|F-box and leucine-rich repeat protein 10|F-box protein FBL10|F-box/LRR-repeat protein 10|JEMMA (Jumonji domain, EMSY-interactor, methyltransferase motif) protein|[Histone-H3]-lysine-36 demethylase 1B|jmjC domain-containing histone demethylation protein 1B|jumonji C domain-containing histone demethylase 1B|lysine (K)-specific demethyla…	NM_032590.4	NP_115979.3	NC_000012.12	protein-coding	REVIEWED	12	-	121402287	121582267	Reference GRCh38.p12 Primary Assembly
hsa-let-7b_5c	NR_072998.1	1	86.8	86.8	0.547	0.563	3	3	2.18e-14	9	1	0	18	-116	-4	0	22.8	0	0	23	4040	1	18	744	761	18	18	11	read	NR_072998.1	9606	5754	PTK7	CCK-4|CCK4	protein tyrosine kinase 7 (inactive)	inactive tyrosine-protein kinase 7|PTK7 protein tyrosine kinase 7|colon carcinoma kinase 4|pseudo tyrosine kinase receptor 7|tyrosine-protein kinase-like 7	NR_072998.1	-	NC_000006.12	protein-coding	REVIEWED	6	+	43076267	43161719	Reference GRCh38.p12 Primary Assembly
hsa-let-7b_5c	NR_038170.1	1	704.5	704.5	0.0772	0.0955	3	3	2.18e-14	5.5	1	1	24	320	8	0	197.5	0	0	23	4262	1	23	1299	1322	23	24	0	read	NR_038170.1	9606	2530	FUT8	CDGF	fucosyltransferase 8	alpha-(1,6)-fucosyltransferase|GDP-L-Fuc:N-acetyl-beta-D-glucosaminide alpha1,6-fucosyltransferase|GDP-fucose--glycoprotein fucosyltransferase|alpha1-6FucT|fucosyltransferase 8 (alpha (1,6) fucosyltransferase)|glycoprotein 6-alpha-L-fucosyltransferase	NR_038170.1	-	NC_000014.9	protein-coding	REVIEWED	14	+	65410591	65744121	Reference GRCh38.p12 Primary Assembly
hsa-let-7b_5c	NR_028131.1	2	794.9	731	0.0681	0.0872	3	3	2.18e-14	5.5	1	0	23	312	16	0	212	0	0	23	3013	1	23	1099	1121	23	23	0	read	NR_028131.1	9606	1073	CFL2	NEM7	cofilin 2	cofilin-2|cofilin 2 (muscle)|cofilin, muscle isoform|nemaline myopathy type 7	NR_028131.1	-	NC_000014.9	protein-coding	REVIEWED	14	-	34710381	34714822	Reference GRCh38.p12 Primary Assembly
hsa-let-7b_5c	NM_001282166.1	1	679.5	679.5	0.0867	0.104	3	3	2.18e-14	10.5	1	0	17	312	8	0	190.5	0	0	23	2999	7	23	1124	1140	17	17	0	read	NM_001282166.1	9606	6839	SUV39H1	H3-K9-HMTase 1|KMT1A|MG44|SUV39H	suppressor of variegation 3-9 homolog 1	histone-lysine N-methyltransferase SUV39H1|Su(var)3-9 homolog 1|histone H3-K9 methyltransferase 1|histone-lysine N-methyltransferase, H3 lysine-9 specific 1|lysine N-methyltransferase 1A|position-effect variegation 3-9 homolog	NM_001282166.1	NP_001269095.1	NC_000023.11	protein-coding	REVIEWED	X	+	48695553	48709015	Reference GRCh38.p12 Primary Assembly
hsa-let-7b_5c	NM_006660.4	1	730.6	730.6	0.00185	0.0181	3	10	0.000143	7.5	1	0	23	312	12	0	232.6	0	0	23	4788	1	23	1046	1068	23	23	0	read	NM_006660.4	9606	10845	CLPX	-	caseinolytic mitochondrial matrix peptidase chaperone subunit	ATP-dependent Clp protease ATP-binding subunit clpX-like, mitochondrial|ClpX caseinolytic peptidase X homolog|ClpX caseinolytic protease X homolog|energy-dependent regulator of proteolysis	NM_006660.4	NP_006651.2	NC_000015.10	protein-coding	REVIEWED	15	-	65148218	65185419	Reference GRCh38.p12 Primary Assembly
hsa-let-7b_5c	NM_001323934.1	1	296.3	296.3	0.163	0.18	3	3	2.18e-14	6.5	1	1	20	84	4	0	26.3	0	0	23	1899	1	20	110	128	20	19	11	read	NM_001323934.1	9606	116841	SNAP47	C1orf142|ESFI5812|HEL-S-290|HEL170|SNAP-47|SVAP1	synaptosome associated protein 47	synaptosomal-associated protein 47|epididymis luminal protein 170|epididymis secretory protein Li 290|synaptosomal-associated 47 kDa protein|synaptosomal-associated protein, 47kDa|synaptosome associated protein 47kDa	NM_001323934.1	NP_001310863.1	NC_000001.11	protein-coding	VALIDATED	1	+	227728167	227781230	Reference GRCh38.p12 Primary Assembly
hsa-let-7b_5c	NM_001320965.1	2	1167.1	615.9	0.000475	0.00258	3	3	2.18e-14	11.5	1	0	13	320	0	0	120.9	0	0	23	6442	11	23	5003	5015	13	13	0	read	NM_001320965.1	9606	3069	HDLBP	HBP|PRO2900|VGL	high density lipoprotein binding protein	vigilin|HDL-binding protein	NM_001320965.1	NP_001307894.1	NC_000002.12	protein-coding	REVIEWED	2	-	241227263	241315841	Reference GRCh38.p12 Primary Assembly
hsa-let-7b_5c	NM_001314021.1	1	676.7	676.7	0.000123	0.000919	3	4	6.65e-11	14.5	1	0	10	252	0	0	263.7	0	0	23	5672	14	23	5476	5485	10	10	0	read	NM_001314021.1	9606	9816	URB2	KIAA0133|NET10|NPA2	URB2 ribosome biogenesis 2 homolog (S. cerevisiae)	unhealthy ribosome biogenesis protein 2 homolog|nucleolar preribosomal-associated protein 1|nucleolar preribosomal-associated protein 2	NM_001314021.1	NP_001300950.1	NC_000001.11	protein-coding	VALIDATED	1	+	229626215	229660199	Reference GRCh38.p12 Primary Assembly
hsa-let-7b_5c	NM_001256418.1	1	656.1	656.1	0.000176	0.00299	3	3	2.18e-14	11	1	0	15	244	0	0	238.1	0	0	23	1801	9	23	933	947	15	15	0	read	NM_001256418.1	9606	64756	ATPAF1	ATP11|ATP11p	ATP synthase mitochondrial F1 complex assembly factor 1	ATP synthase mitochondrial F1 complex assembly factor 1|homolog of yeast ATP11	NM_001256418.1	NP_001243347.1	NC_000001.11	protein-coding	REVIEWED	1	-	46635038	46668426	Reference GRCh38.p12 Primary Assembly
hsa-let-7b_5c	NM_152904.4	1	745.4	745.4	8.02e-05	0.00122	3	3	2.18e-14	12	1	0	14	312	0	0	265.4	0	0	23	4992	10	23	4227	4240	14	14	0	read	NM_152904.4	9606	92521	SPECC1	CYTSB|HCMOGT-1|HCMOGT1|NSP	sperm antigen with calponin homology and coiled-coil domains 1	cytospin-B|NSP5|cytokinesis and spindle organization B|nuclear structure protein 5|sperm antigen HCMOGT-1|sperm antigen with calponin-like and coiled coil domains 1|structure protein NSP5a3a|structure protein NSP5a3b|structure protein NSP5b3a|structure protein NSP5b3b	NM_152904.4	NP_690868.3	NC_000017.11	protein-coding	REVIEWED	17	+	20009300	20319025	Reference GRCh38.p12 Primary Assembly
hsa-let-7b_5c	NM_152388.3	1	663.6	663.6	0.000453	0.00351	3	3	2.18e-14	7	1	0	23	312	4	0	168.6	0	0	23	5592	1	23	2440	2462	23	23	0	read	NM_152388.3	9606	65062	TMEM237	ALS2CR4|JBTS14	transmembrane protein 237	transmembrane protein 237|amyotrophic lateral sclerosis 2 (juvenile) chromosome region, candidate 4|amyotrophic lateral sclerosis 2 chromosomal region candidate gene 4 protein	NM_152388.3	NP_689601.2	NC_000002.12	protein-coding	REVIEWED	2	-	201620183	201643528	Reference GRCh38.p12 Primary Assembly
hsa-let-7b_5c	NM_022782.3	1	733.9	733.9	0.000104	0.00147	3	3	2.18e-14	14.5	1	0	9	312	0	0	259.9	0	0	23	4295	15	23	1354	1362	9	9	0	read	NM_022782.3	9606	10198	MPHOSPH9	MPP-9|MPP9	M-phase phosphoprotein 9	M-phase phosphoprotein 9	NM_022782.3	NP_073619.3	NC_000012.12	protein-coding	VALIDATED	12	-	123152323	123244013	Reference GRCh38.p12 Primary Assembly
hsa-let-7b_5c	NM_017747.2	2	1300.9	734.6	0.000102	0.00146	3	3	2.18e-14	11.5	1	0	16	312	0	0	255.6	0	0	23	8233	8	23	6514	6529	16	16	0	read	NM_017747.2	9606	54882	ANKHD1	MASK|MASK1|PP2500|VBARP	ankyrin repeat and KH domain containing 1	ankyrin repeat and KH domain-containing protein 1|HIV-1 Vpr-binding ankyrin repeat protein|multiple ankyrin repeats, single KH-domain homolog	NM_017747.2	NP_060217.1	NC_000005.10	protein-coding	REVIEWED	5	+	140401813	140539855	Reference GRCh38.p12 Primary Assembly
hsa-let-7b_5c	NM_020690.5	3	1806.9	734.6	0.000181	0.00229	3	3	2.18e-14	11.5	1	0	16	312	0	0	255.6	0	0	23	8349	8	23	6514	6529	16	16	0	read	NM_020690.5	9606	404734	ANKHD1-EIF4EBP3	MASK-BP3|MASK-BP3ARF	ANKHD1-EIF4EBP3 readthrough	ANKHD1-EIF4EBP3 protein|MASK-4E-BP3 alternate reading frame	NM_020690.5	NP_065741.3	NC_000005.10	protein-coding	REVIEWED	5	+	140401813	140549577	Reference GRCh38.p12 Primary Assembly
hsa-let-7b_5c	NM_015545.3	1	633.7	633.7	0.00126	0.00783	3	3	2.18e-14	9.5	1	0	21	244	8	0	213.7	0	0	23	5505	3	23	2953	2973	21	21	0	read	NM_015545.3	9606	26024	PTCD1	-	pentatricopeptide repeat domain 1	pentatricopeptide repeat-containing protein 1, mitochondrial	NM_015545.3	NP_056360.2	NC_000007.14	protein-coding	REVIEWED	7	-	99416738	99438838	Reference GRCh38.p12 Primary Assembly
hsa-let-7b_5c	NM_173487.2	1	675.9	675.9	0.000629	0.00514	3	3	2.18e-14	7.5	1	0	23	312	24	0	162.9	0	0	23	1873	1	23	804	826	23	23	0	read	NM_173487.2	9606	132321	C4orf33	-	chromosome 4 open reading frame 33	UPF0462 protein C4orf33	NM_173487.2	NP_775758.2	NC_000004.12	protein-coding	VALIDATED	4	+	129093673	129112687	Reference GRCh38.p12 Primary Assembly
hsa-let-7b_5c	NM_019593.3	2	1227.1	652.9	0.00096	0.00741	3	3	2.18e-14	9	1	0	21	240	16	0	232.9	0	0	23	5478	2	22	2640	2660	21	21	0	read	NM_019593.3	9606	56261	GPCPD1	EDI3|GDE5|GDPD6|PREI4	glycerophosphocholine phosphodiesterase 1	glycerophosphocholine phosphodiesterase GPCPD1|endometrial differential 3|glycerophosphocholine phosphodiesterase GDE1 homolog|glycerophosphodiester phosphodiesterase 5|preimplantation protein 4|putative glycerophosphocholine phosphodiesterase GPCPD1|putative glycerophosphodiester phosphodiesterase 5	NM_019593.3	NP_062539.1	NC_000020.11	protein-coding	VALIDATED	20	-	5544433	5611045	Reference GRCh38.p12 Primary Assembly
hsa-let-7b_5c	NM_016255.2	1	639.6	639.6	0.00122	0.00914	3	3	2.18e-14	8.5	1	1	21	252	12	0	214.6	0	0	23	4762	3	23	928	947	21	20	0	read	NM_016255.2	9606	51439	FAM8A1	AHCP	family with sequence similarity 8 member A1	protein FAM8A1|Autosomal Highly Conserved Protein	NM_016255.2	NP_057339.1	NC_000006.12	protein-coding	VALIDATED	6	+	17600286	17611718	Reference GRCh38.p12 Primary Assembly
hsa-let-7b_5c	NM_153000.4	1	614.1	614.1	0.000708	0.0041	3	3	2.18e-14	8.5	1	0	20	248	16	0	170.1	0	0	23	2579	3	22	1591	1610	20	20	0	read	NM_153000.4	9606	147495	APCDD1	B7323|DRAPC1|FP7019|HHS|HTS|HYPT1	APC down-regulated 1	protein APCDD1|adenomatosis polyposis coli down-regulated 1 protein|hypoptrichosis simplex	NM_153000.4	NP_694545.1	NC_000018.10	protein-coding	REVIEWED	18	+	10454627	10488700	Reference GRCh38.p12 Primary Assembly
hsa-let-7b_5c	NM_001008744.1	1	650.1	650.1	0.000338	0.00309	3	3	2.18e-14	9	1	0	22	240	0	0	243.1	0	0	23	3540	1	22	560	581	22	22	0	read	NM_001008744.1	9606	55775	TDP1	-	tyrosyl-DNA phosphodiesterase 1	tyrosyl-DNA phosphodiesterase 1|tyr-DNA phosphodiesterase 1	NM_001008744.1	NP_001008744.1	NC_000014.9	protein-coding	REVIEWED	14	+	89954922	90044767	Reference GRCh38.p12 Primary Assembly
hsa-let-7b_5c	NM_001321291.1	1	277.1	277.1	0.0944	0.106	3	3	2.18e-14	7	1	0	19	64	-28	0	46.1	0	0	23	5951	5	23	1004	1022	19	19	11	read	NM_001321291.1	9606	57602	USP36	DUB1	ubiquitin specific peptidase 36	ubiquitin carboxyl-terminal hydrolase 36|deubiquitinating enzyme 36|ubiquitin specific protease 36|ubiquitin thioesterase 36|ubiquitin-specific-processing protease 36	NM_001321291.1	NP_001308220.1	NC_000017.11	protein-coding	REVIEWED	17	-	78787380	78840839	Reference GRCh38.p12 Primary Assembly
hsa-let-7b_5c	NM_002410.4	1	732.1	732.1	0.000423	0.0147	3	3	2.18e-14	14.5	1	0	9	312	0	0	258.1	0	0	23	8163	15	23	706	714	9	9	0	read	NM_002410.4	9606	4249	MGAT5	GNT-V|GNT-VA|MGAT5A	alpha-1,6-mannosylglycoprotein 6-beta-N-acetylglucosaminyltransferase	alpha-1,6-mannosylglycoprotein 6-beta-N-acetylglucosaminyltransferase A|N-acetylglucosaminyl-transferase V|alpha-mannoside beta-1,6-N-acetylglucosaminyltransferase|glcNAc-T V|mannoside acetylglucosaminyltransferase 5|mannosyl (alpha-1,6-)-glycoprotein beta-1,6-N-acetyl-glucosaminyltransferase	NM_002410.4	NP_002401.1	NC_000002.12	protein-coding	REVIEWED	2	+	134119921	134454620	Reference GRCh38.p12 Primary Assembly
hsa-let-7b_5c	NM_001080956.2	1	622.2	622.2	0.0162	0.03	3	4	6.65e-11	5.5	1	1	21	248	24	0	170.2	0	0	23	2929	2	22	1316	1335	21	20	0	read	NM_001080956.2	9606	5325	PLAGL1	LOT1|ZAC|ZAC1	PLAG1 like zinc finger 1	zinc finger protein PLAGL1|PLAG-like 1|lost on transformation 1|pleiomorphic adenoma gene-like 1|tumor suppressor ZAC	NM_001080956.2	NP_001074425.1	NC_000006.12	protein-coding	REVIEWED	6	-	143940299	144064598	Reference GRCh38.p12 Primary Assembly
hsa-let-7b_5c	NM_001321038.1	1	265.5	265.5	0.251	0.313	3	3	2.18e-14	7	1	0	21	-16	36	0	64.5	0	0	23	2807	1	21	2357	2377	21	21	11	read	NM_001321038.1	9606	29899	GPSM2	CMCS|DFNB82|LGN|PINS	G protein signaling modulator 2	G-protein-signaling modulator 2|G-protein signalling modulator 2 (AGS3-like, C. elegans)|mosaic protein LGN	NM_001321038.1	NP_001307967.1	NC_000001.11	protein-coding	REVIEWED	1	+	108875349	108934334	Reference GRCh38.p12 Primary Assembly
hsa-let-7b_5c	NM_001318368.1	3	1842.6	650.5	0.009	0.0342	3	3	2.18e-14	11	1	0	20	244	12	0	234.5	0	0	23	3098	4	23	1777	1796	20	20	0	read	NM_001318368.1	9606	1024	CDK8	K35	cyclin dependent kinase 8	cyclin-dependent kinase 8|CDK8 protein kinase|cell division protein kinase 8|mediator complex subunit CDK8|mediator of RNA polymerase II transcription subunit CDK8|protein kinase K35	NM_001318368.1	NP_001305297.1	NC_000013.11	protein-coding	REVIEWED	13	+	26254103	26405237	Reference GRCh38.p12 Primary Assembly
hsa-let-7b_5c	NM_152553.4	2	1270.8	708	0.00025	0.00245	3	3	2.18e-14	6	1	0	22	240	20	0	261	0	0	23	10907	1	22	10434	10455	22	22	13	read	NM_152553.4	9606	154214	RNF217	C6orf172|IBRDC1|OSTL|dJ84N20.1	ring finger protein 217	probable E3 ubiquitin-protein ligase RNF217|IBR domain containing 1|opposite STL	NM_152553.4	NP_689766.1	NC_000006.12	protein-coding	REVIEWED	6	+	124962405	125092633	Reference GRCh38.p12 Primary Assembly
hsa-let-7b_5c	NM_207361.5	1	637	637	0.00635	0.0159	3	3	2.18e-14	8	1	0	22	248	0	0	209	0	0	23	16179	1	22	11749	11770	22	22	0	read	NM_207361.5	9606	341640	FREM2	FRASRS2	FRAS1 related extracellular matrix protein 2	FRAS1-related extracellular matrix protein 2|ECM3 homolog	NM_207361.5	NP_997244.4	NC_000013.11	protein-coding	REVIEWED	13	+	38687035	38887130	Reference GRCh38.p12 Primary Assembly
hsa-let-7b_5c	NM_001285439.1	1	766.1	766.1	0.00101	0.00898	3	4	6.65e-11	7.5	1	0	23	320	4	0	266.1	0	0	23	9629	1	23	7186	7208	23	23	0	read	NM_001285439.1	9606	253260	RICTOR	AVO3|PIA|hAVO3	RPTOR independent companion of MTOR complex 2	rapamycin-insensitive companion of mTOR|AVO3 homolog|TORC2-specific protein AVO3|pianissimo	NM_001285439.1	NP_001272368.1	NC_000005.10	protein-coding	VALIDATED	5	-	38937919	39074420	Reference GRCh38.p12 Primary Assembly
hsa-let-7b_5c	NM_001748.4	1	620.9	620.9	0.00326	0.0182	3	3	2.18e-14	8	1	0	23	252	20	0	173.9	0	0	23	3492	1	23	1548	1570	23	23	0	read	NM_001748.4	9606	824	CAPN2	CANP2|CANPL2|CANPml|mCANP	calpain 2	calpain-2 catalytic subunit|CANP 2|M-calpain|calcium-activated neutral proteinase 2|calpain 2, (m/II) large subunit|calpain 2, large [catalytic] subunit|calpain 2, large subunit|calpain M-type|calpain, large polypeptide L2|millimolar-calpain	NM_001748.4	NP_001739.2	NC_000001.11	protein-coding	REVIEWED	1	+	223701592	223776017	Reference GRCh38.p12 Primary Assembly
hsa-let-7b_5c	NM_020870.3	2	1208.6	634.9	0.011	0.023	3	3	2.18e-14	10.5	1	0	16	312	0	0	148.9	0	0	23	5265	8	23	908	923	16	16	0	read	NM_020870.3	9606	57630	SH3RF1	POSH|RNF142|SH3MD2	SH3 domain containing ring finger 1	E3 ubiquitin-protein ligase SH3RF1|RING-type E3 ubiquitin transferase SH3RF1|SH3 domain-containing RING finger protein 1|SH3 multiple domains 2|SH3 multiple domains protein 2|plenty of SH3 domains|plenty of SH3s|putative E3 ubiquitin-protein ligase SH3RF1|ring finger protein 142	NM_020870.3	NP_065921.2	NC_000004.12	protein-coding	REVIEWED	4	-	169094255	169271097	Reference GRCh38.p12 Primary Assembly
hsa-let-7b_5c	NM_001282663.1	3	1411.7	708.4	0.00443	0.0177	3	3	2.18e-14	7.5	1	0	21	312	16	0	193.4	0	0	23	3954	3	23	1629	1649	21	21	11	read	NM_001282663.1	9606	9645	MICAL2	MICAL-2|MICAL2PV1|MICAL2PV2	microtubule associated monooxygenase, calponin and LIM domain containing 2	[F-actin]-monooxygenase MICAL2|[F-actin]-methionine sulfoxide oxidase MICAL2|flavoprotein oxidoreductase MICAL2|microtubule associated monoxygenase, calponin and LIM domain containing 2|molecule interacting with CasL protein 2|protein-methionine sulfoxide oxidase MICAL2	NM_001282663.1	NP_001269592.1	NC_000011.10	protein-coding	REVIEWED	11	+	12110575	12263789	Reference GRCh38.p12 Primary Assembly
hsa-let-7b_5c	NM_001282359.1	1	599	599	0.0166	0.0291	3	4	6.65e-11	11	1	0	18	152	16	0	269	0	0	23	5685	5	22	3511	3528	18	18	0	read	NM_001282359.1	9606	51427	ZNF107	Y8|ZFD25|ZNF588|smap-7	zinc finger protein 107	zinc finger protein 107|C2H2 type zinc-finger protein|zinc finger protein (ZFD25)|zinc finger protein 588	NM_001282359.1	NP_001269288.1	NC_000007.14	protein-coding	VALIDATED	7	+	64665009	64711581	Reference GRCh38.p12 Primary Assembly
hsa-let-7b_5c	NM_001197233.2	1	694.2	694.2	0.00532	0.0186	3	3	2.18e-14	14	1	0	9	320	0	0	208.2	0	0	23	2845	15	23	2493	2501	9	9	0	read	NM_001197233.2	9606	11120	BTN2A1	BK14H9.1|BT2.1|BTF1|BTN2.1|DJ3E1.1	butyrophilin subfamily 2 member A1	butyrophilin subfamily 2 member A1	NM_001197233.2	NP_001184162.1	NC_000006.12	protein-coding	REVIEWED	6	+	26457903	26476620	Reference GRCh38.p12 Primary Assembly
hsa-let-7b_5c	NM_030914.3	1	659.8	659.8	0.00255	0.0158	3	3	2.18e-14	12	1	0	13	312	0	0	177.8	0	0	23	2650	11	23	684	696	13	13	0	read	NM_030914.3	9606	81605	URM1	C9orf74	ubiquitin related modifier 1	ubiquitin-related modifier 1|ubiquitin-related modifier 1 homolog	NM_030914.3	NP_112176.1	NC_000009.12	protein-coding	VALIDATED	9	+	128371318	128392015	Reference GRCh38.p12 Primary Assembly
hsa-let-7b_5c	NM_001286790.1	1	638.6	638.6	0.0035	0.017	3	3	2.18e-14	8	1	1	23	240	8	0	230.6	0	0	23	8865	1	22	3810	3832	22	23	0	read	NM_001286790.1	9606	246175	CNOT6L	CCR4b	CCR4-NOT transcription complex subunit 6 like	CCR4-NOT transcription complex subunit 6-like|carbon catabolite repressor protein 4 homolog B	NM_001286790.1	NP_001273719.1	NC_000004.12	protein-coding	VALIDATED	4	-	77713386	77819662	Reference GRCh38.p12 Primary Assembly
hsa-let-7b_5c	NM_001261395.1	1	298.4	298.4	0.154	0.169	3	3	2.18e-14	10	1	0	15	84	-10	0	45.4	0	0	23	3492	6	20	190	204	15	15	11	read	NM_001261395.1	9606	10241	CALCOCO2	NDP52	calcium binding and coiled-coil domain 2	calcium-binding and coiled-coil domain-containing protein 2|antigen nuclear dot 52 kDa protein|nuclear domain 10 protein 52|nuclear domain 10 protein NDP52|nuclear dot protein 52	NM_001261395.1	NP_001248324.1	NC_000017.11	protein-coding	REVIEWED	17	+	48830987	48865244	Reference GRCh38.p12 Primary Assembly
hsa-let-7b_5c	NM_002439.4	1	676.8	676.8	0.00356	0.0121	3	3	2.18e-14	11	1	0	17	240	8	0	264.8	0	0	23	4472	6	22	1595	1611	17	17	0	read	NM_002439.4	9606	4437	MSH3	DUP|FAP4|MRP1	mutS homolog 3	DNA mismatch repair protein Msh3|divergent upstream protein|hMSH3|mismatch repair protein 1	NM_002439.4	NP_002430.3	NC_000005.10	protein-coding	REVIEWED	5	+	80654647	80876814	Reference GRCh38.p12 Primary Assembly
hsa-let-7b_5c	NM_022751.2	1	610.3	610.3	0.0019	0.0312	3	3	2.18e-14	9.5	1	1	18	240	24	0	188.3	0	0	23	7048	5	22	6926	6942	18	17	0	read	NM_022751.2	9606	64762	GAREM1	C18orf11|FAM59A|GAREM|Gm944	GRB2 associated regulator of MAPK1 subtype 1	GRB2-associated and regulator of MAPK protein 1|GRB2 associated regulator of MAPK1 1|GRB2 associated, regulator of MAPK1|GRB2-associated and regulator of MAPK1|Grb2-associated and regulator of Erk/MAPK|family with sequence similarity 59, member A|protein FAM59A	NM_022751.2	NP_073588.1	NC_000018.10	protein-coding	REVIEWED	18	-	32263520	32470517	Reference GRCh38.p12 Primary Assembly
hsa-let-7b_5c	NM_015409.4	1	629.6	629.6	0.00135	0.0266	3	3	2.18e-14	13	1	0	12	240	0	0	224.6	0	0	23	12317	11	22	5851	5862	12	12	0	read	NM_015409.4	9606	57634	EP400	CAGH32|P400|TNRC12	E1A binding protein p400	E1A-binding protein p400|CAG repeat protein 32|domino homolog|hDomino|p400 SWI2/SNF2-related protein|p400 kDa SWI2/SNF2-related protein|trinucleotide repeat containing 12|trinucleotide repeat-containing gene 12 protein	NM_015409.4	NP_056224.3	NC_000012.12	protein-coding	VALIDATED	12	+	131949919	132080465	Reference GRCh38.p12 Primary Assembly
hsa-let-7b_5c	NM_006765.3	1	687.3	687.3	0.000463	0.0129	3	3	2.18e-14	7	1	0	23	244	12	0	252.3	0	0	23	3888	1	23	1415	1437	23	23	0	read	NM_006765.3	9606	7991	TUSC3	D8S1992|M33|MRT22|MRT7|MagT2|N33|OST3A	tumor suppressor candidate 3	tumor suppressor candidate 3|magnesium uptake/transporter TUSC3|oligosaccharyltransferase 3 homolog A|putative prostate cancer tumor suppressor	NM_006765.3	NP_006756.2	NC_000008.11	protein-coding	REVIEWED	8	+	15540086	15766648	Reference GRCh38.p12 Primary Assembly
hsa-let-7b_5c	NM_004901.4	1	276.2	276.2	0.14	0.159	3	3	2.18e-14	5	1	0	22	16	4	0	61.2	0	0	23	5897	1	22	2796	2817	22	22	11	read	NM_004901.4	9606	9583	ENTPD4	LALP70|LAP70|LYSAL1|NTPDase-4|UDPase	ectonucleoside triphosphate diphosphohydrolase 4	ectonucleoside triphosphate diphosphohydrolase 4|golgi luminal UDPase|guanosine-diphosphatase like protein|lysosomal apyrase-like 1|lysosomal apyrase-like protein of 70 kDa|uridine-diphosphatase	NM_004901.4	NP_004892.1	NC_000008.11	protein-coding	REVIEWED	8	-	23429151	23457730	Reference GRCh38.p12 Primary Assembly
hsa-let-7b_5c	NM_002703.4	1	666.1	666.1	0.000694	0.018	3	3	2.18e-14	9	1	0	22	240	16	0	247.1	0	0	23	3713	1	22	2096	2117	22	22	0	read	NM_002703.4	9606	5471	PPAT	ATASE|GPAT|PRAT	phosphoribosyl pyrophosphate amidotransferase	amidophosphoribosyltransferase|glutamine PRPP amidotransferase|glutamine phosphoribosylpyrophosphatate amidotransferase|glutamine phosphoribosylpyrophosphate amidotransferase	NM_002703.4	NP_002694.3	NC_000004.12	protein-coding	REVIEWED	4	-	56393361	56435635	Reference GRCh38.p12 Primary Assembly
hsa-let-7b_5c	NM_153240.4	4	2421.3	667.8	0.000595	0.0039	3	3	2.18e-14	10	1	0	22	240	4	0	259.8	0	0	23	5418	1	22	5156	5177	22	22	0	read	NM_153240.4	9606	27031	NPHP3	CFAP31|MKS7|NPH3|RHPD|RHPD1|SLSN3	nephrocystin 3	nephrocystin-3|Meckel syndrome, type 7|cilia and flagella associated protein 31|nephronophthisis 3 (adolescent)	NM_153240.4	NP_694972.3	NC_000003.12	protein-coding	REVIEWED	3	-	132680608	132722458	Reference GRCh38.p12 Primary Assembly
hsa-let-7b_5c	NM_015335.4	1	599.4	599.4	0.0094	0.0204	3	3	2.18e-14	8.5	1	0	21	252	16	0	150.4	0	0	23	9393	3	23	6720	6740	21	21	0	read	NM_015335.4	9606	23389	MED13L	MRFACD|PROSIT240|THRAP2|TRAP240L	mediator complex subunit 13 like	mediator of RNA polymerase II transcription subunit 13-like|thyroid hormone receptor-associated protein 2|thyroid hormone receptor-associated protein complex 240 kDa component-like	NM_015335.4	NP_056150.1	NC_000012.12	protein-coding	REVIEWED	12	-	115958575	116277218	Reference GRCh38.p12 Primary Assembly
hsa-let-7b_5c	NM_001080485.3	1	624.2	624.2	0.0068	0.0185	3	3	2.18e-14	9.5	1	0	19	248	16	0	187.2	0	0	23	6320	4	22	4789	4807	19	19	0	read	NM_001080485.3	9606	10838	ZNF275	-	zinc finger protein 275	zinc finger protein 275	NM_001080485.3	NP_001073954.3	NC_000023.11	protein-coding	VALIDATED	X	+	153334154	153352925	Reference GRCh38.p12 Primary Assembly
hsa-let-7b_5c	NM_031267.3	1	633.6	633.6	0.00501	0.0202	3	4	6.65e-11	9.5	1	0	22	240	8	0	218.6	0	0	23	6805	1	22	4318	4339	22	22	0	read	NM_031267.3	9606	8621	CDK13	CDC2L|CDC2L5|CHDFIDD|CHED|hCDK13	cyclin dependent kinase 13	cyclin-dependent kinase 13|CDC2-related protein kinase 5|cell division cycle 2-like protein kinase 5|cell division protein kinase 13|cholinesterase-related cell division controller	NM_031267.3	NP_112557.2	NC_000007.14	protein-coding	REVIEWED	7	+	39949663	40097133	Reference GRCh38.p12 Primary Assembly
hsa-let-7b_5c	NM_016544.2	1	746.7	746.7	0.000913	0.00492	3	3	2.18e-14	9	1	0	19	312	16	0	242.7	0	0	23	5008	5	23	4056	4074	19	19	0	read	NM_016544.2	9606	51277	DNAJC27	RBJ|RabJS	DnaJ heat shock protein family (Hsp40) member C27	dnaJ homolog subfamily C member 27|DnaJ (Hsp40) homolog, subfamily C, member 27|Ras-associated protein Rap1|rab and DnaJ domain-containing protein	NM_016544.2	NP_057628.1	NC_000002.12	protein-coding	VALIDATED	2	-	24943635	24972093	Reference GRCh38.p12 Primary Assembly
hsa-let-7b_5c	NM_001033082.2	1	656.6	656.6	0.00363	0.0161	3	3	2.18e-14	7.5	1	0	22	240	8	0	229.6	0	0	23	3260	1	22	1830	1851	22	22	0	read	NM_001033082.2	9606	4610	MYCL	L-Myc|LMYC|MYCL1|bHLHe38	MYCL proto-oncogene, bHLH transcription factor	protein L-Myc|class E basic helix-loop-helix protein 38|l-myc-1 proto-oncogene|myc-related gene from lung cancer|protein L-Myc-1|v-myc avian myelocytomatosis viral oncogene lung carcinoma derived homolog|v-myc myelocytomatosis viral oncogene homolog 1, lung carcinoma derived	NM_001033082.2	NP_001028254.2	NC_000001.11	protein-coding	VALIDATED	1	-	39895423	39902014	Reference GRCh38.p12 Primary Assembly
hsa-let-7b_5c	NM_001382.3	1	637.9	637.9	0.00161	0.00985	3	3	2.18e-14	11	1	0	17	240	8	0	220.9	0	0	23	2150	6	22	1658	1674	17	17	0	read	NM_001382.3	9606	1798	DPAGT1	ALG7|CDG-Ij|CDG1J|CMS13|CMSTA2|D11S366|DGPT|DPAGT|DPAGT2|G1PT|GPT|UAGT|UGAT	dolichyl-phosphate N-acetylglucosaminephosphotransferase 1	UDP-N-acetylglucosamine--dolichyl-phosphate N-acetylglucosaminephosphotransferase|GlcNAc-1-P transferase 1|N-acetylglucosamine-1-phosphate transferase|UDP-GlcNAc:dolichyl-phosphate N-acetylglucosaminephosphotransferase|UDP-N-acetylglucosamine--dolichyl-phosphate N-acetylglucosaminephosphotransferase 1|dolichyl-phosphate (UDP-N-acetylglucosamine) N-acetylglucosaminephosphotransferase 1 (GlcNAc-1-P…	NM_001382.3	NP_001373.2	NC_000011.10	protein-coding	REVIEWED	11	-	119096502	119102074	Reference GRCh38.p12 Primary Assembly
hsa-let-7b_5c	NM_001198879.1	1	633.7	633.7	0.00173	0.0102	3	3	2.18e-14	9.5	1	0	21	244	8	0	213.7	0	0	23	5538	3	23	2986	3006	21	21	0	read	NM_001198879.1	9606	100526740	ATP5MF-PTCD1	ATP5J2-PTCD1	ATP5MF-PTCD1 readthrough	ATP5J2-PTCD1 fusion protein|ATP5J2-PTCD1 read-through transcript|ATP5J2-PTCD1 readthrough	NM_001198879.1	NP_001185808.1	NC_000007.14	protein-coding	VALIDATED	7	-	99416738	99466200	Reference GRCh38.p12 Primary Assembly
hsa-let-7b_5c	NM_003204.2	1	351.5	351.5	0.0422	0.0562	3	3	2.18e-14	9	1	0	19	0	124	0	53.5	0	0	23	4891	1	19	4097	4115	19	19	11	read	NM_003204.2	9606	4779	NFE2L1	LCR-F1|NRF1|TCF11	nuclear factor, erythroid 2 like 1	endoplasmic reticulum membrane sensor NFE2L1|NF-E2-related factor 1|NFE2-related factor 1|TCF-11|locus control region-factor 1|nuclear factor erythroid 2-related factor 1|nuclear factor, erythroid derived 2, like 1|protein NRF1, p120 form|transcription factor 11 (basic leucine zipper type)|transcription factor HBZ17|transcription factor LCR-F1	NM_003204.2	NP_003195.1	NC_000017.11	protein-coding	VALIDATED	17	+	48048304	48061544	Reference GRCh38.p12 Primary Assembly
hsa-let-7b_5c	NM_201263.2	1	714.4	714.4	5.23e-05	0.0013	3	3	2.18e-14	7	1	1	21	320	12	0	208.4	0	0	23	2835	3	23	2313	2332	21	20	0	read	NM_201263.2	9606	10352	WARS2	NEMMLAS|TrpRS	tryptophanyl tRNA synthetase 2, mitochondrial	tryptophan--tRNA ligase, mitochondrial|(Mt)TrpRS|tryptophan tRNA ligase 2, mitochondrial	NM_201263.2	NP_957715.1	NC_000001.11	protein-coding	REVIEWED	1	-	119031215	119140787	Reference GRCh38.p12 Primary Assembly
hsa-let-7b_5c	NM_032873.4	2	1201.5	660.5	0.000186	0.00422	3	11	0.00035	7.5	1	1	19	152	84	0	247.5	0	0	23	6917	5	22	1943	1961	18	19	0	read	NM_032873.4	9606	84959	UBASH3B	STS-1|STS1|TULA-2|TULA2|p70	ubiquitin associated and SH3 domain containing B	ubiquitin-associated and SH3 domain-containing protein B|Cbl-interacting protein Sts-1|SH3 domain-containing 70 kDa protein, suppressor of T-cell receptor signaling 1, nm23-phosphorylated unknown substrate|T-cell ubiquitin ligand 2|cbl-interacting protein p70|nm23-phosphorylated unknown substrate|suppressor of T-cell receptor signaling 1|tyrosine-protein phosphatase STS1/TULA2	NM_032873.4	NP_116262.2	NC_000011.10	protein-coding	VALIDATED	11	+	122655689	122814478	Reference GRCh38.p12 Primary Assembly
hsa-let-7b_5c	NM_015245.2	1	656.4	656.4	0.000204	0.00459	3	4	6.65e-11	7	1	1	23	252	8	0	233.4	0	0	23	6355	2	23	6210	6232	22	23	0	read	NM_015245.2	9606	23294	ANKS1A	ANKS1	ankyrin repeat and sterile alpha motif domain containing 1A	ankyrin repeat and SAM domain-containing protein 1A|Odin|ankyrin repeat and SAM domain containing 1	NM_015245.2	NP_056060.2	NC_000006.12	protein-coding	VALIDATED	6	+	34889260	35097991	Reference GRCh38.p12 Primary Assembly
hsa-let-7b_5c	NM_014644.5	2	1097.8	584.1	0.000609	0.0131	3	3	2.18e-14	7	1	0	20	248	16	0	130.1	0	0	23	8388	3	22	5627	5646	20	20	12	read	NM_014644.5	9606	9659	PDE4DIP	CMYA2|MMGL	phosphodiesterase 4D interacting protein	myomegalin|cardiomyopathy-associated protein 2|myomegalin/phosphodiesterase 4D interacting protein variant 8	NM_014644.5	NP_055459.5	NC_000001.11	protein-coding	REVIEWED	1	+	148808180	149051276	Reference GRCh38.p12 Primary Assembly
hsa-let-7b_5c	NM_003922.3	4	2301.8	629.5	0.000223	0.00748	3	3	2.18e-14	8	1	0	21	240	8	0	201.5	0	0	23	15216	2	22	2737	2757	21	21	0	read	NM_003922.3	9606	8925	HERC1	MDFPMR|p532|p619	HECT and RLD domain containing E3 ubiquitin protein ligase family member 1	probable E3 ubiquitin-protein ligase HERC1|HECT domain and RCC1-like domain-containing protein 1|HECT-type E3 ubiquitin transferase HERC1|guanine nucleotide exchange factor p532|hect (homologous to the E6-AP (UBE3A) carboxyl terminus) domain and RCC1 (CHC1)-like domain (RLD) 1	NM_003922.3	NP_003913.3	NC_000015.10	protein-coding	REVIEWED	15	-	63608617	63833947	Reference GRCh38.p12 Primary Assembly
hsa-let-7b_5c	NM_183075.2	1	668	668	0.000343	0.00334	3	3	2.18e-14	7.5	1	0	22	244	8	0	233	0	0	23	4760	2	23	1341	1362	22	22	0	read	NM_183075.2	9606	113612	CYP2U1	P450TEC|SPG49|SPG56	cytochrome P450 family 2 subfamily U member 1	cytochrome P450 2U1|cytochrome P450, family 2, subfamily U, polypeptide 1|spastic paraplegia 49	NM_183075.2	NP_898898.1	NC_000004.12	protein-coding	REVIEWED	4	+	107931548	107953460	Reference GRCh38.p12 Primary Assembly
hsa-let-7b_5c	NM_014705.3	1	632	632	0.000701	0.00447	3	3	2.18e-14	8	1	0	18	248	36	0	160	0	0	23	8343	5	22	1882	1899	18	18	0	read	NM_014705.3	9606	9732	DOCK4	-	dedicator of cytokinesis 4	dedicator of cytokinesis protein 4	NM_014705.3	NP_055520.3	NC_000007.14	protein-coding	REVIEWED	7	-	111726107	112206406	Reference GRCh38.p12 Primary Assembly
hsa-let-7b_5c	NM_006377.3	2	576.6	634.4	0.00362	0.0105	3	3	2.18e-14	13	1	0	12	240	0	0	229.4	0	0	23	6398	11	22	2544	2555	12	12	0	read	NM_006377.3	9606	10497	UNC13B	MUNC13|UNC13|Unc13h2	unc-13 homolog B	protein unc-13 homolog B|homolog of rat Munc13 (diacylglycerol-binding)|munc13-2|unc-13-like	NM_006377.3	NP_006368.3	NC_000009.12	protein-coding	REVIEWED	9	+	35161968	35405337	Reference GRCh38.p12 Primary Assembly
hsa-let-7b_5c	NR_024265.1	1	709.8	709.8	0.00046	0.0164	2	2	3.54e-10	8.5	1	0	23	312	8	0	256.8	0	0	23	3695	1	23	3448	3470	23	23	0	read	NR_024265.1	9606	56983	POGLUT1	C3orf9|CLP46|KDELCL1|KTELC1|LGMD2Z|MDS010|MDSRP|Rumi|hCLP46	protein O-glucosyltransferase 1	protein O-glucosyltransferase 1|9630046K23Rik|CAP10-like 46 kDa protein|KDELC family like 1|KTEL (Lys-Tyr-Glu-Leu) containing 1|KTEL motif-containing protein 1|O-glucosyltransferase Rumi homolog|hRumi|myelodysplastic syndromes relative protein|protein O-xylosyltransferase|protein O-xylosyltransferase POGLUT1|x 010 protein	NR_024265.1	-	NC_000003.12	protein-coding	REVIEWED	3	+	119468937	119494707	Reference GRCh38.p12 Primary Assembly
hsa-let-7b_5c	NM_152603.4	1	580.4	580.4	0.00428	0.0339	2	13	0.0429	12	1	0	16	240	0	0	222.4	0	0	23	2748	7	22	1577	1592	16	16	0	read	NM_152603.4	9606	163081	ZNF567	-	zinc finger protein 567	zinc finger protein 567	NM_152603.4	NP_689816.2	NC_000019.10	protein-coding	VALIDATED	19	+	36666960	36723547	Reference GRCh38.p12 Primary Assembly
hsa-let-7b_5c	NM_016297.3	1	606.8	606.8	0.00281	0.0339	2	3	4.77e-07	8.5	1	0	21	240	4	0	230.8	0	0	23	5377	2	22	1418	1438	21	21	0	read	NM_016297.3	9606	51449	PCYOX1	PCL1	prenylcysteine oxidase 1	prenylcysteine oxidase 1|prenylcysteine lyase	NM_016297.3	NP_057381.3	NC_000002.12	protein-coding	VALIDATED	2	+	70258098	70281184	Reference GRCh38.p12 Primary Assembly
hsa-let-7b_5c	NM_014830.2	1	557.8	557.8	0.00604	0.0339	2	2	3.54e-10	9.5	1	0	20	252	4	0	167.8	0	0	23	6256	4	23	3618	3637	20	20	0	read	NM_014830.2	9606	9880	ZBTB39	ZNF922	zinc finger and BTB domain containing 39	zinc finger and BTB domain-containing protein 39	NM_014830.2	NP_055645.1	NC_000012.12	protein-coding	VALIDATED	12	-	56998832	57006512	Reference GRCh38.p12 Primary Assembly
hsa-let-7b_5c	NM_001308423.1	1	595.2	595.2	0.00339	0.0339	2	16	0.0843	9	1	0	22	240	16	0	217.2	0	0	23	964	1	22	814	835	22	22	0	read	NM_001308423.1	9606	101928527	PIGBOS1	HP06981	PIGB opposite strand 1	protein PIGBOS1|PIGB opposite strand protein	NM_001308423.1	NP_001295352.1	NC_000015.10	protein-coding	VALIDATED	15	-	55317183	55348724	Reference GRCh38.p12 Primary Assembly
hsa-let-7b_5c	NM_001003681.2	1	669.7	669.7	0.00096	0.0263	2	2	3.54e-10	9.5	1	0	21	240	4	0	297.7	0	0	23	4149	2	22	3210	3230	21	21	0	read	NM_001003681.2	9606	10042	HMGXB4	HMG2L1|HMGBCG|THC211630	HMG-box containing 4	HMG domain-containing protein 4|HMG box domain containing 4|HMG box-containing protein 4|high mobility group protein 2-like 1	NM_001003681.2	NP_001003681.1	NC_000022.11	protein-coding	REVIEWED	22	+	35256696	35295806	Reference GRCh38.p12 Primary Assembly
hsa-let-7b_5c	NR_027889.1	1	229.7	229.7	0.269	0.283	2	2	3.54e-10	9.5	1	0	18	84	-28	0	34.7	0	0	23	2399	3	20	1081	1098	18	18	11	read	NR_027889.1	9606	387521	TMEM189	KUA	transmembrane protein 189	transmembrane protein 189	NR_027889.1	-	NC_000020.11	protein-coding	REVIEWED	20	-	50123736	50153797	Reference GRCh38.p12 Primary Assembly
hsa-let-7b_5c	NM_014877.3	3	1626.2	579.1	0.0113	0.035	2	2	3.54e-10	5.5	1	0	23	252	8	0	170.1	0	0	23	13847	1	23	4356	4378	23	23	0	read	NM_014877.3	9606	9931	HELZ	DHRC|DRHC|HUMORF5	helicase with zinc finger	probable helicase with zinc finger domain|down-regulated in human cancers protein|helicase with zinc finger domain	NM_014877.3	NP_055692.2	NC_000017.11	protein-coding	VALIDATED	17	-	67070437	67245988	Reference GRCh38.p12 Primary Assembly
hsa-let-7b_5c	NM_021137.4	1	577.8	577.8	0.0118	0.0227	2	2	3.54e-10	9	1	0	18	240	24	0	178.8	0	0	23	3822	5	22	769	786	18	18	0	read	NM_021137.4	9606	7126	TNFAIP1	B12|B61|BTBD34|EDP1|hBACURD2	TNF alpha induced protein 1	BTB/POZ domain-containing adapter for CUL3-mediated RhoA degradation protein 2|BTB/POZ domain-containing protein TNFAIP1|tumor necrosis factor, alpha induced protein 1|tumor necrosis factor, alpha-induced protein 1 (endothelial)	NM_021137.4	NP_066960.1	NC_000017.11	protein-coding	REVIEWED	17	+	28335521	28347008	Reference GRCh38.p12 Primary Assembly
hsa-let-7b_5c	NM_004417.3	1	653.2	653.2	0.00442	0.0173	2	8	0.00472	10	1	0	16	240	0	0	280.2	0	0	23	2040	7	22	1776	1791	16	16	0	read	NM_004417.3	9606	1843	DUSP1	CL100|HVH1|MKP-1|MKP1|PTPN10	dual specificity phosphatase 1	dual specificity protein phosphatase 1|CL 100|MAP kinase phosphatase 1|dual specificity protein phosphatase hVH1|mitogen-activated protein kinase phosphatase 1|protein-tyrosine phosphatase CL100|serine/threonine specific protein phosphatase	NM_004417.3	NP_004408.1	NC_000005.10	protein-coding	REVIEWED	5	-	172768089	172771199	Reference GRCh38.p12 Primary Assembly
hsa-let-7b_5c	NM_004193.2	2	1016.8	693.9	0.00248	0.0143	2	2	3.54e-10	9.5	1	0	22	312	12	0	241.9	0	0	23	6450	2	23	867	888	22	22	0	read	NM_004193.2	9606	8729	GBF1	ARF1GEF	golgi brefeldin A resistant guanine nucleotide exchange factor 1	Golgi-specific brefeldin A-resistance guanine nucleotide exchange factor 1|BFA-resistant GEF 1	NM_004193.2	NP_004184.1	NC_000010.11	protein-coding	REVIEWED	10	+	102245497	102382898	Reference GRCh38.p12 Primary Assembly
hsa-let-7b_5c	NM_001145966.1	1	553.7	553.7	0.0158	0.025	2	2	3.54e-10	11	1	0	18	252	8	0	164.7	0	0	23	11427	6	23	1505	1522	18	18	0	read	NM_001145966.1	9606	4288	MKI67	KIA|MIB-|MIB-1|PPP1R105	marker of proliferation Ki-67	proliferation marker protein Ki-67|antigen Ki67|antigen identified by monoclonal antibody Ki-67|proliferation-related Ki-67 antigen|protein phosphatase 1, regulatory subunit 105	NM_001145966.1	NP_001139438.1	NC_000010.11	protein-coding	REVIEWED	10	-	128096658	128126404	Reference GRCh38.p12 Primary Assembly
hsa-let-7b_5c	NM_138962.3	1	706	706	0.00176	0.0168	2	6	0.000725	9.5	1	0	20	312	0	0	264	0	0	23	6352	4	23	2649	2668	20	20	0	read	NM_138962.3	9606	124540	MSI2	MSI2H	musashi RNA binding protein 2	RNA-binding protein Musashi homolog 2|musashi homolog 2|musashi-2	NM_138962.3	NP_620412.1	NC_000017.11	protein-coding	REVIEWED	17	+	57255850	57684688	Reference GRCh38.p12 Primary Assembly
hsa-let-7b_5c	NM_003883.3	2	1045.2	569.9	0.0118	0.0282	2	2	3.54e-10	8	1	0	20	248	8	0	170.9	0	0	23	1965	3	22	597	616	20	20	0	read	NM_003883.3	9606	8841	HDAC3	HD3|RPD3|RPD3-2	histone deacetylase 3	histone deacetylase 3|SMAP45	NM_003883.3	NP_003874.2	NC_000005.10	protein-coding	REVIEWED	5	-	141620875	141636855	Reference GRCh38.p12 Primary Assembly
hsa-let-7b_5c	NM_001663.3	1	617.9	617.9	0.00632	0.0241	2	2	3.54e-10	9.5	1	1	20	252	8	0	240.9	0	0	23	3939	4	23	1801	1819	20	19	0	read	NM_001663.3	9606	382	ARF6	-	ADP ribosylation factor 6	ADP-ribosylation factor 6	NM_001663.3	NP_001654.1	NC_000014.9	protein-coding	REVIEWED	14	+	49893017	49897053	Reference GRCh38.p12 Primary Assembly
hsa-let-7b_5c	NM_001860.2	1	638.8	638.8	0.000273	0.00653	2	2	3.54e-10	12.5	1	0	13	240	0	0	274.8	0	0	23	1791	10	22	1676	1688	13	13	0	read	NM_001860.2	9606	1318	SLC31A2	COPT2|CTR2|hCTR2	solute carrier family 31 member 2	probable low affinity copper uptake protein 2|copper transporter 2|solute carrier family 31 (copper transporter), member 2|solute carrier family 31 (copper transporters), member 2	NM_001860.2	NP_001851.1	NC_000009.12	protein-coding	VALIDATED	9	+	113150957	113164141	Reference GRCh38.p12 Primary Assembly
hsa-let-7b_5c	NM_001168338.1	1	310.6	310.6	0.0675	0.0749	2	2	3.54e-10	7.5	1	1	19	80	36	0	56.6	0	0	23	1200	4	21	659	677	18	19	11	read	NM_001168338.1	9606	5340	PLG	-	plasminogen	plasminogen|plasmin	NM_001168338.1	NP_001161810.1	NC_000006.12	protein-coding	REVIEWED	6	+	160702192	160754053	Reference GRCh38.p12 Primary Assembly
hsa-let-7b_5c	NM_020944.2	1	562.9	562.9	0.0248	0.0473	2	2	3.54e-10	9	1	0	20	240	4	0	183.9	0	0	23	3639	3	22	2408	2427	20	20	0	read	NM_020944.2	9606	57704	GBA2	AD035|NLGase|SPG46	glucosylceramidase beta 2	non-lysosomal glucosylceramidase|beta-glucocerebrosidase 2|glucosidase, beta (bile acid) 2|glucosylceramidase 2	NM_020944.2	NP_065995.1	NC_000009.12	protein-coding	REVIEWED	9	-	35736861	35749235	Reference GRCh38.p12 Primary Assembly
hsa-let-7b_5c	NM_005417.4	1	216.7	216.7	0.323	0.346	2	2	3.54e-10	12	1	0	12	48	-10	0	42.7	0	0	23	4131	10	21	1005	1016	12	12	11	read	NM_005417.4	9606	6714	SRC	ASV|SRC1|THC6|c-SRC|p60-Src	SRC proto-oncogene, non-receptor tyrosine kinase	proto-oncogene tyrosine-protein kinase Src|proto-oncogene c-Src|protooncogene SRC, Rous sarcoma|tyrosine kinase pp60c-src|tyrosine-protein kinase SRC-1|v-src avian sarcoma (Schmidt-Ruppin A-2) viral oncogene homolog	NM_005417.4	NP_005408.1	NC_000020.11	protein-coding	REVIEWED	20	+	37344684	37405431	Reference GRCh38.p12 Primary Assembly
hsa-let-7b_5c	NM_001048201.2	1	663.6	663.6	0.00819	0.0315	2	2	3.54e-10	6	1	1	22	240	24	0	265.6	0	0	23	3999	1	22	3751	3771	22	21	0	read	NM_001048201.2	9606	29128	UHRF1	ICBP90|Np95|RNF106|TDRD22|hNP95|hUHRF1|huNp95	ubiquitin like with PHD and ring finger domains 1	E3 ubiquitin-protein ligase UHRF1|RING finger protein 106|RING-type E3 ubiquitin transferase UHRF1|inverted CCAAT box-binding protein of 90 kDa|nuclear phosphoprotein 95|nuclear protein 95|nuclear zinc finger protein Np95|transcription factor ICBP90|ubiquitin-like PHD and RING finger domain-containing protein 1	NM_001048201.2	NP_001041666.1	NC_000019.10	protein-coding	REVIEWED	19	+	4903079	4962153	Reference GRCh38.p12 Primary Assembly
hsa-let-7b_5c	NM_173611.3	1	632.1	632.1	0.00592	0.0177	2	2	3.54e-10	7	1	1	23	240	4	0	265.1	0	0	23	4392	1	22	3665	3687	22	23	0	read	NM_173611.3	9606	283742	FAM98B	-	family with sequence similarity 98 member B	protein FAM98B	NM_173611.3	NP_775882.2	NC_000015.10	protein-coding	VALIDATED	15	+	38454126	38487709	Reference GRCh38.p12 Primary Assembly
hsa-let-7b_5c	NM_032016.3	2	1166.9	636.7	0.00556	0.0175	2	2	3.54e-10	8.5	1	0	22	240	4	0	263.7	0	0	23	1755	1	22	1116	1137	22	22	0	read	NM_032016.3	9606	83930	STARD3NL	MENTHO	STARD3 N-terminal like	STARD3 N-terminal-like protein|MLN64 N-terminal domain homolog	NM_032016.3	NP_114405.1	NC_000007.14	protein-coding	REVIEWED	7	+	38178205	38230670	Reference GRCh38.p12 Primary Assembly
hsa-let-7b_5c	NM_005800.4	2	1363.9	714.1	0.0018	0.00909	2	2	3.54e-10	14.5	1	0	9	312	0	0	280.1	0	0	23	3905	15	23	1319	1327	9	9	0	read	NM_005800.4	9606	10208	USPL1	C13orf22|D13S106E|bA121O19.1	ubiquitin specific peptidase like 1	SUMO-specific isopeptidase USPL1|USP-like 1|highly charged protein|ubiquitin-specific peptidase-like protein 1	NM_005800.4	NP_005791.3	NC_000013.11	protein-coding	VALIDATED	13	+	30617678	30660769	Reference GRCh38.p12 Primary Assembly
hsa-let-7b_5c	NM_152524.5	1	706.9	706.9	0.00201	0.0225	2	2	3.54e-10	6.5	1	0	23	312	12	0	236.9	0	0	23	4542	1	23	134	156	23	23	0	read	NM_152524.5	9606	151246	SGO2	SGOL2|TRIPIN	shugoshin 2	shugoshin 2|shugoshin-like 2	NM_152524.5	NP_689737.4	NC_000002.12	protein-coding	VALIDATED	2	+	200510197	200584094	Reference GRCh38.p12 Primary Assembly
hsa-let-7b_5c	NM_021141.3	1	574.3	574.3	0.0125	0.0346	2	2	3.54e-10	10.5	1	0	19	244	12	0	193.3	0	0	23	3448	5	23	538	556	19	19	0	read	NM_021141.3	9606	7520	XRCC5	KARP-1|KARP1|KU80|KUB2|Ku86|NFIV	X-ray repair cross complementing 5	X-ray repair cross-complementing protein 5|86 kDa subunit of Ku antigen|ATP-dependent DNA helicase 2 subunit 2|ATP-dependent DNA helicase II 80 kDa subunit|CTC box-binding factor 85 kDa subunit|CTC85|CTCBF|DNA repair protein XRCC5|Ku autoantigen, 80kDa|Ku86 autoantigen related protein 1|TLAA|X-ray repair complementing defective repair in Chinese hamster cells 5 (double-strand-break rejoining)|lup…	NM_021141.3	NP_066964.1	NC_000002.12	protein-coding	REVIEWED	2	+	216109296	216206292	Reference GRCh38.p12 Primary Assembly
hsa-let-7b_5c	NM_014947.4	1	97.3	97.3	0.518	0.53	2	2	3.54e-10	9.5	1	0	16	-68	-10	0	34.3	0	0	23	5246	5	20	5003	5018	16	16	11	read	NM_014947.4	9606	22887	FOXJ3	-	forkhead box J3	forkhead box protein J3	NM_014947.4	NP_055762.3	NC_000001.11	protein-coding	VALIDATED	1	-	42176538	42336804	Reference GRCh38.p12 Primary Assembly
hsa-let-7b_5c	NM_001199172.1	1	613.5	613.5	0.00756	0.0345	2	2	3.54e-10	9	1	0	22	320	4	0	155.5	0	0	23	4252	2	23	898	919	22	22	0	read	NM_001199172.1	9606	146664	MGAT5B	GnT-IX|GnT-VB	alpha-1,6-mannosylglycoprotein 6-beta-N-acetylglucosaminyltransferase B	alpha-1,6-mannosylglycoprotein 6-beta-N-acetylglucosaminyltransferase B|N-acetylglucosaminyl-transferase Vb|N-acetylglucosaminyltransferase IX|alpha-mannoside beta-1,6-N-acetylglucosaminyltransferase B|beta(1,6)-N-acetylglucosaminyltransferase V|glcNAc-T Vb|hGnTVb|mannoside acetylglucosaminyltransferase 5B|mannosyl (alpha-1,6-)-glycoprotein beta-1,6-N-acetyl-glucosaminyltransferase, isoenzyme B|m…	NM_001199172.1	NP_001186101.1	NC_000017.11	protein-coding	VALIDATED	17	+	76868485	76950388	Reference GRCh38.p12 Primary Assembly
hsa-let-7b_5c	NM_001177591.1	1	701.5	701.5	0.00218	0.0239	2	3	4.77e-07	8	1	0	22	312	0	0	252.5	0	0	23	3677	2	23	1029	1050	22	22	0	read	NM_001177591.1	9606	5520	PPP2R2A	B55A|B55ALPHA|PR52A|PR55A|PR55alpha	protein phosphatase 2 regulatory subunit Balpha	serine/threonine-protein phosphatase 2A 55 kDa regulatory subunit B alpha isoform|protein phosphatase 2, regulatory subunit B, alpha	NM_001177591.1	NP_001171062.1	NC_000008.11	protein-coding	REVIEWED	8	+	26291490	26372679	Reference GRCh38.p12 Primary Assembly
hsa-let-7b_5c	NM_001127208.2	3	1630.5	587.5	0.0106	0.0345	2	2	3.54e-10	8.5	1	1	20	240	4	0	222.5	0	0	23	9796	3	22	8280	8298	20	19	0	read	NM_001127208.2	9606	54790	TET2	KIAA1546|MDS	tet methylcytosine dioxygenase 2	methylcytosine dioxygenase TET2|probable methylcytosine dioxygenase TET2|tet oncogene family member 2	NM_001127208.2	NP_001120680.1	NC_000004.12	protein-coding	REVIEWED	4	+	105145874	105279802	Reference GRCh38.p12 Primary Assembly
hsa-let-7b_5c	NM_199246.1	1	368.4	368.4	0.075	0.0874	2	4	1.82e-05	6	1	0	19	112	44	0	53.4	0	0	23	2384	4	22	1727	1745	19	19	13.5	read	NM_199246.1	9606	900	CCNG1	CCNG	cyclin G1	cyclin-G1|cyclin-G	NM_199246.1	NP_954854.1	NC_000005.10	protein-coding	REVIEWED	5	+	163437570	163445015	Reference GRCh38.p12 Primary Assembly
hsa-let-7b_5c	NM_022735.3	2	1103.2	591.8	0.00497	0.0153	2	2	3.54e-10	6.5	1	1	23	252	4	0	202.8	0	0	23	3581	1	23	1163	1184	23	22	0	read	NM_022735.3	9606	64746	ACBD3	GCP60|GOCAP1|GOLPH1|PAP7	acyl-CoA binding domain containing 3	Golgi resident protein GCP60|PBR- and PKA-associated protein 7|PKA (RIalpha)-associated protein|acyl-Coenzyme A binding domain containing 3|golgi complex associated protein 1, 60kDa|golgi phosphoprotein 1|peripheral benzodiazepine receptor-associated protein PAP7	NM_022735.3	NP_073572.2	NC_000001.11	protein-coding	REVIEWED	1	-	226144678	226186721	Reference GRCh38.p12 Primary Assembly
hsa-let-7b_5c	NM_016003.3	1	649.3	649.3	0.00204	0.0115	2	18	0.117	9.5	1	0	19	312	8	0	198.3	0	0	23	4435	5	23	2639	2657	19	19	0	read	NM_016003.3	9606	26100	WIPI2	ATG18B|Atg21|CGI-50|WIPI-2	WD repeat domain, phosphoinositide interacting 2	WD repeat domain phosphoinositide-interacting protein 2|WD40 repeat protein interacting with phosphoinositides 2|WIPI49-like protein 2	NM_016003.3	NP_057087.2	NC_000007.14	protein-coding	VALIDATED	7	+	5190203	5233854	Reference GRCh38.p12 Primary Assembly
hsa-let-7b_5c	NM_014718.3	1	589.5	589.5	0.00513	0.0153	2	2	3.54e-10	6.5	1	0	22	248	28	0	166.5	0	0	23	4029	1	22	2493	2514	22	22	0	read	NM_014718.3	9606	9746	CLSTN3	CDHR14|CSTN3|alcbeta	calsyntenin 3	calsyntenin-3|alc-beta|alcadein beta|cadherin-related family member 14	NM_014718.3	NP_055533.2	NC_000012.12	protein-coding	VALIDATED	12	+	7130370	7158944	Reference GRCh38.p12 Primary Assembly
hsa-let-7b_5c	NM_005933.3	3	1527	554.6	0.00845	0.018	2	4	1.82e-05	6.5	1	1	23	240	8	0	181.6	0	0	23	16599	1	22	7738	7760	22	23	0	read	NM_005933.3	9606	4297	KMT2A	ALL-1|CXXC7|HRX|HTRX1|MLL|MLL1|MLL1A|TRX1|WDSTS	lysine methyltransferase 2A	histone-lysine N-methyltransferase 2A|CXXC-type zinc finger protein 7|lysine (K)-specific methyltransferase 2A|lysine N-methyltransferase 2A|mixed lineage leukemia 1|myeloid/lymphoid or mixed-lineage leukemia (trithorax homolog, Drosophila)|trithorax-like protein|zinc finger protein HRX	NM_005933.3	NP_005924.2	NC_000011.10	protein-coding	REVIEWED	11	+	118436489	118526831	Reference GRCh38.p12 Primary Assembly
hsa-let-7b_5c	NM_005426.2	1	595.4	595.4	0.00471	0.0153	2	2	3.54e-10	10.5	1	0	22	244	4	0	225.4	0	0	23	4802	2	23	3634	3655	22	22	0	read	NM_005426.2	9606	7159	TP53BP2	53BP2|ASPP2|BBP|P53BP2|PPP1R13A	tumor protein p53 binding protein 2	apoptosis-stimulating of p53 protein 2|BCL2-binding protein|apoptosis-stimulating protein of p53, 2|renal carcinoma antigen NY-REN-51|tumor suppressor p53-binding protein 2	NM_005426.2	NP_005417.1	NC_000001.11	protein-coding	REVIEWED	1	-	223779892	223845971	Reference GRCh38.p12 Primary Assembly
hsa-let-7b_5c	NM_000525.3	1	584.2	584.2	0.00555	0.0155	2	2	3.54e-10	15	1	0	8	248	0	0	216.2	0	0	23	3418	15	22	3266	3273	8	8	0	read	NM_000525.3	9606	3767	KCNJ11	BIR|HHF2|IKATP|KIR6.2|MODY13|PHHI|TNDM3	potassium voltage-gated channel subfamily J member 11	ATP-sensitive inward rectifier potassium channel 11|beta-cell inward rectifier subunit|inward rectifier K(+) channel Kir6.2|inwardly rectifing potassium channel subfamily J member 11|inwardly rectifying potassium channel KIR6.2|inwardly-rectifying potassium channel subfamily J member 11|potassium channel inwardly rectifing subfamily J member 11|potassium channel, inwardly rectifying subfamily J m…	NM_000525.3	NP_000516.3	NC_000011.10	protein-coding	REVIEWED	11	-	17385245	17389330	Reference GRCh38.p12 Primary Assembly
hsa-let-7b_5c	NR_134877.1	2	1188.6	602.3	0.000535	0.0039	2	2	3.54e-10	9	1	0	22	240	12	0	224.3	0	0	23	2992	1	22	1814	1835	22	22	0	read	NR_134877.1	9606	85019	TMEM241	C18orf45|hVVT	transmembrane protein 241	transmembrane protein 241|putative vertebrate vrg4-like nucleotide-sugar transporter truncated variant2|putative vertebrate vrg4-like nucleotide-sugar transporter variant1|transmembrane protein C18orf45	NR_134877.1	-	NC_000018.10	protein-coding	VALIDATED	18	-	23237251	23437968	Reference GRCh38.p12 Primary Assembly
hsa-let-7b_5c	NM_024513.3	1	658.5	658.5	0.000154	0.00199	2	2	3.54e-10	7.5	1	0	23	244	4	0	273.5	0	0	23	8518	1	23	8461	8483	23	23	0	read	NM_024513.3	9606	79443	FYCO1	CATC2|CTRCT18|RUFY3|ZFYVE7	FYVE and coiled-coil domain containing 1	FYVE and coiled-coil domain-containing protein 1|RUN and FYVE domain containing 3|zinc finger FYVE domain-containing protein 7	NM_024513.3	NP_078789.2	NC_000003.12	protein-coding	REVIEWED	3	-	45917898	45995823	Reference GRCh38.p12 Primary Assembly
hsa-let-7b_5c	NM_005063.4	2	1171.9	654.9	0.000167	0.00211	2	2	3.54e-10	7	1	1	23	252	8	0	267.9	0	0	23	5473	2	23	4076	4098	22	23	0	read	NM_005063.4	9606	6319	SCD	FADS5|MSTP008|SCD1|SCDOS|hSCD1	stearoyl-CoA desaturase	acyl-CoA desaturase|delta(9)-desaturase|fatty acid desaturase|predicted protein of HQ0998|stearoyl-CoA desaturase (delta-9-desaturase)|stearoyl-CoA desaturase opposite strand	NM_005063.4	NP_005054.3	NC_000010.11	protein-coding	REVIEWED	10	+	100347014	100364830	Reference GRCh38.p12 Primary Assembly
hsa-let-7b_5c	NM_001321445.1	1	289.7	289.7	0.199	0.217	2	2	3.54e-10	11	1	0	14	112	0	0	44.7	0	0	23	2164	9	22	688	701	14	14	11	read	NM_001321445.1	9606	10959	TMED2	P24A|RNP24|p24|p24b1|p24beta1	transmembrane p24 trafficking protein 2	transmembrane emp24 domain-containing protein 2|coated vesicle membrane protein|membrane protein p24A|p24 family protein beta-1|transmembrane emp24 domain trafficking protein 2	NM_001321445.1	NP_001308374.1	NC_000012.12	protein-coding	VALIDATED	12	+	123584528	123598143	Reference GRCh38.p12 Primary Assembly
hsa-let-7b_5c	NM_001318845.1	1	303.9	303.9	0.18	0.197	2	2	3.54e-10	8.5	1	0	17	0	132	0	26.9	0	0	23	1660	2	18	713	729	17	17	11	read	NM_001318845.1	9606	10695	CNPY3	CAG4A|EIEE60|ERDA5|PRAT4A|TNRC5	canopy FGF signaling regulator 3	protein canopy homolog 3|CAG repeat containing|CTG repeat protein 4a|expanded repeat-domain protein CAG/CTG 5|protein associated with TLR4|protein associated with Toll-like receptor 4A|trinucleotide repeat-containing gene 5 protein	NM_001318845.1	NP_001305774.1	NC_000006.12	protein-coding	REVIEWED	6	+	42928001	42939286	Reference GRCh38.p12 Primary Assembly
hsa-let-7b_5c	NM_182551.4	1	665.9	665.9	0.00209	0.00951	2	2	3.54e-10	8	1	1	20	320	8	0	204.9	0	0	23	5108	5	23	649	668	19	20	0	read	NM_182551.4	9606	253558	LCLAT1	1AGPAT8|AGPAT8|ALCAT1|HSRG1849|LYCAT|UNQ1849	lysocardiolipin acyltransferase 1	lysocardiolipin acyltransferase 1|1-AGP acyltransferase 8|1-AGPAT 8|1-acylglycerol-3-phosphate O-acyltransferase 8|acyl-CoA:lysocardiolipin acyltransferase 1	NM_182551.4	NP_872357.2	NC_000002.12	protein-coding	VALIDATED	2	+	30447225	30644224	Reference GRCh38.p12 Primary Assembly
hsa-let-7b_5c	NM_032307.4	1	669.2	669.2	0.00198	0.00915	2	2	3.54e-10	10.5	1	0	17	312	8	0	220.2	0	0	23	2479	7	23	958	974	17	17	0	read	NM_032307.4	9606	84267	C9orf64	-	chromosome 9 open reading frame 64	queuosine salvage protein|UPF0553 protein C9orf64	NM_032307.4	NP_115683.3	NC_000009.12	protein-coding	VALIDATED	9	-	83938310	83956985	Reference GRCh38.p12 Primary Assembly
hsa-let-7b_5c	NM_014720.3	1	687.7	687.7	0.00147	0.00838	2	2	3.54e-10	10.5	1	0	17	312	16	0	233.7	0	0	23	7782	7	23	6228	6244	17	17	0	read	NM_014720.3	9606	9748	SLK	LOSK|STK2|bA16H23.1|se20-9	STE20 like kinase	STE20-like serine/threonine-protein kinase|CTCL tumor antigen se20-9|Long Ste20-like Kinase|SNF1 (sucrose nonfermenting, yeast, homolog)-like kinase, SNF1 sucrose nonfermenting like kinase|SNF1 sucrose nonfermenting like kinase|STE20-related kinase|STE20-related serine/threonine-protein kinase|Ste20-related serine/threonine kinase|hSLK|serine/threonine-protein kinase 2	NM_014720.3	NP_055535.2	NC_000010.11	protein-coding	VALIDATED	10	+	103967099	104029232	Reference GRCh38.p12 Primary Assembly
hsa-let-7b_5c	NM_014611.2	1	651.5	651.5	0.00262	0.0104	2	2	3.54e-10	7.5	1	0	22	312	24	0	178.5	0	0	23	18222	2	23	11127	11148	22	22	0	read	NM_014611.2	9606	23195	MDN1	Rea1	midasin AAA ATPase 1	midasin|MDN1, midasin homolog|MIDAS-containing protein|dynein-related AAA-ATPase MDN1	NM_014611.2	NP_055426.1	NC_000006.12	protein-coding	VALIDATED	6	-	89642774	89828020	Reference GRCh38.p12 Primary Assembly
hsa-let-7b_5c	NM_001792.4	1	559.9	559.9	0.0098	0.0178	2	2	3.54e-10	7.5	1	1	21	240	24	0	168.9	0	0	23	4339	2	22	2228	2247	21	20	0	read	NM_001792.4	9606	1000	CDH2	CD325|CDHN|CDw325|NCAD	cadherin 2	cadherin-2|N-cadherin 1|cadherin 2, type 1, N-cadherin (neuronal)|calcium-dependent adhesion protein, neuronal|neural cadherin	NM_001792.4	NP_001783.2	NC_000018.10	protein-coding	REVIEWED	18	-	27932877	28177445	Reference GRCh38.p12 Primary Assembly
hsa-let-7b_5c	NM_020147.3	1	572.4	572.4	0.0096	0.0194	2	2	3.54e-10	12	1	0	15	152	0	0	297.4	0	0	23	2119	8	22	1892	1906	15	15	0	read	NM_020147.3	9606	56906	THAP10	-	THAP domain containing 10	THAP domain-containing protein 10	NM_020147.3	NP_064532.1	NC_000015.10	protein-coding	REVIEWED	15	-	70881341	70892432	Reference GRCh38.p12 Primary Assembly
hsa-let-7b_5c	NM_014938.5	1	587.9	587.9	0.00787	0.0176	2	2	3.54e-10	8	1	0	23	244	16	0	189.9	0	0	23	8439	1	23	3102	3124	23	23	0	read	NM_014938.5	9606	22877	MLXIP	MIR|MONDOA|bHLHe36	MLX interacting protein	MLX-interacting protein|Mlx interactor|class E basic helix-loop-helix protein 36|transcriptional activator MondoA	NM_014938.5	NP_055753.3	NC_000012.12	protein-coding	REVIEWED	12	+	122078727	122147346	Reference GRCh38.p12 Primary Assembly
hsa-let-7b_5c	NM_018418.4	1	657.2	657.2	0.000309	0.00407	2	2	3.54e-10	8.5	1	0	22	240	8	0	279.2	0	0	23	2031	1	22	1975	1996	22	22	0	read	NM_018418.4	9606	55812	SPATA7	HEL-S-296|HSD-3.1|HSD3|LCA3	spermatogenesis associated 7	spermatogenesis-associated protein 7|epididymis secretory protein Li 296|spermatogenesis-associated protein HSD3	NM_018418.4	NP_060888.2	NC_000014.9	protein-coding	REVIEWED	14	+	88385637	88470349	Reference GRCh38.p12 Primary Assembly
hsa-let-7b_5c	NM_016009.4	2	1047	560.2	0.00209	0.00983	2	4	1.82e-05	8.5	1	0	23	252	8	0	168.2	0	0	23	6382	1	23	1204	1226	23	23	0	read	NM_016009.4	9606	51100	SH3GLB1	Bif-1|CGI-61|PPP1R70|dJ612B15.2	SH3 domain containing GRB2 like, endophilin B1	endophilin-B1|Bax-interacting factor 1|SH3 domain-containing GRB2-like protein B1|SH3-containing protein SH3GLB1|SH3-domain GRB2 like endophilin B1|protein phosphatase 1, regulatory subunit 70|testicular tissue protein Li 172	NM_016009.4	NP_057093.1	NC_000001.11	protein-coding	REVIEWED	1	+	86704569	86748183	Reference GRCh38.p12 Primary Assembly
hsa-let-7b_5c	NM_012310.4	1	555.4	555.4	0.00228	0.0102	2	2	3.54e-10	13	1	0	13	252	0	0	180.4	0	0	23	4504	11	23	4255	4267	13	13	0	read	NM_012310.4	9606	24137	KIF4A	KIF4|KIF4G1|MRX100	kinesin family member 4A	chromosome-associated kinesin KIF4A|chromokinesin-A	NM_012310.4	NP_036442.3	NC_000023.11	protein-coding	REVIEWED	X	+	70290028	70420923	Reference GRCh38.p12 Primary Assembly
hsa-let-7b_5c	NM_004701.3	1	177.8	177.8	0.256	0.272	2	2	3.54e-10	9	1	0	18	-24	8	0	51.8	0	0	23	1566	6	23	399	416	18	18	12	read	NM_004701.3	9606	9133	CCNB2	HsT17299	cyclin B2	G2/mitotic-specific cyclin-B2	NM_004701.3	NP_004692.1	NC_000015.10	protein-coding	REVIEWED	15	+	59105084	59125044	Reference GRCh38.p12 Primary Assembly
hsa-let-7b_5c	NM_001174117.1	4	2330.8	642.4	0.000421	0.00462	2	2	3.54e-10	10	1	1	18	312	12	0	196.4	0	0	23	8688	7	23	2471	2488	17	18	0	read	NM_001174117.1	9606	23312	DMXL2	DFNA71|PEPNS|RC3	Dmx like 2	dmX-like protein 2|rabconnectin-3	NM_001174117.1	NP_001167588.1	NC_000015.10	protein-coding	REVIEWED	15	-	51447723	51622832	Reference GRCh38.p12 Primary Assembly
hsa-let-7b_5c	NM_145644.2	1	631.8	631.8	0.026	0.0408	2	3	4.77e-07	15	1	0	8	312	0	0	199.8	0	0	23	1511	16	23	271	278	8	8	0	read	NM_145644.2	9606	51318	MRPL35	L35mt|MRP-L35	mitochondrial ribosomal protein L35	39S ribosomal protein L35, mitochondrial|mitochondrial large ribosomal subunit protein bL35m	NM_145644.2	NP_663619.1	NC_000002.12	protein-coding	REVIEWED	2	+	86199432	86213797	Reference GRCh38.p12 Primary Assembly
hsa-let-7b_5c	NM_018343.2	3	1728.5	705	0.0126	0.0328	2	2	3.54e-10	8.5	1	0	23	312	12	0	251	0	0	23	3980	1	23	3677	3699	23	23	0	read	NM_018343.2	9606	55781	RIOK2	RIO2	RIO kinase 2	serine/threonine-protein kinase RIO2	NM_018343.2	NP_060813.2	NC_000005.10	protein-coding	VALIDATED	5	-	97160866	97183300	Reference GRCh38.p12 Primary Assembly
hsa-let-7b_5c	NM_016263.3	1	559.2	559.2	0.0493	0.0607	2	2	3.54e-10	7	1	1	21	248	24	0	155.2	0	0	23	3615	2	22	764	783	21	20	0	read	NM_016263.3	9606	51343	FZR1	CDC20C|CDH1|FZR|FZR2|HCDH|HCDH1	fizzy and cell division cycle 20 related 1	fizzy-related protein homolog|CDC20 homolog 1|CDC20-like 1b|CDC20-like protein 1|cdh1/Hct1 homolog|fizzy/cell division cycle 20 related 1	NM_016263.3	NP_057347.2	NC_000019.10	protein-coding	VALIDATED	19	+	3506262	3536756	Reference GRCh38.p12 Primary Assembly
hsa-let-7b_5c	NM_003136.3	1	565.9	565.9	0.0466	0.0585	2	2	3.54e-10	9	1	0	22	244	8	0	184.9	0	0	23	2298	2	23	1902	1923	22	22	0	read	NM_003136.3	9606	6729	SRP54	-	signal recognition particle 54	signal recognition particle 54 kDa protein|signal recognition particle 54kD|signal recognition particle 54kDa	NM_003136.3	NP_003127.1	NC_000014.9	protein-coding	VALIDATED	14	+	34982897	35029566	Reference GRCh38.p12 Primary Assembly
hsa-let-7b_5c	NM_001109662.3	1	633.7	633.7	4.29e-07	2.93e-06	2	2	3.54e-10	9.5	1	0	21	312	8	0	183.7	0	0	23	15450	3	23	7127	7147	21	21	0	read	NM_001109662.3	9606	283450	HECTD4	C12ord51|C12orf51|HEEL|POTAGE	HECT domain E3 ubiquitin protein ligase 4	probable E3 ubiquitin-protein ligase HECTD4|AF-1 specific protein phosphatase|HECT domain containing E3 ubiquitin protein ligase 4|HECT domain-containing protein 4|HECT-type E3 ubiquitin transferase HECTD4|probable E3 ubiquitin-protein ligase C12orf51|transmembrane protein C12orf51	NM_001109662.3	NP_001103132.3	NC_000012.12	protein-coding	VALIDATED	12	-	112160187	112382091	Reference GRCh38.p12 Primary Assembly
hsa-let-7b_5c	NM_175871.3	1	627.3	627.3	0.00071	0.00543	2	2	3.54e-10	9.5	1	0	22	312	4	0	185.3	0	0	23	1662	2	23	767	788	22	22	0	read	NM_175871.3	9606	126074	SWSAP1	C19orf39|SWS1AP1|ZSWIM7AP1	SWIM-type zinc finger 7 associated protein 1	ATPase SWSAP1|SWS1-associated protein 1|ZSWIM7-associated protein 1|zinc finger, SWIM-type containing 7 associated protein 1	NM_175871.3	NP_787067.2	NC_000019.10	protein-coding	VALIDATED	19	+	11374706	11376950	Reference GRCh38.p12 Primary Assembly
hsa-let-7b_5c	NM_015695.2	1	556.6	556.6	0.00267	0.011	2	5	0.000165	5.5	1	1	23	252	20	0	148.6	0	0	23	6054	1	23	4195	4216	23	22	0	read	NM_015695.2	9606	27154	BRPF3	-	bromodomain and PHD finger containing 3	bromodomain and PHD finger-containing protein 3	NM_015695.2	NP_056510.2	NC_000006.12	protein-coding	VALIDATED	6	+	36196772	36232789	Reference GRCh38.p12 Primary Assembly
hsa-let-7b_5c	NM_006453.2	2	800	574.6	0.00193	0.00979	2	2	3.54e-10	6.5	1	0	23	244	24	0	157.6	0	0	23	2618	1	23	304	326	23	23	0	read	NM_006453.2	9606	10607	TBL3	SAZD|UTP13	transducin beta like 3	transducin beta-like protein 3|WD repeat-containing protein SAZD|WD-repeat protein SAZD	NM_006453.2	NP_006444.2	NC_000016.10	protein-coding	REVIEWED	16	+	1972062	1978749	Reference GRCh38.p12 Primary Assembly
hsa-let-7b_5c	NM_001161546.1	1	242.4	242.4	0.161	0.173	2	2	3.54e-10	9	1	0	16	84	-10	0	23.4	0	0	23	3251	5	20	3042	3057	16	16	11.5	read	NM_001161546.1	9606	389333	PROB1	C5orf65	proline rich basic protein 1	proline-rich basic protein 1|weakly similar to basic proline-rich protein	NM_001161546.1	NP_001155018.1	NC_000005.10	protein-coding	VALIDATED	5	-	139391945	139395195	Reference GRCh38.p12 Primary Assembly
hsa-let-7b_5c	NM_001031701.2	1	591.2	591.2	0.00142	0.00857	2	2	3.54e-10	8.5	1	0	20	252	8	0	189.2	0	0	23	7214	4	23	6935	6954	20	20	0	read	NM_001031701.2	9606	51559	NT5DC3	TU12B1-TY|TU12B1TY	5'-nucleotidase domain containing 3	5'-nucleotidase domain-containing protein 3	NM_001031701.2	NP_001026871.1	NC_000012.12	protein-coding	VALIDATED	12	-	103746314	103841238	Reference GRCh38.p12 Primary Assembly
hsa-let-7b_5c	NR_036623.1	1	28.7	28.7	0.576	0.581	2	2	3.54e-10	9.5	1	0	18	-200	52	0	40.7	0	0	23	3423	5	22	2221	2238	18	18	11	read	NR_036623.1	9606	80174	DBF4B	ASKL1|CHIFB|DRF1|ZDBF1B	DBF4 zinc finger B	protein DBF4 homolog B|ASK-like protein 1|DBF4 homolog B|Dbf4-related factor 1|activator of S-phase kinase-like protein 1|chiffon homolog B|zinc finger, DBF-type containing 1B	NR_036623.1	-	NC_000017.11	protein-coding	REVIEWED	17	+	44708580	44752731	Reference GRCh38.p12 Primary Assembly
hsa-let-7b_5c	NR_045756.2	1	582.5	582.5	0.131	0.153	2	2	3.54e-10	9	1	0	22	240	8	0	206.5	0	0	23	4645	1	22	3866	3887	22	22	0	read	NR_045756.2	9606	84570	COL25A1	AMY|CFEOM5|CLAC|CLAC-P|CLACP	collagen type XXV alpha 1 chain	collagen alpha-1(XXV) chain|alzheimer disease amyloid-associated protein|collagen-like Alzheimer amyloid plaque component|collagenous Alzheimer amyloid plaque component	NR_045756.2	-	NC_000004.12	protein-coding	REVIEWED	4	-	108808724	109302736	Reference GRCh38.p12 Primary Assembly
hsa-let-7b_5c	NR_037672.1	1	593.1	593.1	0.126	0.147	2	2	3.54e-10	8	1	0	22	248	24	0	186.1	0	0	23	2477	1	22	2309	2330	22	22	0	read	NR_037672.1	9606	10169	SERF2	4F5REL|FAM2C|H4F5REL|HsT17089	small EDRK-rich factor 2	small EDRK-rich factor 2|gastric cancer-related protein VRG107|protein 4F5-related	NR_037672.1	-	NC_000015.10	protein-coding	VALIDATED	15	+	43777095	43796088	Reference GRCh38.p12 Primary Assembly
hsa-let-7b_5c	NM_138957.3	1	603.6	603.6	0.121	0.142	2	2	3.54e-10	10	1	0	21	244	16	0	220.6	0	0	23	1514	3	23	585	605	21	21	0	read	NM_138957.3	9606	5594	MAPK1	ERK|ERK-2|ERK2|ERT1|MAPK2|P42MAPK|PRKM1|PRKM2|p38|p40|p41|p41mapk|p42-MAPK	mitogen-activated protein kinase 1	mitogen-activated protein kinase 1|MAP kinase 1|MAP kinase 2|MAP kinase isoform p42|MAPK 2|extracellular signal-regulated kinase 2|mitogen-activated protein kinase 2|protein tyrosine kinase ERK2	NM_138957.3	NP_620407.1	NC_000022.11	protein-coding	REVIEWED	22	-	21759656	21867679	Reference GRCh38.p12 Primary Assembly
hsa-let-7b_5c	NM_138300.3	1	618	618	0.113	0.133	2	4	1.82e-05	7.5	1	0	22	240	20	0	217	0	0	23	3227	1	22	2365	2386	22	22	0	read	NM_138300.3	9606	90780	PYGO2	1190004M21Rik	pygopus family PHD finger 2	pygopus homolog 2|pygopus 2	NM_138300.3	NP_612157.1	NC_000001.11	protein-coding	VALIDATED	1	-	154957025	154961781	Reference GRCh38.p12 Primary Assembly
hsa-let-7b_5c	NM_019843.3	1	619.3	619.3	0.113	0.133	2	2	3.54e-10	14	1	0	9	320	0	0	173.3	0	0	23	3704	15	23	2315	2323	9	9	0	read	NM_019843.3	9606	56478	EIF4ENIF1	4E-T|Clast4	eukaryotic translation initiation factor 4E nuclear import factor 1	eukaryotic translation initiation factor 4E transporter|2610509L04Rik|eIF4E transporter	NM_019843.3	NP_062817.2	NC_000022.11	protein-coding	REVIEWED	22	-	31434647	31489949	Reference GRCh38.p12 Primary Assembly
hsa-let-7b_5c	NM_021813.3	2	1232.9	639.4	0.00651	0.0206	2	2	3.54e-10	8	1	0	22	312	16	0	175.4	0	0	23	9289	2	23	1607	1628	22	22	0	read	NM_021813.3	9606	60468	BACH2	BTBD25	BTB domain and CNC homolog 2	transcription regulator protein BACH2|BTB and CNC homolog 2|BTB and CNC homology 1, basic leucine zipper transcription factor 2	NM_021813.3	NP_068585.1	NC_000006.12	protein-coding	VALIDATED	6	-	89926527	90296907	Reference GRCh38.p12 Primary Assembly
hsa-let-7b_5c	NM_014484.4	1	620	620	0.00834	0.022	2	3	4.77e-07	12	1	0	15	240	0	0	257	0	0	23	3050	8	22	1448	1462	15	15	0	read	NM_014484.4	9606	27304	MOCS3	UBA4	molybdenum cofactor synthesis 3	adenylyltransferase and sulfurtransferase MOCS3|MPT synthase sulfurylase|UBA4, ubiquitin-activating enzyme E1 homolog|molybdenum cofactor synthesis protein 3|molybdopterin synthase sulfurylase|ubiquitin-like modifier activating enzyme 4	NM_014484.4	NP_055299.1	NC_000020.11	protein-coding	REVIEWED	20	+	50958813	50961862	Reference GRCh38.p12 Primary Assembly
hsa-let-7b_5c	NM_175921.5	2	1105.4	599.2	0.000673	0.00349	2	2	3.54e-10	11.5	1	0	15	252	0	0	216.2	0	0	23	5260	9	23	2144	2158	15	15	0	read	NM_175921.5	9606	285636	C5orf51	-	chromosome 5 open reading frame 51	UPF0600 protein C5orf51	NM_175921.5	NP_787117.3	NC_000005.10	protein-coding	VALIDATED	5	+	41904312	41921635	Reference GRCh38.p12 Primary Assembly
hsa-let-7b_5c	NM_032147.4	5	3099.4	711.6	5.37e-05	0.000511	2	2	3.54e-10	7.5	1	0	23	320	16	0	239.6	0	0	23	4035	1	23	1015	1037	23	23	0	read	NM_032147.4	9606	84101	USP44	-	ubiquitin specific peptidase 44	ubiquitin carboxyl-terminal hydrolase 44|deubiquitinating enzyme 44|ubiquitin specific protease 44|ubiquitin thioesterase 44|ubiquitin thiolesterase 44|ubiquitin-specific-processing protease 44	NM_032147.4	NP_115523.2	NC_000012.12	protein-coding	REVIEWED	12	-	95516559	95551528	Reference GRCh38.p12 Primary Assembly
hsa-let-7b_5c	NM_001276723.1	1	725.8	725.8	3.3e-05	0.000759	2	2	3.54e-10	7.5	1	1	22	312	28	0	256.8	0	0	23	960	3	23	350	371	21	22	0	read	NM_001276723.1	9606	119710	C11orf74	HEPIS|NWC	chromosome 11 open reading frame 74	uncharacterized protein C11orf74	NM_001276723.1	NP_001263652.1	NC_000011.10	protein-coding	REVIEWED	11	+	36594245	36659290	Reference GRCh38.p12 Primary Assembly
hsa-let-7b_5c	NM_003645.3	1	132	132	0.362	0.386	2	2	3.54e-10	6.5	1	0	21	-120	52	0	51	0	0	23	2408	1	21	1516	1536	21	21	14	read	NM_003645.3	9606	11001	SLC27A2	ACSVL1|FACVL1|FATP2|HsT17226|VLACS|VLCS|hFACVL1	solute carrier family 27 member 2	very long-chain acyl-CoA synthetase|FATP-2|THCA-CoA ligase|fatty acid transport protein 2|fatty-acid-coenzyme A ligase, very long-chain 1|long-chain-fatty-acid--CoA ligase|solute carrier family 27 (fatty acid transporter), member 2|very long-chain fatty-acid-coenzyme A ligase 1|very long-chain-fatty-acid-CoA ligase	NM_003645.3	NP_003636.2	NC_000015.10	protein-coding	REVIEWED	15	+	50182195	50236391	Reference GRCh38.p12 Primary Assembly
hsa-let-7b_5c	NM_001201476.1	1	605	605	0.00139	0.00637	2	2	3.54e-10	15	1	0	9	240	0	0	250	0	0	23	866	14	22	708	716	9	9	0	read	NM_001201476.1	9606	83608	C18orf21	HsT3108|PNAS-124|PNAS-131|XTP13	chromosome 18 open reading frame 21	UPF0711 protein C18orf21|HBV X-transactivated gene 13 protein|HBV X-transactivated protein 13|HBV XAg-transactivated protein 13	NM_001201476.1	NP_001188405.1	NC_000018.10	protein-coding	VALIDATED	18	+	35971877	35979286	Reference GRCh38.p12 Primary Assembly
hsa-let-7b_5c	NM_032875.2	1	565.3	565.3	0.00403	0.0141	2	13	0.0429	11.5	1	0	18	240	12	0	194.3	0	0	23	10381	5	22	8993	9010	18	18	0	read	NM_032875.2	9606	84961	FBXL20	Fbl2|Fbl20	F-box and leucine rich repeat protein 20	F-box/LRR-repeat protein 20|F-box protein FBL2	NM_032875.2	NP_116264.2	NC_000017.11	protein-coding	VALIDATED	17	-	39252643	39402658	Reference GRCh38.p12 Primary Assembly
hsa-let-7b_5c	NM_016470.7	1	694.9	694.9	0.000402	0.00403	2	2	3.54e-10	11.5	1	0	15	312	0	0	252.9	0	0	23	2260	9	23	1907	1921	15	15	0	read	NM_016470.7	9606	51526	OSER1	C20orf111|HSPC207|Osr1|Perit1|dJ1183I21.1	oxidative stress responsive serine rich 1	oxidative stress-responsive serine-rich protein 1|oxidative stress-responsive 1|oxidative stress-responsive protein 1|peroxide-inducible transcript 1 protein	NM_016470.7	NP_057554.4	NC_000020.11	protein-coding	VALIDATED	20	-	44195938	44217228	Reference GRCh38.p12 Primary Assembly
hsa-let-7b_5c	NM_001164579.1	1	592.1	592.1	0.00259	0.0113	2	2	3.54e-10	15.5	1	0	8	240	0	0	236.1	0	0	23	4445	15	22	1588	1595	8	8	0	read	NM_001164579.1	9606	730094	MOSMO	ATTHOG|BC030336|C16orf52	modulator of smoothened	modulator of smoothened protein|Attenuator of Hedgehog|uncharacterized protein C16orf52	NM_001164579.1	NP_001158051.1	NC_000016.10	protein-coding	VALIDATED	16	+	22008134	22084653	Reference GRCh38.p12 Primary Assembly
hsa-let-7b_5c	NM_022373.4	1	280.5	280.5	0.134	0.148	2	2	3.54e-10	6	1	0	20	80	0	0	42.5	0	0	23	2932	3	22	1318	1337	20	20	14	read	NM_022373.4	9606	64224	HERPUD2	-	HERPUD family member 2	homocysteine-responsive endoplasmic reticulum-resident ubiquitin-like domain member 2 protein|homocysteine-inducible, endoplasmic reticulum stress-inducible, ubiquitin-like domain member 2	NM_022373.4	NP_071768.3	NC_000007.14	protein-coding	VALIDATED	7	-	35632658	35695810	Reference GRCh38.p12 Primary Assembly
hsa-let-7b_5c	NM_016052.3	1	722.7	722.7	0.000255	0.00254	2	2	3.54e-10	15	1	0	8	312	0	0	290.7	0	0	23	7782	16	23	2566	2573	8	8	0	read	NM_016052.3	9606	51018	RRP15	CGI-115|KIAA0507	ribosomal RNA processing 15 homolog	RRP15-like protein|ribosomal RNA-processing protein 15	NM_016052.3	NP_057136.2	NC_000001.11	protein-coding	REVIEWED	1	+	218285286	218337982	Reference GRCh38.p12 Primary Assembly
hsa-let-7b_5c	NM_015056.2	1	581.4	581.4	0.00327	0.0155	2	2	3.54e-10	15	1	0	10	244	0	0	220.4	0	0	23	5087	14	23	2634	2643	10	10	0	read	NM_015056.2	9606	23076	RRP1B	KIAA0179|NNP1L|Nnp1|PPP1R136|RRP1	ribosomal RNA processing 1B	ribosomal RNA processing protein 1 homolog B|RRP1-like protein B|protein phosphatase 1, regulatory subunit 136|ribosomal RNA processing 1 homolog B	NM_015056.2	NP_055871.1	NC_000021.9	protein-coding	VALIDATED	21	+	43659550	43696078	Reference GRCh38.p12 Primary Assembly
hsa-let-7b_5c	NM_013318.3	1	586.5	586.5	0.00301	0.0151	2	2	3.54e-10	15	1	0	8	312	0	0	154.5	0	0	23	11062	16	23	5886	5893	8	8	0	read	NM_013318.3	9606	84726	PRRC2B	BAT2L|BAT2L1|KIAA0515|LQFBS-1	proline rich coiled-coil 2B	protein PRRC2B|HLA-B associated transcript 2-like|HLA-B-associated transcript 2-like 1|proline-rich coiled-coil protein 2B|protein BAT2-like 1	NM_013318.3	NP_037450.2	NC_000009.12	protein-coding	VALIDATED	9	+	131430089	131500190	Reference GRCh38.p12 Primary Assembly
hsa-let-7b_5c	NM_001127360.1	1	631.7	631.7	0.0014	0.0102	2	2	3.54e-10	7	1	0	23	244	44	0	203.7	0	0	23	2625	1	23	976	998	23	23	0	read	NM_001127360.1	9606	57157	PHTF2	-	putative homeodomain transcription factor 2	putative homeodomain transcription factor 2	NM_001127360.1	NP_001120832.1	NC_000007.14	protein-coding	VALIDATED	7	+	77798791	77957503	Reference GRCh38.p12 Primary Assembly
hsa-let-7b_5c	NM_001112736.1	3	1008	595.2	0.00261	0.0145	2	4	1.82e-05	15	1	0	9	252	0	0	224.2	0	0	23	8296	15	23	511	519	9	9	0	read	NM_001112736.1	9606	23272	FAM208A	C3orf63|RAP140|TASOR|se89-1	family with sequence similarity 208 member A	protein TASOR|CTCL tumor antigen se89-1|protein FAM208A|retinoblastoma-associated protein 140|retinoblastoma-associated protein RAP140|transgene activation suppressor protein	NM_001112736.1	NP_001106207.1	NC_000003.12	protein-coding	VALIDATED	3	-	56620131	56683236	Reference GRCh38.p12 Primary Assembly
hsa-let-7b_5c	NM_001099666.1	3	1700.8	621.5	0.00167	0.0113	2	2	3.54e-10	10	1	0	19	240	12	0	244.5	0	0	23	10057	4	22	2736	2754	19	19	0	read	NM_001099666.1	9606	375743	PTAR1	-	protein prenyltransferase alpha subunit repeat containing 1	protein prenyltransferase alpha subunit repeat-containing protein 1|4930428J16Rik	NM_001099666.1	NP_001093136.1	NC_000009.12	protein-coding	VALIDATED	9	-	69709521	69760049	Reference GRCh38.p12 Primary Assembly
hsa-let-7b_5c	NM_194330.2	1	627.4	627.4	0.000541	0.00382	2	2	3.54e-10	10	1	0	18	240	24	0	229.4	0	0	23	4999	5	22	4671	4688	18	18	0	read	NM_194330.2	9606	152006	RNF38	-	ring finger protein 38	E3 ubiquitin-protein ligase RNF38|RING-type E3 ubiquitin transferase RNF38	NM_194330.2	NP_919311.1	NC_000009.12	protein-coding	REVIEWED	9	-	36336397	36487383	Reference GRCh38.p12 Primary Assembly
hsa-let-7b_5c	NM_032228.5	1	636.9	636.9	0.000445	0.0035	2	2	3.54e-10	7	1	1	21	320	8	0	175.9	0	0	23	5292	3	23	1242	1261	21	20	0	read	NM_032228.5	9606	84188	FAR1	MLSTD2|PFCRD|SDR10E1	fatty acyl-CoA reductase 1	fatty acyl-CoA reductase 1|male sterility domain-containing protein 2|short chain dehydrogenase/reductase family 10E, member 1	NM_032228.5	NP_115604.1	NC_000011.10	protein-coding	REVIEWED	11	+	13668658	13732345	Reference GRCh38.p12 Primary Assembly
hsa-let-7b_5c	NM_014175.3	1	595.1	595.1	0.00103	0.00477	2	3	4.77e-07	11	1	0	20	240	4	0	233.1	0	0	23	1749	3	22	932	951	20	20	0	read	NM_014175.3	9606	29088	MRPL15	HSPC145|L15mt|MRP-L15|MRP-L7|RPML7	mitochondrial ribosomal protein L15	39S ribosomal protein L15, mitochondrial|mitochondrial large ribosomal subunit protein uL15m	NM_014175.3	NP_054894.1	NC_000008.11	protein-coding	REVIEWED	8	+	54135220	54148513	Reference GRCh38.p12 Primary Assembly
hsa-let-7b_5c	NM_002642.3	1	561.8	561.8	0.00192	0.0061	2	3	4.77e-07	13	1	0	12	248	0	0	189.8	0	0	23	1537	11	22	1131	1142	12	12	0	read	NM_002642.3	9606	5279	PIGC	GPI2|GPIBD16|MRT62	phosphatidylinositol glycan anchor biosynthesis class C	phosphatidylinositol N-acetylglucosaminyltransferase subunit C|PIG-C|phosphatidylinositol-glycan biosynthesis, class C protein	NM_002642.3	NP_002633.1	NC_000001.11	protein-coding	REVIEWED	1	-	172441456	172444089	Reference GRCh38.p12 Primary Assembly
hsa-let-7b_5c	NM_002618.3	2	1106.4	581.1	0.00134	0.00534	2	3	4.77e-07	10.5	1	0	22	240	0	0	222.1	0	0	23	4524	1	22	810	831	22	22	0	read	NM_002618.3	9606	5194	PEX13	NALD|PBD11A|PBD11B|ZWS	peroxisomal biogenesis factor 13	peroxisome biogenesis factor 13|peroxin-13|peroxisomal membrane protein PEX13	NM_002618.3	NP_002609.1	NC_000002.12	protein-coding	REVIEWED	2	+	61017676	61051989	Reference GRCh38.p12 Primary Assembly
hsa-let-7b_5c	NM_002269.2	1	631.1	631.1	0.000502	0.00373	2	2	3.54e-10	9.5	1	0	18	312	16	0	167.1	0	0	23	2172	6	23	1665	1682	18	18	0	read	NM_002269.2	9606	3841	KPNA5	IPOA6|SRP6	karyopherin subunit alpha 5	importin subunit alpha-6|importin alpha 6|karyopherin alpha 5 (importin alpha 6)	NM_002269.2	NP_002260.2	NC_000006.12	protein-coding	REVIEWED	6	+	116677642	116741866	Reference GRCh38.p12 Primary Assembly
hsa-let-7b_5c	NM_001048218.1	1	610.7	610.7	0.000757	0.00422	2	3	4.77e-07	7	1	0	23	320	8	0	139.7	0	0	23	2616	1	23	1434	1456	23	23	0	read	NM_001048218.1	9606	57410	SCYL1	GKLP|HT019|NKTL|NTKL|P105|SCAR21|TAPK|TEIF|TRAP	SCY1 like pseudokinase 1	N-terminal kinase-like protein|SCY1-like protein 1|SCY1-like, kinase-like 1|coated vesicle-associated kinase of 90 kDa|likely ortholog of mouse N-terminal kinase-like protein|telomerase regulation-associated protein|telomerase transcriptional elements-interacting factor|teratoma-associated tyrosine kinase	NM_001048218.1	NP_001041683.1	NC_000011.10	protein-coding	REVIEWED	11	+	65525076	65538710	Reference GRCh38.p12 Primary Assembly
hsa-let-7b_5c	NM_018180.2	1	707.7	707.7	0.000832	0.00608	2	2	3.54e-10	5.5	1	1	23	312	8	0	254.7	0	0	23	3070	1	23	2517	2538	23	22	0	read	NM_018180.2	9606	55760	DHX32	DDX32|DHLP1	DEAH-box helicase 32 (putative)	putative pre-mRNA-splicing factor ATP-dependent RNA helicase DHX32|DEAD/H (Asp-Glu-Ala-Asp/His) box polypeptide 32|DEAD/H box 32|DEAD/H helicase-like protein-1|DEAH (Asp-Glu-Ala-His) box polypeptide 32|DEAH box protein 32|huDDX32	NM_018180.2	NP_060650.2	NC_000010.11	protein-coding	REVIEWED	10	-	125836339	125881314	Reference GRCh38.p12 Primary Assembly
hsa-let-7b_5c	NM_004670.3	1	595.1	595.1	0.00466	0.0159	2	2	3.54e-10	9.5	1	0	20	240	4	0	219.1	0	0	23	3859	3	22	2599	2618	20	20	0	read	NM_004670.3	9606	9060	PAPSS2	ATPSK2|BCYM4|SK2	3'-phosphoadenosine 5'-phosphosulfate synthase 2	bifunctional 3'-phosphoadenosine 5'-phosphosulfate synthase 2|3-prime-phosphoadenosine 5-prime-phosphosulfate synthase 2|ATP sulfurylase/APS kinase 2|ATP sulfurylase/adenosine 5'-phosphosulfate kinase|PAPS synthase 2|PAPS synthetase 2|SK 2|adenosine 5'-phosphosulfate kinase|adenylyl-sulfate kinase|bifunctional 3'-phosphoadenosine 5'-phosphosulfate synthethase 2|sulfate adenylyltransferase	NM_004670.3	NP_004661.2	NC_000010.11	protein-coding	REVIEWED	10	+	87659718	87747704	Reference GRCh38.p12 Primary Assembly
hsa-let-7b_5c	NR_136736.1	3	1692.3	654.9	0.00554	0.0259	2	2	3.54e-10	7	1	1	21	240	24	0	259.9	0	0	23	5499	2	22	5140	5159	21	20	0	read	NR_136736.1	9606	8028	MLLT10	AF10	MLLT10, histone lysine methyltransferase DOT1L cofactor	protein AF-10|ALL1-fused gene from chromosome 10 protein|myeloid/lymphoid or mixed-lineage leukemia (trithorax homolog, Drosophila); translocated to, 10|myeloid/lymphoid or mixed-lineage leukemia; translocated to, 10|type I AF10 protein|type III AF10 protein|type IV AF10 protein	NR_136736.1	-	NC_000010.11	protein-coding	REVIEWED	10	+	21524615	21743629	Reference GRCh38.p12 Primary Assembly
hsa-let-7b_5c	NM_014897.2	1	47.3	47.3	0.613	0.629	2	2	3.54e-10	9	1	0	19	-160	28	0	37.3	0	0	23	11347	1	19	323	341	19	19	11	read	NM_014897.2	9606	22834	ZNF652	-	zinc finger protein 652	zinc finger protein 652	NM_014897.2	NP_055712.1	NC_000017.11	protein-coding	VALIDATED	17	-	49289205	49362472	Reference GRCh38.p12 Primary Assembly
hsa-let-7b_5c	NM_001258281.1	1	153.2	153.2	0.419	0.463	2	2	3.54e-10	10	1	0	15	-24	-10	0	45.2	0	0	23	3042	9	23	2298	2312	15	15	11	read	NM_001258281.1	9606	4436	MSH2	COCA1|FCC1|HNPCC|HNPCC1|LCFS2|hMSH2	mutS homolog 2	DNA mismatch repair protein Msh2|mutS homolog 2, colon cancer, nonpolyposis type 1	NM_001258281.1	NP_001245210.1	NC_000002.12	protein-coding	REVIEWED	2	+	47403066	47634500	Reference GRCh38.p12 Primary Assembly
hsa-let-7b_5c	NM_001197026.1	2	1074.3	588.6	0.0128	0.0283	2	5	0.000165	6.5	1	1	22	248	36	0	166.6	0	0	23	7851	2	22	7226	7247	21	22	0	read	NM_001197026.1	9606	84725	PLEKHA8	FAPP2	pleckstrin homology domain containing A8	pleckstrin homology domain-containing family A member 8|PH domain-containing family A member 8|phosphatidylinositol 4-phosphate adaptor protein-2|phosphatidylinositol-four-phosphate adapter protein 2|phosphoinositol 4-phosphate adapter protein 2|pleckstrin homology domain containing, family A (phosphoinositide binding specific) member 8|serologically defined breast cancer antigen NY-BR-86	NM_001197026.1	NP_001183955.1	NC_000007.14	protein-coding	VALIDATED	7	+	30028360	30130482	Reference GRCh38.p12 Primary Assembly
hsa-let-7b_5c	NM_147152.2	2	1036.5	563.3	0.00114	0.0213	2	4	1.82e-05	7	1	0	22	248	8	0	160.3	0	0	23	4597	1	22	2763	2784	22	22	12	read	NM_147152.2	9606	50618	ITSN2	PRO2015|SH3D1B|SH3P18|SWA|SWAP	intersectin 2	intersectin-2|SH3 domain-containing protein 1B|SH3P18-like WASP-associated protein	NM_147152.2	NP_671494.2	NC_000002.12	protein-coding	REVIEWED	2	-	24202863	24360537	Reference GRCh38.p12 Primary Assembly
hsa-let-7b_5c	NM_001106.3	2	1200.5	710.1	4.03e-05	0.00306	2	2	3.54e-10	9	1	0	17	312	44	0	212.1	0	0	23	11373	7	23	8910	8926	17	17	0	read	NM_001106.3	9606	93	ACVR2B	ACTRIIB|ActR-IIB|HTX4	activin A receptor type 2B	activin receptor type-2B|activin A receptor, type IIB	NM_001106.3	NP_001097.2	NC_000003.12	protein-coding	REVIEWED	3	+	38454298	38493141	Reference GRCh38.p12 Primary Assembly
hsa-let-7b_5c	NM_001320795.1	1	627.9	627.9	0.0152	0.0293	2	2	3.54e-10	9	1	0	22	244	4	0	251.9	0	0	23	1332	2	23	831	852	22	22	0	read	NM_001320795.1	9606	8624	PSMG1	C21LRP|DSCR2|LRPC21|PAC-1|PAC1	proteasome assembly chaperone 1	proteasome assembly chaperone 1|Down syndrome critical region gene 2|Down syndrome critical region protein 2|chromosome 21 leucine-rich protein|leucine rich protein C21-LRP|proteasome (prosome, macropain) assembly chaperone 1|proteasome assembling chaperone 1	NM_001320795.1	NP_001307724.1	NC_000021.9	protein-coding	VALIDATED	21	-	39175445	39183513	Reference GRCh38.p12 Primary Assembly
hsa-let-7b_5c	NM_001319844.1	1	631.3	631.3	0.0147	0.0289	2	2	3.54e-10	7.5	1	1	21	248	28	0	226.3	0	0	23	3635	3	22	749	769	20	21	0	read	NM_001319844.1	9606	65981	CAPRIN2	C1QDC1|EEG-1|EEG1|RNG140	caprin family member 2	caprin-2|C1q domain-containing protein 1|RNA granule protein 140|cytoplasmic activation/proliferation-associated protein 2|gastric cancer multidrug resistance-associated protein	NM_001319844.1	NP_001306773.1	NC_000012.12	protein-coding	REVIEWED	12	-	30709551	30754992	Reference GRCh38.p12 Primary Assembly
hsa-let-7b_5c	NM_001249.3	1	580.9	580.9	0.0251	0.0363	2	2	3.54e-10	7	1	1	23	252	16	0	189.9	0	0	23	5296	1	23	1404	1425	23	22	0	read	NM_001249.3	9606	957	ENTPD5	CD39L4|NTPDase-5|PCPH	ectonucleoside triphosphate diphosphohydrolase 5	ectonucleoside triphosphate diphosphohydrolase 5|CD39 antigen-like 4|CD39-like 4|ER-UDPase|GDPase ENTPD5|NTPDase 5|Pcph proto-oncogene protein|UDPase ENTPD5|guanosine-diphosphatase ENTPD5|nucleoside diphosphatase|proto-oncogene CPH|uridine-diphosphatase ENTPD5	NM_001249.3	NP_001240.1	NC_000014.9	protein-coding	REVIEWED	14	-	73957915	74019331	Reference GRCh38.p12 Primary Assembly
hsa-let-7b_5c	NM_001321314.1	1	700.8	700.8	0.00484	0.0259	2	2	3.54e-10	10	1	0	16	312	0	0	249.8	0	0	23	3943	8	23	3745	3760	16	16	0	read	NM_001321314.1	9606	4664	NAB1	-	NGFI-A binding protein 1	NGFI-A-binding protein 1|EGR-1-binding protein 1|EGR1 binding protein 1|transcriptional regulatory protein p54	NM_001321314.1	NP_001308243.1	NC_000002.12	protein-coding	VALIDATED	2	+	190648859	190692765	Reference GRCh38.p12 Primary Assembly
hsa-let-7b_5c	NM_001316364.1	1	501.1	501.1	0.0438	0.0637	2	3	4.77e-07	12	1	0	11	248	0	0	119.1	0	0	23	2640	12	22	1782	1792	11	11	11	read	NM_001316364.1	9606	8894	EIF2S2	EIF2|EIF2B|EIF2beta|PPP1R67|eIF-2-beta	eukaryotic translation initiation factor 2 subunit beta	eukaryotic translation initiation factor 2 subunit 2|eukaryotic translation initiation factor 2, subunit 2 beta, 38kDa|protein phosphatase 1, regulatory subunit 67	NM_001316364.1	NP_001303293.1	NC_000020.11	protein-coding	REVIEWED	20	-	34088297	34112355	Reference GRCh38.p12 Primary Assembly
hsa-let-7b_5c	NM_001314039.1	1	230.1	230.1	0.303	0.373	2	3	4.77e-07	8.5	1	0	18	-12	52	0	53.1	0	0	23	2228	1	18	198	215	18	18	11.5	read	NM_001314039.1	9606	3301	DNAJA1	DJ-2|DjA1|HDJ2|HSDJ|HSJ-2|HSJ2|HSPF4|NEDD7|hDJ-2	DnaJ heat shock protein family (Hsp40) member A1	dnaJ homolog subfamily A member 1|DnaJ (Hsp40) homolog, subfamily A, member 1|dnaJ protein homolog 2|heat shock 40 kDa protein 4|heat shock protein J2|heat shock protein, DNAJ-like 2|human DnaJ protein 2|neural precursor cell expressed, developmentally down-regulated 7	NM_001314039.1	NP_001300968.1	NC_000009.12	protein-coding	REVIEWED	9	+	33025202	33039906	Reference GRCh38.p12 Primary Assembly
hsa-let-7b_5c	NM_001321196.1	1	575.6	575.6	0.00297	0.0138	2	2	3.54e-10	12	1	0	12	320	0	0	122.6	0	0	23	2127	12	23	605	616	12	12	0	read	NM_001321196.1	9606	10998	SLC27A5	ACSB|ACSVL6|BACS|BAL|FACVL3|FATP-5|FATP5|VLACSR|VLCS-H2|VLCSH2	solute carrier family 27 member 5	bile acyl-CoA synthetase|BA-CoA ligase|VLACS-related|bile acid-CoA ligase|cholate--CoA ligase|fatty acid transport protein 5|fatty-acid-Coenzyme A ligase, very long-chain 3|solute carrier family 27 (fatty acid transporter), member 5|very long-chain acyl-CoA synthetase homolog 2|very long-chain acyl-CoA synthetase-related protein	NM_001321196.1	NP_001308125.1	NC_000019.10	protein-coding	REVIEWED	19	-	58498332	58512064	Reference GRCh38.p12 Primary Assembly
hsa-let-7b_5c	NR_130153.1	1	580.7	580.7	0.0128	0.0221	2	2	3.54e-10	9.5	1	0	18	240	8	0	196.7	0	0	23	2987	5	22	275	292	18	18	0	read	NR_130153.1	9606	5013	OTX1	-	orthodenticle homeobox 1	homeobox protein OTX1|orthodenticle homolog 1	NR_130153.1	-	NC_000002.12	protein-coding	REVIEWED	2	+	63050056	63057830	Reference GRCh38.p12 Primary Assembly
hsa-let-7b_5c	NR_046346.1	3	1797.7	666.6	0.00429	0.0143	2	3	4.77e-07	9.5	1	0	20	244	8	0	282.6	0	0	23	3754	4	23	1454	1473	20	20	0	read	NR_046346.1	9606	54332	GDAP1	CMT4|CMT4A|CMTRIA	ganglioside induced differentiation associated protein 1	ganglioside-induced differentiation-associated protein 1|Charcot-Marie-Tooth neuropathy 4A	NR_046346.1	-	NC_000008.11	protein-coding	REVIEWED	8	+	74350382	74488866	Reference GRCh38.p12 Primary Assembly
hsa-let-7b_5c	NM_025205.4	1	582.8	582.8	0.00579	0.0208	2	2	3.54e-10	10.5	1	0	18	248	12	0	197.8	0	0	23	2394	5	22	1028	1045	18	18	0	read	NM_025205.4	9606	80306	MED28	1500003D12Rik|EG1|magicin	mediator complex subunit 28	mediator of RNA polymerase II transcription subunit 28|endothelial-derived gene 1|endothelial-derived protein 1|mediator of RNA polymerase II transcription, subunit 28 homolog|merlin and Grb2-interacting cytoskeletal protein|tumor angiogenesis marker EG-1	NM_025205.4	NP_079481.2	NC_000004.12	protein-coding	VALIDATED	4	+	17614627	17625627	Reference GRCh38.p12 Primary Assembly
hsa-let-7b_5c	NM_001242891.1	1	562.9	562.9	0.0077	0.0221	2	3	4.77e-07	10	1	0	17	248	8	0	171.9	0	0	23	4330	6	22	599	615	17	17	0	read	NM_001242891.1	9606	7812	CSDE1	D1S155E|UNR	cold shock domain containing E1	cold shock domain-containing protein E1|N-ras upstream gene protein|NRAS-related|cold shock domain containing E1, RNA binding|upstream of NRAS	NM_001242891.1	NP_001229820.1	NC_000001.11	protein-coding	VALIDATED	1	-	114716912	114758049	Reference GRCh38.p12 Primary Assembly
hsa-let-7b_5c	NM_001099289.2	2	1130	648.8	0.00209	0.0169	2	2	3.54e-10	9.5	1	0	22	312	4	0	205.8	0	0	23	5614	2	23	3105	3126	22	22	0	read	NM_001099289.2	9606	344558	SH3RF3	POSH2|SH3MD4	SH3 domain containing ring finger 3	SH3 domain-containing RING finger protein 3|SH3 multiple domains 4|plenty of SH3s-2	NM_001099289.2	NP_001092759.1	NC_000002.12	protein-coding	VALIDATED	2	+	109129438	109504635	Reference GRCh38.p12 Primary Assembly
hsa-let-7b_5c	NM_001941.4	1	339.3	339.3	0.165	0.197	2	2	3.54e-10	8.5	1	0	16	152	0	0	38.3	0	0	23	7656	6	21	5409	5424	16	16	12.5	read	NM_001941.4	9606	1825	DSC3	CDHF3|DSC|DSC1|DSC2|DSC4|HT-CP	desmocollin 3	desmocollin-3|cadherin family member 3|desmocollin-4	NM_001941.4	NP_001932.2	NC_000018.10	protein-coding	REVIEWED	18	-	30989364	31042814	Reference GRCh38.p12 Primary Assembly
hsa-let-7b_5c	NM_199415.2	3	1629.1	629.8	0.00399	0.018	2	2	3.54e-10	10	1	0	14	320	0	0	166.8	0	0	23	4200	10	23	1362	1375	14	14	0	read	NM_199415.2	9606	22888	UBOX5	RNF37|UBCE7IP5|UIP5|hUIP5	U-box domain containing 5	RING finger protein 37|RING-type E3 ubiquitin transferase RNF37|U-box domain-containing protein 5|ubcM4-interacting protein 5|ubiquitin conjugating enzyme 7 interacting protein 5	NM_199415.2	NP_955447.1	NC_000020.11	protein-coding	REVIEWED	20	-	3107572	3159909	Reference GRCh38.p12 Primary Assembly
hsa-let-7b_5c	NM_015047.2	1	597.7	597.7	0.00631	0.0191	2	2	3.54e-10	10	1	0	22	240	4	0	231.7	0	0	23	6690	1	22	4774	4795	22	22	0	read	NM_015047.2	9606	23065	EMC1	CAVIPMR|KIAA0090	ER membrane protein complex subunit 1	ER membrane protein complex subunit 1	NM_015047.2	NP_055862.1	NC_000001.11	protein-coding	REVIEWED	1	-	19215663	19251558	Reference GRCh38.p12 Primary Assembly
hsa-let-7b_5c	NM_014283.4	1	684.2	684.2	0.00175	0.0134	2	2	3.54e-10	9	1	0	22	320	4	0	228.2	0	0	23	5671	2	23	715	736	22	22	0	read	NM_014283.4	9606	51430	SUCO	C1orf9|CH1|OPT|SLP1	SUN domain containing ossification factor	SUN domain-containing ossification factor|SUN-like protein 1|membrane protein CH1|osteopotentia	NM_014283.4	NP_055098.1	NC_000001.11	protein-coding	VALIDATED	1	+	172532348	172611832	Reference GRCh38.p12 Primary Assembly
hsa-let-7b_5c	NM_001282659.1	1	624.2	624.2	0.00433	0.0181	2	3	4.77e-07	9.5	1	0	21	240	12	0	246.2	0	0	23	7990	2	22	5254	5274	21	21	0	read	NM_001282659.1	9606	55031	USP47	TRFP	ubiquitin specific peptidase 47	ubiquitin carboxyl-terminal hydrolase 47|Trf (TATA binding protein-related factor)-proximal homolog|deubiquitinating enzyme 47|ubiquitin thioesterase 47|ubiquitin thiolesterase 47|ubiquitin-specific-processing protease 47	NM_001282659.1	NP_001269588.1	NC_000011.10	protein-coding	VALIDATED	11	+	11841422	11959324	Reference GRCh38.p12 Primary Assembly
hsa-let-7b_5c	NM_016507.3	1	630.1	630.1	0.00669	0.0174	2	2	3.54e-10	8.5	1	0	21	320	16	0	162.1	0	0	23	8283	3	23	3758	3778	21	21	0	read	NM_016507.3	9606	51755	CDK12	CRK7|CRKR|CRKRS	cyclin dependent kinase 12	cyclin-dependent kinase 12|CDC2-related protein kinase 7|Cdc2-related kinase, arginine/serine-rich|cell division cycle 2-related protein kinase 7|cell division protein kinase 12	NM_016507.3	NP_057591.2	NC_000017.11	protein-coding	VALIDATED	17	+	39461485	39567559	Reference GRCh38.p12 Primary Assembly
hsa-let-7b_5c	NM_022835.2	1	668.5	668.5	0.00212	0.0228	2	2	3.54e-10	9	1	0	20	312	16	0	205.5	0	0	23	7642	4	23	5486	5505	20	20	0	read	NM_022835.2	9606	64857	PLEKHG2	ARHGEF42|CLG|CTB-60E11.4|LDAMD	pleckstrin homology and RhoGEF domain containing G2	pleckstrin homology domain-containing family G member 2|PH domain-containing family G member 2|common-site lymphoma/leukemia guanine nucleotide exchange factor|pleckstrin homology domain containing, family G (with RhoGef domain) member 2	NM_022835.2	NP_073746.2	NC_000019.10	protein-coding	REVIEWED	19	+	39412581	39428414	Reference GRCh38.p12 Primary Assembly
hsa-let-7b_5c	NM_024607.3	1	305.7	305.7	0.107	0.125	2	2	3.54e-10	12	1	0	12	112	0	0	61.7	0	0	23	5574	12	23	5339	5350	12	12	11	read	NM_024607.3	9606	79660	PPP1R3B	GL|PPP1R4|PTG	protein phosphatase 1 regulatory subunit 3B	protein phosphatase 1 regulatory subunit 3B|PP1 subunit R4|hepatic glycogen-targeting protein phosphatase 1 regulatory subunit GL|hepatic glycogen-targeting subunit, G(L)|protein phosphatase 1 regulatory subunit 4|protein phosphatase 1, regulatory (inhibitor) subunit 3B	NM_024607.3	NP_078883.2	NC_000008.11	protein-coding	REVIEWED	8	-	9136253	9151641	Reference GRCh38.p12 Primary Assembly
hsa-let-7b_5c	NM_018482.3	2	1279.4	654.9	0.000854	0.0206	2	2	3.54e-10	9	1	0	19	240	4	0	273.9	0	0	23	6259	4	22	4282	4300	19	19	0	read	NM_018482.3	9606	50807	ASAP1	AMAP1|CENTB4|DDEF1|PAG2|PAP|ZG14P	ArfGAP with SH3 domain, ankyrin repeat and PH domain 1	arf-GAP with SH3 domain, ANK repeat and PH domain-containing protein 1|130 kDa phosphatidylinositol 4,5-biphosphate-dependent ARF1 GTPase-activating protein|130 kDa phosphatidylinositol 4,5-bisphosphate-dependent ARF1 GTPase-activating protein|ADP-ribosylation factor-directed GTPase-activating protein 1|ARF GTPase-activating protein 1|DEF-1|PIP2-dependent ARF1 GAP|centaurin, beta 4|development an…	NM_018482.3	NP_060952.2	NC_000008.11	protein-coding	REVIEWED	8	-	130052103	130443847	Reference GRCh38.p12 Primary Assembly
hsa-let-7b_5c	NM_002822.4	1	157.2	157.2	0.332	0.354	2	2	3.54e-10	11.5	1	0	13	-16	-10	0	51.2	0	0	23	3062	9	21	1506	1518	13	13	11	read	NM_002822.4	9606	5756	TWF1	A6|PTK9	twinfilin actin binding protein 1	twinfilin-1|A6 protein tyrosine kinase|PTK9 protein tyrosine kinase 9|protein A6|protein tyrosine kinase 9|twinfilin, actin-binding protein, homolog 1	NM_002822.4	NP_002813.3	NC_000012.12	protein-coding	REVIEWED	12	-	43793722	43806374	Reference GRCh38.p12 Primary Assembly
hsa-let-7b_5c	NM_002561.3	2	1066.3	574.6	0.00346	0.0323	2	2	3.54e-10	8	1	0	22	248	8	0	179.6	0	0	23	2341	1	22	1396	1417	22	22	0	read	NM_002561.3	9606	5026	P2RX5	LRH-1|P2X5|P2X5R	purinergic receptor P2X 5	P2X purinoceptor 5|ATP receptor subunit|ionotropic ATP receptor P2X5|lymphoid-restricted histocompatibility antigen-1|purinergic receptor P2X, ligand gated ion channel, 5	NM_002561.3	NP_002552.2	NC_000017.11	protein-coding	REVIEWED	17	-	3673226	3696403	Reference GRCh38.p12 Primary Assembly
hsa-let-7b_5c	NM_001253.3	1	646.7	646.7	0.000994	0.0221	2	2	3.54e-10	11	1	0	16	240	0	0	279.7	0	0	23	6432	7	22	3257	3272	16	16	0	read	NM_001253.3	9606	988	CDC5L	CDC5|CDC5-LIKE|CEF1|PCDC5RP|dJ319D22.1	cell division cycle 5 like	cell division cycle 5-like protein|CDC5 cell division cycle 5-like|Cdc5-related protein|dJ319D22.1 (CDC5-like protein)|pombe cdc5-related protein	NM_001253.3	NP_001244.1	NC_000006.12	protein-coding	REVIEWED	6	+	44387513	44450423	Reference GRCh38.p12 Primary Assembly
hsa-let-7b_5c	NM_001252512.1	1	177.2	177.2	0.293	0.314	2	2	3.54e-10	10	1	0	15	-4	-10	0	52.2	0	0	23	6812	6	20	3349	3363	15	15	11	read	NM_001252512.1	9606	6646	SOAT1	ACACT|ACAT|ACAT-1|ACAT1|SOAT|STAT	sterol O-acyltransferase 1	sterol O-acyltransferase 1|acyl-coenzyme A:cholesterol acyltransferase 1|sterol O-acyltransferase (acyl-Coenzyme A: cholesterol acyltransferase) 1	NM_001252512.1	NP_001239441.1	NC_000001.11	protein-coding	REVIEWED	1	+	179293713	179358679	Reference GRCh38.p12 Primary Assembly
hsa-let-7b_5c	NM_001242377.1	1	675.2	675.2	0.000583	0.0153	2	5	0.000165	6	1	1	23	312	16	0	217.2	0	0	23	10093	1	23	380	401	23	22	0	read	NM_001242377.1	9606	167227	DCP2	NUDT20	decapping mRNA 2	m7GpppN-mRNA hydrolase|DCP2 decapping enzyme homolog|hDpc|mRNA-decapping enzyme 2|nudix (nucleoside diphosphate linked moiety X)-type motif 20	NM_001242377.1	NP_001229306.1	NC_000005.10	protein-coding	REVIEWED	5	+	112976701	113022194	Reference GRCh38.p12 Primary Assembly
hsa-let-7b_5c	NM_001199898.1	1	583	583	0.00301	0.0323	2	2	3.54e-10	7	1	1	21	320	16	0	113	0	0	23	2712	3	23	662	681	21	20	0	read	NM_001199898.1	9606	5164	PDK2	PDHK2|PDKII	pyruvate dehydrogenase kinase 2	pyruvate dehydrogenase kinase, isozyme 2|PDH kinase 2|[Pyruvate dehydrogenase (acetyl-transferring)] kinase isozyme 2, mitochondrial|pyruvate dehydrogenase kinase, isoenzyme 2|pyruvate dehydrogenase, lipoamide, kinase isozyme 2, mitochondrial	NM_001199898.1	NP_001186827.1	NC_000017.11	protein-coding	REVIEWED	17	+	50094736	50111368	Reference GRCh38.p12 Primary Assembly
hsa-let-7b_5c	NM_001163788.2	1	590.9	590.9	0.00264	0.0323	2	2	3.54e-10	11.5	1	0	15	252	0	0	211.9	0	0	23	7970	9	23	1779	1793	15	15	0	read	NM_001163788.2	9606	9991	PTBP3	ROD1	polypyrimidine tract binding protein 3	polypyrimidine tract-binding protein 3|ROD1 regulator of differentiation 1|fission yeast differentiation regulator|regulator of differentiation 1	NM_001163788.2	NP_001157260.1	NC_000009.12	protein-coding	REVIEWED	9	-	112217714	112333668	Reference GRCh38.p12 Primary Assembly
hsa-let-7b_5c	NM_144624.2	3	1749.6	659.2	0.00349	0.0158	2	2	3.54e-10	8.5	1	1	22	252	24	0	263.2	0	0	23	8446	2	23	7911	7931	22	21	0	read	NM_144624.2	9606	127933	UHMK1	KIS|KIST|P-CIP2	U2AF homology motif kinase 1	serine/threonine-protein kinase Kist|KIS protein kinase|PAM COOH-terminal interactor protein 2|U2AF homology motif (UHM) kinase 1|kinase interacting with leukemia-associated gene (stathmin)	NM_144624.2	NP_653225.2	NC_000001.11	protein-coding	REVIEWED	1	+	162497173	162529628	Reference GRCh38.p12 Primary Assembly
hsa-let-7b_5c	NM_017666.4	1	569.7	569.7	0.00129	0.00986	2	4	1.82e-05	14	1	0	11	240	0	0	211.7	0	0	23	4695	12	22	871	881	11	11	0	read	NM_017666.4	9606	55609	ZNF280C	SUHW3|ZNF633	zinc finger protein 280C	zinc finger protein 280C|suppressor of hairy wing homolog 3|zinc finger protein 633	NM_017666.4	NP_060136.1	NC_000023.11	protein-coding	VALIDATED	X	-	130202698	130268947	Reference GRCh38.p12 Primary Assembly
hsa-let-7b_5c	NM_005637.3	1	575	575	0.00116	0.00968	2	4	1.82e-05	8.5	1	0	22	244	12	0	187	0	0	23	3347	2	23	1277	1298	22	22	0	read	NM_005637.3	9606	6760	SS18	SSXT|SYT	SS18, nBAF chromatin remodeling complex subunit	protein SSXT|synovial sarcoma translocated to X chromosome protein|synovial sarcoma translocation, chromosome 18|synovial sarcoma, translocated to X chromosome	NM_005637.3	NP_005628.2	NC_000018.10	protein-coding	VALIDATED	18	-	26016252	26091216	Reference GRCh38.p12 Primary Assembly
hsa-let-7b_5c	NM_001307943.1	2	1232.2	623.8	0.000427	0.00646	2	2	3.54e-10	9.5	1	0	16	248	0	0	234.8	0	0	23	3534	7	22	293	308	16	16	0	read	NM_001307943.1	9606	55761	TTC17	-	tetratricopeptide repeat domain 17	tetratricopeptide repeat protein 17|TPR repeat protein 17	NM_001307943.1	NP_001294872.1	NC_000011.10	protein-coding	VALIDATED	11	+	43358884	43494932	Reference GRCh38.p12 Primary Assembly
hsa-let-7b_5c	NM_001145306.1	2	1147.8	668.6	0.000159	0.00337	2	2	3.54e-10	15	1	0	8	312	0	0	236.6	0	0	23	11733	16	23	2352	2359	8	8	0	read	NM_001145306.1	9606	1021	CDK6	MCPH12|PLSTIRE	cyclin dependent kinase 6	cyclin-dependent kinase 6|cell division protein kinase 6|serine/threonine-protein kinase PLSTIRE	NM_001145306.1	NP_001138778.1	NC_000007.14	protein-coding	REVIEWED	7	-	92604920	92836626	Reference GRCh38.p12 Primary Assembly
hsa-let-7b_5c	NM_020935.2	2	1285.9	693	0.00061	0.00678	2	2	3.54e-10	10	1	0	21	312	8	0	249	0	0	23	8032	3	23	5613	5633	21	21	0	read	NM_020935.2	9606	57695	USP37	-	ubiquitin specific peptidase 37	ubiquitin carboxyl-terminal hydrolase 37|deubiquitinating enzyme 37|tmp_locus_50|ubiquitin specific protease 37|ubiquitin thioesterase 37|ubiquitin thiolesterase 37|ubiquitin-specific-processing protease 37	NM_020935.2	NP_065986.2	NC_000002.12	protein-coding	VALIDATED	2	-	218450250	218568392	Reference GRCh38.p12 Primary Assembly
hsa-let-7b_5c	NM_015360.4	2	1155.5	597.2	0.00314	0.0141	2	2	3.54e-10	15	1	0	8	312	0	0	165.2	0	0	23	4222	16	23	752	759	8	8	0	read	NM_015360.4	9606	23517	MTREX	Dob1|KIAA0052|Mtr4|SKIV2L2|fSAP118	Mtr4 exosome RNA helicase	exosome RNA helicase MTR4|ATP-dependent RNA helicase DOB1|ATP-dependent RNA helicase SKIV2L2|ATP-dependent helicase SKIV2L2|Ski2 like RNA helicase 2|TRAMP-like complex helicase|functional spliceosome-associated protein 118|superkiller viralicidic activity 2-like 2	NM_015360.4	NP_056175.3	NC_000005.10	protein-coding	VALIDATED	5	+	55307747	55425580	Reference GRCh38.p12 Primary Assembly
hsa-let-7b_5c	NM_005715.2	2	1212	648	0.00136	0.00927	2	2	3.54e-10	8.5	1	0	22	240	12	0	268	0	0	23	4396	1	22	1852	1873	22	22	0	read	NM_005715.2	9606	10090	UST	2OST	uronyl 2-sulfotransferase	uronyl 2-sulfotransferase|dermatan/chondroitin sulfate 2-sulfotransferase	NM_005715.2	NP_005706.1	NC_000006.12	protein-coding	VALIDATED	6	+	148745890	149076989	Reference GRCh38.p12 Primary Assembly
hsa-let-7b_5c	NM_001012455.1	1	602.8	602.8	0.00287	0.0135	2	4	1.82e-05	13	1	0	13	244	0	0	234.8	0	0	23	3178	11	23	1143	1155	13	13	0	read	NM_001012455.1	9606	222696	ZSCAN23	ZNF390|ZNF453|dJ29K1.3|dJ29K1.3.1	zinc finger and SCAN domain containing 23	zinc finger and SCAN domain-containing protein 23|zinc finger protein 390|zinc finger protein 453	NM_001012455.1	NP_001012458.1	NC_000006.12	protein-coding	VALIDATED	6	-	28425515	28443553	Reference GRCh38.p12 Primary Assembly
hsa-let-7b_5c	NM_194283.3	1	552.3	552.3	0.00175	0.00774	2	2	3.54e-10	10.5	1	0	22	152	4	0	284.3	0	0	23	6218	1	22	1285	1306	22	22	0	read	NM_194283.3	9606	134218	DNAJC21	BMFS3|DNAJA5|GS3|JJJ1	DnaJ heat shock protein family (Hsp40) member C21	dnaJ homolog subfamily C member 21|DnaJ (Hsp40) homolog, subfamily C, member 21|DnaJ homology subfamily A member 5|JJJ1 DnaJ domain protein homolog|dnaJ homolog subfamily A member 5	NM_194283.3	NP_919259.3	NC_000005.10	protein-coding	REVIEWED	5	+	34929539	34958963	Reference GRCh38.p12 Primary Assembly
hsa-let-7b_5c	NM_139201.2	1	640.9	640.9	0.000282	0.00276	2	4	1.82e-05	7.5	1	0	22	240	12	0	249.9	0	0	23	2357	1	22	896	917	22	22	0	read	NM_139201.2	9606	9815	GIT2	CAT-2|CAT2|PKL	GIT ArfGAP 2	ARF GTPase-activating protein GIT2|ARF GAP GIT2|G protein-coupled receptor kinase interacting ArfGAP 2|G protein-coupled receptor kinase-interactor 2|GRK-interacting protein 2|Paxillin kinase linker|cool-associated, tyrosine phosphorylated protein 2|cool-interacting tyrosine-phosphorylated protein 2	NM_139201.2	NP_631940.2	NC_000012.12	protein-coding	REVIEWED	12	-	109929791	109996388	Reference GRCh38.p12 Primary Assembly
hsa-let-7b_5c	NM_002076.3	4	2383.6	658.1	0.000192	0.00235	2	2	3.54e-10	9.5	1	0	23	244	12	0	280.1	0	0	23	5144	1	23	4099	4121	23	23	0	read	NM_002076.3	9606	2799	GNS	G6S	glucosamine (N-acetyl)-6-sulfatase	N-acetylglucosamine-6-sulfatase|glucosamine -6-sulfatase	NM_002076.3	NP_002067.1	NC_000012.12	protein-coding	REVIEWED	12	-	64713441	64759445	Reference GRCh38.p12 Primary Assembly
hsa-let-7b_5c	NM_001142579.1	1	172.6	172.6	0.254	0.299	2	2	3.54e-10	9.5	1	0	17	-16	-4	0	56.6	0	0	23	4255	5	21	2725	2741	17	17	11	read	NM_001142579.1	9606	284323	ZNF780A	ZNF780	zinc finger protein 780A	zinc finger protein 780A	NM_001142579.1	NP_001136051.1	NC_000019.10	protein-coding	VALIDATED	19	-	40069007	40091705	Reference GRCh38.p12 Primary Assembly
hsa-let-7b_5c	NM_020122.4	1	126.3	126.3	0.35	0.377	2	4	1.82e-05	6.5	1	0	22	-96	36	0	38.3	0	0	23	7555	1	22	1142	1163	22	22	11	read	NM_020122.4	9606	56888	KCMF1	DEBT91|FIGC|PCMF|ZZZ1	potassium channel modulatory factor 1	E3 ubiquitin-protein ligase KCMF1|FGF-induced in gastric cancer|FGF-induced ubiquitin-protein ligase in gastric cancers|RING-type E3 ubiquitin transferase KCMF1|ZZ-type zinc finger-containing protein 1|differentially expressed in branching tubulogenesis 91|zinc finger, ZZ domain containing 1	NM_020122.4	NP_064507.3	NC_000002.12	protein-coding	VALIDATED	2	+	84971107	85059471	Reference GRCh38.p12 Primary Assembly
hsa-let-7b_5c	NM_017643.2	3	1279.8	612.7	0.000527	0.0098	2	4	1.82e-05	9.5	1	0	21	240	12	0	234.7	0	0	23	5397	2	22	3845	3865	21	21	0	read	NM_017643.2	9606	54799	MBTD1	SA49P01	mbt domain containing 1	MBT domain-containing protein 1	NM_017643.2	NP_060113.2	NC_000017.11	protein-coding	VALIDATED	17	-	51177418	51260510	Reference GRCh38.p12 Primary Assembly
hsa-let-7b_5c	NM_016281.3	1	652.5	652.5	0.000222	0.00491	2	2	3.54e-10	14	1	0	10	312	0	0	219.5	0	0	23	4399	14	23	1271	1280	10	10	0	read	NM_016281.3	9606	51347	TAOK3	DPK|JIK|MAP3K18|hKFC-A	TAO kinase 3	serine/threonine-protein kinase TAO3|CTCL-associated antigen HD-CL-09|JNK/SAPK-inhibitory kinase|STE20-like kinase|cutaneous T-cell lymphoma-associated antigen HD-CL-09|dendritic cell-derived protein kinase|jun kinase-inhibitory kinase|kinase from chicken homolog A|thousand and one amino acid protein 3	NM_016281.3	NP_057365.3	NC_000012.12	protein-coding	REVIEWED	12	-	118149800	118372949	Reference GRCh38.p12 Primary Assembly
hsa-let-7b_5c	NR_073136.1	1	616.5	616.5	0.000299	0.00927	2	2	3.54e-10	9.5	1	0	20	244	12	0	228.5	0	0	23	4941	4	23	3457	3476	20	20	0	read	NR_073136.1	9606	89781	HPS4	BLOC3S2|LE	HPS4, biogenesis of lysosomal organelles complex 3 subunit 2	Hermansky-Pudlak syndrome 4 protein|light-ear protein homolog	NR_073136.1	-	NC_000022.11	protein-coding	REVIEWED	22	-	26443108	26483862	Reference GRCh38.p12 Primary Assembly
hsa-let-7b_5c	NM_152600.2	1	329.9	329.9	0.0667	0.0746	2	2	3.54e-10	8.5	1	0	19	152	12	0	20.9	0	0	23	2173	3	21	212	230	19	19	11	read	NM_152600.2	9606	163033	ZNF579	-	zinc finger protein 579	zinc finger protein 579	NM_152600.2	NP_689813.2	NC_000019.10	protein-coding	VALIDATED	19	-	55577077	55580844	Reference GRCh38.p12 Primary Assembly
hsa-let-7b_5c	NM_032521.2	1	266.7	266.7	0.126	0.14	2	2	3.54e-10	12	1	0	12	84	-10	0	60.7	0	0	23	4625	9	20	445	456	12	12	11	read	NM_032521.2	9606	84612	PARD6B	PAR6B	par-6 family cell polarity regulator beta	partitioning defective 6 homolog beta|PAR-6 beta|par-6 partitioning defective 6 homolog beta	NM_032521.2	NP_115910.1	NC_000020.11	protein-coding	REVIEWED	20	+	50731543	50753740	Reference GRCh38.p12 Primary Assembly
hsa-let-7b_5c	NM_014521.2	1	-67.6	-67.6	0.766	0.769	2	3	4.77e-07	8	1	0	21	-296	36	0	51.4	0	0	23	5193	2	22	4903	4923	21	21	11	read	NM_014521.2	9606	23677	SH3BP4	BOG25|TTP	SH3 domain binding protein 4	SH3 domain-binding protein 4|EH-binding protein 10|transferrin receptor-trafficking protein	NM_014521.2	NP_055336.1	NC_000002.12	protein-coding	REVIEWED	2	+	234951983	235055713	Reference GRCh38.p12 Primary Assembly
hsa-let-7b_5c	NM_005221.5	1	561.9	561.9	0.00255	0.00659	2	2	3.54e-10	7.5	1	0	21	152	16	0	248.9	0	0	23	1424	2	22	1291	1311	21	21	0	read	NM_005221.5	9606	1749	DLX5	SHFM1D	distal-less homeobox 5	homeobox protein DLX-5|distal-less homeo box 5|split hand/foot malformation type 1 with sensorineural hearing loss	NM_005221.5	NP_005212.1	NC_000007.14	protein-coding	REVIEWED	7	-	97020389	97024830	Reference GRCh38.p12 Primary Assembly
hsa-let-7b_5c	NM_001010924.1	1	612.5	612.5	0.00102	0.00509	2	2	3.54e-10	9.5	1	0	20	244	12	0	223.5	0	0	23	3964	4	23	2986	3005	20	20	0	read	NM_001010924.1	9606	221061	FAM171A1	C10orf38	family with sequence similarity 171 member A1	protein FAM171A1|astroprincin	NM_001010924.1	NP_001010924.1	NC_000010.11	protein-coding	VALIDATED	10	-	15211642	15374531	Reference GRCh38.p12 Primary Assembly
hsa-let-7b_5c	NM_033055.2	1	711.2	711.2	3.99e-05	0.000338	2	2	3.54e-10	10	1	0	21	312	0	0	273.2	0	0	23	2664	3	23	795	815	21	21	0	read	NM_033055.2	9606	64645	MFSD14A	HIAT1	major facilitator superfamily domain containing 14A	hippocampus abundant transcript 1 protein|hippocampus abundant gene transcript 1|putative tetracycline transporter-like protein|tetracycline transporter-like protein	NM_033055.2	NP_149044.2	NC_000001.11	protein-coding	VALIDATED	1	+	100038077	100083376	Reference GRCh38.p12 Primary Assembly
hsa-let-7b_5c	NM_018697.3	1	633.2	633.2	0.000256	0.00138	2	2	3.54e-10	8.5	1	1	19	252	28	0	230.2	0	0	23	4353	5	23	2754	2771	19	18	0	read	NM_018697.3	9606	55915	LANCL2	GPR69B|TASP	LanC like 2	lanC-like protein 2|G protein-coupled receptor 69B|LanC (bacterial lantibiotic synthetase component C)-like 2|LanC lantibiotic synthetase component C-like 2|testis-specific adriamycin sensitivity protein	NM_018697.3	NP_061167.1	NC_000007.14	protein-coding	VALIDATED	7	+	55365447	55433741	Reference GRCh38.p12 Primary Assembly
hsa-let-7b_5c	NM_016002.2	1	568.8	568.8	0.00101	0.00293	2	2	3.54e-10	12	1	0	16	244	0	0	202.8	0	0	23	2482	8	23	716	731	16	16	0	read	NM_016002.2	9606	51097	SCCPDH	CGI-49|NET11	saccharopine dehydrogenase (putative)	saccharopine dehydrogenase-like oxidoreductase|probable saccharopine dehydrogenase	NM_016002.2	NP_057086.2	NC_000001.11	protein-coding	VALIDATED	1	+	246724075	246768136	Reference GRCh38.p12 Primary Assembly
hsa-let-7b_5c	NM_003365.2	2	971.4	617.8	0.00036	0.00169	2	2	3.54e-10	8	1	0	19	312	24	0	136.8	0	0	23	1636	5	23	689	707	19	19	0	read	NM_003365.2	9606	7384	UQCRC1	D3S3191|QCR1|UQCR1	ubiquinol-cytochrome c reductase core protein 1	cytochrome b-c1 complex subunit 1, mitochondrial|complex III subunit 1|core protein I|ubiquinol-cytochrome c reductase core protein I|ubiquinol-cytochrome-c reductase complex core protein 1	NM_003365.2	NP_003356.2	NC_000003.12	protein-coding	VALIDATED	3	-	48598998	48609664	Reference GRCh38.p12 Primary Assembly
hsa-let-7b_5c	NM_001640.3	1	626.7	626.7	0.000296	0.00151	2	2	3.54e-10	14	1	0	10	312	0	0	190.7	0	0	23	2775	14	23	1418	1427	10	10	0	read	NM_001640.3	9606	327	APEH	AARE|ACPH|APH|D3F15S2|D3S48E|DNF15S2|OPH	acylaminoacyl-peptide hydrolase	acylamino-acid-releasing enzyme|N-acylaminoacyl-peptide hydrolase|acyl-peptide hydrolase|acylaminoacyl-peptidase|oxidized protein hydrolase	NM_001640.3	NP_001631.3	NC_000003.12	protein-coding	REVIEWED	3	+	49673101	49683507	Reference GRCh38.p12 Primary Assembly
hsa-let-7b_5c	NM_016396.2	1	691	691	0.0015	0.00737	2	2	3.54e-10	9.5	1	0	22	312	16	0	242	0	0	23	4875	2	23	2669	2690	22	22	0	read	NM_016396.2	9606	51496	CTDSPL2	HSPC058|HSPC129	CTD small phosphatase like 2	CTD small phosphatase-like protein 2|CTD (carboxy-terminal domain, RNA polymerase II, polypeptide A) small phosphatase like 2|CTDSP-like 2	NM_016396.2	NP_057480.2	NC_000015.10	protein-coding	VALIDATED	15	+	44427328	44527773	Reference GRCh38.p12 Primary Assembly
hsa-let-7b_5c	NM_014180.3	1	591.9	591.9	0.0067	0.015	2	4	1.82e-05	13	1	0	14	240	0	0	231.9	0	0	23	3190	9	22	114	127	14	14	0	read	NM_014180.3	9606	29093	MRPL22	HSPC158|L22mt|MRP-L22|MRP-L25|RPML25	mitochondrial ribosomal protein L22	39S ribosomal protein L22, mitochondrial|39S ribosomal protein L25, mitochondrial|L25mt|mitochondrial large ribosomal subunit protein uL22m	NM_014180.3	NP_054899.2	NC_000005.10	protein-coding	REVIEWED	5	+	154941072	154969410	Reference GRCh38.p12 Primary Assembly
hsa-let-7b_5c	NM_016649.3	1	523.8	523.8	0.0099	0.0339	1	1	6.54e-06	8.5	1	0	22	152	16	0	269.8	0	0	23	3216	1	22	516	537	22	22	0	read	NM_016649.3	9606	51575	ESF1	ABTAP|C20orf6|HDCMC28P|bA526K24.1	ESF1 nucleolar pre-rRNA processing protein homolog	ESF1 homolog|ABT1-associated protein	NM_016649.3	NP_057733.2	NC_000020.11	protein-coding	VALIDATED	20	-	13714321	13784932	Reference GRCh38.p12 Primary Assembly
hsa-let-7b_5c	NM_001321802.1	1	541.2	541.2	0.00772	0.0339	1	1	6.54e-06	9.5	1	0	17	248	24	0	172.2	0	0	23	3764	6	22	3584	3600	17	17	0	read	NM_001321802.1	9606	79175	ZNF343	dJ734P14.5	zinc finger protein 343	zinc finger protein 343	NM_001321802.1	NP_001308731.1	NC_000020.11	protein-coding	VALIDATED	20	-	2481816	2524521	Reference GRCh38.p12 Primary Assembly
hsa-let-7b_5c	NM_001278524.1	1	560.9	560.9	0.00577	0.0339	1	1	6.54e-06	9	1	0	21	312	16	0	138.9	0	0	23	8342	3	23	493	513	21	21	0	read	NM_001278524.1	9606	9849	ZNF518A	ZNF518	zinc finger protein 518A	zinc finger protein 518A|zinc finger protein 518	NM_001278524.1	NP_001265453.1	NC_000010.11	protein-coding	REVIEWED	10	+	96128905	96205290	Reference GRCh38.p12 Primary Assembly
hsa-let-7b_5c	NM_170681.2	1	530.5	530.5	0.0203	0.0406	1	1	6.54e-06	9	1	0	20	248	0	0	185.5	0	0	23	2420	3	22	2329	2348	20	20	0	read	NM_170681.2	9606	84340	GFM2	EF-G2mt|EFG2|MRRF2|MST027|MSTP027|RRF2|RRF2mt|hEFG2|mEF-G 2	G elongation factor mitochondrial 2	ribosome-releasing factor 2, mitochondrial|mitochondrial elongation factor G2|mitochondrial ribosome recycling factor 2	NM_170681.2	NP_733781.1	NC_000005.10	protein-coding	REVIEWED	5	-	74721203	74767370	Reference GRCh38.p12 Primary Assembly
hsa-let-7b_5c	NM_001320468.1	3	1578.5	590.2	0.00987	0.0343	1	2	0.00175	12	1	0	13	244	0	0	255.2	0	0	23	6449	11	23	5931	5943	13	13	0	read	NM_001320468.1	9606	254887	ZDHHC23	DHHC-23|NIDD	zinc finger DHHC-type containing 23	palmitoyltransferase ZDHHC23|zinc finger DHHC domain-containing protein 23	NM_001320468.1	NP_001307397.1	NC_000003.12	protein-coding	VALIDATED	3	+	113947900	113998001	Reference GRCh38.p12 Primary Assembly
hsa-let-7b_5c	NM_001164273.1	2	1185.4	647	0.00464	0.0275	1	1	6.54e-06	5	1	0	23	320	12	0	199	0	0	23	12042	1	23	6211	6233	23	23	11.5	read	NM_001164273.1	9606	23269	MGA	MAD5|MXD5	MGA, MAX dimerization protein	MAX gene-associated protein|MAX dimerization protein 5	NM_001164273.1	NP_001157745.1	NC_000015.10	protein-coding	VALIDATED	15	+	41621224	41769942	Reference GRCh38.p12 Primary Assembly
hsa-let-7b_5c	NM_001001872.3	1	528.2	528.2	0.0208	0.0411	1	1	6.54e-06	12.5	1	0	12	240	0	0	198.2	0	0	23	3226	11	22	396	407	12	12	0	read	NM_001001872.3	9606	145407	ARMH4	C14orf37|UT2|c14_5376	armadillo-like helical domain containing 4	uncharacterized protein C14orf37|upstream of mTORC2	NM_001001872.3	NP_001001872.2	NC_000014.9	protein-coding	VALIDATED	14	-	57993535	58152304	Reference GRCh38.p12 Primary Assembly
hsa-let-7b_5c	NR_130967.1	1	277.1	277.1	0.0648	0.0807	1	1	6.54e-06	10.5	1	0	14	112	0	0	69.1	0	0	23	3366	9	22	2038	2051	14	14	11	read	NR_130967.1	9606	124152	IQCK	-	IQ motif containing K	IQ domain-containing protein K	NR_130967.1	-	NC_000016.10	protein-coding	REVIEWED	16	+	19716455	19858466	Reference GRCh38.p12 Primary Assembly
hsa-let-7b_5c	NR_130643.1	1	576.5	576.5	0.000215	0.00117	1	1	6.54e-06	6.5	1	0	20	248	8	0	200.5	0	0	23	2216	3	22	1658	1677	20	20	0	read	NR_130643.1	9606	140883	ZNF280B	5'OY11.1|D87009.C22.3|SUHW2|ZNF279|ZNF632	zinc finger protein 280B	zinc finger protein 280B|suppressor of hairy wing homolog 2|zinc finger protein 279|zinc finger protein 632	NR_130643.1	-	NC_000022.11	protein-coding	REVIEWED	22	-	22484420	22509186	Reference GRCh38.p12 Primary Assembly
hsa-let-7b_5c	NM_152240.2	1	583.4	583.4	0.011	0.0222	1	7	0.13	9	1	0	21	240	12	0	245.4	0	0	23	9113	2	22	7282	7302	21	21	0	read	NM_152240.2	9606	64393	ZMAT3	PAG608|WIG-1|WIG1	zinc finger matrin-type 3	zinc finger matrin-type protein 3|WIG-1/PAG608 protein|p53 target zinc finger protein|p53-activated gene 608 protein|zinc finger protein WIG1	NM_152240.2	NP_689426.1	NC_000003.12	protein-coding	REVIEWED	3	-	179017222	179071867	Reference GRCh38.p12 Primary Assembly
hsa-let-7b_5c	NM_014382.3	1	698.1	698.1	0.00233	0.0143	1	2	0.00175	6	1	0	23	312	20	0	261.1	0	0	23	4964	1	23	3963	3985	23	23	0	read	NM_014382.3	9606	27032	ATP2C1	ATP2C1A|BCPM|HHD|PMR1|SPCA1|hSPCA1	ATPase secretory pathway Ca2+ transporting 1	calcium-transporting ATPase type 2C member 1|ATP-dependent Ca(2+) pump PMR1|ATPase 2C1|ATPase, Ca(2+)-sequestering|ATPase, Ca++ transporting, type 2C, member 1|HUSSY-28|secretory pathway Ca2+/Mn2+ ATPase 1	NM_014382.3	NP_055197.2	NC_000003.12	protein-coding	REVIEWED	3	+	130850499	131016711	Reference GRCh38.p12 Primary Assembly
hsa-let-7b_5c	NM_001543.4	1	212.6	212.6	0.293	0.316	1	2	0.00175	10	1	0	15	84	-10	0	35.6	0	0	23	8030	6	20	601	615	15	15	12	read	NM_001543.4	9606	3340	NDST1	HSST|MRT46|NST1	N-deacetylase and N-sulfotransferase 1	bifunctional heparan sulfate N-deacetylase/N-sulfotransferase 1|HSNST 1|N-Deacetylase-N-sulfotransferase 1|N-HSST 1|N-deacetylase/N-sulfotransferase (heparan glucosaminyl) 1|N-deacetylase/N-sulfotransferase 1|N-heparan sulfate sulfotransferase 1|NDST-1|[Heparan sulfate]-glucosamine N-sulfotransferase 1|glucosaminyl N-deacetylase/N-sulfotransferase 1|heparan sulfate-N-deacetylase/N-sulfotransferas…	NM_001543.4	NP_001534.1	NC_000005.10	protein-coding	REVIEWED	5	+	150485782	150558210	Reference GRCh38.p12 Primary Assembly
hsa-let-7b_5c	NM_001282937.1	1	530.6	530.6	0.0206	0.0289	1	1	6.54e-06	7	1	1	24	244	20	0	173.6	0	0	23	5174	1	23	2345	2368	23	24	0	read	NM_001282937.1	9606	6491	STIL	MCPH7|SIL	STIL, centriolar assembly protein	SCL-interrupting locus protein|SCL/TAL1 interrupting locus|TAL-1-interrupting locus protein	NM_001282937.1	NP_001269866.1	NC_000001.11	protein-coding	REVIEWED	1	-	47250138	47314786	Reference GRCh38.p12 Primary Assembly
hsa-let-7b_5c	NM_001190801.1	1	562.7	562.7	0.0142	0.0237	1	1	6.54e-06	6.5	1	1	23	252	20	0	200.7	0	0	23	3693	1	23	1492	1513	23	22	0	read	NM_001190801.1	9606	10733	PLK4	MCCRP2|SAK|STK18	polo like kinase 4	serine/threonine-protein kinase PLK4|Snk akin kinase|serine/threonine-protein kinase 18|serine/threonine-protein kinase Sak	NM_001190801.1	NP_001177730.1	NC_000004.12	protein-coding	REVIEWED	4	+	127880860	127899223	Reference GRCh38.p12 Primary Assembly
hsa-let-7b_5c	NM_001184880.1	1	529.9	529.9	0.0208	0.0291	1	1	6.54e-06	9	1	0	20	248	4	0	181.9	0	0	23	9773	3	22	7051	7070	20	20	0	read	NM_001184880.1	9606	57526	PCDH19	EFMR|EIEE9	protocadherin 19	protocadherin-19	NM_001184880.1	NP_001171809.1	NC_000023.11	protein-coding	REVIEWED	X	-	100291643	100410272	Reference GRCh38.p12 Primary Assembly
hsa-let-7b_5c	NM_001160233.1	2	780	576.8	0.012	0.0228	1	1	6.54e-06	8.5	1	0	23	244	8	0	230.8	0	0	23	3778	1	23	952	974	23	23	0	read	NM_001160233.1	9606	476	ATP1A1	-	ATPase Na+/K+ transporting subunit alpha 1	sodium/potassium-transporting ATPase subunit alpha-1|ATPase, Na+/K+ transporting, alpha 1 polypeptide|Na(+)/K(+) ATPase alpha-1 subunit|Na+/K+ ATPase 1|Na, K-ATPase, alpha-A catalytic polypeptide|Na,K-ATPase alpha-1 subunit|Na,K-ATPase catalytic subunit alpha-A protein|sodium pump subunit alpha-1|sodium-potassium ATPase catalytic subunit alpha-1|sodium-potassium-ATPase, alpha 1 polypeptide	NM_001160233.1	NP_001153705.1	NC_000001.11	protein-coding	REVIEWED	1	+	116372985	116410258	Reference GRCh38.p12 Primary Assembly
hsa-let-7b_5c	NM_001130692.1	2	1127.4	622.8	0.00667	0.0195	1	1	6.54e-06	8.5	1	1	21	312	8	0	217.8	0	0	23	4520	4	23	2710	2730	20	21	0	read	NM_001130692.1	9606	5530	PPP3CA	CALN|CALNA|CALNA1|CCN1|CNA1|IECEE|IECEE1|PPP2B	protein phosphatase 3 catalytic subunit alpha	serine/threonine-protein phosphatase 2B catalytic subunit alpha isoform|CAM-PRP catalytic subunit|calcineurin A alpha|calmodulin-dependent calcineurin A subunit alpha isoform|protein phosphatase 2B, catalytic subunit, alpha isoform|protein phosphatase 3 (formerly 2B), catalytic subunit, alpha isoform|protein phosphatase 3 catalytic subunit alpha isozyme	NM_001130692.1	NP_001124164.1	NC_000004.12	protein-coding	VALIDATED	4	-	101023429	101348294	Reference GRCh38.p12 Primary Assembly
hsa-let-7b_5c	NM_001010938.1	1	607.4	607.4	0.00815	0.0198	1	1	6.54e-06	7.5	1	1	19	320	12	0	182.4	0	0	23	4222	5	23	1154	1171	19	18	0	read	NM_001010938.1	9606	10188	TNK2	ACK|ACK-1|ACK1|p21cdc42Hs	tyrosine kinase non receptor 2	activated CDC42 kinase 1|activated Cdc42-associated kinase 1|activated p21cdc42Hs kinase|tyrosine kinase non-receptor protein 2	NM_001010938.1	NP_001010938.1	NC_000003.12	protein-coding	REVIEWED	3	-	195863363	195909008	Reference GRCh38.p12 Primary Assembly
hsa-let-7b_5c	NM_030915.3	1	535.4	535.4	0.018	0.0351	1	1	6.54e-06	9	1	0	21	240	4	0	202.4	0	0	23	2956	2	22	2092	2112	21	21	0	read	NM_030915.3	9606	81606	LBH	-	limb bud and heart development	protein LBH|hLBH|limb bud and heart development homolog	NM_030915.3	NP_112177.2	NC_000002.12	protein-coding	VALIDATED	2	+	30231530	30260032	Reference GRCh38.p12 Primary Assembly
hsa-let-7b_5c	NM_004612.3	2	1124.1	598.1	0.00823	0.0252	1	2	0.00175	7.5	1	1	22	240	12	0	264.1	0	0	23	6516	1	22	5504	5524	22	21	0	read	NM_004612.3	9606	7046	TGFBR1	AAT5|ACVRLK4|ALK-5|ALK5|ESS1|LDS1|LDS1A|LDS2A|MSSE|SKR4|TBR-i|TBRI|TGFR-1|tbetaR-I	transforming growth factor beta receptor 1	TGF-beta receptor type-1|activin A receptor type II-like kinase, 53kDa|activin A receptor type II-like protein kinase of 53kD|activin receptor-like kinase 5|mutant transforming growth factor beta receptor I|serine/threonine-protein kinase receptor R4|transforming growth factor beta receptor I|transforming growth factor-beta receptor type I	NM_004612.3	NP_004603.1	NC_000009.12	protein-coding	REVIEWED	9	+	99104037	99154191	Reference GRCh38.p12 Primary Assembly
hsa-let-7b_5c	NM_002093.3	1	540	540	0.0171	0.0341	1	1	6.54e-06	9	1	0	19	244	16	0	184	0	0	23	7134	5	23	1905	1923	19	19	0	read	NM_002093.3	9606	2932	GSK3B	-	glycogen synthase kinase 3 beta	glycogen synthase kinase-3 beta|GSK-3 beta|GSK3beta isoform|serine/threonine-protein kinase GSK3B	NM_002093.3	NP_002084.2	NC_000003.12	protein-coding	REVIEWED	3	-	119821320	120095822	Reference GRCh38.p12 Primary Assembly
hsa-let-7b_5c	NM_001311313.1	1	97.5	97.5	0.505	0.523	1	1	6.54e-06	7.5	1	0	21	32	-84	0	42.5	0	0	23	3942	1	21	1180	1200	21	21	11	read	NM_001311313.1	9606	2149	F2R	CF2R|HTR|PAR-1|PAR1|TR	coagulation factor II thrombin receptor	proteinase-activated receptor 1|protease-activated receptor 1	NM_001311313.1	NP_001298242.1	NC_000005.10	protein-coding	REVIEWED	5	+	76716042	76735779	Reference GRCh38.p12 Primary Assembly
hsa-let-7b_5c	NM_001282338.1	1	543.6	543.6	0.0163	0.0334	1	1	6.54e-06	10.5	1	0	17	248	12	0	189.6	0	0	23	3723	6	22	569	585	17	17	0	read	NM_001282338.1	9606	5358	PLS3	BMND18|T-plastin	plastin 3	plastin-3|T fimbrin|T plastin	NM_001282338.1	NP_001269267.1	NC_000023.11	protein-coding	REVIEWED	X	+	115560849	115650860	Reference GRCh38.p12 Primary Assembly
hsa-let-7b_5c	NM_001004317.3	2	1070.8	581.3	0.0102	0.027	1	2	0.00175	14.5	1	0	9	240	0	0	261.3	0	0	23	5517	14	22	5231	5239	9	9	0	read	NM_001004317.3	9606	389421	LIN28B	CSDD2	lin-28 homolog B	protein lin-28 homolog B|Lin-28.2|lin-28B	NM_001004317.3	NP_001004317.1	NC_000006.12	protein-coding	REVIEWED	6	+	104936998	105083331	Reference GRCh38.p12 Primary Assembly
hsa-let-7b_5c	NM_024301.4	1	606.3	606.3	0.00055	0.0108	1	2	0.00175	7.5	1	1	21	240	16	0	257.3	0	0	23	3422	3	22	2796	2816	20	21	0	read	NM_024301.4	9606	79147	FKRP	LGMD2I|MDC1C|MDDGA5|MDDGB5|MDDGC5	fukutin related protein	fukutin-related protein	NM_024301.4	NP_077277.1	NC_000019.10	protein-coding	REVIEWED	19	+	46746014	46758574	Reference GRCh38.p12 Primary Assembly
hsa-let-7b_5c	NM_018294.5	1	574.2	574.2	0.00107	0.0137	1	1	6.54e-06	7	1	1	23	312	8	0	167.2	0	0	23	2653	1	23	408	429	23	22	0	read	NM_018294.5	9606	55280	CWF19L1	C19L1|SCAR17|hDrn1	CWF19 like 1, cell cycle control (S. pombe)	CWF19-like protein 1|CWF19-like 1 cell cycle control	NM_018294.5	NP_060764.3	NC_000010.11	protein-coding	REVIEWED	10	-	100232295	100267680	Reference GRCh38.p12 Primary Assembly
hsa-let-7b_5c	NM_014141.5	2	1167.6	671	0.000131	0.00356	1	1	6.54e-06	8.5	1	0	21	240	40	0	300	0	0	23	9894	2	22	5814	5834	21	21	0	read	NM_014141.5	9606	26047	CNTNAP2	AUTS15|CASPR2|CDFE|NRXN4|PTHSL1	contactin associated protein like 2	contactin-associated protein-like 2|cell recognition molecule Caspr2|homolog of Drosophila neurexin IV	NM_014141.5	NP_054860.1	NC_000007.14	protein-coding	REVIEWED	7	+	146116206	148420997	Reference GRCh38.p12 Primary Assembly
hsa-let-7b_5c	NM_007055.3	1	579.7	579.7	0.000955	0.0132	1	1	6.54e-06	12.5	1	0	13	320	0	0	171.7	0	0	23	6652	11	23	5016	5028	13	13	0	read	NM_007055.3	9606	11128	POLR3A	ADDH|HLD7|RPC1|RPC155|hRPC155	RNA polymerase III subunit A	DNA-directed RNA polymerase III subunit RPC1|DNA-directed RNA polymerase III largest subunit|DNA-directed RNA polymerase III subunit A|RNA polymerase III 155 kDa subunit|RNA polymerase III subunit C1|RNA polymerase III subunit C160|RNA polymerase III subunit RPC155-D|polymerase (RNA) III (DNA directed) polypeptide A, 155kDa|polymerase (RNA) III subunit A	NM_007055.3	NP_008986.2	NC_000010.11	protein-coding	REVIEWED	10	-	77975148	78029539	Reference GRCh38.p12 Primary Assembly
hsa-let-7b_5c	NM_001292043.1	3	1158.5	561.2	0.00138	0.0153	1	1	6.54e-06	10	1	0	21	244	12	0	221.2	0	0	23	7136	3	23	6654	6674	21	21	0	read	NM_001292043.1	9606	55209	SETD5	-	SET domain containing 5	SET domain-containing protein 5	NM_001292043.1	NP_001278972.1	NC_000003.12	protein-coding	REVIEWED	3	+	9397699	9478153	Reference GRCh38.p12 Primary Assembly
hsa-let-7b_5c	NR_073603.1	2	1044.5	567.1	0.0238	0.0468	1	1	6.54e-06	8.5	1	0	22	240	4	0	228.1	0	0	23	4563	1	22	1379	1400	22	22	0	read	NR_073603.1	9606	9140	ATG12	APG12|APG12L|FBR93|HAPG12	autophagy related 12	ubiquitin-like protein ATG12|APG12 autophagy 12-like|ATG12 autophagy related 12 homolog|Apg12 (autophagy, yeast) homolog	NR_073603.1	-	NC_000005.10	protein-coding	VALIDATED	5	-	115828195	115841850	Reference GRCh38.p12 Primary Assembly
hsa-let-7b_5c	NR_073143.2	1	655.9	655.9	0.00896	0.0317	1	1	6.54e-06	10.5	1	0	16	312	0	0	249.9	0	0	23	11850	8	23	1670	1685	16	16	0	read	NR_073143.2	9606	5241	PGR	NR3C3|PR	progesterone receptor	progesterone receptor|nuclear receptor subfamily 3 group C member 3	NR_073143.2	-	NC_000011.10	protein-coding	REVIEWED	11	-	101029623	101130680	Reference GRCh38.p12 Primary Assembly
hsa-let-7b_5c	NR_036448.1	1	257.4	257.4	0.263	0.287	1	1	6.54e-06	9	1	0	17	0	116	0	37.4	0	0	23	2102	7	23	717	733	17	17	11	read	NR_036448.1	9606	84062	DTNBP1	BLOC1S8|DBND|HPS7|My031|SDY	dystrobrevin binding protein 1	dysbindin|BLOC-1 subunit 8|Hermansky-Pudlak syndrome 7 protein|biogenesis of lysosomal organelles complex-1, subunit 8|biogenesis of lysosome-related organelles complex 1 subunit 8|dysbindin-1	NR_036448.1	-	NC_000006.12	protein-coding	REVIEWED	6	-	15522800	15663057	Reference GRCh38.p12 Primary Assembly
hsa-let-7b_5c	NR_027303.1	1	527	527	0.0354	0.0529	1	1	6.54e-06	13	1	0	12	240	0	0	203	0	0	23	2855	11	22	2342	2353	12	12	0	read	NR_027303.1	9606	28951	TRIB2	C5FW|GS3955|TRB2	tribbles pseudokinase 2	tribbles homolog 2	NR_027303.1	-	NC_000002.12	protein-coding	REVIEWED	2	+	12716871	12742733	Reference GRCh38.p12 Primary Assembly
hsa-let-7b_5c	NR_026698.1	5	2061.2	546.3	0.0293	0.0501	1	1	6.54e-06	9.5	1	0	22	240	4	0	221.3	0	0	23	7012	1	22	3619	3640	22	22	0	read	NR_026698.1	9606	3836	KPNA1	IPOA5|NPI-1|RCH2|SRP1	karyopherin subunit alpha 1	importin subunit alpha-5|RAG cohort protein 2|SRP1-beta|importin alpha 5|importin subunit alpha-1|importin-alpha-S1|karyopherin alpha 1 (importin alpha 5)|nucleoprotein interactor 1|recombination activating gene cohort 2	NR_026698.1	-	NC_000003.12	protein-coding	REVIEWED	3	-	122421900	122514938	Reference GRCh38.p12 Primary Assembly
hsa-let-7b_5c	NM_018682.3	2	669.6	517.8	0.0386	0.0545	1	3	0.0122	9	1	0	22	244	4	0	180.8	0	0	23	6725	2	23	4841	4862	22	22	0	read	NM_018682.3	9606	55904	KMT2E	HDCMC04P|MLL5|NKp44L	lysine methyltransferase 2E	inactive histone-lysine N-methyltransferase 2E|histone-lysine N-methyltransferase 2E|histone-lysine N-methyltransferase MLL5|inactive lysine N-methyltransferase 2E|lysine (K)-specific methyltransferase 2E|myeloid/lymphoid or mixed-lineage leukemia 5 (trithorax homolog, Drosophila)|myeloid/lymphoid or mixed-lineage leukemia protein 5	NM_018682.3	NP_061152.3	NC_000007.14	protein-coding	REVIEWED	7	+	104940948	105114084	Reference GRCh38.p12 Primary Assembly
hsa-let-7b_5c	NM_015013.3	1	547.6	547.6	0.029	0.0501	1	1	6.54e-06	10.5	1	0	17	312	12	0	132.6	0	0	23	3053	7	23	2359	2375	17	17	0	read	NM_015013.3	9606	23028	KDM1A	AOF2|BHC110|CPRF|KDM1|LSD1	lysine demethylase 1A	lysine-specific histone demethylase 1A|BRAF35-HDAC complex protein BHC110|FAD-binding protein BRAF35-HDAC complex, 110 kDa subunit|amine oxidase (flavin containing) domain 2|flavin-containing amine oxidase domain-containing protein 2|lysine (K)-specific demethylase 1A|lysine-specific histone demethylase 1	NM_015013.3	NP_055828.2	NC_000001.11	protein-coding	REVIEWED	1	+	23019442	23083690	Reference GRCh38.p12 Primary Assembly
hsa-let-7b_5c	NM_005690.4	1	179.5	179.5	0.383	0.404	1	1	6.54e-06	12	1	0	12	32	-10	0	65.5	0	0	23	4504	8	19	1167	1178	12	12	11	read	NM_005690.4	9606	10059	DNM1L	DLP1|DRP1|DVLP|DYMPLE|EMPF|EMPF1|HDYNIV|OPA5	dynamin 1 like	dynamin-1-like protein|Dnm1p/Vps1p-like protein|dynamin family member proline-rich carboxyl-terminal domain less|dynamin-like protein 4|dynamin-like protein IV|dynamin-related protein 1	NM_005690.4	NP_005681.2	NC_000012.12	protein-coding	REVIEWED	12	+	32679199	32745649	Reference GRCh38.p12 Primary Assembly
hsa-let-7b_5c	NM_005477.2	1	172.2	172.2	0.396	0.417	1	1	6.54e-06	7	1	0	18	28	-4	0	31.2	0	0	23	7245	3	20	2209	2226	18	18	12	read	NM_005477.2	9606	10021	HCN4	SSS2	hyperpolarization activated cyclic nucleotide gated potassium channel 4	potassium/sodium hyperpolarization-activated cyclic nucleotide-gated channel 4|hyperpolarization activated cyclic nucleotide-gated cation channel 4	NM_005477.2	NP_005468.1	NC_000015.10	protein-coding	REVIEWED	15	-	73319858	73369263	Reference GRCh38.p12 Primary Assembly
hsa-let-7b_5c	NM_001287503.1	1	329.1	329.1	0.172	0.192	1	1	6.54e-06	8	1	0	19	160	16	0	45.1	0	0	23	5272	5	23	3670	3688	19	19	12	read	NM_001287503.1	9606	6744	ITPRID2	CS-1|CS1|KRAP|SPAG13|SSFA2	ITPR interacting domain containing 2	sperm-specific antigen 2|KRAS-induced actin-interacting protein|cleavage signal-1 protein|ki-ras-induced actin-interacting protein|sperm associated antigen 13|sperm specific antigen 2	NM_001287503.1	NP_001274432.1	NC_000002.12	protein-coding	VALIDATED	2	+	181891715	181930737	Reference GRCh38.p12 Primary Assembly
hsa-let-7b_5c	NM_001287046.1	1	120.1	120.1	0.485	0.502	1	1	6.54e-06	8.5	1	0	16	-12	-10	0	35.1	0	0	23	1763	3	18	976	991	16	16	12	read	NM_001287046.1	9606	56904	SH3GLB2	PP6569|PP9455|RRIG1	SH3 domain containing GRB2 like, endophilin B2	endophilin-B2|SH3 domain-containing GRB2-like protein B2|SH3-containing protein SH3GLB2|SH3-domain GRB2-like endophilin B2|retinoid receptor-induced gene 1	NM_001287046.1	NP_001273975.1	NC_000009.12	protein-coding	VALIDATED	9	-	129007791	129028352	Reference GRCh38.p12 Primary Assembly
hsa-let-7b_5c	NM_001145527.1	1	589.1	589.1	0.0189	0.0427	1	1	6.54e-06	8	1	0	21	320	8	0	159.1	0	0	23	2724	3	23	803	823	21	21	0	read	NM_001145527.1	9606	79813	EHMT1	EHMT1-IT1|EUHMTASE1|Eu-HMTase1|FP13812|GLP|GLP1|KLEFS1|KMT1D	euchromatic histone lysine methyltransferase 1	histone-lysine N-methyltransferase EHMT1|EHMT1 intronic transcript 1|G9a-like protein 1|H3-K9-HMTase 5|euchromatic histone-lysine N-methyltransferase 1|histone H3-K9 methyltransferase 5|histone-lysine N-methyltransferase, H3 lysine-9 specific 5|lysine N-methyltransferase 1D	NM_001145527.1	NP_001138999.1	NC_000009.12	protein-coding	REVIEWED	9	+	137618991	137836126	Reference GRCh38.p12 Primary Assembly
hsa-let-7b_5c	NR_111901.1	1	513.6	513.6	0.00922	0.0115	1	1	6.54e-06	10	1	0	16	252	0	0	162.6	0	0	23	2067	8	23	657	672	16	16	0	read	NR_111901.1	9606	128637	TBC1D20	C20orf140|WARBM4	TBC1 domain family member 20	TBC1 domain family member 20	NR_111901.1	-	NC_000020.11	protein-coding	REVIEWED	20	-	435476	462552	Reference GRCh38.p12 Primary Assembly
hsa-let-7b_5c	NM_032848.2	1	593.3	593.3	0.00135	0.00707	1	1	6.54e-06	10.5	1	0	20	244	4	0	261.3	0	0	23	2053	4	23	515	534	20	20	0	read	NM_032848.2	9606	84934	RITA1	C12orf52|RITA	RBPJ interacting and tubulin associated 1	RBPJ-interacting and tubulin-associated protein 1	NM_032848.2	NP_116237.1	NC_000012.12	protein-coding	VALIDATED	12	+	113185525	113192367	Reference GRCh38.p12 Primary Assembly
hsa-let-7b_5c	NM_012234.6	1	106	106	0.416	0.436	1	2	0.00175	9.5	1	0	17	-52	4	0	54	0	0	23	4678	2	18	3769	3785	17	17	11	read	NM_012234.6	9606	23429	RYBP	AAP1|APAP-1|DEDAF|YEAF1	RING1 and YY1 binding protein	RING1 and YY1-binding protein|DED-associated factor|YY1 and E4TF1 associated factor 1|apoptin-associating protein 1|death effector domain-associated factor|ring1 interactor RYBP	NM_012234.6	NP_036366.3	NC_000003.12	protein-coding	VALIDATED	3	-	72374592	72446622	Reference GRCh38.p12 Primary Assembly
hsa-let-7b_5c	NM_001079817.2	1	642.2	642.2	0.000517	0.00322	1	1	6.54e-06	9	1	0	21	320	16	0	214.2	0	0	23	9339	3	23	6905	6925	21	21	0	read	NM_001079817.2	9606	3643	INSR	CD220|HHF5	insulin receptor	insulin receptor|IR	NM_001079817.2	NP_001073285.1	NC_000019.10	protein-coding	REVIEWED	19	-	7112254	7294404	Reference GRCh38.p12 Primary Assembly
hsa-let-7b_5c	NM_000684.2	1	522	522	0.00476	0.0164	1	1	6.54e-06	9	1	0	22	248	4	0	182	0	0	23	2862	1	22	2210	2231	22	22	0	read	NM_000684.2	9606	153	ADRB1	ADRB1R|B1AR|BETA1AR|RHR	adrenoceptor beta 1	beta-1 adrenergic receptor|adrenergic, beta-1-, receptor|beta-1 adrenoceptor|beta-1 adrenoreceptor	NM_000684.2	NP_000675.1	NC_000010.11	protein-coding	REVIEWED	10	+	114044046	114046907	Reference GRCh38.p12 Primary Assembly
hsa-let-7b_5c	NM_032221.4	1	515.8	515.8	0.0251	0.0358	1	2	0.00175	9.5	1	0	21	240	4	0	185.8	0	0	23	10826	2	22	2616	2636	21	21	0	read	NM_032221.4	9606	84181	CHD6	CHD-6|CHD5|RIGB	chromodomain helicase DNA binding protein 6	chromodomain-helicase-DNA-binding protein 6|ATP-dependent helicase CHD6|helicase C-terminal domain- and SNF2 N-terminal domain-containing protein|radiation-induced gene B protein	NM_032221.4	NP_115597.3	NC_000020.11	protein-coding	REVIEWED	20	-	41402100	41618493	Reference GRCh38.p12 Primary Assembly
hsa-let-7b_5c	NM_002017.4	1	598.3	598.3	0.00928	0.0247	1	1	6.54e-06	6.5	1	1	22	312	16	0	174.3	0	0	23	3995	2	23	907	927	22	21	0	read	NM_002017.4	9606	2313	FLI1	BDPLT21|EWSR2|SIC-1	Fli-1 proto-oncogene, ETS transcription factor	Friend leukemia integration 1 transcription factor|Ewing sarcoma breakpoint region 2|Friend leukemia virus integration 1|transcription factor ERGB	NM_002017.4	NP_002008.2	NC_000011.10	protein-coding	REVIEWED	11	+	128685262	128813266	Reference GRCh38.p12 Primary Assembly
hsa-let-7b_5c	NM_001256461.1	1	217.4	217.4	0.299	0.313	1	1	6.54e-06	8	1	0	19	84	-4	0	35.4	0	0	23	6843	2	20	775	793	19	19	11	read	NM_001256461.1	9606	6558	SLC12A2	BSC|BSC2|NKCC1|PPP1R141	solute carrier family 12 member 2	solute carrier family 12 member 2|basolateral Na-K-Cl symporter|bumetanide-sensitive sodium-(potassium)-chloride cotransporter 1|protein phosphatase 1, regulatory subunit 141|solute carrier family 12 (sodium/potassium/chloride transporter), member 2|solute carrier family 12 (sodium/potassium/chloride transporters), member 2	NM_001256461.1	NP_001243390.1	NC_000005.10	protein-coding	REVIEWED	5	+	128083790	128189687	Reference GRCh38.p12 Primary Assembly
hsa-let-7b_5c	NM_145117.4	2	1010.9	526.3	0.0222	0.0373	1	1	6.54e-06	10.5	1	0	17	320	4	0	106.3	0	0	23	11011	7	23	2322	2338	17	17	0	read	NM_145117.4	9606	89797	NAV2	HELAD1|POMFIL2|RAINB1|STEERIN2|UNC53H2	neuron navigator 2	neuron navigator 2|helicase, APC down-regulated 1|pore membrane and/or filament-interacting-like protein 2|retinoic acid inducible gene in neuroblastoma 1|steerin-2|unc-53 homolog 2	NM_145117.4	NP_660093.2	NC_000011.10	protein-coding	REVIEWED	11	+	19345199	20121600	Reference GRCh38.p12 Primary Assembly
hsa-let-7b_5c	NM_018979.3	3	838	518.1	0.0243	0.0378	1	1	6.54e-06	11.5	1	0	15	244	0	0	187.1	0	0	23	10461	9	23	6300	6314	15	15	0	read	NM_018979.3	9606	65125	WNK1	HSAN2|HSN2|KDP|PPP1R167|PRKWNK1|PSK|p65	WNK lysine deficient protein kinase 1	serine/threonine-protein kinase WNK1|WNK lysine deficient protein kinase 1 isoform|erythrocyte 65 kDa protein|prostate-derived sterile 20-like kinase|protein kinase with no lysine 1|protein phosphatase 1, regulatory subunit 167|serine/threonine-protein kinase WNK1 1|serine/threonine-protein kinase WNK1 2	NM_018979.3	NP_061852.3	NC_000012.12	protein-coding	REVIEWED	12	+	752592	911451	Reference GRCh38.p12 Primary Assembly
hsa-let-7b_5c	NM_018136.4	1	214.7	214.7	0.302	0.321	1	6	0.0949	11	1	0	13	84	-10	0	42.7	0	0	23	10906	8	20	984	996	13	13	12	read	NM_018136.4	9606	259266	ASPM	ASP|Calmbp1|MCPH5	abnormal spindle microtubule assembly	abnormal spindle-like microcephaly-associated protein|asp (abnormal spindle) homolog, microcephaly associated	NM_018136.4	NP_060606.3	NC_000001.11	protein-coding	REVIEWED	1	-	197084126	197146693	Reference GRCh38.p12 Primary Assembly
hsa-let-7b_5c	NM_014454.2	1	559	559	0.0151	0.0346	1	1	6.54e-06	10	1	0	19	240	8	0	226	0	0	23	3212	4	22	1788	1806	19	19	0	read	NM_014454.2	9606	27244	SESN1	PA26|SEST1	sestrin 1	sestrin-1|p53 activated gene 26|p53 regulated PA26 nuclear protein	NM_014454.2	NP_055269.1	NC_000006.12	protein-coding	REVIEWED	6	-	108986436	109094504	Reference GRCh38.p12 Primary Assembly
hsa-let-7b_5c	NM_013433.4	1	516.4	516.4	0.0248	0.038	1	1	6.54e-06	14	1	0	9	320	0	0	110.4	0	0	23	4905	15	23	1713	1721	9	9	0	read	NM_013433.4	9606	30000	TNPO2	IPO3|KPNB2B|TRN2	transportin 2	transportin-2|importin 3|karyopherin beta 2b, transportin|karyopherin beta-2b|transportin 2 (importin 3, karyopherin beta 2b)	NM_013433.4	NP_038461.2	NC_000019.10	protein-coding	VALIDATED	19	-	12699193	12723995	Reference GRCh38.p12 Primary Assembly
hsa-let-7b_5c	NM_006003.2	1	545	545	0.0178	0.0352	1	1	6.54e-06	10	1	0	21	244	4	0	211	0	0	23	1224	3	23	966	986	21	21	0	read	NM_006003.2	9606	7386	UQCRFS1	RIP1|RIS1|RISP|UQCR5	ubiquinol-cytochrome c reductase, Rieske iron-sulfur polypeptide 1	cytochrome b-c1 complex subunit Rieske, mitochondrial|Rieske iron-sulfur protein|Rieske protein UQCRFS1|complex III subunit 5|cytochrome b-c1 complex subunit 5|ubiquinol-cytochrome c reductase iron-sulfur subunit	NM_006003.2	NP_005994.2	NC_000019.10	protein-coding	VALIDATED	19	-	29207259	29213228	Reference GRCh38.p12 Primary Assembly
hsa-let-7b_5c	NM_001440.3	1	522.2	522.2	0.0232	0.0373	1	6	0.0949	10	1	0	17	240	8	0	179.2	0	0	23	6351	6	22	894	910	17	17	0	read	NM_001440.3	9606	2137	EXTL3	BOTV|EXTL1L|EXTR1|ISDNA|REGR|RPR	exostosin like glycosyltransferase 3	exostosin-like 3|EXT-related 1|exostoses (multiple)-like 3|exostosin tumor-like 3|glucuronyl-galactosyl-proteoglycan 4-alpha-N-acetylglucosaminyltransferase|hereditary multiple exostoses gene isolog|putative tumor suppressor protein EXTL3|reg receptor	NM_001440.3	NP_001431.1	NC_000008.11	protein-coding	REVIEWED	8	+	28607735	28753689	Reference GRCh38.p12 Primary Assembly
hsa-let-7b_5c	NM_001304537.1	1	142.8	142.8	0.431	0.448	1	1	6.54e-06	9	1	0	17	-32	16	0	54.8	0	0	23	6364	3	19	5199	5215	17	17	11	read	NM_001304537.1	9606	2043	EPHA4	EK8|HEK8|SEK|TYRO1	EPH receptor A4	ephrin type-A receptor 4|EPH-like kinase 8|TYRO1 protein tyrosine kinase|receptor protein-tyrosine kinase HEK8|tyrosine-protein kinase TYRO1|tyrosine-protein kinase receptor SEK	NM_001304537.1	NP_001291466.1	NC_000002.12	protein-coding	REVIEWED	2	-	221418026	221574201	Reference GRCh38.p12 Primary Assembly
hsa-let-7b_5c	NM_001300824.1	1	528.9	528.9	0.0215	0.037	1	1	6.54e-06	11	1	0	16	248	0	0	193.9	0	0	23	5170	7	22	1916	1931	16	16	0	read	NM_001300824.1	9606	11107	PRDM5	BCS2|PFM2	PR/SET domain 5	PR domain zinc finger protein 5|PR domain 5|PR domain containing 5	NM_001300824.1	NP_001287753.1	NC_000004.12	protein-coding	REVIEWED	4	-	120684905	120922865	Reference GRCh38.p12 Primary Assembly
hsa-let-7b_5c	NM_001287491.1	2	1169.4	607.5	0.00819	0.0345	1	1	6.54e-06	10.5	1	0	21	240	0	0	289.5	0	0	23	11405	2	22	9951	9971	21	21	0	read	NM_001287491.1	9606	200424	TET3	hCG_40738	tet methylcytosine dioxygenase 3	methylcytosine dioxygenase TET3|probable methylcytosine dioxygenase TET3|putative methylcytosine dioxygenase|tet oncogene family member 3	NM_001287491.1	NP_001274420.1	NC_000002.12	protein-coding	VALIDATED	2	+	73982035	74135393	Reference GRCh38.p12 Primary Assembly
hsa-let-7b_5c	NM_001252231.1	1	124.8	124.8	0.466	0.48	1	1	6.54e-06	8	1	0	19	-32	4	0	49.8	0	0	23	2760	1	19	1111	1129	19	19	11	read	NM_001252231.1	9606	10802	SEC24A	-	SEC24 homolog A, COPII coat complex component	protein transport protein Sec24A|SEC24 family, member A|SEC24 related gene family, member A|SEC24-related protein A	NM_001252231.1	NP_001239160.1	NC_000005.10	protein-coding	REVIEWED	5	+	134647756	134727910	Reference GRCh38.p12 Primary Assembly
hsa-let-7b_5c	NM_001195278.1	2	1016.2	526.7	0.0221	0.0372	1	1	6.54e-06	11	1	0	16	240	0	0	199.7	0	0	23	10558	7	22	6167	6182	16	16	0	read	NM_001195278.1	9606	100507421	TMEM178B	-	transmembrane protein 178B	transmembrane protein 178B	NM_001195278.1	NP_001182207.1	NC_000007.14	protein-coding	VALIDATED	7	+	141073401	141511337	Reference GRCh38.p12 Primary Assembly
hsa-let-7b_5c	NM_001190702.1	1	172.1	172.1	0.377	0.395	1	1	6.54e-06	10.5	1	0	15	24	-10	0	63.1	0	0	23	1290	8	22	590	604	15	15	11	pseudo	NM_001190702.1	9606	100463486	MTRNR2L8	HN8	MT-RNR2 like 8	humanin-like 8|MTRNR2-like 8|humanin-like protein 8	NM_001190702.1	NP_001177631.1	NC_000011.10	protein-coding	VALIDATED	11	-	10507886	10509175	Reference GRCh38.p12 Primary Assembly
hsa-let-7b_5c	NM_001139468.1	1	582	582	0.0114	0.0345	1	1	6.54e-06	11.5	1	0	14	312	0	0	182	0	0	23	5586	10	23	6	19	14	14	0	read	NM_001139468.1	9606	6907	TBL1X	EBI|SMAP55|TBL1	transducin beta like 1 X-linked	F-box-like/WD repeat-containing protein TBL1X|transducin beta like 1X-linked|transducin beta-like protein 1X|transducin-beta-like protein 1, X-linked	NM_001139468.1	NP_001132940.1	NC_000023.11	protein-coding	REVIEWED	X	+	9463294	9719739	Reference GRCh38.p12 Primary Assembly
hsa-let-7b_5c	NM_001009984.2	1	552.1	552.1	0.0164	0.0346	1	1	6.54e-06	14.5	1	0	9	240	0	0	232.1	0	0	23	6919	14	22	5677	5685	9	9	0	read	NM_001009984.2	9606	25943	C20orf194	-	chromosome 20 open reading frame 194	uncharacterized protein C20orf194	NM_001009984.2	NP_001009984.1	NC_000020.11	protein-coding	VALIDATED	20	-	3249301	3407661	Reference GRCh38.p12 Primary Assembly
hsa-let-7b_5c	NM_182569.3	1	632.8	632.8	0.00266	0.0127	1	1	6.54e-06	10.5	1	0	17	240	4	0	299.8	0	0	23	3296	6	22	1193	1209	17	17	0	read	NM_182569.3	9606	284161	GDPD1	GDE4	glycerophosphodiester phosphodiesterase domain containing 1	lysophospholipase D GDPD1|glycerophosphodiester phosphodiesterase 4|glycerophosphodiester phosphodiesterase domain-containing protein 1	NM_182569.3	NP_872375.2	NC_000017.11	protein-coding	REVIEWED	17	+	59220466	59275969	Reference GRCh38.p12 Primary Assembly
hsa-let-7b_5c	NM_006020.2	1	712.7	712.7	0.0007	0.00806	1	2	0.00175	9	1	0	22	312	4	0	305.7	0	0	23	2585	2	23	1506	1527	22	22	0	read	NM_006020.2	9606	8846	ALKBH1	ABH|ABH1|ALKBH|alkB|hABH	alkB homolog 1, histone H2A dioxygenase	nucleic acid dioxygenase ALKBH1|DNA 6mA demethylase|DNA N6-methyl adenine demethylase|DNA demethylase ALKBH1|DNA lyase ABH1|DNA oxidative demethylase ALKBH1|alkB, alkylation repair homolog 1|alkylated DNA repair protein alkB homolog 1|alkylation repair, alkB homolog|alpha-ketoglutarate-dependent dioxygenase ABH1|tRNA N1-methyl adenine demethylase	NM_006020.2	NP_006011.2	NC_000014.9	protein-coding	REVIEWED	14	-	77672403	77708037	Reference GRCh38.p12 Primary Assembly
hsa-let-7b_5c	NM_002657.3	1	556.5	556.5	0.00824	0.0179	1	1	6.54e-06	8.5	1	0	22	244	8	0	207.5	0	0	23	5656	2	23	2283	2304	22	22	0	read	NM_002657.3	9606	5326	PLAGL2	ZNF900	PLAG1 like zinc finger 2	zinc finger protein PLAGL2|C2H2-type zinc finger protein|pleiomorphic adenoma gene-like 2|pleiomorphic adenoma-like protein 2	NM_002657.3	NP_002648.1	NC_000020.11	protein-coding	REVIEWED	20	-	32192503	32207742	Reference GRCh38.p12 Primary Assembly
hsa-let-7b_5c	NM_003482.3	1	548.3	548.3	0.0016	0.00679	1	7	0.13	8.5	1	0	20	248	16	0	183.3	0	0	23	19432	3	22	17276	17295	20	20	0	read	NM_003482.3	9606	8085	KMT2D	AAD10|ALR|CAGL114|KABUK1|KMS|MLL2|MLL4|TNRC21	lysine methyltransferase 2D	histone-lysine N-methyltransferase 2D|ALL1-related protein|Kabuki make-up syndrome|Kabuki mental retardation syndrome|histone-lysine N-methyltransferase MLL2|lysine (K)-specific methyltransferase 2D|lysine N-methyltransferase 2D|myeloid/lymphoid or mixed-lineage leukemia 2|trinucleotide repeat containing 21|truncated lysine methyltransferase 2D	NM_003482.3	NP_003473.3	NC_000012.12	protein-coding	REVIEWED	12	-	49018974	49060883	Reference GRCh38.p12 Primary Assembly
hsa-let-7b_5c	NM_001322418.1	2	1063.3	542.1	0.00181	0.00729	1	1	6.54e-06	10	1	0	21	244	8	0	205.1	0	0	23	3425	3	23	882	902	21	21	0	read	NM_001322418.1	9606	25957	PNISR	C6orf111|HSPC306|SFRS18|SRrp130|bA98I9.2	PNN interacting serine and arginine rich protein	arginine/serine-rich protein PNISR|PNN-interacting serine/arginine-rich protein|SR-related protein|SR-rich protein|serine-arginine-rich-splicing regulatory protein 130|splicing factor, arginine/serine-rich 130|splicing factor, arginine/serine-rich 18	NM_001322418.1	NP_001309347.1	NC_000006.12	protein-coding	VALIDATED	6	-	99398050	99426305	Reference GRCh38.p12 Primary Assembly
hsa-let-7b_5c	NM_001320261.1	2	1090.6	560.8	0.0162	0.0344	1	1	6.54e-06	6.5	1	1	22	240	28	0	203.8	0	0	23	5796	1	22	4971	4991	22	21	0	read	NM_001320261.1	9606	113444	SMIM12	C1orf212	small integral membrane protein 12	small integral membrane protein 12|UPF0767 protein C1orf212|alternative protein C1orf212	NM_001320261.1	NP_001307190.1	NC_000001.11	protein-coding	VALIDATED	1	-	34850361	34859815	Reference GRCh38.p12 Primary Assembly
hsa-let-7b_5c	NM_001305841.1	1	522.3	522.3	0.0252	0.0381	1	1	6.54e-06	11.5	1	0	15	240	0	0	191.3	0	0	23	1234	8	22	563	577	15	15	0	read	NM_001305841.1	9606	79921	TCEAL4	NPD017|WEX7	transcription elongation factor A like 4	transcription elongation factor A protein-like 4|TCEA-like protein 4|transcription elongation factor A (SII)-like 4|transcription elongation factor S-II protein-like 4	NM_001305841.1	NP_001292770.1	NC_000023.11	protein-coding	REVIEWED	X	+	103576230	103587735	Reference GRCh38.p12 Primary Assembly
hsa-let-7b_5c	NM_001278244.1	1	592.5	592.5	0.011	0.0314	1	1	6.54e-06	13	1	0	11	320	0	0	185.5	0	0	23	5329	13	23	314	324	11	11	0	read	NM_001278244.1	9606	7763	ZFAND5	ZA20D2|ZFAND5A|ZNF216	zinc finger AN1-type containing 5	AN1-type zinc finger protein 5|zinc finger A20 domain-containing protein 2|zinc finger protein 216|zinc finger, A20 domain containing 2|zinc finger, AN1-type domain 5	NM_001278244.1	NP_001265173.1	NC_000009.12	protein-coding	VALIDATED	9	-	72351424	72365246	Reference GRCh38.p12 Primary Assembly
hsa-let-7b_5c	NM_000938.2	1	147.3	147.3	0.434	0.457	1	1	6.54e-06	9	1	0	18	-16	16	0	45.3	0	0	23	4062	4	21	815	832	18	18	12	read	NM_000938.2	9606	5431	POLR2B	POL2RB|RPB2|hRPB140	RNA polymerase II subunit B	DNA-directed RNA polymerase II subunit RPB2|DNA-directed RNA polymerase II 140 kDa polypeptide|DNA-directed RNA polymerase II subunit B|RNA polymerase II second largest subunit|RNA polymerase II subunit 2|RNA polymerase II subunit B2|polymerase (RNA) II (DNA directed) polypeptide B, 140kDa|polymerase (RNA) II subunit B	NM_000938.2	NP_000929.1	NC_000004.12	protein-coding	REVIEWED	4	+	56978639	57031161	Reference GRCh38.p12 Primary Assembly
hsa-let-7b_5c	NM_018275.4	1	497.4	497.4	0.0216	0.0289	1	1	6.54e-06	7.5	1	0	20	320	12	0	54.4	0	0	23	2585	4	23	600	619	20	20	12.5	read	NM_018275.4	9606	55262	C7orf43	-	chromosome 7 open reading frame 43	uncharacterized protein C7orf43	NM_018275.4	NP_060745.3	NC_000007.14	protein-coding	VALIDATED	7	-	100154419	100158720	Reference GRCh38.p12 Primary Assembly
hsa-let-7b_5c	NM_016076.4	1	296.6	296.6	0.155	0.171	1	2	0.00175	6.5	1	1	22	32	116	0	50.6	0	0	23	4109	1	21	3790	3811	21	22	11	read	NM_016076.4	9606	51029	DESI2	C1orf121|CGI-146|DESI|DESI1|DeSI-2|FAM152A|PNAS-4|PPPDE1	desumoylating isopeptidase 2	deubiquitinase DESI2|desumoylating isopeptidase 2|PPPDE peptidase domain-containing protein 1|desumoylating isopeptidase 1|family with sequence similarity 152, member A	NM_016076.4	NP_057160.2	NC_000001.11	protein-coding	VALIDATED	1	+	244652759	244709033	Reference GRCh38.p12 Primary Assembly
hsa-let-7b_5c	NM_006820.3	1	610.2	610.2	0.00486	0.0131	1	1	6.54e-06	7.5	1	0	22	248	28	0	234.2	0	0	23	5910	1	22	4671	4692	22	22	0	read	NM_006820.3	9606	10964	IFI44L	C1orf29|GS3686	interferon induced protein 44 like	interferon-induced protein 44-like	NM_006820.3	NP_006811.2	NC_000001.11	protein-coding	VALIDATED	1	+	78620381	78646144	Reference GRCh38.p12 Primary Assembly
hsa-let-7b_5c	NM_006484.2	1	167.8	167.8	0.355	0.377	1	1	6.54e-06	12	1	0	12	48	-10	0	33.8	0	0	23	2504	12	23	394	405	12	12	11	read	NM_006484.2	9606	9149	DYRK1B	AOMS3|MIRK	dual specificity tyrosine phosphorylation regulated kinase 1B	dual specificity tyrosine-phosphorylation-regulated kinase 1B|dual specificity tyrosine-(Y)-phosphorylation regulated kinase 1B|minibrain-related kinase|mirk protein kinase	NM_006484.2	NP_006475.1	NC_000019.10	protein-coding	REVIEWED	19	-	39825346	39834232	Reference GRCh38.p12 Primary Assembly
hsa-let-7b_5c	NM_001297778.1	1	549.9	549.9	0.0112	0.0189	1	1	6.54e-06	5	1	2	22	252	40	0	170.9	0	0	23	3796	2	23	217	236	22	20	0	read	NM_001297778.1	9606	64802	NMNAT1	LCA9|NMNAT|PNAT1	nicotinamide nucleotide adenylyltransferase 1	nicotinamide/nicotinic acid mononucleotide adenylyltransferase 1|NMN adenylyltransferase 1|NMN/NaMN adenylyltransferase 1|NaMN adenylyltransferase 1|nicotinamide mononucleotide adenylyltransferase 1|nicotinate-nucleotide adenylyltransferase 1|pyridine nucleotide adenylyltransferase 1	NM_001297778.1	NP_001284707.1	NC_000001.11	protein-coding	REVIEWED	1	+	9942922	9996883	Reference GRCh38.p12 Primary Assembly
hsa-let-7b_5c	NM_001290259.1	3	1243.8	595.3	0.00601	0.0142	1	1	6.54e-06	10.5	1	0	17	244	12	0	248.3	0	0	23	8501	7	23	4307	4323	17	17	0	read	NM_001290259.1	9606	23469	PHF3	-	PHD finger protein 3	PHD finger protein 3	NM_001290259.1	NP_001277188.1	NC_000006.12	protein-coding	REVIEWED	6	+	63635801	63715521	Reference GRCh38.p12 Primary Assembly
hsa-let-7b_5c	NM_001286505.1	1	632	632	0.00352	0.0114	1	1	6.54e-06	14.5	1	0	9	312	0	0	238	0	0	23	4987	15	23	1745	1753	9	9	0	read	NM_001286505.1	9606	10808	HSPH1	HSP105|HSP105A|HSP105B|NY-CO-25	heat shock protein family H (Hsp110) member 1	heat shock protein 105 kDa|antigen NY-CO-25|heat shock 105kDa/110kDa protein 1	NM_001286505.1	NP_001273434.1	NC_000013.11	protein-coding	REVIEWED	13	-	31134973	31162387	Reference GRCh38.p12 Primary Assembly
hsa-let-7b_5c	NM_033140.3	1	669.3	669.3	0.00255	0.00968	1	1	6.54e-06	6.5	1	0	23	312	20	0	233.3	0	0	23	4213	1	23	3345	3367	23	23	0	read	NM_033140.3	9606	800	CALD1	CDM|H-CAD|HCAD|L-CAD|LCAD|NAG22	caldesmon 1	caldesmon|testis secretory sperm-binding protein Li 227n	NM_033140.3	NP_149131.1	NC_000007.14	protein-coding	REVIEWED	7	+	134779412	134970728	Reference GRCh38.p12 Primary Assembly
hsa-let-7b_5c	NM_019592.6	1	142.8	142.8	0.379	0.401	1	1	6.54e-06	8.5	1	0	20	80	-88	0	50.8	0	0	23	3972	3	22	3644	3663	20	20	11	read	NM_019592.6	9606	56254	RNF20	BRE1|BRE1A|hBRE1	ring finger protein 20	E3 ubiquitin-protein ligase BRE1A|BRE1 E3 ubiquitin ligase homolog|RING-type E3 ubiquitin transferase BRE1A|homolog of S. cerevisiae BRE1	NM_019592.6	NP_062538.5	NC_000009.12	protein-coding	REVIEWED	9	+	101533848	101563343	Reference GRCh38.p12 Primary Assembly
hsa-let-7b_5c	NM_016195.3	1	288.7	288.7	0.159	0.177	1	1	6.54e-06	11	1	0	13	128	0	0	62.7	0	0	23	6339	11	23	5649	5661	13	13	12	read	NM_016195.3	9606	9585	KIF20B	CT90|KRMP1|MPHOSPH1|MPP-1|MPP1	kinesin family member 20B	kinesin-like protein KIF20B|M-phase phosphoprotein 1|cancer/testis antigen 90|kinesin-related motor interacting with PIN1|mitotic kinesin-like protein|mitotic kinesin-related protein	NM_016195.3	NP_057279.2	NC_000010.11	protein-coding	VALIDATED	10	+	89701589	89774942	Reference GRCh38.p12 Primary Assembly
hsa-let-7b_5c	NM_015289.3	1	610.7	610.7	0.00582	0.0148	1	1	6.54e-06	10	1	0	18	312	4	0	199.7	0	0	23	4873	6	23	991	1008	18	18	0	read	NM_015289.3	9606	23339	VPS39	TLP|VAM6|hVam6p	VPS39, HOPS complex subunit	vam6/Vps39-like protein|TRAP1-like protein|vacuolar protein sorting 39 homolog	NM_015289.3	NP_056104.2	NC_000015.10	protein-coding	REVIEWED	15	-	42158700	42208330	Reference GRCh38.p12 Primary Assembly
hsa-let-7b_5c	NM_014727.2	1	559.6	559.6	0.0113	0.021	1	1	6.54e-06	8.5	1	0	19	320	16	0	118.6	0	0	23	8490	5	23	5821	5839	19	19	0	read	NM_014727.2	9606	9757	KMT2B	CXXC10|DYT28|HRX2|MLL1B|MLL2|MLL4|TRX2|WBP-7|WBP7	lysine methyltransferase 2B	histone-lysine N-methyltransferase 2B|WW domain binding protein 7|histone-lysine N-methyltransferase MLL4|lysine (K)-specific methyltransferase 2B|mixed lineage leukemia gene homolog 2|myeloid/lymphoid or mixed-lineage leukemia (trithorax homolog, Drosophila) 4|myeloid/lymphoid or mixed-lineage leukemia protein 4|trithorax homologue 2	NM_014727.2	NP_055542.1	NC_000019.10	protein-coding	REVIEWED	19	+	35717817	35738879	Reference GRCh38.p12 Primary Assembly
hsa-let-7b_5c	NM_001300905.1	2	596.9	325	0.121	0.136	1	1	6.54e-06	7	1	0	21	160	24	0	29	0	0	23	8943	3	23	247	267	21	21	13	read	NM_001300905.1	9606	11176	BAZ2A	TIP5|WALp3	bromodomain adjacent to zinc finger domain 2A	bromodomain adjacent to zinc finger domain protein 2A|TTF-I interacting peptide 5|TTF-I-interacting protein 5|transcription termination factor I-interacting protein 5	NM_001300905.1	NP_001287834.1	NC_000012.12	protein-coding	VALIDATED	12	-	56595595	56636815	Reference GRCh38.p12 Primary Assembly
hsa-let-7b_5c	NM_173686.2	1	544.2	544.2	0.00279	0.0109	1	1	6.54e-06	9	1	1	20	248	12	0	196.2	0	0	23	2038	4	22	1965	1984	19	20	0	read	NM_173686.2	9606	541565	C8orf58	-	chromosome 8 open reading frame 58	uncharacterized protein C8orf58	NM_173686.2	NP_775957.2	NC_000008.11	protein-coding	VALIDATED	8	+	22599600	22604149	Reference GRCh38.p12 Primary Assembly
hsa-let-7b_5c	NM_020918.5	1	543.8	543.8	0.00281	0.0109	1	1	6.54e-06	10.5	1	0	16	248	0	0	201.8	0	0	23	6402	7	22	2630	2645	16	16	0	read	NM_020918.5	9606	57678	GPAM	GPAT|GPAT1	glycerol-3-phosphate acyltransferase, mitochondrial	glycerol-3-phosphate acyltransferase 1, mitochondrial|GPAT-1	NM_020918.5	NP_065969.3	NC_000010.11	protein-coding	REVIEWED	10	-	112149863	112216305	Reference GRCh38.p12 Primary Assembly
hsa-let-7b_5c	NM_018844.3	1	655.9	655.9	0.000317	0.00407	1	1	6.54e-06	5.5	1	1	22	240	16	0	306.9	0	0	23	6034	1	22	1912	1932	22	21	0	read	NM_018844.3	9606	55973	BCAP29	BAP29	B cell receptor associated protein 29	B-cell receptor-associated protein 29|BCR-associated protein 29	NM_018844.3	NP_061332.2	NC_000007.14	protein-coding	VALIDATED	7	+	107579976	107623316	Reference GRCh38.p12 Primary Assembly
hsa-let-7b_5c	NM_014914.4	1	603.4	603.4	0.000925	0.00667	1	1	6.54e-06	9.5	1	0	18	240	4	0	263.4	0	0	23	10709	5	22	10391	10408	18	18	11	read	NM_014914.4	9606	116987	AGAP1	AGAP-1|CENTG2|GGAP1|cnt-g2	ArfGAP with GTPase domain, ankyrin repeat and PH domain 1	arf-GAP with GTPase, ANK repeat and PH domain-containing protein 1|Arf GAP with GTP-binding protein-like, ANK repeat and PH domains 1|GTP-binding and GTPase-activating protein 1|centaurin, gamma 2	NM_014914.4	NP_055729.2	NC_000002.12	protein-coding	REVIEWED	2	+	235494088	236131799	Reference GRCh38.p12 Primary Assembly
hsa-let-7b_5c	NM_001243254.1	1	562.8	562.8	0.002	0.00965	1	1	6.54e-06	15	1	0	8	312	0	0	170.8	0	0	23	4945	16	23	2771	2778	8	8	0	read	NM_001243254.1	9606	23258	DENND5A	EIEE49|RAB6IP1	DENN domain containing 5A	DENN domain-containing protein 5A|DENN/MADD domain containing 5A|RAB6 interacting protein 1|rab6-interacting protein 1	NM_001243254.1	NP_001230183.1	NC_000011.10	protein-coding	REVIEWED	11	-	9138824	9265325	Reference GRCh38.p12 Primary Assembly
hsa-let-7b_5c	NM_001184889.1	1	562.9	562.9	0.00199	0.00965	1	3	0.0122	14.5	1	0	10	244	0	0	239.9	0	0	23	3477	14	23	2125	2134	10	10	0	read	NM_001184889.1	9606	81614	NIPA2	SLC57A2	NIPA magnesium transporter 2	magnesium transporter NIPA2|non imprinted in Prader-Willi/Angelman syndrome 2|non-imprinted in Prader-Willi/Angelman syndrome region protein 2	NM_001184889.1	NP_001171818.1	NC_000015.10	protein-coding	REVIEWED	15	+	22838640	22868383	Reference GRCh38.p12 Primary Assembly
hsa-let-7b_5c	NM_032486.3	1	517.7	517.7	0.0688	0.0789	1	1	6.54e-06	8.5	1	0	22	244	16	0	163.7	0	0	23	7329	2	23	4750	4771	22	22	0	read	NM_032486.3	9606	84516	DCTN5	-	dynactin subunit 5	dynactin subunit 5|dynactin 4|dynactin 5 (p25)|dynactin subunit p25	NM_032486.3	NP_115875.1	NC_000016.10	protein-coding	REVIEWED	16	+	23641365	23676206	Reference GRCh38.p12 Primary Assembly
hsa-let-7b_5c	NM_032139.2	1	525.6	525.6	0.0647	0.075	1	1	6.54e-06	9	1	0	23	244	8	0	192.6	0	0	23	4461	1	23	2560	2582	23	23	0	read	NM_032139.2	9606	84079	ANKRD27	PP12899|VARP	ankyrin repeat domain 27	ankyrin repeat domain-containing protein 27|VPS9 domain-containing protein|VPS9-ankyrin-repeat protein|Vps9 domain and ankyrin-repeat-containing protein|ankyrin repeat domain 27 (VPS9 domain)	NM_032139.2	NP_115515.2	NC_000019.10	protein-coding	VALIDATED	19	-	32597000	32675214	Reference GRCh38.p12 Primary Assembly
hsa-let-7b_5c	NM_024782.2	1	549.1	549.1	0.0536	0.0648	1	1	6.54e-06	8.5	1	0	21	240	20	0	194.1	0	0	23	2119	2	22	849	869	21	21	0	read	NM_024782.2	9606	79840	NHEJ1	XLF	non-homologous end joining factor 1	non-homologous end-joining factor 1|XRCC4-like factor|nonhomologous end-joining factor 1|protein cernunnos	NM_024782.2	NP_079058.1	NC_000002.12	protein-coding	REVIEWED	2	-	219075323	219160864	Reference GRCh38.p12 Primary Assembly
hsa-let-7b_5c	NM_006713.3	2	778.1	546	0.055	0.0661	1	2	0.00175	8.5	1	0	22	248	8	0	200	0	0	23	3522	1	22	3030	3051	22	22	0	read	NM_006713.3	9606	10923	SUB1	P15|PC4|p14	SUB1 homolog, transcriptional regulator	activated RNA polymerase II transcriptional coactivator p15|activated RNA polymerase II transcription cofactor 4|positive cofactor 4	NM_006713.3	NP_006704.3	NC_000005.10	protein-coding	VALIDATED	5	+	32531777	32604078	Reference GRCh38.p12 Primary Assembly
hsa-let-7b_5c	NM_003198.2	2	1109.7	566.5	0.0464	0.0583	1	7	0.13	13	1	0	11	320	0	0	159.5	0	0	23	4959	13	23	1363	1373	11	11	0	read	NM_003198.2	9606	6924	ELOA	SIII|SIII p110|TCEB3|TCEB3A	elongin A	elongin-A|RNA polymerase II transcription factor SIII subunit A1|elongin 110 kDa subunit|transcription elongation factor B (SIII), polypeptide 3 (110kDa, elongin A)|transcription elongation factor B alpha subunit|transcription elongation factor B polypeptide 3|transcription elongation factor B subunit 3	NM_003198.2	NP_003189.2	NC_000001.11	protein-coding	REVIEWED	1	+	23743365	23762058	Reference GRCh38.p12 Primary Assembly
hsa-let-7b_5c	NM_001199679.1	2	829.3	522.6	0.0663	0.0765	1	1	6.54e-06	14.5	1	0	9	248	0	0	192.6	0	0	23	6921	14	22	666	674	9	9	0	read	NM_001199679.1	9606	148534	TMEM56	-	transmembrane protein 56	transmembrane protein 56	NM_001199679.1	NP_001186608.1	NC_000001.11	protein-coding	VALIDATED	1	+	95092516	95197606	Reference GRCh38.p12 Primary Assembly
hsa-let-7b_5c	NM_001135099.1	1	627.6	627.6	0.027	0.0416	1	1	6.54e-06	7.5	1	0	21	320	24	0	178.6	0	0	23	3250	3	23	2554	2574	21	21	11	read	NM_001135099.1	9606	7113	TMPRSS2	PP9284|PRSS10	transmembrane serine protease 2	transmembrane protease serine 2|epitheliasin|serine protease 10|transmembrane protease, serine 2	NM_001135099.1	NP_001128571.1	NC_000021.9	protein-coding	REVIEWED	21	-	41464550	41508157	Reference GRCh38.p12 Primary Assembly
hsa-let-7b_5c	NR_135486.1	1	211.5	211.5	0.0693	0.0767	1	1	6.54e-06	8	1	0	18	56	-4	0	54.5	0	0	23	7496	5	22	522	539	18	18	11	read	NR_135486.1	9606	54878	DPP8	DP8|DPRP-1|DPRP1|MST097|MSTP097|MSTP135|MSTP141	dipeptidyl peptidase 8	dipeptidyl peptidase 8|DPP VIII|dipeptidyl peptidase IV-related protein 1|dipeptidyl peptidase VIII|prolyl dipeptidase DPP8	NR_135486.1	-	NC_000015.10	protein-coding	REVIEWED	15	-	65442462	65517712	Reference GRCh38.p12 Primary Assembly
hsa-let-7b_5c	NM_144775.2	3	1249.2	587.9	0.00151	0.00875	1	1	6.54e-06	7.5	1	0	23	244	28	0	215.9	0	0	23	8327	1	23	5960	5982	23	23	0	read	NM_144775.2	9606	140775	SMCR8	-	Smith-Magenis syndrome chromosome region, candidate 8	guanine nucleotide exchange protein SMCR8|smith-Magenis syndrome chromosomal region candidate gene 8 protein	NM_144775.2	NP_658988.2	NC_000017.11	protein-coding	VALIDATED	17	+	18315279	18328055	Reference GRCh38.p12 Primary Assembly
hsa-let-7b_5c	NM_017998.2	1	566.2	566.2	0.00225	0.0104	1	1	6.54e-06	15	1	0	8	248	0	0	238.2	0	0	23	2335	15	22	2318	2325	8	8	0	read	NM_017998.2	9606	55071	C9orf40	-	chromosome 9 open reading frame 40	uncharacterized protein C9orf40	NM_017998.2	NP_060468.2	NC_000009.12	protein-coding	VALIDATED	9	-	74946582	74952885	Reference GRCh38.p12 Primary Assembly
hsa-let-7b_5c	NM_017704.2	1	659.2	659.2	0.000372	0.00356	1	1	6.54e-06	6.5	1	1	24	252	40	0	271.2	0	0	23	1924	1	23	830	853	23	24	0	read	NM_017704.2	9606	54851	ANKRD49	FGIF|GBIF	ankyrin repeat domain 49	ankyrin repeat domain-containing protein 49|fetal globin-inducing factor	NM_017704.2	NP_060174.2	NC_000011.10	protein-coding	VALIDATED	11	+	94493986	94499577	Reference GRCh38.p12 Primary Assembly
hsa-let-7b_5c	NM_014976.1	1	624.4	624.4	0.000752	0.00559	1	1	6.54e-06	7	1	0	22	312	16	0	192.4	0	0	23	6416	2	23	5771	5792	22	22	11	read	NM_014976.1	9606	22984	PDCD11	ALG-4|ALG4|NFBP|RRP5	programmed cell death 11	protein RRP5 homolog|NF-kappa-B-binding protein|apoptosis-linked gene 4|programmed cell death protein 11	NM_014976.1	NP_055791.1	NC_000010.11	protein-coding	VALIDATED	10	+	103396614	103446294	Reference GRCh38.p12 Primary Assembly
hsa-let-7b_5c	NM_013320.2	1	176.6	176.6	0.27	0.285	1	2	0.00175	8	1	0	18	-32	36	0	64.6	0	0	23	5743	2	19	3751	3768	18	18	11.5	read	NM_013320.2	9606	29915	HCFC2	HCF-2|HCF2	host cell factor C2	host cell factor 2|C2 factor	NM_013320.2	NP_037452.1	NC_000012.12	protein-coding	REVIEWED	12	+	104064457	104108953	Reference GRCh38.p12 Primary Assembly
hsa-let-7b_5c	NM_006113.4	1	711.2	711.2	0.000121	0.00163	1	1	6.54e-06	6	1	1	23	312	28	0	278.2	0	0	23	4776	1	23	4133	4154	23	22	0	read	NM_006113.4	9606	10451	VAV3	-	vav guanine nucleotide exchange factor 3	guanine nucleotide exchange factor VAV3|VAV-3|vav 3 guanine nucleotide exchange factor|vav 3 oncogene	NM_006113.4	NP_006104.4	NC_000001.11	protein-coding	REVIEWED	1	-	107571159	107964922	Reference GRCh38.p12 Primary Assembly
hsa-let-7b_5c	NM_002430.2	1	513.2	513.2	0.00557	0.0142	1	1	6.54e-06	13	1	0	13	252	0	0	175.2	0	0	23	7569	11	23	7072	7084	13	13	0	read	NM_002430.2	9606	4330	MN1	MGCR|MGCR1|MGCR1-PEN|dJ353E16.2	MN1 proto-oncogene, transcriptional regulator	transcriptional activator MN1|meningioma (disrupted in balanced translocation) 1|meningioma (translocation balanced)|meningioma chromosome region 1|probable tumor suppressor protein MN1	NM_002430.2	NP_002421.3	NC_000022.11	protein-coding	REVIEWED	22	-	27748276	27801497	Reference GRCh38.p12 Primary Assembly
hsa-let-7b_5c	NM_001015892.1	1	533.4	533.4	0.00398	0.0127	1	1	6.54e-06	6.5	1	0	23	252	16	0	156.4	0	0	23	1482	1	23	1067	1089	23	23	0	read	NM_001015892.1	9606	6880	TAF9	MGC:5067|STAF31/32|TAF2G|TAFII-31|TAFII-32|TAFII31|TAFII32|TAFIID32	TATA-box binding protein associated factor 9	transcription initiation factor TFIID subunit 9|RNA polymerase II TBP-associated factor subunit G|TAF9 RNA polymerase II, TATA box binding protein (TBP)-associated factor, 32kDa|transcription initiation factor TFIID 31 kD subunit|transcription initiation factor TFIID 31 kDa subunit|transcription initiation factor TFIID 32 kDa subunit	NM_001015892.1	NP_001015892.1	NC_000005.10	protein-coding	VALIDATED	5	-	69364742	69370012	Reference GRCh38.p12 Primary Assembly
hsa-let-7b_5c	NR_136585.1	1	572.3	572.3	0.0021	0.00723	1	1	6.54e-06	14	1	0	9	248	0	0	240.3	0	0	23	5848	14	22	5115	5123	9	9	0	read	NR_136585.1	9606	5599	MAPK8	JNK|JNK-46|JNK1|JNK1A2|JNK21B1/2|PRKM8|SAPK1|SAPK1c	mitogen-activated protein kinase 8	mitogen-activated protein kinase 8|JUN N-terminal kinase|MAP kinase 8|c-Jun N-terminal kinase 1|mitogen-activated protein kinase 8 isoform JNK1 alpha1|mitogen-activated protein kinase 8 isoform JNK1 beta2|stress-activated protein kinase 1|stress-activated protein kinase 1c	NR_136585.1	-	NC_000010.11	protein-coding	REVIEWED	10	+	48306638	48439359	Reference GRCh38.p12 Primary Assembly
hsa-let-7b_5c	NR_135152.1	2	1135.4	652.4	0.000462	0.00242	1	1	6.54e-06	10.5	1	0	16	312	0	0	244.4	0	0	23	3070	8	23	1233	1248	16	16	0	read	NR_135152.1	9606	1677	DFFB	CAD|CPAN|DFF-40|DFF2|DFF40	DNA fragmentation factor subunit beta	DNA fragmentation factor subunit beta|DNA fragmentation factor 40 kDa subunit|DNA fragmentation factor, 40kDa, beta polypeptide (caspase-activated DNase)|caspase-activated DNase|caspase-activated deoxyribonuclease|caspase-activated nuclease	NR_135152.1	-	NC_000001.11	protein-coding	REVIEWED	1	+	3857266	3885428	Reference GRCh38.p12 Primary Assembly
hsa-let-7b_5c	NR_110310.1	1	637.9	637.9	0.000616	0.0031	1	1	6.54e-06	8.5	1	1	20	312	4	0	238.9	0	0	23	1232	4	23	929	947	20	19	0	read	NR_110310.1	9606	84191	CIAO2A	CIA2A|FAM96A	cytosolic iron-sulfur assembly component 2A	MIP18 family protein FAM96A|family with sequence similarity 96 member A	NR_110310.1	-	NC_000015.10	protein-coding	VALIDATED	15	-	64072558	64094007	Reference GRCh38.p12 Primary Assembly
hsa-let-7b_5c	NR_049763.1	2	1082.9	553.5	0.00292	0.00853	1	1	6.54e-06	13.5	1	0	11	252	0	0	216.5	0	0	23	8644	13	23	7016	7026	11	11	0	read	NR_049763.1	9606	23019	CNOT1	AD-005|CDC39|NOT1|NOT1H	CCR4-NOT transcription complex subunit 1	CCR4-NOT transcription complex subunit 1|CCR4-associated factor 1|NOT1 (negative regulator of transcription 1, yeast) homolog|adrenal gland protein AD-005|negative regulator of transcription subunit 1 homolog	NR_049763.1	-	NC_000016.10	protein-coding	VALIDATED	16	-	58519945	58629885	Reference GRCh38.p12 Primary Assembly
hsa-let-7b_5c	NR_046389.1	1	515.7	515.7	0.00547	0.0122	1	1	6.54e-06	9	1	0	19	244	12	0	163.7	0	0	23	3955	5	23	2486	2504	19	19	0	read	NR_046389.1	9606	41	ASIC1	ACCN2|ASIC|BNaC2	acid sensing ion channel subunit 1	acid-sensing ion channel 1|Cation channel, amiloride-sensitive, neuronal, 2|acid sensing (proton gated) ion channel 1|acid-sensing ion channel 1a protein|amiloride-sensitive cation channel 2, neuronal|brain sodium channel 2	NR_046389.1	-	NC_000012.12	protein-coding	REVIEWED	12	+	50057636	50083621	Reference GRCh38.p12 Primary Assembly
hsa-let-7b_5c	NR_104409.1	1	585.4	585.4	0.13	0.152	1	1	6.54e-06	9	1	0	21	244	24	0	224.4	0	0	23	2561	3	23	1088	1108	21	21	0	read	NR_104409.1	9606	64897	C12orf43	Custos	chromosome 12 open reading frame 43	uncharacterized protein C12orf43	NR_104409.1	-	NC_000012.12	protein-coding	VALIDATED	12	-	121002421	121016501	Reference GRCh38.p12 Primary Assembly
hsa-let-7b_5c	NR_033767.1	1	658.5	658.5	0.0952	0.113	1	1	6.54e-06	7.5	1	1	24	312	8	0	254.5	0	0	23	6431	1	23	4899	4922	23	24	0	read	NR_033767.1	9606	93986	FOXP2	CAGH44|SPCH1|TNRC10	forkhead box P2	forkhead box protein P2|CAG repeat protein 44|forkhead/winged-helix transcription factor|trinucleotide repeat containing 10|trinucleotide repeat-containing gene 10 protein	NR_033767.1	-	NC_000007.14	protein-coding	REVIEWED	7	+	114086309	114693771	Reference GRCh38.p12 Primary Assembly
hsa-let-7b_5c	NM_003295.3	2	1030.4	541.4	0.155	0.176	1	1	6.54e-06	10.5	1	0	17	240	16	0	192.4	0	0	23	4649	6	22	2862	2878	17	17	0	read	NM_003295.3	9606	7178	TPT1	HRF|TCTP|p02|p23	tumor protein, translationally-controlled 1	translationally-controlled tumor protein|fortilin|histamine-releasing factor	NM_003295.3	NP_003286.1	NC_000013.11	protein-coding	REVIEWED	13	-	45333470	45341283	Reference GRCh38.p12 Primary Assembly
hsa-let-7b_5c	NM_001254943.1	1	665.2	665.2	0.0924	0.109	1	1	6.54e-06	7.5	1	1	24	312	24	0	246.2	0	0	23	9605	1	23	5902	5925	23	24	0	read	NM_001254943.1	9606	55704	CCDC88A	APE|GIRDIN|GIV|GRDN|HkRP1|KIAA1212|PEHO|PEHOL	coiled-coil domain containing 88A	girdin|AKT-phosphorylation enhancer|Hook-related protein 1|g alpha-interacting vesicle-associated protein|girders of actin filament|girders of actin filaments	NM_001254943.1	NP_001241872.1	NC_000002.12	protein-coding	REVIEWED	2	-	55287816	55419920	Reference GRCh38.p12 Primary Assembly
hsa-let-7b_5c	NM_001199699.1	1	555.7	555.7	0.146	0.167	1	1	6.54e-06	14	1	0	11	244	0	0	230.7	0	0	23	5474	13	23	517	527	11	11	0	read	NM_001199699.1	9606	56919	DHX33	DDX33	DEAH-box helicase 33	ATP-dependent RNA helicase DHX33|putative ATP-dependent RNA helicase DHX33|DEAD/H (Asp-Glu-Ala-Asp/His) box polypeptide 33|DEAH (Asp-Glu-Ala-His) box polypeptide 33|DEAH box protein 33	NM_001199699.1	NP_001186628.1	NC_000017.11	protein-coding	REVIEWED	17	-	5440911	5469059	Reference GRCh38.p12 Primary Assembly
hsa-let-7b_5c	NM_001199649.1	2	1151.2	621.7	0.112	0.132	1	1	6.54e-06	10	1	0	16	312	0	0	211.7	0	0	23	4600	8	23	2099	2114	16	16	0	read	NM_001199649.1	9606	5747	PTK2	FADK|FAK|FAK1|FRNK|PPP1R71|p125FAK|pp125FAK	protein tyrosine kinase 2	focal adhesion kinase 1|FADK 1|FAK-related non-kinase polypeptide|PTK2 protein tyrosine kinase 2|focal adhesion kinase isoform FAK-Del33|focal adhesion kinase-related nonkinase|protein phosphatase 1 regulatory subunit 71	NM_001199649.1	NP_001186578.1	NC_000008.11	protein-coding	REVIEWED	8	-	140658381	141002078	Reference GRCh38.p12 Primary Assembly
hsa-let-7b_5c	NM_000941.2	1	202.2	202.2	0.433	0.455	1	1	6.54e-06	10.5	1	0	15	84	-10	0	32.2	0	0	23	2509	6	20	1201	1215	15	15	11	read	NM_000941.2	9606	5447	POR	CPR|CYPOR|P450R	cytochrome p450 oxidoreductase	NADPH--cytochrome P450 reductase|NADPH-dependent cytochrome P450 reductase|P450 (cytochrome) oxidoreductase	NM_000941.2	NP_000932.3	NC_000007.14	protein-coding	REVIEWED	7	+	75915101	75986854	Reference GRCh38.p12 Primary Assembly
hsa-let-7b_5c	NM_183004.4	1	599.9	599.9	0.0107	0.0235	1	2	0.00175	13.5	1	0	11	244	0	0	272.9	0	0	23	5820	13	23	2432	2442	11	11	0	read	NM_183004.4	9606	1983	EIF5	EIF-5|EIF-5A	eukaryotic translation initiation factor 5	eukaryotic translation initiation factor 5	NM_183004.4	NP_892116.2	NC_000014.9	protein-coding	VALIDATED	14	+	103334001	103345024	Reference GRCh38.p12 Primary Assembly
hsa-let-7b_5c	NM_031482.4	1	518.4	518.4	0.027	0.0366	1	1	6.54e-06	11	1	0	15	248	0	0	178.4	0	0	23	2297	8	22	2103	2117	15	15	0	read	NM_031482.4	9606	83734	ATG10	APG10|APG10L|pp12616	autophagy related 10	ubiquitin-like-conjugating enzyme ATG10|APG10 autophagy 10-like|ATG10 autophagy related 10 homolog|autophagy-related protein 10	NM_031482.4	NP_113670.1	NC_000005.10	protein-coding	VALIDATED	5	+	81972020	82258501	Reference GRCh38.p12 Primary Assembly
hsa-let-7b_5c	NM_024408.3	1	512.2	512.2	0.0289	0.0385	1	1	6.54e-06	14	1	0	10	240	0	0	190.2	0	0	23	11474	13	22	11013	11022	10	10	0	read	NM_024408.3	9606	4853	NOTCH2	AGS2|HJCYS|hN2	notch 2	neurogenic locus notch homolog protein 2|Notch homolog 2	NM_024408.3	NP_077719.2	NC_000001.11	protein-coding	REVIEWED	1	-	119911552	120069702	Reference GRCh38.p12 Primary Assembly
hsa-let-7b_5c	NM_015388.3	1	565.6	565.6	0.016	0.0256	1	1	6.54e-06	13.5	1	0	11	312	0	0	170.6	0	0	23	1593	13	23	303	313	11	11	0	read	NM_015388.3	9606	25844	YIPF3	C6orf109|FinGER3|KLIP1|dJ337H4.3	Yip1 domain family member 3	protein YIPF3|killer lineage protein 1|natural killer cell-specific antigen KLIP1	NM_015388.3	NP_056203.2	NC_000006.12	protein-coding	VALIDATED	6	-	43511826	43516989	Reference GRCh38.p12 Primary Assembly
hsa-let-7b_5c	NM_015322.4	1	552.3	552.3	0.0187	0.0285	1	1	6.54e-06	6	1	1	23	252	16	0	184.3	0	0	23	7132	1	23	1715	1736	23	22	0	read	NM_015322.4	9606	10116	FEM1B	F1A-ALPHA|F1AA|FEM1-beta	fem-1 homolog B	protein fem-1 homolog B|FEM-1-like death receptor binding protein|fem-1-like death receptor-binding protein alpha|fem-1-like in apoptotic pathway protein alpha	NM_015322.4	NP_056137.1	NC_000015.10	protein-coding	REVIEWED	15	+	68277802	68295864	Reference GRCh38.p12 Primary Assembly
hsa-let-7b_5c	NM_003051.3	1	602	602	0.0104	0.0232	1	4	0.0332	13.5	1	0	13	244	0	0	279	0	0	23	3927	11	23	2792	2804	13	13	0	read	NM_003051.3	9606	6566	SLC16A1	HHF7|MCT|MCT1|MCT1D	solute carrier family 16 member 1	monocarboxylate transporter 1|MCT 1|solute carrier family 16 (monocarboxylate transporter), member 1|solute carrier family 16 (monocarboxylic acid transporters), member 1|solute carrier family 16, member 1 (monocarboxylic acid transporter 1)	NM_003051.3	NP_003042.3	NC_000001.11	protein-coding	REVIEWED	1	-	112911846	112956352	Reference GRCh38.p12 Primary Assembly
hsa-let-7b_5c	NM_002451.3	1	531	531	0.0236	0.0335	1	1	6.54e-06	7.5	1	0	21	320	8	0	95	0	0	23	4937	3	23	3798	3818	21	21	11.5	read	NM_002451.3	9606	4507	MTAP	BDMF|DMSFH|DMSMFH|HEL-249|LGMBF|MSAP|c86fus	methylthioadenosine phosphorylase	S-methyl-5'-thioadenosine phosphorylase|5'-methylthioadenosine phosphorylase|MTA phosphorylase|MTAPase|MeSAdo phosphorylase|epididymis luminal protein 249	NM_002451.3	NP_002442.2	NC_000009.12	protein-coding	REVIEWED	9	+	21802635	21865970	Reference GRCh38.p12 Primary Assembly
hsa-let-7b_5c	NM_000397.3	3	1607	562.3	0.0167	0.0264	1	1	6.54e-06	8.5	1	1	17	248	60	0	167.3	0	0	23	4353	6	22	1487	1502	17	16	0	read	NM_000397.3	9606	1536	CYBB	AMCBX2|CGD|GP91-1|GP91-PHOX|GP91PHOX|IMD34|NOX2|p91-PHOX	cytochrome b-245 beta chain	cytochrome b-245 heavy chain|CGD91-phox|NADPH oxidase 2|cytochrome b(558) subunit beta|cytochrome b-245 beta polypeptide|cytochrome b558 subunit beta|heme-binding membrane glycoprotein gp91phox|neutrophil cytochrome b 91 kDa polypeptide|p22 phagocyte B-cytochrome|superoxide-generating NADPH oxidase heavy chain subunit	NM_000397.3	NP_000388.2	NC_000023.11	protein-coding	REVIEWED	X	+	37780016	37813460	Reference GRCh38.p12 Primary Assembly
hsa-let-7b_5c	NM_000124.3	1	663.3	663.3	0.00475	0.0198	1	1	6.54e-06	7	1	1	21	320	8	0	242.3	0	0	23	8993	3	23	4772	4791	21	20	0	read	NM_000124.3	9606	2074	ERCC6	ARMD5|CKN2|COFS|COFS1|CSB|CSB-PGBD3|POF11|RAD26|UVSS1	ERCC excision repair 6, chromatin remodeling factor	DNA excision repair protein ERCC-6|ERCC6-PGBD3 fusion protein|ATP-dependent helicase ERCC6|Chimeric CSB-PGBD3 protein|Chimeric ERCC6-PGBD3 protein|Cockayne syndrome group B protein|cockayne syndrome protein CSB|excision repair cross-complementation group 6|excision repair cross-complementing rodent repair deficiency, complementation group 6	NM_000124.3	NP_000115.1	NC_000010.11	protein-coding	REVIEWED	10	-	49454479	49539537	Reference GRCh38.p12 Primary Assembly
hsa-let-7b_5c	NM_015154.2	1	529.3	529.3	0.0156	0.0245	1	1	6.54e-06	9	1	1	20	152	24	0	268.3	0	0	23	4292	4	22	1569	1588	19	20	0	read	NM_015154.2	9606	23184	MESD	BOCA|MESDC2	mesoderm development LRP chaperone	LRP chaperone MESD|LDLR chaperone MESD|mesoderm development LRP chaperone MESD|mesoderm development candidate 2|mesoderm development protein|renal carcinoma antigen NY-REN-61	NM_015154.2	NP_055969.1	NC_000015.10	protein-coding	VALIDATED	15	-	80947325	80989877	Reference GRCh38.p12 Primary Assembly
hsa-let-7b_5c	NM_012091.4	1	523.2	523.2	0.0169	0.0254	1	1	6.54e-06	10	1	0	19	152	12	0	269.2	0	0	23	5015	4	22	1874	1892	19	19	0	read	NM_012091.4	9606	23536	ADAT1	HADAT1	adenosine deaminase, tRNA specific 1	tRNA-specific adenosine deaminase 1|adenosine deaminase acting on tRNA|tRNA-specific adenosine-37 deaminase	NM_012091.4	NP_036223.2	NC_000016.10	protein-coding	REVIEWED	16	-	75596878	75623322	Reference GRCh38.p12 Primary Assembly
hsa-let-7b_5c	NM_019118.4	1	525.7	525.7	0.00281	0.0105	1	1	6.54e-06	12	1	0	12	240	0	0	193.7	0	0	23	1154	11	22	258	269	12	12	11	read	NM_019118.4	9606	56063	TMEM234	AASL548|C1orf91|PRO1105|RP4-622L5|dJ622L5.7	transmembrane protein 234	transmembrane protein 234	NM_019118.4	NP_061991.3	NC_000001.11	protein-coding	VALIDATED	1	-	32204806	32222370	Reference GRCh38.p12 Primary Assembly
hsa-let-7b_5c	NM_004375.4	1	589.4	589.4	0.000822	0.00411	1	1	6.54e-06	9	1	0	21	244	24	0	228.4	0	0	23	2509	3	23	626	646	21	21	0	read	NM_004375.4	9606	1353	COX11	COX11P	COX11, cytochrome c oxidase copper chaperone	cytochrome c oxidase assembly protein COX11, mitochondrial|COX11 homolog, cytochrome c oxidase assembly protein|cytochrome c oxidase subunit 11	NM_004375.4	NP_004366.1	NC_000017.11	protein-coding	REVIEWED	17	-	54951897	54968784	Reference GRCh38.p12 Primary Assembly
hsa-let-7b_5c	NM_001308196.1	1	533.8	533.8	0.00242	0.00951	1	1	6.54e-06	7	1	1	24	244	16	0	181.8	0	0	23	3592	1	23	847	870	23	24	0	read	NM_001308196.1	9606	375484	SIMC1	C5orf25|OOMA1|PLEIAD	SUMO interacting motifs containing 1	SUMO-interacting motif-containing protein 1|oocyte maturation associated 1|platform element for inhibition of autolytic degradation	NM_001308196.1	NP_001295125.1	NC_000005.10	protein-coding	VALIDATED	5	+	176238358	176345990	Reference GRCh38.p12 Primary Assembly
hsa-let-7b_5c	NM_001307936.1	1	622.3	622.3	0.000414	0.0023	1	1	6.54e-06	10.5	1	0	19	244	8	0	287.3	0	0	23	4845	5	23	2292	2310	19	19	0	read	NM_001307936.1	9606	54407	SLC38A2	ATA2|PRO1068|SAT2|SNAT2	solute carrier family 38 member 2	sodium-coupled neutral amino acid transporter 2|amino acid transporter 2|amino acid transporter A2|protein 40-9-1|system A amino acid transporter 2|system A transporter 1|system N amino acid transporter 2	NM_001307936.1	NP_001294865.1	NC_000012.12	protein-coding	VALIDATED	12	-	46358187	46372861	Reference GRCh38.p12 Primary Assembly
hsa-let-7b_5c	NM_001303095.1	1	554.9	554.9	0.00162	0.00693	1	1	6.54e-06	9.5	1	0	22	244	4	0	221.9	0	0	23	2738	2	23	1407	1428	22	22	0	read	NM_001303095.1	9606	81875	ISG20L2	HSD38	interferon stimulated exonuclease gene 20 like 2	interferon-stimulated 20 kDa exonuclease-like 2|interferon stimulated exonuclease gene 20kDa like 2	NM_001303095.1	NP_001290024.1	NC_000001.11	protein-coding	REVIEWED	1	-	156721890	156728717	Reference GRCh38.p12 Primary Assembly
hsa-let-7b_5c	NM_001294344.1	1	680.2	680.2	0.000114	0.000872	1	1	6.54e-06	10	1	0	18	312	8	0	269.2	0	0	23	4868	6	23	3126	3143	18	18	0	read	NM_001294344.1	9606	54545	MTMR12	3-PAP|PIP3AP	myotubularin related protein 12	myotubularin-related protein 12|3-phosphatase adapter protein|3-phosphatase adapter subunit|phosphatidylinositol 3 phosphate 3-phosphatase adapter subunit|phosphatidylinositol-3 phosphate 3-phosphatase adaptor subunit|phosphatidylinositol-3-phosphate associated protein	NM_001294344.1	NP_001281273.1	NC_000005.10	protein-coding	REVIEWED	5	-	32227006	32313007	Reference GRCh38.p12 Primary Assembly
hsa-let-7b_5c	NM_001290325.1	2	1226.7	618.9	0.000446	0.00245	1	1	6.54e-06	15	1	0	8	312	0	0	226.9	0	0	23	4123	16	23	2651	2658	8	8	0	read	NM_001290325.1	9606	84640	USP38	HP43.8KD	ubiquitin specific peptidase 38	ubiquitin carboxyl-terminal hydrolase 38|deubiquitinating enzyme 38|ubiquitin specific protease 38|ubiquitin thioesterase 38|ubiquitin thiolesterase 38|ubiquitin-specific-processing protease 38	NM_001290325.1	NP_001277254.1	NC_000004.12	protein-coding	VALIDATED	4	+	143184916	143224428	Reference GRCh38.p12 Primary Assembly
hsa-let-7b_5c	NM_181443.3	1	532.6	532.6	0.00228	0.0117	1	5	0.0619	15	1	0	9	240	0	0	217.6	0	0	23	4688	14	22	4561	4569	9	9	0	read	NM_181443.3	9606	22903	BTBD3	dJ742J24.1	BTB domain containing 3	BTB/POZ domain-containing protein 3|BTB (POZ) domain containing 3	NM_181443.3	NP_852108.2	NC_000020.11	protein-coding	VALIDATED	20	+	11890722	11926594	Reference GRCh38.p12 Primary Assembly
hsa-let-7b_5c	NM_152902.4	2	1051.9	552.1	0.00157	0.0102	1	1	6.54e-06	8.5	1	0	21	252	4	0	197.1	0	0	23	3120	3	23	1801	1821	21	21	0	read	NM_152902.4	9606	261726	TIPRL	TIP|TIP41|TIPRL1	TOR signaling pathway regulator	TIP41-like protein|TIP41, TOR signaling pathway regulator-like|putative MAPK-activating protein PM10|type 2A-interacting protein	NM_152902.4	NP_690866.1	NC_000001.11	protein-coding	VALIDATED	1	+	168178844	168202113	Reference GRCh38.p12 Primary Assembly
hsa-let-7b_5c	NM_080667.6	1	570.5	570.5	0.0011	0.00864	1	1	6.54e-06	10	1	0	22	240	4	0	247.5	0	0	23	1324	1	22	394	415	22	22	0	read	NM_080667.6	9606	112942	CFAP36	BARTL1|CCDC104	cilia and flagella associated protein 36	cilia- and flagella-associated protein 36|coiled-coil domain containing 104|coiled-coil domain-containing protein 104	NM_080667.6	NP_542398.3	NC_000002.12	protein-coding	VALIDATED	2	+	55519594	55545079	Reference GRCh38.p12 Primary Assembly
hsa-let-7b_5c	NM_020662.3	2	1123.3	574.3	0.00102	0.00838	1	1	6.54e-06	14	1	0	9	248	0	0	242.3	0	0	23	3983	14	22	3198	3206	9	9	0	read	NM_020662.3	9606	57380	MRS2	HPT|MRS2L	MRS2, magnesium transporter	magnesium transporter MRS2 homolog, mitochondrial|MRS2-like protein|MRS2-like, magnesium homeostasis factor|putative magnesium transporter	NM_020662.3	NP_065713.1	NC_000006.12	protein-coding	VALIDATED	6	+	24402907	24426193	Reference GRCh38.p12 Primary Assembly
hsa-let-7b_5c	NM_020347.3	1	575.9	575.9	0.000983	0.00823	1	1	6.54e-06	6	1	2	25	252	44	0	196.9	0	0	23	4075	1	23	1101	1125	23	25	0	read	NM_020347.3	9606	54585	LZTFL1	BBS17	leucine zipper transcription factor like 1	leucine zipper transcription factor-like protein 1	NM_020347.3	NP_065080.1	NC_000003.12	protein-coding	REVIEWED	3	-	45823315	45916036	Reference GRCh38.p12 Primary Assembly
hsa-let-7b_5c	NM_001303241.1	2	946	586.3	0.000797	0.00769	1	1	6.54e-06	10.5	1	0	17	240	24	0	231.3	0	0	23	6347	6	22	6187	6203	17	17	0	read	NM_001303241.1	9606	57472	CNOT6	CCR4|Ccr4a	CCR4-NOT transcription complex subunit 6	CCR4-NOT transcription complex subunit 6|carbon catabolite repression 4 protein|carbon catabolite repressor protein 4 homolog|cytoplasmic deadenylase	NM_001303241.1	NP_001290170.1	NC_000005.10	protein-coding	REVIEWED	5	+	180494372	180578404	Reference GRCh38.p12 Primary Assembly
hsa-let-7b_5c	NM_001289412.1	2	628.8	547.8	0.00171	0.0104	1	1	6.54e-06	8.5	1	1	18	252	12	0	194.8	0	0	23	2678	6	23	1173	1189	18	17	0	read	NM_001289412.1	9606	84923	FAM104A	-	family with sequence similarity 104 member A	protein FAM104A	NM_001289412.1	NP_001276341.1	NC_000017.11	protein-coding	VALIDATED	17	-	73207352	73232393	Reference GRCh38.p12 Primary Assembly
hsa-let-7b_5c	NM_001287751.1	1	146.9	146.9	0.297	0.318	1	2	0.00175	12	1	0	12	16	-10	0	48.9	0	0	23	2120	11	22	1493	1504	12	12	11	read	NM_001287751.1	9606	2222	FDFT1	DGPT|ERG9|SQS|SS	farnesyl-diphosphate farnesyltransferase 1	squalene synthase|FPP:FPP farnesyltransferase|presqualene-di-diphosphate synthase|squalene synthetase	NM_001287751.1	NP_001274680.1	NC_000008.11	protein-coding	VALIDATED	8	+	11795572	11839308	Reference GRCh38.p12 Primary Assembly
hsa-let-7b_5c	NM_001282764.1	2	1147.1	626	0.000344	0.00502	1	8	0.165	10	1	0	17	320	4	0	206	0	0	23	2647	7	23	726	742	17	17	0	read	NM_001282764.1	9606	55573	CDV3	H41	CDV3 homolog	protein CDV3 homolog|carnitine deficiency-associated gene expressed in ventricle 3	NM_001282764.1	NP_001269693.1	NC_000003.12	protein-coding	VALIDATED	3	+	133573589	133590273	Reference GRCh38.p12 Primary Assembly
hsa-let-7b_5c	NM_173569.3	1	539	539	0.00436	0.0116	1	1	6.54e-06	7	1	0	23	320	0	0	117	0	0	23	14461	1	23	3852	3874	23	23	0	read	NM_173569.3	9606	254048	UBN2	-	ubinuclein 2	ubinuclein-2	NM_173569.3	NP_775840.3	NC_000007.14	protein-coding	VALIDATED	7	+	139228407	139329420	Reference GRCh38.p12 Primary Assembly
hsa-let-7b_5c	NM_153603.3	1	48.5	48.5	0.545	0.558	1	1	6.54e-06	10	1	0	15	-68	-10	0	25.5	0	0	23	2943	6	20	1878	1892	15	15	11	read	NM_153603.3	9606	91949	COG7	CDG2E	component of oligomeric golgi complex 7	conserved oligomeric Golgi complex subunit 7|COG complex subunit 7	NM_153603.3	NP_705831.1	NC_000016.10	protein-coding	REVIEWED	16	-	23388492	23453214	Reference GRCh38.p12 Primary Assembly
hsa-let-7b_5c	NM_130809.4	1	587.7	587.7	0.0019	0.00725	1	1	6.54e-06	7	1	1	23	252	12	0	241.7	0	0	23	4699	1	23	4108	4129	23	22	0	read	NM_130809.4	9606	133619	PRRC1	-	proline rich coiled-coil 1	protein PRRC1|proline-rich and coiled-coil-containing protein 1	NM_130809.4	NP_570721.1	NC_000005.10	protein-coding	VALIDATED	5	+	127517608	127555088	Reference GRCh38.p12 Primary Assembly
hsa-let-7b_5c	NM_018509.3	3	1227.5	570.1	0.00258	0.00851	1	1	6.54e-06	10	1	0	18	240	12	0	224.1	0	0	23	2933	5	22	2141	2158	18	18	0	read	NM_018509.3	9606	55379	LRRC59	PRO1855|p34	leucine rich repeat containing 59	leucine-rich repeat-containing protein 59|ribosome-binding protein p34	NM_018509.3	NP_060979.2	NC_000017.11	protein-coding	VALIDATED	17	-	50381232	50397552	Reference GRCh38.p12 Primary Assembly
hsa-let-7b_5c	NM_001256404.1	1	612.2	612.2	0.00122	0.00606	1	1	6.54e-06	9.5	1	1	20	240	24	0	269.2	0	0	23	4514	4	22	1121	1140	19	20	0	read	NM_001256404.1	9606	163259	DENND2C	dJ1156J9.1	DENN domain containing 2C	DENN domain-containing protein 2C|DENN/MADD domain containing 2C|RP5-1156J9.1	NM_001256404.1	NP_001243333.1	NC_000001.11	protein-coding	VALIDATED	1	-	114584574	114670110	Reference GRCh38.p12 Primary Assembly
hsa-let-7b_5c	NM_001245002.1	1	230.3	230.3	0.184	0.204	1	1	6.54e-06	12	1	0	12	112	0	0	22.3	0	0	23	8063	11	22	127	138	12	12	11	read	NM_001245002.1	9606	4782	NFIC	CTF|CTF5|NF-I|NFI	nuclear factor I C	nuclear factor 1 C-type|CCAAT-box-binding transcription factor|NF-I/C|NF1-C|TGGCA-binding protein|nuclear factor I/C (CCAAT-binding transcription factor)	NM_001245002.1	NP_001231931.1	NC_000019.10	protein-coding	REVIEWED	19	+	3359562	3469216	Reference GRCh38.p12 Primary Assembly
hsa-let-7b_5c	NM_001166266.1	1	99.1	99.1	0.433	0.455	1	35	1	7.5	1	0	22	-96	36	0	60.1	0	0	23	5023	1	22	4051	4072	22	22	11	read	NM_001166266.1	9606	4052	LTBP1	-	latent transforming growth factor beta binding protein 1	latent-transforming growth factor beta-binding protein 1|LTBP-1|TGF-beta1-BP-1|transforming growth factor beta-1-binding protein 1	NM_001166266.1	NP_001159738.1	NC_000002.12	protein-coding	REVIEWED	2	+	32902128	33399508	Reference GRCh38.p12 Primary Assembly
hsa-let-7b_5c	NM_001099415.2	1	608	608	0.00132	0.00621	1	1	6.54e-06	8	1	1	24	312	8	0	204	0	0	23	5865	1	23	5624	5647	23	24	0	read	NM_001099415.2	9606	100101267	POM121C	POM121-2	POM121 transmembrane nucleoporin C	nuclear envelope pore membrane protein POM 121C|POM121 membrane glycoprotein C|nuclear pore membrane protein 121-2|pore membrane protein of 121 kDa C	NM_001099415.2	NP_001092885.2	NC_000007.14	protein-coding	VALIDATED	7	-	75416780	75486287	Reference GRCh38.p12 Primary Assembly
hsa-let-7b_5c	NM_178169.3	3	672.7	618.4	0.00166	0.00924	1	1	6.54e-06	8	1	0	23	312	16	0	199.4	0	0	23	3492	1	23	247	269	23	23	0	read	NM_178169.3	9606	283349	RASSF3	RASSF5	Ras association domain family member 3	ras association domain-containing protein 3|Ras association (RalGDS/AF-6) domain family 3|Ras association (RalGDS/AF-6) domain family member 3	NM_178169.3	NP_835463.1	NC_000012.12	protein-coding	VALIDATED	12	+	64610512	64697566	Reference GRCh38.p12 Primary Assembly
hsa-let-7b_5c	NM_032227.3	1	603.9	603.9	0.00213	0.0107	1	1	6.54e-06	7	1	0	23	312	12	0	178.9	0	0	23	5584	1	23	4313	4335	23	23	0	read	NM_032227.3	9606	84187	TMEM164	bB360B22.3	transmembrane protein 164	transmembrane protein 164|RP13-360B22.2	NM_032227.3	NP_115603.2	NC_000023.11	protein-coding	VALIDATED	X	+	110002412	110184231	Reference GRCh38.p12 Primary Assembly
hsa-let-7b_5c	NM_023012.5	1	618.1	618.1	0.00166	0.00924	1	3	0.0122	7.5	1	1	19	252	40	0	236.1	0	0	23	2349	5	23	1019	1036	19	18	0	read	NM_023012.5	9606	65117	RSRC2	-	arginine and serine rich coiled-coil 2	arginine/serine-rich coiled-coil protein 2|arginine/serine-rich coiled-coil 2	NM_023012.5	NP_075388.2	NC_000012.12	protein-coding	VALIDATED	12	-	122504642	122527012	Reference GRCh38.p12 Primary Assembly
hsa-let-7b_5c	NM_015018.3	2	1168.3	595.9	0.00243	0.0113	1	1	6.54e-06	8	1	0	20	240	40	0	213.9	0	0	23	7962	3	22	6955	6974	20	20	0	read	NM_015018.3	9606	23033	DOP1A	DOP1|DOPEY1|KIAA1117|dJ202D23.2	DOP1 leucine zipper like protein A	protein dopey-1|dopey family member 1|homolog of yeast DOP1	NM_015018.3	NP_055833.2	NC_000006.12	protein-coding	VALIDATED	6	+	83067665	83171350	Reference GRCh38.p12 Primary Assembly
hsa-let-7b_5c	NM_031284.4	1	575.2	575.2	0.00362	0.0161	1	1	6.54e-06	11.5	1	0	18	244	8	0	244.2	0	0	23	2565	6	23	2436	2453	18	18	0	read	NM_031284.4	9606	83440	ADPGK	2610017G09Rik|ADP-GK	ADP dependent glucokinase	ADP-dependent glucokinase|ATP-dependent glucokinase|rbBP-35	NM_031284.4	NP_112574.3	NC_000015.10	protein-coding	VALIDATED	15	-	72751366	72783784	Reference GRCh38.p12 Primary Assembly
hsa-let-7b_5c	NM_018593.4	1	628	628	0.00149	0.0106	1	1	6.54e-06	14	1	0	10	312	0	0	235	0	0	23	2918	14	23	2040	2049	10	10	0	read	NM_018593.4	9606	117247	SLC16A10	MCT10|PRO0813|TAT1	solute carrier family 16 member 10	monocarboxylate transporter 10|MCT 10|T-type amino acid transporter 1|aromatic amino acid transporter 1|solute carrier family 16 (aromatic amino acid transporter), member 10|solute carrier family 16 (monocarboxylic acid transporters), member 10|solute carrier family 16, member 10 (aromatic amino acid transporter)	NM_018593.4	NP_061063.2	NC_000006.12	protein-coding	VALIDATED	6	+	111087502	111227124	Reference GRCh38.p12 Primary Assembly
hsa-let-7b_5c	NM_018198.3	1	556.1	556.1	0.00489	0.0183	1	1	6.54e-06	15	1	0	8	312	0	0	164.1	0	0	23	3316	16	23	1337	1344	8	8	0	read	NM_018198.3	9606	55735	DNAJC11	dJ126A5.1	DnaJ heat shock protein family (Hsp40) member C11	dnaJ homolog subfamily C member 11|DnaJ (Hsp40) homolog, subfamily C, member 11|novel DnaJ domain-containing protein	NM_018198.3	NP_060668.2	NC_000001.11	protein-coding	VALIDATED	1	-	6634167	6701905	Reference GRCh38.p12 Primary Assembly
hsa-let-7b_5c	NM_014929.3	1	705.4	705.4	0.000358	0.00327	1	1	6.54e-06	8	1	0	19	312	16	0	276.4	0	0	23	6837	5	23	2547	2565	19	19	0	read	NM_014929.3	9606	22868	FASTKD2	KIAA0971	FAST kinase domains 2	FAST kinase domain-containing protein 2, mitochondrial	NM_014929.3	NP_055744.2	NC_000002.12	protein-coding	REVIEWED	2	+	206765387	206796188	Reference GRCh38.p12 Primary Assembly
hsa-let-7b_5c	NM_014752.2	1	600.2	600.2	0.0024	0.0138	1	2	0.00175	7.5	1	1	22	240	16	0	264.2	0	0	23	2731	1	22	418	438	22	21	0	read	NM_014752.2	9606	9789	SPCS2	-	signal peptidase complex subunit 2	signal peptidase complex subunit 2|SPase 25 kDa subunit|microsomal signal peptidase 25 kDa subunit|signal peptidase 25kDa subunit|signal peptidase complex subunit 2 homolog	NM_014752.2	NP_055567.2	NC_000011.10	protein-coding	VALIDATED	11	+	74949246	74979030	Reference GRCh38.p12 Primary Assembly
hsa-let-7b_5c	NM_005735.3	1	513.8	513.8	0.00921	0.0221	1	1	6.54e-06	10.5	1	0	16	240	0	0	181.8	0	0	23	2258	7	22	2084	2099	16	16	0	read	NM_005735.3	9606	10120	ACTR1B	ARP1B|CTRN2|PC3	ARP1 actin related protein 1 homolog B	beta-centractin|ARP1 actin-related protein 1 homolog B, centractin beta|actin-related protein 1B|centractin beta	NM_005735.3	NP_005726.1	NC_000002.12	protein-coding	REVIEWED	2	-	97655938	97664097	Reference GRCh38.p12 Primary Assembly
hsa-let-7b_5c	NM_004229.3	1	554.4	554.4	0.00502	0.0185	1	1	6.54e-06	7.5	1	0	21	320	0	0	128.4	0	0	23	6768	3	23	3618	3638	21	21	0	read	NM_004229.3	9606	9282	MED14	CRSP150|CRSP2|CSRP|CXorf4|DRIP150|EXLM1|RGR1|TRAP170	mediator complex subunit 14	mediator of RNA polymerase II transcription subunit 14|ARC150|CRSP complex subunit 2|RGR1 homolog|activator-recruited cofactor 150 kDa component|cofactor required for Sp1 transcriptional activation, subunit 2 (150kD)|hRGR1|human homolog of yeast RGR1|thyroid hormone receptor-associated protein complex 170 kDa component|thyroid hormone receptor-associated protein complex component TRAP170|transcri…	NM_004229.3	NP_004220.2	NC_000023.11	protein-coding	REVIEWED	X	-	40649542	40736121	Reference GRCh38.p12 Primary Assembly
hsa-let-7b_5c	NM_003659.3	2	1096.6	570.6	0.00389	0.0165	1	1	6.54e-06	10.5	1	0	18	244	8	0	228.6	0	0	23	7674	6	23	1335	1352	18	18	0	read	NM_003659.3	9606	8540	AGPS	ADAP-S|ADAS|ADHAPS|ADPS|ALDHPSY|RCDP3	alkylglycerone phosphate synthase	alkyldihydroxyacetonephosphate synthase, peroxisomal|aging-associated gene 5 protein|aging-associated protein 5|alkyl-DHAP synthase	NM_003659.3	NP_003650.1	NC_000002.12	protein-coding	REVIEWED	2	+	177392742	177543835	Reference GRCh38.p12 Primary Assembly
hsa-let-7b_5c	NM_001142704.1	1	536	536	0.00665	0.0205	1	1	6.54e-06	9	1	0	19	252	12	0	174	0	0	23	3362	5	23	997	1015	19	19	0	read	NM_001142704.1	9606	374393	FAM111B	CANP|POIKTMP	family with sequence similarity 111 member B	protein FAM111B|cancer-associated nucleoprotein	NM_001142704.1	NP_001136176.1	NC_000011.10	protein-coding	REVIEWED	11	+	59107184	59127414	Reference GRCh38.p12 Primary Assembly
hsa-let-7b_5c	NM_001135575.1	1	582.6	582.6	0.00321	0.0155	1	1	6.54e-06	10	1	0	21	240	0	0	256.6	0	0	23	4710	2	22	2443	2463	21	21	0	read	NM_001135575.1	9606	221710	SMIM13	C6orf228	small integral membrane protein 13	small integral membrane protein 13|UPF0766 protein C6orf228	NM_001135575.1	NP_001129047.1	NC_000006.12	protein-coding	VALIDATED	6	+	11094032	11138737	Reference GRCh38.p12 Primary Assembly
hsa-let-7b_5c	NM_001129994.1	2	745.7	555.5	0.00493	0.0183	1	1	6.54e-06	9.5	1	0	21	312	8	0	142.5	0	0	23	3936	3	23	1925	1945	21	21	0	read	NM_001129994.1	9606	79047	KCTD15	-	potassium channel tetramerization domain containing 15	BTB/POZ domain-containing protein KCTD15|potassium channel tetramerisation domain containing 15|potassium channel tetramerization domain-containing protein 15	NM_001129994.1	NP_001123466.1	NC_000019.10	protein-coding	VALIDATED	19	+	33795539	33815760	Reference GRCh38.p12 Primary Assembly
hsa-let-7b_5c	NM_001105573.1	2	1086.2	549.1	0.00545	0.019	1	1	6.54e-06	9.5	1	0	20	248	4	0	204.1	0	0	23	5743	3	22	3594	3613	20	20	0	read	NM_001105573.1	9606	200933	FBXO45	Fbx45	F-box protein 45	F-box/SPRY domain-containing protein 1|F-box only protein 45|hFbxo45	NM_001105573.1	NP_001099043.1	NC_000003.12	protein-coding	VALIDATED	3	+	196568853	196589058	Reference GRCh38.p12 Primary Assembly
hsa-let-7b_5c	NM_001102653.1	1	586.6	586.6	0.003	0.0151	1	1	6.54e-06	11	1	0	17	240	12	0	248.6	0	0	23	7068	6	22	5411	5427	17	17	0	read	NM_001102653.1	9606	54726	OTUD4	DUBA6|HIN1|HSHIN1	OTU deubiquitinase 4	OTU domain-containing protein 4|HIV-1 induced protein HIN-1	NM_001102653.1	NP_001096123.1	NC_000004.12	protein-coding	REVIEWED	4	-	145133649	145180018	Reference GRCh38.p12 Primary Assembly
hsa-let-7b_5c	NM_199421.1	3	1660.1	606.8	0.000818	0.00438	1	1	6.54e-06	13.5	1	0	10	312	0	0	208.8	0	0	23	7029	14	23	4706	4715	10	10	0	read	NM_199421.1	9606	122809	SOCS4	SOCS7	suppressor of cytokine signaling 4	suppressor of cytokine signaling 4|SH2 domain containing SOCS box protein|SOCS-4|SOCS-7|suppressor of cytokine signaling 7	NM_199421.1	NP_955453.1	NC_000014.9	protein-coding	REVIEWED	14	+	55027125	55049488	Reference GRCh38.p12 Primary Assembly
hsa-let-7b_5c	NM_152408.2	1	565.7	565.7	0.00179	0.00594	1	1	6.54e-06	11	1	0	15	312	0	0	166.7	0	0	23	1969	9	23	1633	1647	15	15	0	read	NM_152408.2	9606	134359	POC5	C5orf37	POC5 centriolar protein	centrosomal protein POC5|POC5 centriolar protein homolog|hPOC5|protein of centriole 5|proteome of centriole 5	NM_152408.2	NP_689621.2	NC_000005.10	protein-coding	VALIDATED	5	-	75674197	75717487	Reference GRCh38.p12 Primary Assembly
hsa-let-7b_5c	NM_032936.3	1	549.2	549.2	0.00242	0.00703	1	1	6.54e-06	7	1	0	22	240	20	0	190.2	0	0	23	882	1	22	450	471	22	22	0	read	NM_032936.3	9606	85025	TMEM60	C7orf35|DC32	transmembrane protein 60	transmembrane protein 60	NM_032936.3	NP_116325.1	NC_000007.14	protein-coding	VALIDATED	7	-	77793727	77798429	Reference GRCh38.p12 Primary Assembly
hsa-let-7b_5c	NM_021824.3	1	532.1	532.1	0.00327	0.00837	1	1	6.54e-06	11.5	1	0	18	240	8	0	203.1	0	0	23	1649	5	22	1172	1189	18	18	0	read	NM_021824.3	9606	60491	NIF3L1	ALS2CR1|CALS-7|MDS015	NGG1 interacting factor 3 like 1	NIF3-like protein 1|GTP cyclohydrolase I|NIF3 (Ngg1 interacting factor 3, S.pombe homolog)-like 1|NIF3 NGG1 interacting factor 3-like 1|amyotrophic lateral sclerosis 2 (juvenile) chromosome region, candidate 1|amyotrophic lateral sclerosis 2 chromosomal region candidate gene 1 protein|putative GTP cyclohydrolase 1 type 2 NIF3L1	NM_021824.3	NP_068596.2	NC_000002.12	protein-coding	VALIDATED	2	+	200889326	200903931	Reference GRCh38.p12 Primary Assembly
hsa-let-7b_5c	NM_020695.3	1	623.8	623.8	0.000583	0.00386	1	1	6.54e-06	3.5	1	0	23	320	16	0	155.8	0	0	23	4581	1	23	3630	3652	23	23	0	read	NM_020695.3	9606	57455	REXO1	ELOABP1|EloA-BP1|REX1|TCEB3BP1	RNA exonuclease 1 homolog	RNA exonuclease 1 homolog|REX1, RNA exonuclease 1 homolog|elongin-A-binding protein 1|transcription elongation factor B polypeptide 3-binding protein 1	NM_020695.3	NP_065746.3	NC_000019.10	protein-coding	VALIDATED	19	-	1815245	1848682	Reference GRCh38.p12 Primary Assembly
hsa-let-7b_5c	NM_017896.2	1	542.2	542.2	0.00274	0.00761	1	1	6.54e-06	9	1	0	22	244	16	0	195.2	0	0	23	4440	2	23	815	836	22	22	0	read	NM_017896.2	9606	54994	GID8	C20orf11|TWA1	GID complex subunit 8 homolog	glucose-induced degradation protein 8 homolog|protein C20orf11|two hybrid associated protein No. 1 with RanBPM|two hybrid-associated protein 1 with RanBPM	NM_017896.2	NP_060366.1	NC_000020.11	protein-coding	VALIDATED	20	+	62938088	62948474	Reference GRCh38.p12 Primary Assembly
hsa-let-7b_5c	NM_017546.4	1	551.5	551.5	0.00232	0.00689	1	2	0.00175	11	1	0	15	240	0	0	224.5	0	0	23	2544	8	22	1608	1622	15	15	0	read	NM_017546.4	9606	55571	CNOT11	C2orf29|C40	CCR4-NOT transcription complex subunit 11	CCR4-NOT transcription complex subunit 11|UPF0760 protein C2orf29	NM_017546.4	NP_060016.3	NC_000002.12	protein-coding	VALIDATED	2	+	101252882	101270315	Reference GRCh38.p12 Primary Assembly
hsa-let-7b_5c	NM_014742.3	2	613	529.3	0.00343	0.00861	1	1	6.54e-06	9	1	1	18	252	16	0	175.3	0	0	23	3996	6	23	2541	2557	18	17	0	read	NM_014742.3	9606	9777	TM9SF4	dJ836N17.2	transmembrane 9 superfamily member 4	transmembrane 9 superfamily member 4|dinucleotide oxidase disulfide thiol exchanger 3 superfamily member 4|transmembrane 9 superfamily protein member 4|tumor cannibalism associated protein 1	NM_014742.3	NP_055557.2	NC_000020.11	protein-coding	VALIDATED	20	+	32109505	32167257	Reference GRCh38.p12 Primary Assembly
hsa-let-7b_5c	NM_006931.2	2	1041.4	562	0.00192	0.0061	1	1	6.54e-06	7	1	0	23	244	12	0	204	0	0	23	3938	1	23	3000	3022	23	23	0	read	NM_006931.2	9606	6515	SLC2A3	GLUT3	solute carrier family 2 member 3	solute carrier family 2, facilitated glucose transporter member 3|GLUT-3|glucose transporter type 3, brain|solute carrier family 2 (facilitated glucose transporter), member 3	NM_006931.2	NP_008862.1	NC_000012.12	protein-coding	VALIDATED	12	-	7919227	7936295	Reference GRCh38.p12 Primary Assembly
hsa-let-7b_5c	NM_001011546.1	1	604	604	0.000864	0.00442	1	1	6.54e-06	9	1	0	22	244	4	0	265	0	0	23	1746	2	23	1194	1215	22	22	0	read	NM_001011546.1	9606	11034	DSTN	ACTDP|ADF|HEL32|bA462D18.2	destrin, actin depolymerizing factor	destrin|actin-depolymerizing factor|bA462D18.2 (destrin (actin depolymerizing factor ADF) (ACTDP))|epididymis luminal protein 32	NM_001011546.1	NP_001011546.1	NC_000020.11	protein-coding	REVIEWED	20	+	17569172	17608241	Reference GRCh38.p12 Primary Assembly
hsa-let-7b_5c	NM_153690.4	1	623.5	623.5	0.00309	0.0131	1	1	6.54e-06	11.5	1	0	16	312	0	0	221.5	0	0	23	3182	8	23	2721	2736	16	16	0	read	NM_153690.4	9606	131583	FAM43A	-	family with sequence similarity 43 member A	protein FAM43A	NM_153690.4	NP_710157.2	NC_000003.12	protein-coding	VALIDATED	3	+	194685892	194689036	Reference GRCh38.p12 Primary Assembly
hsa-let-7b_5c	NM_144582.2	2	1022.2	518.7	0.0128	0.0259	1	1	6.54e-06	10.5	1	0	17	244	12	0	171.7	0	0	23	3381	7	23	889	905	17	17	0	read	NM_144582.2	9606	113419	TEX261	TEG-261	testis expressed 261	protein TEX261|testis expressed sequence 261	NM_144582.2	NP_653183.2	NC_000002.12	protein-coding	VALIDATED	2	-	70985937	70994870	Reference GRCh38.p12 Primary Assembly
hsa-let-7b_5c	NM_016343.3	1	637.8	637.8	0.00251	0.0117	1	1	6.54e-06	7.5	1	0	23	244	12	0	284.8	0	0	23	10316	1	23	3731	3753	23	23	0	read	NM_016343.3	9606	1063	CENPF	CENF|CILD31|PRO1779|STROMS|hcp-1	centromere protein F	centromere protein F|AH antigen|CENP-F kinetochore protein|cell-cycle-dependent 350K nuclear protein|centromere protein F, 350/400kDa|kinetochore protein CENPF|mitosin	NM_016343.3	NP_057427.3	NC_000001.11	protein-coding	REVIEWED	1	+	214603188	214664570	Reference GRCh38.p12 Primary Assembly
hsa-let-7b_5c	NM_001017420.2	1	524	524	0.012	0.0249	1	1	6.54e-06	7.5	1	0	22	240	8	0	182	0	0	23	3376	1	22	345	366	22	22	0	read	NM_001017420.2	9606	157570	ESCO2	2410004I17Rik|EFO2|RBS	establishment of sister chromatid cohesion N-acetyltransferase 2	N-acetyltransferase ESCO2|ECO1 homolog 2	NM_001017420.2	NP_001017420.1	NC_000008.11	protein-coding	REVIEWED	8	+	27771948	27812429	Reference GRCh38.p12 Primary Assembly
hsa-let-7b_5c	NM_182899.4	1	282.4	282.4	0.21	0.24	1	1	6.54e-06	8	1	1	18	8	124	0	54.4	0	0	23	8210	5	21	7549	7566	17	18	11.5	read	NM_182899.4	9606	9586	CREB5	CRE-BPA|CREB-5	cAMP responsive element binding protein 5	cyclic AMP-responsive element-binding protein 5|cAMP response element-binding protein CRE-BPa	NM_182899.4	NP_878902.2	NC_000007.14	protein-coding	REVIEWED	7	+	28299320	28825893	Reference GRCh38.p12 Primary Assembly
hsa-let-7b_5c	NM_145698.4	1	588	588	0.0129	0.0283	1	1	6.54e-06	13.5	1	0	11	244	0	0	261	0	0	23	3996	13	23	671	681	11	11	0	read	NM_145698.4	9606	91452	ACBD5	-	acyl-CoA binding domain containing 5	acyl-CoA-binding domain-containing protein 5|acyl-Coenzyme A binding domain containing 5|endozepine-related protein|membrane-associated diazepam binding inhibitor	NM_145698.4	NP_663736.2	NC_000010.11	protein-coding	REVIEWED	10	-	27182837	27243541	Reference GRCh38.p12 Primary Assembly
hsa-let-7b_5c	NM_024749.4	1	654.1	654.1	0.0056	0.0259	1	1	6.54e-06	11	1	0	14	312	0	0	249.1	0	0	23	4362	10	23	1802	1815	14	14	11	read	NM_024749.4	9606	79805	VASH2	-	vasohibin 2	vasohibin-2|testicular tissue protein Li 222|vasohibin-like protein	NM_024749.4	NP_079025.2	NC_000001.11	protein-coding	VALIDATED	1	+	212935542	212992304	Reference GRCh38.p12 Primary Assembly
hsa-let-7b_5c	NM_005534.3	1	267.8	267.8	0.23	0.261	1	1	6.54e-06	8	1	0	22	0	132	0	33.8	0	0	23	2234	1	22	2056	2077	22	22	11	read	NM_005534.3	9606	3460	IFNGR2	AF-1|IFGR2|IFNGT1|IMD28	interferon gamma receptor 2	interferon gamma receptor 2|IFN-gamma receptor 2|IFN-gamma-R-beta|IFN-gamma-R2|interferon gamma receptor accessory factor-1|interferon gamma receptor beta chain|interferon gamma transducer 1	NM_005534.3	NP_005525.2	NC_000021.9	protein-coding	REVIEWED	21	+	33402895	33437520	Reference GRCh38.p12 Primary Assembly
hsa-let-7b_5c	NR_135075.1	1	614	614	0.000391	0.0139	1	1	6.54e-06	7.5	1	1	22	240	16	0	275	0	0	23	1590	1	22	1530	1550	22	21	0	read	NR_135075.1	9606	54432	YIPF1	DJ167A19.1|FinGER1	Yip1 domain family member 1	protein YIPF1|YIP1 family member 1	NR_135075.1	-	NC_000001.11	protein-coding	VALIDATED	1	-	53851718	53889830	Reference GRCh38.p12 Primary Assembly
hsa-let-7b_5c	NR_046373.1	1	555.3	555.3	0.00134	0.0213	1	1	6.54e-06	7	1	0	22	240	24	0	188.3	0	0	23	1895	1	22	778	799	22	22	0	read	NR_046373.1	9606	5025	P2RX4	P2X4|P2X4R	purinergic receptor P2X 4	P2X purinoceptor 4|ATP receptor|ATP-gated cation channel protein|P2X receptor, subunit 4|purinergic receptor P2X, ligand gated ion channel, 4|purinergic receptor P2X4|purinoceptor P2X4	NR_046373.1	-	NC_000012.12	protein-coding	REVIEWED	12	+	121209860	121234105	Reference GRCh38.p12 Primary Assembly
hsa-let-7b_5c	NR_028051.1	1	568.5	568.5	0.00102	0.0213	1	1	6.54e-06	12.5	1	0	12	320	0	0	157.5	0	0	23	2581	12	23	1361	1372	12	12	0	read	NR_028051.1	9606	130916	MTERF4	MTERFD2	mitochondrial transcription termination factor 4	transcription termination factor 4, mitochondrial|MTERF domain-containing protein 2	NR_028051.1	-	NC_000002.12	protein-coding	VALIDATED	2	-	241074393	241102331	Reference GRCh38.p12 Primary Assembly
hsa-let-7b_5c	NM_032043.2	2	1077.3	590.1	0.000653	0.0207	1	1	6.54e-06	10.5	1	0	20	240	4	0	264.1	0	0	23	8166	3	22	4713	4732	20	20	0	read	NM_032043.2	9606	83990	BRIP1	BACH1|FANCJ|OF	BRCA1 interacting protein C-terminal helicase 1	Fanconi anemia group J protein|ATP-dependent RNA helicase BRIP1|BRCA1-associated C-terminal helicase 1|BRCA1-binding helicase-like protein BACH1|BRCA1/BRCA2-associated helicase 1	NM_032043.2	NP_114432.2	NC_000017.11	protein-coding	REVIEWED	17	-	61679185	61864119	Reference GRCh38.p12 Primary Assembly
hsa-let-7b_5c	NM_024117.3	2	1023.1	531.5	0.00213	0.0243	1	1	6.54e-06	13.5	1	0	10	240	0	0	207.5	0	0	23	3287	13	22	546	555	10	10	0	read	NM_024117.3	9606	79109	MAPKAP1	JC310|MIP1|SIN1|SIN1b|SIN1g	mitogen-activated protein kinase associated protein 1	target of rapamycin complex 2 subunit MAPKAP1|MEKK2-interacting protein 1|SAPK-interacting protein 1|TORC2 subunit MAPKAP1|mSIN1|mitogen-activated protein kinase 2-associated protein 1|ras inhibitor MGC2745|stress-activated map kinase interacting protein 1|stress-activated protein kinase-interacting 1	NM_024117.3	NP_077022.1	NC_000009.12	protein-coding	REVIEWED	9	-	125437393	125707233	Reference GRCh38.p12 Primary Assembly
hsa-let-7b_5c	NM_001324012.1	1	555.9	555.9	0.00132	0.0213	1	1	6.54e-06	8.5	1	0	23	244	12	0	204.9	0	0	23	2568	1	23	555	577	23	23	0	read	NM_001324012.1	9606	1495	CTNNA1	CAP102|MDPT2	catenin alpha 1	catenin alpha-1|alpha-E-catenin|catenin (cadherin-associated protein), alpha 1, 102kDa|renal carcinoma antigen NY-REN-13	NM_001324012.1	NP_001310941.1	NC_000005.10	protein-coding	REVIEWED	5	+	138753385	138935033	Reference GRCh38.p12 Primary Assembly
hsa-let-7b_5c	NM_001303418.1	1	586.4	586.4	0.000706	0.0207	1	1	6.54e-06	5.5	1	0	23	312	28	0	134.4	0	0	23	2947	1	23	672	694	23	23	0	read	NM_001303418.1	9606	2071	ERCC3	BTF2|GTF2H|RAD25|TFIIH|TTD2|XPB	ERCC excision repair 3, TFIIH core complex helicase subunit	general transcription and DNA repair factor IIH helicase subunit XPB|BTF2 p89|DNA excision repair protein ERCC-3|DNA repair helicase|DNA repair protein complementing XP-B cells|TFIIH 89 kDa subunit|TFIIH basal transcription factor complex 89 kDa subunit|TFIIH basal transcription factor complex helicase XPB subunit|TFIIH p89|TFIIH subunit XPB|basic transcription factor 2 89 kDa subunit|excision re…	NM_001303418.1	NP_001290347.1	NC_000002.12	protein-coding	REVIEWED	2	-	127257289	127294175	Reference GRCh38.p12 Primary Assembly
hsa-let-7b_5c	NM_012257.3	1	694.2	694.2	0.000843	0.0147	1	1	6.54e-06	6.5	1	1	23	312	40	0	254.2	0	0	23	2858	2	23	453	475	22	23	0	read	NM_012257.3	9606	26959	HBP1	-	HMG-box transcription factor 1	HMG box-containing protein 1|high mobility group box transcription factor 1	NM_012257.3	NP_036389.2	NC_000007.14	protein-coding	VALIDATED	7	+	107168960	107202528	Reference GRCh38.p12 Primary Assembly
hsa-let-7b_5c	NM_003728.3	1	523.2	523.2	0.0121	0.0283	1	1	6.54e-06	8.5	1	0	23	244	4	0	188.2	0	0	23	9879	1	23	1787	1809	23	23	0	read	NM_003728.3	9606	8633	UNC5C	UNC5H3	unc-5 netrin receptor C	netrin receptor UNC5C|protein unc-5 homolog 3|protein unc-5 homolog C|unc-5 homolog 3|unc-5 homolog C|unc5 (C.elegans homolog) c	NM_003728.3	NP_003719.3	NC_000004.12	protein-coding	REVIEWED	4	-	95162503	95549209	Reference GRCh38.p12 Primary Assembly
hsa-let-7b_5c	NR_136399.1	2	1117.7	587.6	0.0234	0.0354	1	1	6.54e-06	6	1	1	23	312	16	0	162.6	0	0	23	6020	2	23	2332	2354	22	23	0	read	NR_136399.1	9606	3416	IDE	INSULYSIN	insulin degrading enzyme	insulin-degrading enzyme|Abeta-degrading protease|insulin protease|insulinase	NR_136399.1	-	NC_000010.11	protein-coding	REVIEWED	10	-	92451683	92574094	Reference GRCh38.p12 Primary Assembly
hsa-let-7b_5c	NM_005264.5	1	536	536	0.0389	0.0488	1	1	6.54e-06	11.5	1	0	15	240	0	0	208	0	0	23	9612	8	22	2826	2840	15	15	0	read	NM_005264.5	9606	2674	GFRA1	GDNFR|GDNFRA|GFR-ALPHA-1|RET1L|RETL1|TRNR1	GDNF family receptor alpha 1	GDNF family receptor alpha-1|GDNFR-alpha-1|GPI-linked anchor protein|Glial cell line-derived neurotrophic factor receptor alpha|PI-linked cell-surface accessory protein|RET ligand 1|TGF-beta-related neurotrophic factor receptor 1	NM_005264.5	NP_005255.1	NC_000010.11	protein-coding	REVIEWED	10	-	116056924	116273644	Reference GRCh38.p12 Primary Assembly
hsa-let-7b_5c	NM_004618.4	1	540.5	540.5	0.0373	0.0476	1	1	6.54e-06	13	1	0	11	320	0	0	133.5	0	0	23	6708	13	23	2337	2347	11	11	0	read	NM_004618.4	9606	7156	TOP3A	TOP3|ZGRF7	DNA topoisomerase III alpha	DNA topoisomerase 3-alpha|topo III-alpha|topoisomerase (DNA) III alpha|zinc finger, GRF-type containing 7	NM_004618.4	NP_004609.1	NC_000017.11	protein-coding	REVIEWED	17	-	18269957	18315091	Reference GRCh38.p12 Primary Assembly
hsa-let-7b_5c	NM_001320830.1	1	538.6	538.6	0.038	0.0481	1	1	6.54e-06	8.5	1	0	22	240	4	0	199.6	0	0	23	2717	1	22	407	428	22	22	0	read	NM_001320830.1	9606	10946	SF3A3	PRP9|PRPF9|SAP61|SF3a60	splicing factor 3a subunit 3	splicing factor 3A subunit 3|SAP 61|pre-mRNA splicing factor SF3a (60kD)|spliceosome associated protein 61|splicing factor 3a, subunit 3, 60kD|splicing factor 3a, subunit 3, 60kDa	NM_001320830.1	NP_001307759.1	NC_000001.11	protein-coding	REVIEWED	1	-	37956974	37990109	Reference GRCh38.p12 Primary Assembly
hsa-let-7b_5c	NM_015571.3	1	134	134	0.462	0.484	1	1	6.54e-06	10.5	1	0	15	-4	-10	0	53	0	0	23	7046	6	20	3904	3918	15	15	11	read	NM_015571.3	9606	26054	SENP6	SSP1|SUSP1	SUMO specific peptidase 6	sentrin-specific protease 6|2810017C20Rik|SUMO-1-specific protease 1|SUMO1/sentrin specific peptidase 6|SUMO1/sentrin specific protease 6|sentrin/SUMO-specific protease SENP6	NM_015571.3	NP_056386.2	NC_000006.12	protein-coding	VALIDATED	6	+	75601508	75718284	Reference GRCh38.p12 Primary Assembly
hsa-let-7b_5c	NM_005813.4	1	650.5	650.5	0.009	0.0342	1	1	6.54e-06	6.5	1	0	22	312	16	0	210.5	0	0	23	5915	2	23	916	937	22	22	0	read	NM_005813.4	9606	23683	PRKD3	EPK2|PKC-NU|PKD3|PRKCN|nPKC-NU	protein kinase D3	serine/threonine-protein kinase D3|protein kinase C nu type|protein kinase EPK2	NM_005813.4	NP_005804.1	NC_000002.12	protein-coding	REVIEWED	2	-	37250501	37324784	Reference GRCh38.p12 Primary Assembly
hsa-let-7b_5c	NM_001323913.1	2	1071.2	552.1	0.0266	0.0473	1	1	6.54e-06	7.5	1	0	21	252	12	0	184.1	0	0	23	1811	3	23	839	859	21	21	0	read	NM_001323913.1	9606	126626	GABPB2	GABPB-2	GA binding protein transcription factor subunit beta 2	GA-binding protein subunit beta-2|GA binding protein transcription factor beta subunit 2|GABP subunit beta-2	NM_001323913.1	NP_001310842.1	NC_000001.11	protein-coding	VALIDATED	1	+	151070179	151125544	Reference GRCh38.p12 Primary Assembly
hsa-let-7b_5c	NM_001318374.1	1	579.1	579.1	0.0201	0.041	1	1	6.54e-06	9	1	0	23	244	8	0	241.1	0	0	23	4626	1	23	1752	1774	23	23	0	read	NM_001318374.1	9606	5101	PCDH9	-	protocadherin 9	protocadherin-9|cadherin superfamily protein VR4-11	NM_001318374.1	NP_001305303.1	NC_000013.11	protein-coding	REVIEWED	13	-	66302833	67230335	Reference GRCh38.p12 Primary Assembly
hsa-let-7b_5c	NM_001318120.1	1	543.3	543.3	0.0291	0.0499	1	1	6.54e-06	9.5	1	0	22	152	0	0	306.3	0	0	23	4670	1	22	4352	4373	22	22	0	read	NM_001318120.1	9606	22872	SEC31A	ABP125|ABP130|HSPC275|HSPC334|SEC31L1	SEC31 homolog A, COPII coat complex component	protein transport protein Sec31A|SEC31 homolog A, COPII coating complex component|SEC31-like protein 1|SEC31-related protein A|web1-like protein|yeast Sec31p homolog	NM_001318120.1	NP_001305049.1	NC_000004.12	protein-coding	REVIEWED	4	-	82818508	82900570	Reference GRCh38.p12 Primary Assembly
hsa-let-7b_5c	NM_001318056.1	1	677.8	677.8	0.00647	0.0303	1	2	0.00175	8.5	1	0	20	312	4	0	263.8	0	0	23	7020	4	23	3028	3047	20	20	0	read	NM_001318056.1	9606	79088	ZNF426	K-RBP	zinc finger protein 426	zinc finger protein 426|CTC-543D15.7|KSHV RTA binding protein	NM_001318056.1	NP_001304985.1	NC_000019.10	protein-coding	REVIEWED	19	-	9523223	9538864	Reference GRCh38.p12 Primary Assembly
hsa-let-7b_5c	NM_001316320.1	1	272.4	272.4	0.241	0.303	1	1	6.54e-06	6.5	1	0	22	112	24	0	26.4	0	0	23	3188	2	23	1372	1393	22	22	13.5	read	NM_001316320.1	9606	5351	PLOD1	EDS6|EDSKCL1|LH|LH1|LLH|PLOD	procollagen-lysine,2-oxoglutarate 5-dioxygenase 1	procollagen-lysine,2-oxoglutarate 5-dioxygenase 1|lysine hydroxylase|lysyl hydroxlase 1|procollagen-lysine 1, 2-oxoglutarate 5-dioxygenase 1	NM_001316320.1	NP_001303249.1	NC_000001.11	protein-coding	REVIEWED	1	+	11934666	11975541	Reference GRCh38.p12 Primary Assembly
hsa-let-7b_5c	NM_018426.2	1	242.4	242.4	0.18	0.214	1	1	6.54e-06	10	1	0	17	0	116	0	31.4	0	0	23	3300	7	23	754	770	17	17	11	read	NM_018426.2	9606	55362	TMEM63B	C6orf110	transmembrane protein 63B	CSC1-like protein 2	NM_018426.2	NP_060896.1	NC_000006.12	protein-coding	VALIDATED	6	+	44126627	44155518	Reference GRCh38.p12 Primary Assembly
hsa-let-7b_5c	NM_001320715.1	2	1103.3	619.7	0.00137	0.00788	1	1	6.54e-06	7	1	1	23	244	12	0	277.7	0	0	23	3085	1	23	1888	1909	23	22	0	read	NM_001320715.1	9606	8915	BCL10	CARMEN|CIPER|CLAP|IMD37|c-E10|mE10	B cell CLL/lymphoma 10	B-cell lymphoma/leukemia 10|CARD containing molecule enhancing NF-kB|CARD-containing apoptotic signaling protein|CARD-containing molecule enhancing NF-kappa-B|CARD-containing proapoptotic protein|CED-3/ICH-1 prodomain homologous E10-like regulator|cCARMEN|caspase-recruiting domain-containing protein|cellular homolog of vCARMEN|cellular-E10|hCLAP|mammalian CARD-containing adapter molecule E10	NM_001320715.1	NP_001307644.1	NC_000001.11	protein-coding	REVIEWED	1	-	85265775	85276903	Reference GRCh38.p12 Primary Assembly
hsa-let-7b_5c	NR_046382.1	1	579.5	579.5	0.000277	0.00303	1	1	6.54e-06	8	1	1	21	244	36	0	208.5	0	0	23	3252	4	23	1493	1513	20	21	0	read	NR_046382.1	9606	7748	ZNF195	HRF1|ZNFP104	zinc finger protein 195	zinc finger protein 195|hypoxia-regulated factor-1|krueppel family zinc finger protein (znfp104)	NR_046382.1	-	NC_000011.10	protein-coding	REVIEWED	11	-	3357926	3379221	Reference GRCh38.p12 Primary Assembly
hsa-let-7b_5c	NM_206866.2	1	623.9	623.9	0.00752	0.0172	1	5	0.0619	6.5	1	0	23	320	4	0	191.9	0	0	23	5769	1	23	4421	4443	23	23	0	read	NM_206866.2	9606	571	BACH1	BACH-1|BTBD24	BTB domain and CNC homolog 1	transcription regulator protein BACH1|BTB and CNC homology 1, basic leucine zipper transcription factor 1|basic region leucine zipper transcriptional regulator BACH1	NM_206866.2	NP_996749.1	NC_000021.9	protein-coding	REVIEWED	21	+	29298794	29361895	Reference GRCh38.p12 Primary Assembly
hsa-let-7b_5c	NM_025077.3	1	579.1	579.1	0.013	0.0223	1	1	6.54e-06	8.5	1	0	23	320	4	0	166.1	0	0	23	2408	1	23	1822	1844	23	23	0	read	NM_025077.3	9606	114034	TOE1	PCH7|hCaf1z	target of EGR1, exonuclease	target of EGR1 protein 1|target of EGR1, member 1 (nuclear)	NM_025077.3	NP_079353.3	NC_000001.11	protein-coding	VALIDATED	1	+	45339669	45343977	Reference GRCh38.p12 Primary Assembly
hsa-let-7b_5c	NM_015995.3	1	591.1	591.1	0.0113	0.021	1	1	6.54e-06	8.5	1	0	23	244	4	0	256.1	0	0	23	6839	1	23	1328	1350	23	23	0	read	NM_015995.3	9606	51621	KLF13	BTEB3|FKLF2|NSLP1|RFLAT-1|RFLAT1	Kruppel like factor 13	Krueppel-like factor 13|BTE-binding protein 3|RANTES factor of late activated T lymphocytes-1|basic transcription element binding protein 3|novel Sp1-like zinc finger transcription factor 1|transcription factor BTEB3|transcription factor NSLP1	NM_015995.3	NP_057079.2	NC_000015.10	protein-coding	VALIDATED	15	+	31326854	31435664	Reference GRCh38.p12 Primary Assembly
hsa-let-7b_5c	NM_006681.3	1	512.2	512.2	0.0276	0.034	1	1	6.54e-06	13.5	1	0	10	240	0	0	188.2	0	0	23	834	13	22	228	237	10	10	0	read	NM_006681.3	9606	10874	NMU	-	neuromedin U	neuromedin-U|neuromedin U precursor-related peptide/neuromedin U preproprotein|prepro-NMU	NM_006681.3	NP_006672.1	NC_000004.12	protein-coding	REVIEWED	4	-	55595228	55636697	Reference GRCh38.p12 Primary Assembly
hsa-let-7b_5c	NM_001127361.2	2	1072	550.9	0.0181	0.0266	1	1	6.54e-06	10.5	1	0	20	244	8	0	213.9	0	0	23	2734	4	23	2203	2222	20	20	0	read	NM_001127361.2	9606	127544	RNF19B	IBRDC3|NKLAM	ring finger protein 19B	E3 ubiquitin-protein ligase RNF19B|IBR domain-containing protein 3|natural killer lytic-associated molecule	NM_001127361.2	NP_001120833.1	NC_000001.11	protein-coding	REVIEWED	1	-	32932497	32965265	Reference GRCh38.p12 Primary Assembly
hsa-let-7b_5c	NM_032663.4	1	527	527	0.0126	0.0264	1	1	6.54e-06	9	1	1	24	244	8	0	196	0	0	23	3771	1	23	2626	2649	23	24	0	read	NM_032663.4	9606	84749	USP30	-	ubiquitin specific peptidase 30	ubiquitin carboxyl-terminal hydrolase 30|deubiquitinating enzyme 30|ub-specific protease 30|ubiquitin thioesterase 30|ubiquitin thiolesterase 30|ubiquitin-specific protease 30|ubiquitin-specific-processing protease 30	NM_032663.4	NP_116052.2	NC_000012.12	protein-coding	VALIDATED	12	+	109023088	109088025	Reference GRCh38.p12 Primary Assembly
hsa-let-7b_5c	NM_020759.2	3	1684	672.8	0.00141	0.0152	1	2	0.00175	11.5	1	0	13	312	0	0	265.8	0	0	23	15584	11	23	15375	15387	13	13	0	read	NM_020759.2	9606	57519	STARD9	KIF16A	StAR related lipid transfer domain containing 9	stAR-related lipid transfer protein 9|START domain-containing protein 9|StAR-related lipid transfer (START) domain containing 9	NM_020759.2	NP_065810.2	NC_000015.10	protein-coding	VALIDATED	15	+	42575609	42720997	Reference GRCh38.p12 Primary Assembly
[truncated: 838 more rows]

## Sheet: TableS8.2
Table S8.2. The targets of one selected edited miRNAs with significantly decreased editing level in T-ALL smaples. The targets of hsa-let-7a-2_4c were predicted with the MiCPAR algorithm (see Methods) using 11 PAR-CLIP sequecing profiles in Table S1.4. Only targets having at least 1 PAR-CLIP read with T-to-C variation were included in the list here.
[truncated: 943 more rows]

[truncated: 1 more sheets: TableS8.3]
