# Supplementary material for: Identification of microRNA editing sites in three subtypes of leukemia
Source: Front Mol Biosci. 2022 Nov 14;9:1014288. doi: 10.3389/fmolb.2022.1014288 (PMC9702332; doi:10.3389/fmolb.2022.1014288)
Supplement: Supplementary file 1 [file DataSheet1.zip › SupplementTable1/Table S9_the result of GO and KEGG pathway analysis.xlsx]

## Sheet: Table S9.1
Table S9.1. The enriched GO terms of targets of 3 original miRNAs (hsa-let-7b-5p, hsa-miR-181c-5p, and hsa-let-7a-5p) in T-ALL and T-ALLcontrol samples, and 4 original miRNAs (hsa-let-7f-5p, hsa-miR-103a-5p, hsa-miR-181a-5p, hsa-miR-3653-5p) in T-PLL and T-PLLcontrol samples. Targets that belong to the original miRNAs were extracted from Table S7. The enriched GO terms were calculated using KOBAS…
miRNA	GO_ID	Ontology	Term	Database	Input_num	Background_num	P-Value	Corrected_P-Value	Input	Hyperlink
hsa-let-7a-5p	GO:0000012	BP	single strand break repair	Gene Ontology	3	9	0.00322091	0.0312057	XRCC1|TDP1|ERCC6	http://amigo.geneontology.org/amigo/term/GO:0000012
hsa-let-7a-5p	GO:0000018	BP	regulation of DNA recombination	Gene Ontology	3	6	0.0013036	0.017275	SMARCAD1|KPNA2|KPNA1	http://amigo.geneontology.org/amigo/term/GO:0000018
hsa-let-7a-5p	GO:0000030	MF	mannosyltransferase activity	Gene Ontology	4	19	0.00269742	0.0281039	TMTC3|POMT2|ALG9|PIGM	http://amigo.geneontology.org/amigo/term/GO:0000030
hsa-let-7a-5p	GO:0000049	MF	tRNA binding	Gene Ontology	7	66	0.00286868	0.0296647	KARS|IARS|XPO5|RPL35A|TRMT1L|ELP1|ALKBH1	http://amigo.geneontology.org/amigo/term/GO:0000049
hsa-let-7a-5p	GO:0000070	BP	mitotic sister chromatid segregation	Gene Ontology	7	35	9.50657e-05	0.00293974	SMC1A|HIRA|PLK1|ZWINT|SGO1|SGO2|CDCA8	http://amigo.geneontology.org/amigo/term/GO:0000070
hsa-let-7a-5p	GO:0000079	BP	regulation of cyclin-dependent protein serine/threonine kinase activity	Gene Ontology	10	55	6.54285e-06	0.000329224	CCNB2|CCNE2|CDC25A|CCND2|CDC25C|BLM|CCNG1|CCNT2|CDKN1A|CCNJ	http://amigo.geneontology.org/amigo/term/GO:0000079
hsa-let-7a-5p	GO:0000082	BP	G1/S transition of mitotic cell cycle	Gene Ontology	10	100	0.000601301	0.0110023	ITGB1|GSPT1|TRIM71|CCNE2|CDC25A|PPAT|DBF4|POLE2|CDKN1A|CUL2	http://amigo.geneontology.org/amigo/term/GO:0000082
hsa-let-7a-5p	GO:0000086	BP	G2/M transition of mitotic cell cycle	Gene Ontology	11	133	0.00139712	0.0181955	CCNB2|PLK1|CEP57|CDC25A|PPP2R2A|FBXL6|CDC25C|AURKA|CCP110|DLC1|CDKN1A	http://amigo.geneontology.org/amigo/term/GO:0000086
hsa-let-7a-5p	GO:0000118	CC	histone deacetylase complex	Gene Ontology	7	44	0.000333211	0.00734058	HDAC3|ZNF217|JMJD1C|ELMSAN1|CBX5|KDM3A|NCOR1	http://amigo.geneontology.org/amigo/term/GO:0000118
hsa-let-7a-5p	GO:0000122	BP	negative regulation of transcription by RNA polymerase II	Gene Ontology	62	832	3.86287e-12	8.14514e-10	BPTF|HDAC3|PLK1|ZFHX4|SMAD7|ZNF217|SF3B3|HIPK2|HAND1|CBX5|MXD1|CAV1|XPO1|FNIP1|NR6A1|BACH2|RBPJ|EGR1|MEIS2|NR2F2|GLI2|RBM10|ZNF431|NCOR1|AURKB|ZNF268|ZFHX3|PCNA|EHMT1|ACVR2B|HOXD9|ZBTB5|KLF12|HMGA2|E2F5|PARP1|NR2C2|NSD1|E2F4|SALL1|SKIL|SATB1|MDM2|MDM4|UHRF1|NFIC|E2F6|MGA|TRPS1|DICER1|BMP2|RFX5|KCTD1|MTF2|HBP1|HOXA7|PRDM5|ZFP36|LDB1|PIAS4|MARS|PRRX1	http://amigo.geneontology.org/amigo/term/GO:0000122
hsa-let-7a-5p	GO:0000139	CC	Golgi membrane	Gene Ontology	45	616	6.24954e-09	6.43557e-07	MIA3|HS2ST1|CHPF2|CD59|GOLT1B|UST|EEF1AKMT4|LEPROT|SEC16A|ATP2C1|CAV1|MPHOSPH9|B3GNT5|RAB8A|SLC10A7|TMED2|NDST1|PPP6R3|NRAS|MGAT5B|GOLGA4|CLSTN3|ENTPD4|FKRP|SCAMP3|RFFL|XYLT2|RTN3|MGAT5|DENND5A|GALNT4|CHST3|TRIM23|ANKRD28|RAB12|TRAPPC1|PLEKHA8|DOP1A|ROCK1|MGAT4A|COPB1|DNM1L|KDELR1|GBF1|FUT8	http://amigo.geneontology.org/amigo/term/GO:0000139
hsa-let-7a-5p	GO:0000151	CC	ubiquitin ligase complex	Gene Ontology	11	107	0.000262096	0.00598228	RCHY1|ARIH1|MED20|BRCC3|WDR26|DYRK2|DEPDC1B|MKLN1|UBR2|UBR1|RNF217	http://amigo.geneontology.org/amigo/term/GO:0000151
hsa-let-7a-5p	GO:0000165	BP	MAPK cascade	Gene Ontology	16	261	0.00261427	0.0278047	RPN2|PTK2|MAP4K4|PSME4|NRAS|MAP3K4|MAP3K5|SYNGAP1|ZFP36|ARAF|MAPK6|GFRA1|NLK|FRS2|PSMB2|TAOK3	http://amigo.geneontology.org/amigo/term/GO:0000165
hsa-let-7a-5p	GO:0000209	BP	protein polyubiquitination	Gene Ontology	21	267	2.47137e-05	0.000968427	UBOX5|NHLRC3|UBE2K|RNF167|ARIH1|TRIM71|FBXO22|TRIM32|PSME4|FBXW2|RPN2|CBL|PSMB2|MKRN1|KLHL42|TRIP12|FBXO32|RNF111|UBR2|MDM2|RNF217	http://amigo.geneontology.org/amigo/term/GO:0000209
hsa-let-7a-5p	GO:0000287	MF	magnesium ion binding	Gene Ontology	14	214	0.00272376	0.0283117	NUDT5|PSPH|PRPS1L1|MAP3K5|MSH2|XYLT2|PGPEP1|MSH6|PGM3|PLK1|DYRK2|NLK|NT5C3B|EYA2	http://amigo.geneontology.org/amigo/term/GO:0000287
hsa-let-7a-5p	GO:0000289	BP	nuclear-transcribed mRNA poly(A) tail shortening	Gene Ontology	5	22	0.0005862	0.0108154	ZFP36|CNOT11|CNOT7|TUT4|CNOT6	http://amigo.geneontology.org/amigo/term/GO:0000289
hsa-let-7a-5p	GO:0000307	CC	cyclin-dependent protein kinase holoenzyme complex	Gene Ontology	9	30	5.44698e-07	3.76863e-05	PCNA|CCNB2|CCNG1|CCNE2|CDK13|CDKN1A|CCND2|CDK12|CCNJ	http://amigo.geneontology.org/amigo/term/GO:0000307
hsa-let-7a-5p	GO:0000407	CC	phagophore assembly site	Gene Ontology	4	23	0.00492483	0.0428431	WIPI2|ULK3|RB1CC1|PIK3C3	http://amigo.geneontology.org/amigo/term/GO:0000407
hsa-let-7a-5p	GO:0000723	BP	telomere maintenance	Gene Ontology	6	44	0.00181102	0.0220363	PCNA|CCNE2|PARP1|BLM|POLD2|NBN	http://amigo.geneontology.org/amigo/term/GO:0000723
hsa-let-7a-5p	GO:0000724	BP	double-strand break repair via homologous recombination	Gene Ontology	9	82	0.000605411	0.0110319	RAD54B|POLQ|WDR48|PARP1|BLM|NBN|XRCC1|POLL|RFWD3	http://amigo.geneontology.org/amigo/term/GO:0000724
hsa-let-7a-5p	GO:0000775	CC	chromosome, centromeric region	Gene Ontology	6	52	0.0038734	0.0362676	SMC1A|SGO2|SGO1|PDS5A|KAT7|CDCA8	http://amigo.geneontology.org/amigo/term/GO:0000775
hsa-let-7a-5p	GO:0000776	CC	kinetochore	Gene Ontology	10	87	0.000217974	0.0051892	XPO1|SMC1A|NUP98|PLK1|ZWINT|SGO1|AURKB|SGO2|CBX5|DLC1	http://amigo.geneontology.org/amigo/term/GO:0000776
hsa-let-7a-5p	GO:0000779	CC	condensed chromosome, centromeric region	Gene Ontology	3	8	0.002463	0.0264712	SGO1|AURKB|NCAPD2	http://amigo.geneontology.org/amigo/term/GO:0000779
hsa-let-7a-5p	GO:0000785	CC	chromatin	Gene Ontology	14	124	1.5488e-05	0.000635006	PCNA|TMPO|PARPBP|PLK1|ESCO2|CCND2|PDS5A|IST1|CAPN2|JMJD1C|NSD1|UBR2|KDM3A|SLF2	http://amigo.geneontology.org/amigo/term/GO:0000785
hsa-let-7a-5p	GO:0000792	CC	heterochromatin	Gene Ontology	5	27	0.00131366	0.017275	SMARCAD1|DDX6|SALL1|UHRF1|UBA1	http://amigo.geneontology.org/amigo/term/GO:0000792
hsa-let-7a-5p	GO:0000839	CC	Hrd1p ubiquitin ligase ERAD-L complex	Gene Ontology	3	8	0.002463	0.0264712	SYVN1|SEL1L|DERL3	http://amigo.geneontology.org/amigo/term/GO:0000839
hsa-let-7a-5p	GO:0000922	CC	spindle pole	Gene Ontology	10	121	0.00227758	0.025276	TPT1|TOPBP1|PLK1|CEP44|SGO1|BRCC3|KATNAL1|RAB11A|VPS4B|DEPDC1B	http://amigo.geneontology.org/amigo/term/GO:0000922
hsa-let-7a-5p	GO:0000932	CC	P-body	Gene Ontology	10	88	0.000237172	0.0055566	TRIM71|RBPMS|POLR2D|DDX6|XRN1|EIF4ENIF1|CNOT7|ZFP36|AGO3|MEX3A	http://amigo.geneontology.org/amigo/term/GO:0000932
hsa-let-7a-5p	GO:0000976	MF	transcription regulatory region sequence-specific DNA binding	Gene Ontology	17	263	0.00115059	0.0165417	KLF12|ZNF217|SMAD7|KMT2D|RFX5|EGR1|HMGA2|ZFHX3|PRDM5|SALL1|ZBTB24|ZFHX4|ZNF567|IKZF2|NCOR1|IKZF3|HAND1	http://amigo.geneontology.org/amigo/term/GO:0000976
hsa-let-7a-5p	GO:0000977	MF	RNA polymerase II transcription regulatory region sequence-specific DNA binding	Gene Ontology	24	327	1.94504e-05	0.000775912	ZNF700|HAND1|NCOR1|EGR1|TEF|NR2F2|GLI2|IKZF3|CDC5L|HOXD9|ZBTB5|PARP1|NR2C2|ARID3B|SATB1|PBX1|ARID3A|E2F6|MGA|TRPS1|MTF2|HOXD10|PRDM5|PLAGL1	http://amigo.geneontology.org/amigo/term/GO:0000977
hsa-let-7a-5p	GO:0000978	MF	RNA polymerase II cis-regulatory region sequence-specific DNA binding	Gene Ontology	56	656	3.0483e-13	7.93993e-11	BPTF|ZNF217|SMARCC1|ONECUT2|CDKN2AIP|SMAD7|HOXC5|ZFHX3|ZNF516|HAND1|NFATC3|RBMX|MXD1|KLF12|MYCL|NR6A1|CHD7|SUB1|BACH2|RBPJ|OTX1|MEIS2|GLI2|KDM6A|ZNF431|PGR|PLAG1|SMARCD2|HOXB9|HOXD9|HMGA2|NR2C2|NSD1|ARID3B|SALL1|SKIL|ZBTB39|ARNT2|PBX1|NFIC|NFAT5|E2F4|HIC2|FOXJ3|RFX5|RFX7|ZFHX4|PRDM4|ZNF678|HOXA7|PRDM5|HBP1|PRRX1|PLAGL1|HOXA9|POU2F1	http://amigo.geneontology.org/amigo/term/GO:0000978
hsa-let-7a-5p	GO:0000981	MF	DNA-binding transcription factor activity, RNA polymerase II-specific	Gene Ontology	61	874	6.95997e-11	1.10067e-08	NFATC3|SATB1|ONECUT2|SMAD7|HOXC5|ZFHX3|CSRNP2|FOXJ3|ZBTB8B|NFAT5|NR2F2|MXD1|KLF12|MYCL|NR6A1|BACH2|RBPJ|EGR1|OTX1|MEIS2|TEF|CSRNP3|GLI2|PGR|ZFHX4|ELMSAN1|GTF2I|CDC5L|HOXB9|HOXD9|ZBTB5|ZMYM5|CREB5|TSC22D2|E2F5|NR2C2|LCOR|TRPS1|SALL1|SKIL|PAX3|ARNT2|PBX1|NFIC|E2F6|MGA|E2F4|FOXN3|RFX5|RFX7|PRDM4|HOXD10|HBP1|HOXA7|PRDM5|ZBTB43|HOXA9|PRRX1|POU2F1|ZBTB24|HAND1	http://amigo.geneontology.org/amigo/term/GO:0000981
hsa-let-7a-5p	GO:0001227	MF	DNA-binding transcription repressor activity, RNA polymerase II-specific	Gene Ontology	17	253	0.000772688	0.0124417	E2F6|ZNF217|NFATC3|HOXD9|ZBTB5|KLF12|BACH2|HMGA2|ZFHX3|HBP1|PRDM5|SALL1|SKIL|SATB1|PRRX1|MXD1|HAND1	http://amigo.geneontology.org/amigo/term/GO:0001227
hsa-let-7a-5p	GO:0001228	MF	DNA-binding transcription activator activity, RNA polymerase II-specific	Gene Ontology	44	466	5.283e-12	1.06332e-09	NFATC3|ONECUT2|CDKN2AIP|SMAD7|HAND1|IKZF3|PRDM4|MYCL|NR6A1|RBPJ|EGR1|OTX1|MEIS2|CSRNP2|CSRNP3|GLI2|PGR|GTF2I|PLAG1|ARID3A|CDC5L|FOXJ3|HMGA2|PARP1|NR2C2|PLAGL2|ARID3B|SMARCD2|SMARCD1|MDM2|MDM4|ARNT2|PBX1|NFIC|NFAT5|MGA|E2F4|RFX5|HOXD10|HOXA7|PRRX1|PLAGL1|HOXA9|POU2F1	http://amigo.geneontology.org/amigo/term/GO:0001228
hsa-let-7a-5p	GO:0001570	BP	vasculogenesis	Gene Ontology	9	62	9.11563e-05	0.0028627	TGFBR3|QKI|PTK2|HEG1|ITGB8|WARS2|ITGAV|GJC1|CAV1	http://amigo.geneontology.org/amigo/term/GO:0001570
hsa-let-7a-5p	GO:0001666	BP	response to hypoxia	Gene Ontology	13	160	0.000625416	0.0111849	TGFBR3|EGLN2|EGR1|BMP2|MTHFR|RYR2|PLOD1|HSP90B1|THBS1|CAPN2|XRCC1|ARNT2|CAV1	http://amigo.geneontology.org/amigo/term/GO:0001666
hsa-let-7a-5p	GO:0001701	BP	in utero embryonic development	Gene Ontology	19	202	5.95118e-06	0.000306417	ITGB1|CCNB2|TGFBR1|EIF2S2|HEG1|CHD7|PSPH|TENT5C|MSH2|MIB1|KAT2A|ALKBH1|GLI2|ZFAND5|KDM6A|RDH10|FUT8|ARNT2|BMP2	http://amigo.geneontology.org/amigo/term/GO:0001701
hsa-let-7a-5p	GO:0001822	BP	kidney development	Gene Ontology	10	95	0.000415297	0.0085136	ACVR2B|ADAMTS1|PYGO2|SULF2|CPLANE1|GLI2|PPAT|SALL1|TGFBR1|TSC1	http://amigo.geneontology.org/amigo/term/GO:0001822
hsa-let-7a-5p	GO:0001843	BP	neural tube closure	Gene Ontology	12	78	3.75529e-06	0.000213185	LRP2|PHACTR4|SPINT1|TMED2|TRIM71|MTHFR|KIF20B|KAT2A|FZD3|KDM6A|DLC1|TSC1	http://amigo.geneontology.org/amigo/term/GO:0001843
hsa-let-7a-5p	GO:0001934	BP	positive regulation of protein phosphorylation	Gene Ontology	13	178	0.00155034	0.0196373	FNIP1|HDAC3|P2RY1|BMP2|DVL3|ERP29|CCND2|FXR1|INSR|PTK2|RB1CC1|MAVS|RALB	http://amigo.geneontology.org/amigo/term/GO:0001934
hsa-let-7a-5p	GO:0002039	MF	p53 binding	Gene Ontology	7	66	0.00286868	0.0296647	RCHY1|EHMT1|RFWD3|CDKN2AIP|BLM|MDM2|RFFL	http://amigo.geneontology.org/amigo/term/GO:0002039
hsa-let-7a-5p	GO:0002161	MF	aminoacyl-tRNA editing activity	Gene Ontology	3	11	0.00512675	0.0438248	LARS|IARS|VARS	http://amigo.geneontology.org/amigo/term/GO:0002161
hsa-let-7a-5p	GO:0002218	BP	activation of innate immune response	Gene Ontology	5	28	0.00151548	0.0193388	IGF2BP1|ZCCHC3|MAVS|MATR3|RBM14	http://amigo.geneontology.org/amigo/term/GO:0002218
hsa-let-7a-5p	GO:0002931	BP	response to ischemia	Gene Ontology	7	54	0.00100365	0.0152197	EEF2K|KCNJ11|CPEB4|EGR1|MAP3K5|P2RX4|CAV1	http://amigo.geneontology.org/amigo/term/GO:0002931
hsa-let-7a-5p	GO:0003007	BP	heart morphogenesis	Gene Ontology	6	39	0.0010358	0.0152424	TGFBR3|PTK2|CHD7|INSR|KDM6A|DLC1	http://amigo.geneontology.org/amigo/term/GO:0003007
hsa-let-7a-5p	GO:0003170	BP	heart valve development	Gene Ontology	3	8	0.002463	0.0264712	HECTD1|MDM4|MATR3	http://amigo.geneontology.org/amigo/term/GO:0003170
hsa-let-7a-5p	GO:0003222	BP	ventricular trabecula myocardium morphogenesis	Gene Ontology	4	16	0.00156992	0.0196373	RBPJ|TGFBR1|HEG1|CHD7	http://amigo.geneontology.org/amigo/term/GO:0003222
hsa-let-7a-5p	GO:0003223	BP	ventricular compact myocardium morphogenesis	Gene Ontology	3	7	0.00182641	0.0220363	LRP2|TGFBR3|TGFBR1	http://amigo.geneontology.org/amigo/term/GO:0003223
hsa-let-7a-5p	GO:0003281	BP	ventricular septum development	Gene Ontology	9	33	1.06881e-06	6.761e-05	LRP2|HECTD1|HEG1|CPLANE1|SALL1|MATR3|MDM2|FRS2|MDM4	http://amigo.geneontology.org/amigo/term/GO:0003281
hsa-let-7a-5p	GO:0003676	MF	nucleic acid binding	Gene Ontology	13	145	0.000261983	0.00598228	ZCCHC10|SREK1IP1|MCM3AP|NARS2|EGR1|SF3B3|REXO1|ZNF585B|DBF4|ZNF852|DBF4B|ZCCHC2|GIN1	http://amigo.geneontology.org/amigo/term/GO:0003676
hsa-let-7a-5p	GO:0003677	MF	DNA binding	Gene Ontology	95	1209	2.02483e-19	8.15087e-17	CDKN2AIP|POLR3D|POLR3A|LEMD3|LBR|CERS2|RBPJ|ZNF264|ZNF579|ZNF268|YAF2|ZMYM6|ZFAND5|ZNF280C|ZNF280B|ZNF275|PLAGL1|KDM5C|CDC5L|POLR1B|EP400|ZNF850|PEG10|CHD1|MYCL|PARPBP|EGR1|MEIS2|ZBTB8B|ZBTB38|SMARCAD1|GTF2I|ZNF763|RAD54L2|PARP1|MLLT10|BLM|POLR2B|HIST1H2BK|ZNF426|POLE2|TOP3A|ZNF507|SMCHD1|ONECUT2|SCYL1|HP1BP3|POLL|NR6A1|HIC2|POLD2|LCOR|DOT1L|ZNF322|TET1|TET2|HMGA2|E2F4|SALL1|IGF2BP1|ZNF805|DICER1…	http://amigo.geneontology.org/amigo/term/GO:0003677
hsa-let-7a-5p	GO:0003678	MF	DNA helicase activity	Gene Ontology	10	58	9.90655e-06	0.000461749	CHD1|CHD7|RAD54B|CHD6|ERCC6|BLM|NAV2|NBN|SMARCAD1|RAD54L2	http://amigo.geneontology.org/amigo/term/GO:0003678
hsa-let-7a-5p	GO:0003682	MF	chromatin binding	Gene Ontology	40	443	1.67022e-10	2.38572e-08	SMC1A|HDAC3|MBTD1|SMARCD1|POLQ|KMT5B|MSH2|ERCC6|MSH6|POLR3D|NFATC3|EP400|POLR3A|CBX5|CCNT2|NCOR1|MCM3AP|CHD7|RBPJ|CDYL|KDM6A|ENY2|ZNF431|PCNA|CRAMP1|PYGO2|MLLT10|SMARCAD1|NCAPD2|SATB1|POLR2B|SCML2|ARID3A|NFAT5|MTF2|HOXD10|RBMX|NSD1|KAT2A|SKIL	http://amigo.geneontology.org/amigo/term/GO:0003682
hsa-let-7a-5p	GO:0003700	MF	DNA-binding transcription factor activity	Gene Ontology	50	607	1.89168e-11	3.49015e-09	ZNF217|NFATC3|CDKN2AIP|HOXC5|ZFHX3|NFAT5|NR2F2|ZNF10|IKZF3|IKZF2|KLF12|GLI2|BACH2|RBPJ|EGR1|CSRNP2|CSRNP3|ZNF343|ZBTB38|ZNF550|ZNF644|GTF2I|PLAG1|HOXB9|HOXD9|PBX1|ZNF322|CREB5|ZNF329|NR2C2|ZNF567|E2F4|SALL1|PAX3|ARNT2|ZNF268|NFIC|E2F6|E2F5|TRPS1|ZNF614|RFX5|RFX7|ZNF280C|ZNF280B|PRDM5|HOXA9|PLAGL2|KDM3A|ZBTB24	http://amigo.geneontology.org/amigo/term/GO:0003700
hsa-let-7a-5p	GO:0003712	MF	transcription coregulator activity	Gene Ontology	12	89	1.25935e-05	0.000547014	MEIS2|TRRAP|LDB1|MED14|PPARGC1B|PIAS4|JMJD1C|NSD1|MED19|KDM3A|NAB1|YAF2	http://amigo.geneontology.org/amigo/term/GO:0003712
hsa-let-7a-5p	GO:0003713	MF	transcription coactivator activity	Gene Ontology	22	248	2.7374e-06	0.00015949	SMARCC1|MED20|KAT2A|HIPK2|HAND1|ATXN7L3|SERTAD2|SUB1|NUP98|MED14|TRIM32|ENY2|YAF2|KMT2D|XPC|BICRA|SMARCD2|SMARCD1|RBPMS|ABT1|PRRX1|TAF5L	http://amigo.geneontology.org/amigo/term/GO:0003713
hsa-let-7a-5p	GO:0003714	MF	transcription corepressor activity	Gene Ontology	15	194	0.000404111	0.00836171	HDAC3|ZMYND8|HIRA|HIPK2|PARP14|ZNF451|NSD1|CDYL|NCOR1|PIAS4|ELMSAN1|KCTD1|CNOT7|CASP8AP2|YAF2	http://amigo.geneontology.org/amigo/term/GO:0003714
hsa-let-7a-5p	GO:0003723	MF	RNA binding	Gene Ontology	119	1366	9.45778e-28	5.23488e-25	CDKN2AIP|RRP7A|CAPRIN2|FKBP3|SNRNP200|LBR|EIF3D|MPP6|ZC3HAV1|EIF4ENIF1|ZNF579|TUT4|LUC7L2|LARP1|MRPS9|KCTD12|PRRC2C|FXR1|TRMT1L|SYNCRIP|EIF4G2|AKAP8|DDX6|KPNA2|XRN2|ELAVL1|MRPL22|RRP8|TRIM32|MACF1|DNAJC21|NOP10|MATR3|BAZ2A|DHX32|IFIT3|IFIT2|UBA1|XPO1|XPO5|CSDE1|ABCF1|SUB1|ZFP36|PPARGC1B|BICC1|SF3A3|XRN1|SMC1A|FAM98B|GSPT1|TPT1|C6orf203|LIN28B|PARP1|PLEC|RPUSD2|POLR2B|RBM12B|RBPMS|UTP25|ASCC3|FLNA…	http://amigo.geneontology.org/amigo/term/GO:0003723
hsa-let-7a-5p	GO:0003729	MF	mRNA binding	Gene Ontology	23	200	2.39686e-08	2.25815e-06	ELAVL1|CELF1|MATR3|EIF2S2|QKI|XPO5|ZFP36|RBM14|EIF4ENIF1|LUC7L2|NUP98|HDLBP|FXR1|IGF2BP1|IGF2BP3|SCAF8|THOC5|SYNCRIP|EIF4G2|RBPMS|RBMX|DDX6|SLC4A1AP	http://amigo.geneontology.org/amigo/term/GO:0003729
hsa-let-7a-5p	GO:0003730	MF	mRNA 3'-UTR binding	Gene Ontology	8	73	0.00121363	0.0171648	LARP1|ELAVL1|CPEB4|FXR1|SECISBP2L|SECISBP2|IGF2BP1|IGF2BP3	http://amigo.geneontology.org/amigo/term/GO:0003730
hsa-let-7a-5p	GO:0003779	MF	actin binding	Gene Ontology	18	266	0.000508324	0.00970198	MYO3A|PHACTR4|MAP1B|MACF1|VASH2|GAS2L3|TMOD2|MED28|HOOK1|EPB41|SSH2|ITGB1|PLEC|WASL|PTK2|TWF1|CALD1|MYO9B	http://amigo.geneontology.org/amigo/term/GO:0003779
hsa-let-7a-5p	GO:0003899	MF	DNA-directed 5'-3' RNA polymerase activity	Gene Ontology	6	36	0.000712548	0.011773	MED20|POLR2B|POLR1B|POLR2D|POLR3D|POLR3A	http://amigo.geneontology.org/amigo/term/GO:0003899
hsa-let-7a-5p	GO:0003924	MF	GTPase activity	Gene Ontology	19	320	0.00155519	0.0196373	RGS16|ATL2|GSPT1|RAB8A|DNAJC27|RABL2A|GFM2|NRAS|TSR1|TRIM23|RAB11A|AGAP1|RAB22A|GNG5|RHOBTB3|RHOBTB1|DNM1L|RAB12|RALB	http://amigo.geneontology.org/amigo/term/GO:0003924
hsa-let-7a-5p	GO:0004386	MF	helicase activity	Gene Ontology	5	33	0.00288072	0.0296647	BLM|SNRNP200|DDX6|DICER1|EP400	http://amigo.geneontology.org/amigo/term/GO:0004386
hsa-let-7a-5p	GO:0004672	MF	protein kinase activity	Gene Ontology	25	216	5.30974e-09	5.59799e-07	MYO3A|PTK2|SRC|PLK1|EPHA4|SCYL2|HIPK2|ARAF|TRIB1|RPS6KB2|EEF2K|CDK12|CDK13|GRK3|MAP3K5|STK24|AURKA|NLK|MAP3K21|ULK3|TGFBR1|PKN2|PIK3C3|ROCK1|PDK2	http://amigo.geneontology.org/amigo/term/GO:0004672
hsa-let-7a-5p	GO:0004674	MF	protein serine/threonine kinase activity	Gene Ontology	23	357	0.000179888	0.00455168	MYO3A|MAP4K4|PLK1|TGFBR1|HIPK2|DYRK2|ARAF|RPS6KB2|MAP3K5|STK24|MAPK6|AURKA|AURKB|MAPK8|ULK2|ULK3|ACVR2B|PKN2|NLK|TAOK3|TNK2|ROCK1|PDK2	http://amigo.geneontology.org/amigo/term/GO:0004674
hsa-let-7a-5p	GO:0004712	MF	protein serine/threonine/tyrosine kinase activity	Gene Ontology	5	29	0.0017392	0.021519	TNK2|ACVR2B|DYRK2|AURKA|AURKB	http://amigo.geneontology.org/amigo/term/GO:0004712
hsa-let-7a-5p	GO:0004713	MF	protein tyrosine kinase activity	Gene Ontology	9	89	0.00103536	0.0152424	TWF1|TNK2|IGF1R|PTK2|SRC|SCYL1|HIPK2|INSR|DYRK2	http://amigo.geneontology.org/amigo/term/GO:0004713
hsa-let-7a-5p	GO:0004721	MF	phosphoprotein phosphatase activity	Gene Ontology	5	39	0.00548649	0.046363	CDC25A|DUSP16|SSH2|CTDSPL2|PPP1CA	http://amigo.geneontology.org/amigo/term/GO:0004721
hsa-let-7a-5p	GO:0004725	MF	protein tyrosine phosphatase activity	Gene Ontology	14	100	1.63163e-06	9.76333e-05	DUSP11|DUSP18|CDC25C|PTPRK|CDC25A|PGPEP1|PTPRG|PTPRD|SSH2|EYA2|DUSP16|DUSP1|DUSP3|PALD1	http://amigo.geneontology.org/amigo/term/GO:0004725
hsa-let-7a-5p	GO:0004842	MF	ubiquitin-protein transferase activity	Gene Ontology	23	233	2.98602e-07	2.16756e-05	HECTD1|TRIM71|TRIM32|RCHY1|MIB1|FBXO22|FBXW2|CUL2|SEL1L|ARIH1|TRIM23|HERC1|MDM2|UHRF1|UBR4|UBE2K|RNF167|TNFAIP1|CBL|FBXL6|KLHL42|RNF214|RNF217	http://amigo.geneontology.org/amigo/term/GO:0004842
hsa-let-7a-5p	GO:0004843	MF	thiol-dependent ubiquitin-specific protease activity	Gene Ontology	9	109	0.00372675	0.0351108	USP44|USP47|OTUD4|OTUD3|YOD1|USP11|BRCC3|DEPDC1B|USP24	http://amigo.geneontology.org/amigo/term/GO:0004843
hsa-let-7a-5p	GO:0004860	MF	protein kinase inhibitor activity	Gene Ontology	5	31	0.00225785	0.025276	CDKN1A|QARS|SOCS1|TRIB1|TAOK3	http://amigo.geneontology.org/amigo/term/GO:0004860
hsa-let-7a-5p	GO:0005049	MF	nuclear export signal receptor activity	Gene Ontology	4	11	0.000490448	0.00940132	EIF4ENIF1|XPO1|XPO5|XPO4	http://amigo.geneontology.org/amigo/term/GO:0005049
hsa-let-7a-5p	GO:0005096	MF	GTPase activator activity	Gene Ontology	22	268	8.61803e-06	0.000419348	ERRFI1|STARD13|DOCK4|ARHGAP8|RABEP1|ARHGAP28|DLC1|RALGAPA2|RANBP2|LARS|BRCC3|SYNGAP1|AGAP1|DEPDC1B|RGS16|LLGL2|VAV3|DEPDC1|MYO9B|GIT2|DNM1L|ASAP1	http://amigo.geneontology.org/amigo/term/GO:0005096
hsa-let-7a-5p	GO:0005102	MF	signaling receptor binding	Gene Ontology	20	353	0.00200085	0.0235632	SNX17|TNK2|NMU|BMP2|F2R|SCYL2|SRC|SCYL1|DVL3|TNFSF9|PTPRD|GFRA1|SMARCD1|ITPRID2|LEPROT|CAPRIN2|BTN2A1|PTK2|P2RX4|CAV1	http://amigo.geneontology.org/amigo/term/GO:0005102
hsa-let-7a-5p	GO:0005388	MF	calcium transmembrane transporter activity, phosphorylative mechanism	Gene Ontology	3	9	0.00322091	0.0312057	ATP2C1|ATP2A2|ATP2A3	http://amigo.geneontology.org/amigo/term/GO:0005388
hsa-let-7a-5p	GO:0005515	MF	protein binding	Gene Ontology	750	11779	1.34436e-164	5.9528e-161	ERRFI1|ZCCHC10|DUSP3|MOCS3|HIPK2|ANP32E|CSRNP2|FKBP3|LEMD3|ZBTB39|FAM72D|MIB1|KMT5B|STK24|C11orf74|RNF111|TMEM56|CASP8AP2|YAF2|ZMYM2|LARP1|IGF1R|NUP98|WIPI2|PPP2R2A|IWS1|FXR1|MTUS2|SMARCD2|SMARCD1|OSBPL3|DEPDC1B|PIK3C3|FKBP4|TRAPPC1|FDFT1|PARP14|CCND2|AKAP8|IFNAR1|PDE5A|MYO3A|ACTA1|ELAVL1|ATP2A2|CDKN1A|PDS5A|HSP90B1|C5orf30|MIA3|POLR1B|BAZ2A|IFIT3|IFIT2|PEG10|TPT1|XPO1|WDR41|ZNF451|XPO5|XPO4|WDR4…	http://amigo.geneontology.org/amigo/term/GO:0005515
hsa-let-7a-5p	GO:0005524	MF	ATP binding	Gene Ontology	107	1463	1.2392e-19	5.48719e-17	PARS2|PLK1|PCCA|MOCS3|HIPK2|ARAF|ATP2C1|EEF2K|SNRNP200|SMCHD1|GRK6|GRK3|MAP3K4|MAP3K5|NAV2|MAP3K21|IGF1R|IARS|AURKB|NARS2|PIK3C3|TWF1|DNAJA1|DDX6|MYO3A|ACTA1|ATP2A2|ATP2A3|HSP90B1|EP400|TRIB1|DHX32|CHD1|CHD7|CHD6|STK24|TTL|SMARCAD1|NLK|PNPLA8|RAD54L2|SMC1A|KATNAL1|RIMKLA|UBA1|GARS|LARS|TNK2|UBE2K|BLM|ITM2C|ASCC3|MDN1|POLQ|KARS|EPHA4|SCYL2|SCYL1|DYRK2|IDE|MARS2|RPS6KB2|MAPK6|MAPK8|DNHD1|SRC|ACVR2B…	http://amigo.geneontology.org/amigo/term/GO:0005524
hsa-let-7a-5p	GO:0005634	CC	nucleus	Gene Ontology	373	5208	1.80138e-72	2.65884e-69	ERRFI1|SMARCC1|VPS4B|HIPK2|ANP32E|ZBTB8B|FKBP3|ZNF700|RNF111|CASP8AP2|YAF2|XPC|IWS1|FXR1|MTUS2|SMARCD2|SMARCD1|DEPDC1B|PARP14|MBTD1|AKAP8|ZNF678|ELAVL1|CDKN1A|PDS5A|HSP90B1|XPO1|ZNF451|XPO5|WDR48|BACH2|GTF2B|RSBN1L|GTF2I|ZNF516|ETF1|HOXB9|SENP6|SENP5|BRCC3|NCAPD2|BLM|ARNT2|TNK2|ZNF426|PRDM5|FLNA|NAB1|ANKRA2|SESN1|SESN3|OTUD4|DYRK2|FSBP|POLL|TSC1|HIC2|ASPM|SERF2|NR2F2|RBM11|RBM10|RBM14|LCOR|SCAF4|…	http://amigo.geneontology.org/amigo/term/GO:0005634
hsa-let-7a-5p	GO:0005635	CC	nuclear envelope	Gene Ontology	18	182	5.504e-06	0.00029014	XPO1|POGZ|KCNJ11|LBR|ABCF1|NUP98|ITSN1|NUP58|PARP1|NDC1|CYBB|IST1|INSR|CNEP1R1|TMPO|CBX5|LRRC59|RANBP2	http://amigo.geneontology.org/amigo/term/GO:0005635
hsa-let-7a-5p	GO:0005639	CC	integral component of nuclear inner membrane	Gene Ontology	4	15	0.00128211	0.017275	P2RX5|LBR|LEMD3|P2RX4	http://amigo.geneontology.org/amigo/term/GO:0005639
hsa-let-7a-5p	GO:0005654	CC	nucleoplasm	Gene Ontology	314	3630	4.21698e-77	9.33638e-74	BPTF|TRMT112|RPN2|SMARCC1|SATB1|PLK1|CDKN2AIP|MTF2|RRP7A|REXO1|HIPK2|POLR3D|CAPRIN2|POLR3A|CCNT2|PRPF4|CDKN2AIPNL|SESN1|MAPKAP1|THUMPD1|HIF1AN|RBPJ|MPP6|TRIM65|SETD5|KMT5B|NAV2|GOLGA4|MKLN1|RNF111|PGR|CASP8AP2|CUL2|RAD18|ZMYND8|HOXD9|NUP98|WIPI2|NARS2|RFFL|JMJD1C|PPP2R2A|SH3GLB2|ARID3B|IWS1|BCDIN3D|LDB1|SMARCD2|SMARCD1|MDM2|CMAS|MDM4|NHEJ1|THOC5|UBR4|SYNCRIP|PCGF3|SOCS1|NCAPD2|CDK13|SGO2|SGO1|FZR…	http://amigo.geneontology.org/amigo/term/GO:0005654
hsa-let-7a-5p	GO:0005657	CC	replication fork	Gene Ontology	5	26	0.00113238	0.0163328	PCNA|BLM|RAD18|NBN|UHRF1	http://amigo.geneontology.org/amigo/term/GO:0005657
hsa-let-7a-5p	GO:0005667	CC	transcription regulator complex	Gene Ontology	16	226	0.000648382	0.011259	NFAT5|NFATC3|HOXA9|SUB1|RFX5|RBPJ|SMAD7|PARP1|ZFHX3|ABT1|LDB1|SKIL|RBM14|ELMSAN1|ARNT2|NR6A1	http://amigo.geneontology.org/amigo/term/GO:0005667
hsa-let-7a-5p	GO:0005694	CC	chromosome	Gene Ontology	21	127	3.03407e-10	4.07117e-08	SMC1A|CDCA2|SHLD2|HP1BP3|TOPBP1|POLQ|CDK12|ESCO2|TET3|PDS5A|KAT7|GTF2B|ZBTB38|CDYL|EHMT1|TRAPPC13|CDK13|BLM|TOP3A|USP11|MCM3AP	http://amigo.geneontology.org/amigo/term/GO:0005694
hsa-let-7a-5p	GO:0005730	CC	nucleolus	Gene Ontology	68	839	8.52647e-15	2.51701e-12	MDN1|KCTD1|ERCC6|MRPL22|RRP8|AKAP8|CDKN2AIP|ERGIC2|SF3B3|POLR1B|DOCK4|HAND1|MOB1A|XRCC1|BAZ2A|CBX5|GPRC5A|MDM2|CDKN2AIPNL|XPO1|THUMPD3|CHD7|SUB1|TSR1|SCD|RBPJ|MPP6|GLI2|ZCCHC9|STK24|UBXN8|NBN|CDKN1A|RBM14|CDCA8|N4BP1|TUT4|CUL2|HOXD9|MRPS9|XPC|SENP5|RCL1|DNAJB9|MTUS1|LIN28B|BLM|FXR1|DNAJC21|PARP1|IGF2BP3|TRIM41|TOE1|E2F5|PPP1CA|BMT2|CCND2|RPAP2|KAT7|ABT1|PRDM5|DDX6|UTP25|STON2|XRN2|GORAB|FLNA|KIF2…	http://amigo.geneontology.org/amigo/term/GO:0005730
hsa-let-7a-5p	GO:0005737	CC	cytoplasm	Gene Ontology	295	4624	3.14999e-45	2.78963e-42	BPTF|ERRFI1|SMARCC1|ARIH1|CASP8AP2|RAD18|ERGIC2|HDAC3|MOCS3|HIPK2|ZFAND5|CAPRIN2|LLGL2|SLC30A7|RALGPS2|MDM2|SESN1|EEF2K|DPP8|ATXN7L3B|ITSN1|CEP120|RBPJ|ITSN2|MIB1|MAP3K4|IFI44L|TSC1|PLK1|GOLGA4|CAPN2|MKLN1|RNF111|EIF4ENIF1|LBH|ARHGAP28|ZNF268|RAD9A|RALGAPA2|LARP1|IARS|ZMYND8|FAM210A|SLC38A2|XPC|RFFL|PTAR1|HERC1|SH3GLB2|RRP7A|FXR1|MTUS2|SSH2|UBR2|UBR1|PIK3C3|TDP1|THOC5|TWF1|SBF1|SOCS6|SOCS1|PARP14…	http://amigo.geneontology.org/amigo/term/GO:0005737
hsa-let-7a-5p	GO:0005739	CC	mitochondrion	Gene Ontology	80	1258	5.81935e-12	1.12035e-09	KARS|ZNF217|NRDC|PMAIP1|VARS|PARS2|WDR81|WARS2|CASP8AP2|PCCA|GRPEL2|MTERF4|DNAJA1|NDUFAF7|ARAF|DIABLO|SACS|DHX32|IDE|IFIT3|MXD1|PDHX|FASTKD2|TUSC2|PMPCA|MIEF1|UQCRC1|NDUFC2-KCTD14|MRPL22|POR|PPARGC1B|WDR26|DNM1L|FAM72A|GRAMD4|ENY2|PDHB|PNPLA8|DLC1|RANBP2|SRC|KCNJ11|HOXB9|FAM210A|MRPS9|C6orf203|XPC|NARS2|LACTB|COQ10B|PARP1|FXN|MPC1|MTUS1|PEX11B|PNKD|UBA1|MTFR1|P2RY1|NAT8L|MAPK8|PACS2|CLPX|SLC25A42…	http://amigo.geneontology.org/amigo/term/GO:0005739
hsa-let-7a-5p	GO:0005759	CC	mitochondrial matrix	Gene Ontology	22	370	0.000682158	0.0115127	CLPX|KARS|PCCA|MTERF4|NDUFAF7|PDHX|CBR4|PARS2|WARS2|MARS2|PDHB|C6orf203|NARS2|ETFDH|FXN|QARS|NAT8L|GFM2|PPTC7|PDK2|DGUOK|TOP3A	http://amigo.geneontology.org/amigo/term/GO:0005759
hsa-let-7a-5p	GO:0005764	CC	lysosome	Gene Ontology	20	262	5.63024e-05	0.00201054	LRP2|LARS|VPS26A|SNX16|WDR48|RFFL|ITM2C|AP3M1|SRC|FUCA1|POGZ|PCYOX1|INSR|IFNAR1|TMEM25|CAPN2|RB1CC1|RAB12|SHKBP1|LAMP2	http://amigo.geneontology.org/amigo/term/GO:0005764
hsa-let-7a-5p	GO:0005765	CC	lysosomal membrane	Gene Ontology	22	318	9.56013e-05	0.00293974	AP3M1|SPNS1|GPLD1|WDR81|P2RX4|WDR41|GDAP2|PQLC2|RAB12|MFSD8|FNIP1|TRIM23|LAMP2|UBA1|STARD3NL|ABCC10|LRP2|ITM2C|POGZ|ATP6V1G1|ATP6V1C1|M6PR	http://amigo.geneontology.org/amigo/term/GO:0005765
hsa-let-7a-5p	GO:0005768	CC	endosome	Gene Ontology	20	293	0.000229715	0.00543279	SNX17|TNK2|KCNJ11|RAB8A|VPS26A|RBSN|RAB12|DOP1A|RABEP1|TNFAIP1|TGFBR1|SNX27|RAB11A|VPS4B|M6PR|LEPROT|CLINT1|PIK3C3|STARD3NL|CAV1	http://amigo.geneontology.org/amigo/term/GO:0005768
hsa-let-7a-5p	GO:0005770	CC	late endosome	Gene Ontology	13	140	0.000190833	0.0046945	SNX16|SLC31A2|SRC|WDR48|INSR|TMEM25|F2R|RAB22A|IFNAR1|LAMP2|MARS|PIK3C3|M6PR	http://amigo.geneontology.org/amigo/term/GO:0005770
hsa-let-7a-5p	GO:0005777	CC	peroxisome	Gene Ontology	12	108	7.10862e-05	0.00234903	PIK3C3|TMEM135|ACOX1|ZADH2|PEX11B|FAR1|PNPLA8|DNM1L|PEX13|IDE|GBF1|MIEF1	http://amigo.geneontology.org/amigo/term/GO:0005777
hsa-let-7a-5p	GO:0005778	CC	peroxisomal membrane	Gene Ontology	7	57	0.0013365	0.017509	PNPLA8|TMEM135|ACOX1|PEX11B|FAR1|PEX13|MAVS	http://amigo.geneontology.org/amigo/term/GO:0005778
hsa-let-7a-5p	GO:0005783	CC	endoplasmic reticulum	Gene Ontology	67	1018	8.43407e-11	1.28779e-08	TMC6|CYB5R4|ELAVL1|ATP2A2|ATP2A3|CPEB4|RCAN3|EPHA4|ERGIC2|SEL1L|HSP90B1|GOLT1B|ALG9|ATR|MAGT1|POU2F1|SEC16A|ATP2C1|IFIT2|CAV1|DNAJB9|TMED4|CERS2|TMED2|SCD|PLOD1|SULF2|THBS1|SYVN1|GDPD1|P3H3|CAPN2|LCLAT1|TMTC3|TMEM189|FDFT1|GPR85|LARS|KCNJ11|GPAT4|PGRMC1|ERP29|DNAJB14|RTN3|UBXN8|MXRA7|SLC27A5|SLC10A7|LRRC59|LPGAT1|PACS2|ICMT|LRP2|SYNCRIP|SPCS3|POGLUT1|TRAPPC1|ATL2|POGZ|PPP1R15B|MGAT4A|DNM1L|STC2|K…	http://amigo.geneontology.org/amigo/term/GO:0005783
hsa-let-7a-5p	GO:0005788	CC	endoplasmic reticulum lumen	Gene Ontology	19	296	0.000658713	0.0113719	GANAB|LAMC1|COL25A1|ANO8|CERCAM|ERP29|RCAN3|DNAJB9|HSP90B1|FSTL1|POGLUT1|MGAT4A|EDEM3|MIA3|ARSJ|STC2|ARSK|GBF1|THBS1	http://amigo.geneontology.org/amigo/term/GO:0005788
hsa-let-7a-5p	GO:0005789	CC	endoplasmic reticulum membrane	Gene Ontology	65	942	2.56356e-11	4.36593e-09	TMC6|CYB5R4|TM7SF2|ATP2A2|ATP2A3|LCLAT1|GPAT4|ALG6|PLOD1|HSP90B1|SBF1|ALG9|WDR81|SEC16A|RB1CC1|LPGAT1|PTGFRN|CAV1|DNAJB9|TMED4|CERS2|TMED2|PIGC|SCD|CLSTN3|POR|SYVN1|LPCAT3|DNAJB14|TMEM189|PNPLA8|FDFT1|TMEM41B|BCAP29|SEL1L|CD59|SPCS2|ERGIC2|SERINC1|GRAMD4|PIGM|RTN3|PIGP|FAM69B|LBR|MIA3|SLC27A5|OSBPL3|LRRC59|STARD3NL|ICMT|TMEM67|CYBB|KDELR1|SPCS3|SLC10A7|TXNDC11|ATL2|GJC1|GDPD1|RDH10|CYP2C18|COPB1|…	http://amigo.geneontology.org/amigo/term/GO:0005789
hsa-let-7a-5p	GO:0005790	CC	smooth endoplasmic reticulum	Gene Ontology	5	27	0.00131366	0.017275	SYVN1|ERP29|GBA2|RYR2|PLCB4	http://amigo.geneontology.org/amigo/term/GO:0005790
hsa-let-7a-5p	GO:0005793	CC	endoplasmic reticulum-Golgi intermediate compartment	Gene Ontology	9	77	0.000398431	0.00828288	TMED4|DICER1|TMED2|SCYL1|IST1|MGAT4A|COPB1|KDELR1|GBF1	http://amigo.geneontology.org/amigo/term/GO:0005793
hsa-let-7a-5p	GO:0005794	CC	Golgi apparatus	Gene Ontology	78	1002	6.52352e-16	2.0633e-13	TMC6|WDR81|RAB12|CEP57|SEC14L1|EPHA4|SCYL2|AP3M1|MSH6|SCYL1|CNTNAP2|DOCK4|SGMS2|RAB11A|LEPROT|SEC16A|HDAC3|ATP2C1|YIPF1|PTGFRN|CAV1|MPHOSPH9|B3GNT5|FGFRL1|TMED4|SLC10A7|TMED2|F2R|ESCO2|PLAGL1|NRAS|MAPKAP1|STK24|GOLGA4|CAPN2|CLINT1|SLC35A4|MGAT5B|FKRP|SCAMP3|SNX17|MACF1|ZMYND8|NDST1|ERGIC2|GANAB|MARS|ASIC1|TMEM241|TRRAP|CYBB|GORAB|GGA3|UNC13B|MGAT5|GALNT4|YIPF3|CSDE1|LRP2|HERC1|KDELR1|MTUS1|CDK13|…	http://amigo.geneontology.org/amigo/term/GO:0005794
hsa-let-7a-5p	GO:0005802	CC	trans-Golgi network	Gene Ontology	14	174	0.000430543	0.00870523	CNST|ATP2C1|SLC10A7|GBF1|DOP1A|RAB11A|GGA3|GOLGA4|DENND5A|YIPF1|CHST3|VPS54|PLEKHA8|M6PR	http://amigo.geneontology.org/amigo/term/GO:0005802
hsa-let-7a-5p	GO:0005813	CC	centrosome	Gene Ontology	42	506	6.29382e-10	7.74139e-08	CCP110|PLK1|CEP57|RAD18|AHI1|KAT2A|PRKAR2A|IST1|CAPRIN2|FOPNL|RAB8A|CEP162|CCNE2|CEP120|ITSN2|MIB1|RAB11A|AURKA|CEP44|PLAG1|PKN2|PCNA|POC5|ZNF322|KIF20B|HOOK1|KATNAL1|MTUS2|SASS6|VPS4B|SMAD7|UBR4|TMEM67|CCNB2|DLC1|SGO1|PDE4DIP|ASPM|TUBGCP3|GPSM2|CEP295|CCNJ	http://amigo.geneontology.org/amigo/term/GO:0005813
hsa-let-7a-5p	GO:0005814	CC	centriole	Gene Ontology	14	144	6.98866e-05	0.00234438	MPHOSPH9|RAB8A|CEP162|PLK1|CEP120|CEP295|POC5|AHI1|ROCK1|AURKA|CCP110|FOPNL|TUBGCP3|SASS6	http://amigo.geneontology.org/amigo/term/GO:0005814
hsa-let-7a-5p	GO:0005829	CC	cytosol	Gene Ontology	366	5095	3.78988e-71	4.1954e-68	ERRFI1|MOCS3|POGLUT1|EEF2K|FAM72D|MIB1|C11orf74|RNF111|YAF2|ZMYM2|NUP98|WIPI2|PPP2R2A|FXR1|OSBPL3|DEPDC1B|PIK3C3|FKBP4|TRAPPC1|PARP14|CCND2|LACTB|ACTA1|ELAVL1|CDKN1A|PDS5A|HSP90B1|POLR1B|BAZ2A|IFIT3|IFIT2|PEG10|XPO1|XPO5|XPO4|BACH2|BCDIN3D|SENP6|BRCC3|LIN28B|NCAPD2|BLM|GARS|TNK2|GSTO1|CBL|FBXO32|FLNA|C8orf37|ECHDC1|SESN1|OTUD4|OTUD3|MKRN1|DYRK2|TSC1|SERF2|NT5C3B|ANKRD28|CNEP1R1|STARD3NL|AFDN|TUBG…	http://amigo.geneontology.org/amigo/term/GO:0005829
hsa-let-7a-5p	GO:0005844	CC	polysome	Gene Ontology	7	40	0.000198027	0.0048417	LARP1|LSM8|VBP1|MSI2|HDLBP|FXR1|UPF2	http://amigo.geneontology.org/amigo/term/GO:0005844
hsa-let-7a-5p	GO:0005884	CC	actin filament	Gene Ontology	9	87	0.000893017	0.0139235	TWF1|SRC|PLS3|ACTA1|GAS2L3|WASL|MYO9B|FLNA|TSC1	http://amigo.geneontology.org/amigo/term/GO:0005884
hsa-let-7a-5p	GO:0005886	CC	plasma membrane	Gene Ontology	198	4619	2.90853e-11	4.76999e-09	FGFRL1|WARS2|HDAC3|SPRED2|IFNAR1|CAPRIN2|APCDD1|CCNT2|CAV1|MPP6|SPINT1|CEMIP2|ITSN1|FMNL3|RYR2|MIB1|NDC1|TDP1|LIG1|SLC12A2|EFNB1|LMBRD2|RALGAPA2|TRPV2|RGS16|IGF1R|SMAD7|SLC38A2|XPC|RFFL|SYT15|ATP1B2|DOCK4|TRIM23|C7orf43|OSBPL3|MDM2|PRTG|NLK|UBR4|GRK6|PARP14|ATP2C1|FREM2|FAT1|GNG5|GFRA1|XRN1|COPB1|YIPF3|SLC19A2|STX3|CNST|ANO8|EMB|SLC7A6|MACF1|SERINC1|PLS3|HSP90B1|EPB41|SLC31A2|SLC29A1|HSPA14|CHIC1…	http://amigo.geneontology.org/amigo/term/GO:0005886
hsa-let-7a-5p	GO:0005887	CC	integral component of plasma membrane	Gene Ontology	58	1380	0.000706609	0.0117627	TMC6|EFNB1|TM7SF2|ATP2A2|EMB|SLC7A6|P2RX5|EPHA4|SLC7A2|IGF1R|FRS2|TENM3|INSR|IFNAR1|MAGT1|SGMS2|SLC29A1|APCDD1|COL25A1|BTN2A1|ACVR2B|P2RX4|CAV1|PTPRG|CEMIP2|ADRB1|GPRC5A|BCAP29|SLC16A14|PTPRD|SLC16A10|SLC5A6|SLC12A2|CLDN1|TRPV2|TGFBR3|KCNJ11|NLGN2|PGRMC1|SLC38A2|TMPRSS2|ASIC1|CYBB|TSPAN3|P2RY1|LRRC70|SLC20A1|SLC31A2|ITGAV|LRCH4|F2R|FAT1|SLC5A3|POGZ|TMC7|IGDCC3|PTPRK|M6PR	http://amigo.geneontology.org/amigo/term/GO:0005887
hsa-let-7a-5p	GO:0005912	CC	adherens junction	Gene Ontology	13	155	0.000473874	0.00932584	TNK2|PARD3|AFDN|PPP1CA|EIF4G2|EPHA4|SSX2IP|AHI1|FRMD4B|SMAD7|FRS2|PTPRK|VEZT	http://amigo.geneontology.org/amigo/term/GO:0005912
hsa-let-7a-5p	GO:0005925	CC	focal adhesion	Gene Ontology	23	418	0.00138611	0.0181053	PTK2|MAP4K4|CD59|HSP90B1|PRKAR2A|CORO1C|ITGAV|CAV1|UBOX5|FZD2|ARHGEF7|CAPN2|DLC1|ITGB1|SRC|ITGB8|PLEC|TWF1|MTF2|CBL|FAT1|GIT2|FLNA	http://amigo.geneontology.org/amigo/term/GO:0005925
hsa-let-7a-5p	GO:0005938	CC	cell cortex	Gene Ontology	11	142	0.00226147	0.025276	PARD3|ARHGEF7|MYO9B|CORO1C|PTK2|RHOBTB3|MKLN1|RHOBTB1|TSC1|GPSM2|CAV1	http://amigo.geneontology.org/amigo/term/GO:0005938
hsa-let-7a-5p	GO:0006164	BP	purine nucleotide biosynthetic process	Gene Ontology	3	11	0.00512675	0.0438248	PRPS1L1|PPAT|GARS	http://amigo.geneontology.org/amigo/term/GO:0006164
hsa-let-7a-5p	GO:0006260	BP	DNA replication	Gene Ontology	12	131	0.000372665	0.00785791	NFIC|TOPBP1|RAD9A|TNFAIP1|KAT7|BLM|POLD2|DBF4|NBN|POLL|TOP3A|POLE2	http://amigo.geneontology.org/amigo/term/GO:0006260
hsa-let-7a-5p	GO:0006281	BP	DNA repair	Gene Ontology	31	224	1.29429e-12	3.01638e-10	POLQ|KMT5B|MSH2|RAD18|PDS5A|MSH6|DEPDC1B|PARPBP|TDP1|TRAPPC13|DOT1L|SHLD2|RAD9A|EYA2|SMC1A|CDC5L|XPC|PSME4|BRCC3|PARP1|TRRAP|BLM|TRIP12|UHRF1|TAOK3|TOPBP1|FZR1|KAT7|POLE2|SLF2|ALKBH1	http://amigo.geneontology.org/amigo/term/GO:0006281
hsa-let-7a-5p	GO:0006284	BP	base-excision repair	Gene Ontology	5	30	0.0019862	0.023453	XRCC1|USP47|HMGA2|ERCC6|POLQ	http://amigo.geneontology.org/amigo/term/GO:0006284
hsa-let-7a-5p	GO:0006298	BP	mismatch repair	Gene Ontology	5	32	0.00255556	0.0272964	PCNA|XPC|MSH2|POLD2|MSH6	http://amigo.geneontology.org/amigo/term/GO:0006298
hsa-let-7a-5p	GO:0006302	BP	double-strand break repair	Gene Ontology	9	64	0.000113469	0.00332742	POLQ|SMCHD1|ESCO2|MSH2|BRCC3|PARP1|NBN|DEPDC1B|TDP1	http://amigo.geneontology.org/amigo/term/GO:0006302
hsa-let-7a-5p	GO:0006303	BP	double-strand break repair via nonhomologous end joining	Gene Ontology	7	55	0.00110639	0.0160626	BRCC3|NBN|PIAS4|XRCC1|DEPDC1B|POLL|NHEJ1	http://amigo.geneontology.org/amigo/term/GO:0006303
hsa-let-7a-5p	GO:0006325	BP	chromatin organization	Gene Ontology	10	137	0.0051933	0.0442229	EHMT1|HDAC3|MBTD1|CHD6|TET1|MTF2|HMGA2|SATB1|BCORL1|NCOR1	http://amigo.geneontology.org/amigo/term/GO:0006325
hsa-let-7a-5p	GO:0006338	BP	chromatin remodeling	Gene Ontology	13	102	9.59761e-06	0.000452109	BPTF|CHD1|SMARCC1|SMARCD1|CHD7|NUDT5|KAT2A|KDM6A|SMARCD2|SATB1|SMARCAD1|BAZ2A|KDM5C	http://amigo.geneontology.org/amigo/term/GO:0006338
hsa-let-7a-5p	GO:0006351	BP	transcription, DNA-templated	Gene Ontology	12	87	1.02392e-05	0.000472282	HOXB9|HOXD9|HIRA|MED20|POLR3A|POLR2D|LDB1|POLR2B|PLAGL2|BAZ2A|PHF3|HOXA9	http://amigo.geneontology.org/amigo/term/GO:0006351
hsa-let-7a-5p	GO:0006355	BP	regulation of transcription, DNA-templated	Gene Ontology	56	773	1.16962e-10	1.72636e-08	ZNF217|HP1BP3|ZNF850|TGFBR1|MTERF4|INSR|ZNF516|ZNF852|ZNF780A|BAZ2A|KAT7|ZNF10|ZNF264|NR6A1|CHD7|EGR1|PPARGC1B|ZNF343|ZBTB38|ZNF585B|ZNF431|ZNF550|JMJD1C|ZNF644|PLAG1|ZNF763|ACVR2B|ZMYND8|KMT2D|ZNF322|HMGA2|ZNF329|ZNF286A|TRRAP|NR2C2|LDB1|ZFHX3|ZNF805|NLK|ARNT2|ZNF614|PCGF3|BMP2|ZNF268|MTF2|ZNF280C|ZNF280B|TMPO|ZNF678|ZNF426|YAF2|ZNF793|NSD1|TAF5L|NAB1|ZNF548	http://amigo.geneontology.org/amigo/term/GO:0006355
hsa-let-7a-5p	GO:0006357	BP	regulation of transcription by RNA polymerase II	Gene Ontology	50	751	1.5339e-08	1.50936e-06	BPTF|SMARCC1|HTATSF1|MED20|CDKN1A|HOXC5|KAT2A|NFATC3|ZBTB8B|ELOA|CCNT2|ATXN7L3|IKZF3|CHD1|SMARCD1|HIC2|SUB1|BACH2|ZNF700|TEF|NR2F2|ZBTB39|MED14|JMJD1C|LCOR|VGLL3|PLAGL1|CREB5|TSC22D2|NR2C2|ELMSAN1|SALL1|SMARCD2|SATB1|MDM2|MDM4|FOXN3|ARID3A|PCGF3|ARID3B|HIRA|RFX5|RFX7|ENY2|ABT1|ZBTB43|PIAS4|KDM3A|ANKRA2|HAND1	http://amigo.geneontology.org/amigo/term/GO:0006357
hsa-let-7a-5p	GO:0006366	BP	transcription by RNA polymerase II	Gene Ontology	16	187	8.95704e-05	0.00283298	NFIC|IWS1|TAF5L|NFAT5|MED20|ELOA|PRDM4|ERCC6|RBMX|GTF2B|POLR2D|ABT1|POLR2B|PARP1|CCNT2|RNMT	http://amigo.geneontology.org/amigo/term/GO:0006366
hsa-let-7a-5p	GO:0006368	BP	transcription elongation from RNA polymerase II promoter	Gene Ontology	8	74	0.00131474	0.017275	CDK12|CDK13|ELOA|IWS1|POLR2D|POLR2B|ENY2|CCNT2	http://amigo.geneontology.org/amigo/term/GO:0006368
hsa-let-7a-5p	GO:0006418	BP	tRNA aminoacylation for protein translation	Gene Ontology	7	37	0.000129086	0.00364071	LARS|KARS|IARS|VARS|WARS2|MARS2|QARS	http://amigo.geneontology.org/amigo/term/GO:0006418
hsa-let-7a-5p	GO:0006468	BP	protein phosphorylation	Gene Ontology	31	451	4.47734e-06	0.000244761	MAP4K4|PLK1|SCYL2|TGFBR1|HIPK2|INSR|DYRK2|TRIB1|RPS6KB2|CDK12|CDK13|GRK3|MAP3K5|STK24|MAPK6|AURKA|AURKB|MAPK8|MAP3K21|ULK3|ACVR2B|PKN2|PIK3C3|NLK|TAOK3|BMP2|ROCK1|GRK6|PDK2|DGUOK|PRKD3	http://amigo.geneontology.org/amigo/term/GO:0006468
hsa-let-7a-5p	GO:0006470	BP	protein dephosphorylation	Gene Ontology	12	149	0.00107036	0.0156421	DUSP11|SBF1|PHLPP1|PPP1CA|PTPRK|CTDSPL2|PPP2R2A|PTPRG|PTPRD|SSH2|DUSP16|DUSP1	http://amigo.geneontology.org/amigo/term/GO:0006470
hsa-let-7a-5p	GO:0006487	BP	protein N-linked glycosylation	Gene Ontology	8	45	6.32362e-05	0.0022048	ALG9|MAGT1|ALG6|PGM3|MGAT4A|MGAT5|MGAT5B|FUT8	http://amigo.geneontology.org/amigo/term/GO:0006487
hsa-let-7a-5p	GO:0006493	BP	protein O-linked glycosylation	Gene Ontology	8	38	2.18517e-05	0.000863923	PLOD1|TET1|TET3|TET2|PGM3|POGLUT1|POMT2|OGA	http://amigo.geneontology.org/amigo/term/GO:0006493
hsa-let-7a-5p	GO:0006497	BP	protein lipidation	Gene Ontology	3	11	0.00512675	0.0438248	WIPI2|ATG10|PIK3C3	http://amigo.geneontology.org/amigo/term/GO:0006497
hsa-let-7a-5p	GO:0006511	BP	ubiquitin-dependent protein catabolic process	Gene Ontology	30	292	2.12097e-09	2.29065e-07	PLK1|TRIM32|WDR81|USP24|TRIP12|RCHY1|C18orf25|USP47|MIB1|SYVN1|FBXO22|AURKA|AURKB|RNF111|KCTD21|CUL2|FBXO45|KLHL15|ARIH1|RFFL|USP11|UBA1|MDM2|UHRF1|UBR4|UBE2K|RNF167|FZR1|CBL|RNF217	http://amigo.geneontology.org/amigo/term/GO:0006511
hsa-let-7a-5p	GO:0006607	BP	NLS-bearing protein import into nucleus	Gene Ontology	5	18	0.000266273	0.00598507	KPNA6|KPNA5|KPNA2|KPNA1|RANBP2	http://amigo.geneontology.org/amigo/term/GO:0006607
hsa-let-7a-5p	GO:0006874	BP	cellular calcium ion homeostasis	Gene Ontology	10	98	0.000520018	0.00979846	SLC10A7|TPT1|ATP2A2|ATP2A3|RYR2|SCYL2|SCYL1|STC2|ATP2C1|CAV1	http://amigo.geneontology.org/amigo/term/GO:0006874
hsa-let-7a-5p	GO:0006886	BP	intracellular protein transport	Gene Ontology	17	273	0.00167489	0.0208326	SNX17|TMED4|VPS26A|APPBP2|DNAJC27|ERP29|STX3|BCAP29|RABL2A|GGA3|TRIM23|RAB22A|AP2A1|COPB1|SNX13|SNX27|TMED2	http://amigo.geneontology.org/amigo/term/GO:0006886
hsa-let-7a-5p	GO:0006888	BP	endoplasmic reticulum to Golgi vesicle-mediated transport	Gene Ontology	13	188	0.00243144	0.0264712	BCAP29|TMED4|TMED2|TRAPPC1|DLC1|CD59|ERGIC2|ATL2|MIA3|COPB1|SEC16A|KDELR1|GBF1	http://amigo.geneontology.org/amigo/term/GO:0006888
hsa-let-7a-5p	GO:0006897	BP	endocytosis	Gene Ontology	16	182	6.66935e-05	0.00228613	LRP2|TNK2|ITSN1|LRP8|ITSN2|REPS1|AP3M1|MIB1|POGZ|RAB22A|AP2A1|MIA3|RABEP1|CLINT1|PIK3C3|TMPRSS2	http://amigo.geneontology.org/amigo/term/GO:0006897
hsa-let-7a-5p	GO:0006915	BP	apoptotic process	Gene Ontology	28	546	0.00123432	0.017275	PMAIP1|DIABLO|TNFRSF10D|PEG10|AVEN|C6orf120|BCAP29|CSRNP2|CSRNP3|DPP8|RABEP1|PDCD4|C3orf38|DLC1|TGFBR1|PKN2|RFFL|GRAMD4|PARP1|RTN3|FXR1|PAX3|PHLPP1|PACS2|TNFAIP1|ROCK1|PLAGL1|RALB	http://amigo.geneontology.org/amigo/term/GO:0006915
hsa-let-7a-5p	GO:0006974	BP	cellular response to DNA damage stimulus	Gene Ontology	24	248	2.32006e-07	1.74122e-05	PMAIP1|RFWD3|POLQ|RAD9A|RAD18|DYRK2|CBX5|USP47|ZBTB38|CDKN1A|CDKN2AIP|ARMT1|FBXO45|ZBTB5|PSME4|PARP1|BLM|UBA1|TRIP12|TAOK3|TOPBP1|VAV3|CBL|SLF2	http://amigo.geneontology.org/amigo/term/GO:0006974
hsa-let-7a-5p	GO:0006977	BP	DNA damage response, signal transduction by p53 class mediator resulting in cell cycle arrest	Gene Ontology	12	56	1.68393e-07	1.35572e-05	PCNA|ARID3A|E2F4|CDC25C|CNOT7|CNOT11|AURKA|CDKN1A|MDM2|PLAGL1|MDM4|CNOT6	http://amigo.geneontology.org/amigo/term/GO:0006977
hsa-let-7a-5p	GO:0007029	BP	endoplasmic reticulum organization	Gene Ontology	5	36	0.00403493	0.0373411	TMEM38A|SEC16A|ATL2|MIA3|DNM1L	http://amigo.geneontology.org/amigo/term/GO:0007029
hsa-let-7a-5p	GO:0007049	BP	cell cycle	Gene Ontology	24	245	1.89059e-07	1.46869e-05	TUSC2|CASP8AP2|POC5|EPB41|DBF4B|RB1CC1|CCNT2|USP44|CDCA2|CCPG1|MAPK6|SRC|PKN2|SENP5|TET2|BRCC3|DEPDC1B|PIK3C3|UHRF1|PARD3|PPP1CA|FZR1|KLHL42|RALB	http://amigo.geneontology.org/amigo/term/GO:0007049
hsa-let-7a-5p	GO:0007064	BP	mitotic sister chromatid cohesion	Gene Ontology	3	10	0.00410684	0.0373411	POGZ|SMC1A|PDS5A	http://amigo.geneontology.org/amigo/term/GO:0007064
hsa-let-7a-5p	GO:0007095	BP	mitotic G2 DNA damage checkpoint	Gene Ontology	7	21	5.72474e-06	0.000298225	TOPBP1|CDKN1A|HMGA2|BLM|NBN|TAOK3|FOXN3	http://amigo.geneontology.org/amigo/term/GO:0007095
hsa-let-7a-5p	GO:0007165	BP	signal transduction	Gene Ontology	50	1013	4.85649e-05	0.00176644	RASSF8|STARD13|SRC|CASP8AP2|ACVR2B|SCYL1|TENM3|CORO1C|ARHGAP8|TNFRSF10D|GPRC5A|P2RX4|SNX17|PHLPP1|P2RX5|GRK3|RPS6KB2|STK24|MAPK6|MKLN1|RABEP1|PGR|NLK|ARHGAP28|DLC1|GPR85|PDE5A|ULK2|CNTF|IGF1R|DPYSL5|PKN2|ASIC1|PEX11B|TNFRSF11A|LRRC59|TGFBR1|NFAT5|MAP3K21|LRP8|AFDN|AKAP8|ROCK1|CBL|RALB|GNG5|ARHGEF7|MAVS|PTPRK|SNX27	http://amigo.geneontology.org/amigo/term/GO:0007165
hsa-let-7a-5p	GO:0007175	BP	negative regulation of epidermal growth factor-activated receptor activity	Gene Ontology	4	14	0.00103331	0.0152424	ERRFI1|SOCS6|GPRC5A|CBL	http://amigo.geneontology.org/amigo/term/GO:0007175
hsa-let-7a-5p	GO:0007179	BP	transforming growth factor beta receptor signaling pathway	Gene Ontology	14	96	1.05525e-06	6.761e-05	ITGB1|TGFBR3|TGFBR1|PARD3|SRC|SMAD7|PARP1|CBL|HIPK2|PTK2|SKIL|NLK|PTPRK|FUT8	http://amigo.geneontology.org/amigo/term/GO:0007179
hsa-let-7a-5p	GO:0007338	BP	single fertilization	Gene Ontology	7	62	0.00207633	0.0241312	CECR2|HOXD9|WDR48|HOXD10|UBXN8|TUBGCP3|HOXA9	http://amigo.geneontology.org/amigo/term/GO:0007338
hsa-let-7a-5p	GO:0007507	BP	heart development	Gene Ontology	16	189	0.000100489	0.0030477	PCNA|ACVR2B|ADIPOR2|BMP2|POLR2D|HAND1|CDKN1A|TGFBR1|KAT2A|BICC1|GLI2|FREM2|SALL1|MTERF4|RB1CC1|HEG1	http://amigo.geneontology.org/amigo/term/GO:0007507
hsa-let-7a-5p	GO:0007519	BP	skeletal muscle tissue development	Gene Ontology	7	50	0.000665157	0.0113719	HOXD9|CAV1|HOXD10|NR2F2|CFL2|CCNT2|GPCPD1	http://amigo.geneontology.org/amigo/term/GO:0007519
hsa-let-7a-5p	GO:0007628	BP	adult walking behavior	Gene Ontology	5	27	0.00131366	0.017275	POGZ|HIPK2|EPHA4|CHD7|FXN	http://amigo.geneontology.org/amigo/term/GO:0007628
hsa-let-7a-5p	GO:0008017	MF	microtubule binding	Gene Ontology	17	252	0.00074155	0.0120278	MAP1B|DPYSL5|VASH2|GAS2L3|PLK1|CEP57|CEP295|HOOK1|KATNAL1|RAB11A|MTUS1|MTUS2|DNM1L|MID2|MAP9|KIF20B|MAP4K4	http://amigo.geneontology.org/amigo/term/GO:0008017
hsa-let-7a-5p	GO:0008022	MF	protein C-terminus binding	Gene Ontology	18	189	8.87139e-06	0.000426984	SNX17|PCNA|KCNJ11|HIC2|PIAS4|TOPBP1|SRC|PRRC2C|CEP120|MSH2|AFDN|ERCC6|EPB41|SCAF4|AP2A1|VPS4B|GPSM2|FOXN3	http://amigo.geneontology.org/amigo/term/GO:0008022
hsa-let-7a-5p	GO:0008024	CC	cyclin/CDK positive transcription elongation factor complex	Gene Ontology	3	8	0.002463	0.0264712	CDK12|CDK13|CCNT2	http://amigo.geneontology.org/amigo/term/GO:0008024
hsa-let-7a-5p	GO:0008094	MF	DNA-dependent ATPase activity	Gene Ontology	7	35	9.50657e-05	0.00293974	BPTF|CHD6|MSH2|ERCC6|BLM|MSH6|SMARCAD1	http://amigo.geneontology.org/amigo/term/GO:0008094
hsa-let-7a-5p	GO:0008134	MF	transcription factor binding	Gene Ontology	27	325	6.9264e-07	4.71848e-05	BPTF|HDAC3|NFATC3|SMAD7|KCTD1|KAT2A|HAND1|GLI2|RBPJ|MEIS2|PPARGC1B|GTF2B|NBN|MED19|NLK|CNOT7|EYA2|NFAT5|HMGA2|PARP1|E2F6|E2F5|E2F4|HOXA7|FLNA|NAB1|TRIB1	http://amigo.geneontology.org/amigo/term/GO:0008134
hsa-let-7a-5p	GO:0008135	MF	translation factor activity, RNA binding	Gene Ontology	5	22	0.0005862	0.0108154	EEF2K|EIF4G2|EIF2S2|ABCF1|CPEB4	http://amigo.geneontology.org/amigo/term/GO:0008135
hsa-let-7a-5p	GO:0008138	MF	protein tyrosine/serine/threonine phosphatase activity	Gene Ontology	7	39	0.000172367	0.00443744	DUSP1|SBF1|SSH2|DUSP18|DUSP16|DUSP11|DUSP3	http://amigo.geneontology.org/amigo/term/GO:0008138
hsa-let-7a-5p	GO:0008139	MF	nuclear localization sequence binding	Gene Ontology	6	27	0.00018345	0.00458936	NUP98|NUP58|KPNA6|KPNA5|KPNA2|KPNA1	http://amigo.geneontology.org/amigo/term/GO:0008139
hsa-let-7a-5p	GO:0008198	MF	ferrous iron binding	Gene Ontology	5	26	0.00113238	0.0163328	EGLN2|ALKBH1|TET2|FXN|HIF1AN	http://amigo.geneontology.org/amigo/term/GO:0008198
hsa-let-7a-5p	GO:0008270	MF	zinc ion binding	Gene Ontology	70	820	3.0344e-16	1.03356e-13	ZCCHC10|TRIM71|KMT2B|TRIM32|DNAJC21|ZFAND5|MATR3|DBF4B|SREK1IP1|IDE|ATXN7L3|P2RX4|PEG10|RCHY1|GLI2|ADAMTS1|ARIH1|USP44|EGR1|MIB1|LTN1|GTF2B|ZSWIM5|ZCCHC9|ZFHX4|PGR|NR6A1|SF3A3|ZCCHC3|ZCCHC2|ZMYM6|DUSP1|TUT4|ZMYM2|EHMT1|ZMYND8|TRIM65|ZMYM5|TET1|TET3|TET2|LIN28B|TRIM23|BLM|NR2F2|PARP1|ZFHX3|ZSWIM6|UBR2|UBR1|MDM4|UHRF1|TRIM41|UBR4|NR2C2|TRPS1|RNF167|RBSN|MBTD1|AKAP8|ZADH2|KAT7|DBF4|MDM2|PIAS4|HIF1AN…	http://amigo.geneontology.org/amigo/term/GO:0008270
hsa-let-7a-5p	GO:0008284	BP	positive regulation of cell population proliferation	Gene Ontology	31	501	3.07186e-05	0.00117261	FZR1|FAM98B|SCYL2|TGFBR1|HIPK2|INSR|PTK2|DBF4B|CDK13|MEIS2|THBS1|CCPG1|DOT1L|CNOT7|CNOT6|ITGB1|CNTF|IGF1R|KMT2D|TET1|FXN|TNFRSF11A|MDM2|ARNT2|PBX1|ZNF268|STX3|CCND2|ITGAV|F2R|KIF20B	http://amigo.geneontology.org/amigo/term/GO:0008284
hsa-let-7a-5p	GO:0008286	BP	insulin receptor signaling pathway	Gene Ontology	8	86	0.00313175	0.0312057	IGF1R|SMARCC1|GPLD1|INSR|PDK2|ATP6V1G1|ATP6V1C1|IDE	http://amigo.geneontology.org/amigo/term/GO:0008286
hsa-let-7a-5p	GO:0008327	MF	methyl-CpG binding	Gene Ontology	4	24	0.00562922	0.0474785	TET1|ZBTB38|TET3|UHRF1	http://amigo.geneontology.org/amigo/term/GO:0008327
hsa-let-7a-5p	GO:0008333	BP	endosome to lysosome transport	Gene Ontology	7	47	0.000476536	0.00933674	SNX16|HMGXB4|HOOK1|SCYL2|RAB12|SNX27|M6PR	http://amigo.geneontology.org/amigo/term/GO:0008333
hsa-let-7a-5p	GO:0008543	BP	fibroblast growth factor receptor signaling pathway	Gene Ontology	9	80	0.000514048	0.00976912	FGFRL1|NDST1|TRIM71|CEP57|CBL|FRS2|POLR2D|SPRED2|POLR2B	http://amigo.geneontology.org/amigo/term/GO:0008543
hsa-let-7a-5p	GO:0008553	MF	proton-exporting ATPase activity, phosphorylative mechanism	Gene Ontology	5	14	0.000100301	0.0030477	ATP6V1C1|ATP2C1|ATP2A2|ATP6V1G1|ATP2A3	http://amigo.geneontology.org/amigo/term/GO:0008553
hsa-let-7a-5p	GO:0008584	BP	male gonad development	Gene Ontology	12	93	1.8756e-05	0.00076194	LRP2|HMGCS1|TGFBR1|CSDE1|ASPM|MSH2|CBL|INSR|RHOBTB3|RNF38|HOXA9|EIF2S2	http://amigo.geneontology.org/amigo/term/GO:0008584
hsa-let-7a-5p	GO:0009117	BP	nucleotide metabolic process	Gene Ontology	3	9	0.00322091	0.0312057	ADAL|NUDT5|NT5C3B	http://amigo.geneontology.org/amigo/term/GO:0009117
hsa-let-7a-5p	GO:0009306	BP	protein secretion	Gene Ontology	6	55	0.0049777	0.0432182	SEL1L|RAB8A|ERP29|RCAN3|MIA3|RAB12	http://amigo.geneontology.org/amigo/term/GO:0009306
hsa-let-7a-5p	GO:0009314	BP	response to radiation	Gene Ontology	4	23	0.00492483	0.0428431	FKBP4|SMC1A|CDC25A|TNFRSF11A	http://amigo.geneontology.org/amigo/term/GO:0009314
hsa-let-7a-5p	GO:0009612	BP	response to mechanical stimulus	Gene Ontology	9	54	3.48523e-05	0.00130298	SRC|MAP1B|ACTA1|PSPH|PIEZO2|MEIS2|THBS1|MAPK8|P2RY1	http://amigo.geneontology.org/amigo/term/GO:0009612
hsa-let-7a-5p	GO:0009952	BP	anterior/posterior pattern specification	Gene Ontology	14	96	1.05525e-06	6.761e-05	BPTF|GLI2|ACVR2B|HOXB9|HOXD9|HOXC5|OTX1|TGFBR1|HOXD10|NR2F2|HOXA7|HIPK2|HOXA9|PBX1	http://amigo.geneontology.org/amigo/term/GO:0009952
hsa-let-7a-5p	GO:0009954	BP	proximal/distal pattern formation	Gene Ontology	6	26	0.000153449	0.00411802	HOXB9|HOXD9|HOXD10|GLI2|HOXA9|PBX1	http://amigo.geneontology.org/amigo/term/GO:0009954
hsa-let-7a-5p	GO:0010008	CC	endosome membrane	Gene Ontology	14	220	0.00343908	0.033033	SNX17|VPS26A|RBSN|RFFL|MARS|SCYL2|INSR|CORO1C|RAB22A|VPS4B|UBA1|LEPROT|GGA3|SNX25	http://amigo.geneontology.org/amigo/term/GO:0010008
hsa-let-7a-5p	GO:0010165	BP	response to X-ray	Gene Ontology	7	20	4.39196e-06	0.000243095	KARS|MSH2|BRCC3|ERCC6|BLM|DEPDC1B|CDKN1A	http://amigo.geneontology.org/amigo/term/GO:0010165
hsa-let-7a-5p	GO:0010224	BP	response to UV-B	Gene Ontology	3	9	0.00322091	0.0312057	XPC|MSH2|ERCC6	http://amigo.geneontology.org/amigo/term/GO:0010224
hsa-let-7a-5p	GO:0010369	CC	chromocenter	Gene Ontology	5	13	7.5519e-05	0.00247702	ESCO2|CBX5|SALL1|CDCA8|AURKB	http://amigo.geneontology.org/amigo/term/GO:0010369
hsa-let-7a-5p	GO:0010468	BP	regulation of gene expression	Gene Ontology	15	235	0.0024459	0.0264712	PRDM4|ZNF451|RICTOR|NLK|MAP3K4|POGZ|PRDM5|MAPK6|IGF2BP1|DNM1L|IGF2BP3|ATXN7L3B|MAPK8|ZNF507|FUT8	http://amigo.geneontology.org/amigo/term/GO:0010468
hsa-let-7a-5p	GO:0010494	CC	cytoplasmic stress granule	Gene Ontology	9	73	0.000278371	0.0062254	LARP1|ELAVL1|PRRC2C|ROCK1|RBPMS|DDX6|IGF2BP1|ZFP36|CSDE1	http://amigo.geneontology.org/amigo/term/GO:0010494
hsa-let-7a-5p	GO:0010586	BP	miRNA metabolic process	Gene Ontology	5	16	0.000168116	0.00435331	BCDIN3D|XPO5|DICER1|TUT4|TRIM71	http://amigo.geneontology.org/amigo/term/GO:0010586
hsa-let-7a-5p	GO:0010613	BP	positive regulation of cardiac muscle hypertrophy	Gene Ontology	4	20	0.00317107	0.0312057	PTK2|ROCK1|PDE5A|PARP1	http://amigo.geneontology.org/amigo/term/GO:0010613
hsa-let-7a-5p	GO:0010628	BP	positive regulation of gene expression	Gene Ontology	20	391	0.00588657	0.0492736	FAM98B|CNTF|QKI|ACTA1|BMP2|SLC38A2|ITGB8|RBPJ|AFDN|HMGA2|ROCK1|TMED2|KDM6A|EGR1|ERP29|MDM2|TGFBR1|MAPK8|AGO3|CAV1	http://amigo.geneontology.org/amigo/term/GO:0010628
hsa-let-7a-5p	GO:0010629	BP	negative regulation of gene expression	Gene Ontology	13	210	0.00583685	0.04895	DICER1|BMP2|ITGB8|PARP14|PGR|AURKA|CDKN1A|ERP29|ZNF503|CNOT7|PLAG1|STC2|AGO3	http://amigo.geneontology.org/amigo/term/GO:0010629
hsa-let-7a-5p	GO:0010632	BP	regulation of epithelial cell migration	Gene Ontology	4	6	8.37071e-05	0.00268591	SRC|MACF1|PTK2|CORO1C	http://amigo.geneontology.org/amigo/term/GO:0010632
hsa-let-7a-5p	GO:0010763	BP	positive regulation of fibroblast migration	Gene Ontology	4	13	0.000820469	0.0128831	ITGB1|ARHGEF7|PTK2|THBS1	http://amigo.geneontology.org/amigo/term/GO:0010763
hsa-let-7a-5p	GO:0010907	BP	positive regulation of glucose metabolic process	Gene Ontology	3	10	0.00410684	0.0373411	SRC|GPLD1|PMAIP1	http://amigo.geneontology.org/amigo/term/GO:0010907
hsa-let-7a-5p	GO:0010952	BP	positive regulation of peptidase activity	Gene Ontology	4	13	0.000820469	0.0128831	CLPX|PSME4|RCAN3|CAV1	http://amigo.geneontology.org/amigo/term/GO:0010952
hsa-let-7a-5p	GO:0010971	BP	positive regulation of G2/M transition of mitotic cell cycle	Gene Ontology	6	27	0.00018345	0.00458936	CDC25C|CDC25A|RAB11A|VPS4B|DBF4B|PBX1	http://amigo.geneontology.org/amigo/term/GO:0010971
hsa-let-7a-5p	GO:0010972	BP	negative regulation of G2/M transition of mitotic cell cycle	Gene Ontology	6	57	0.00583199	0.04895	RPN2|AVEN|PSME4|AURKA|USP47|PSMB2	http://amigo.geneontology.org/amigo/term/GO:0010972
hsa-let-7a-5p	GO:0010977	BP	negative regulation of neuron projection development	Gene Ontology	7	61	0.00190771	0.0227079	ITM2C|EPHA4|PTPRG|DENND5A|DGUOK|MDM2|TSC1	http://amigo.geneontology.org/amigo/term/GO:0010977
hsa-let-7a-5p	GO:0012505	CC	endomembrane system	Gene Ontology	13	125	6.71176e-05	0.00228613	LARS|PARD3|RNF167|PGRMC1|LCLAT1|STX3|RABL2A|FRS2|POGLUT1|RAB22A|MAL2|AVEN|LPGAT1	http://amigo.geneontology.org/amigo/term/GO:0012505
hsa-let-7a-5p	GO:0014069	CC	postsynaptic density	Gene Ontology	18	251	0.000265926	0.00598507	EEF2K|FBXO45|MAP1B|RAB8A|PLCB4|FXR1|CPEB4|LRP8|MIB1|SRC|EPB41|SYNGAP1|SNAP47|KPNA1|HOMER1|P2RY1|P2RX4|TSC1	http://amigo.geneontology.org/amigo/term/GO:0014069
hsa-let-7a-5p	GO:0015031	BP	protein transport	Gene Ontology	25	320	4.84989e-06	0.000261894	VPS4B|RCAN3|HSP90B1|IST1|ITSN1|NDC1|CCDC93|RABEP1|EIF4ENIF1|VPS54|SCAMP3|HOOK1|ATG10|AGAP1|MIA3|LRP2|GOLT1B|PLEKHA8|DOP1A|RBSN|AKAP8|C5orf30|KDELR1|GBF1|SNX25	http://amigo.geneontology.org/amigo/term/GO:0015031
hsa-let-7a-5p	GO:0015174	MF	basic amino acid transmembrane transporter activity	Gene Ontology	3	9	0.00322091	0.0312057	SLC7A6|SLC7A2|PQLC2	http://amigo.geneontology.org/amigo/term/GO:0015174
hsa-let-7a-5p	GO:0015629	CC	actin cytoskeleton	Gene Ontology	17	245	0.000552141	0.0103159	TWF1|NDC1|ACTA1|TOPBP1|GAS2L3|CALD1|MACF1|TTC17|ARSJ|MYO9B|CORO1C|RAB22A|WASL|ONECUT2|FLNA|ZNF268|CFL2	http://amigo.geneontology.org/amigo/term/GO:0015629
hsa-let-7a-5p	GO:0016020	CC	membrane	Gene Ontology	172	2075	8.70029e-38	6.42081e-35	RPN2|POR|GPAT4|ERGIC2|SBF1|POLR3A|ATP2C1|LEMD3|CAV1|SNRNP200|SPINT1|CERS2|GRK6|RYR2|EIF3D|MPP6|NDC1|FAM72B|SLC12A2|EIF4ENIF1|TMEM178B|LARP1|IGF1R|IARS|PRRC2C|RFFL|ATP1B2|DOCK4|FXR1|PEX11B|EDEM3|OSBPL3|PIK3C3|UBR4|SYNCRIP|GTF2I|EIF4G2|PARP14|AKAP8|KPNA6|DDX6|GNG5|KPNA2|XRN2|COPB1|PLEKHA8|MED28|CNST|ALG9|ELAVL1|ATP2A2|MACF1|SERINC1|HSP90B1|FRS2|GOLT1B|MATR3|SUCO|MPHOSPH9|ABCF1|SCD|CMAS|STK24|DNAJB1…	http://amigo.geneontology.org/amigo/term/GO:0016020
hsa-let-7a-5p	GO:0016021	CC	integral component of membrane	Gene Ontology	166	3643	2.09642e-11	3.71318e-09	CLDN12|FGFRL1|GPAT4|ERGIC2|SBF1|IFNAR1|LEPROT|SLC30A7|ATP2C1|LEMD3|SYT15|B3GNT5|LBR|CERS2|CEMIP2|ARMH4|NDUFC2-KCTD14|NDC1|PQLC2|LIG1|TMEM56|TMEM178B|PIGM|LPCAT3|SCAMP3|GRAMD4|XYLT2|FAM69B|TMEM189|UBR4|FUT11|WBP1L|FREM2|YIPF1|RNF217|KDELR1|SLC19A2|STX3|CNST|ALG9|ANO8|ATP2A3|SERINC1|GOLT1B|SLC29A1|MGAT5|PTGFRN|SUCO|SCD|TMEM267|GDPD1|DNAJB14|CLDN1|GBA2|PNPLA8|FDFT1|TMEM99|MAL2|CPLANE1|GPAM|MIA3|GALN…	http://amigo.geneontology.org/amigo/term/GO:0016021
hsa-let-7a-5p	GO:0016032	BP	viral process	Gene Ontology	47	456	5.5103e-14	1.52498e-11	KARS|AP3M1|MSH6|CBX5|USP24|UBN1|XPO1|RICTOR|XPO5|CHD6|ITSN1|CDK13|CALCOCO2|ITSN2|NDC1|MAP3K5|GTF2B|NBN|DNAJB14|DLC1|CUL2|RANBP2|PCNA|SRC|NUP98|CDC25C|TENT5C|PKN2|RTN3|USP11|KAT2A|SATB1|MDM2|TRIM23|PACS2|UBR4|SYNCRIP|SLC20A1|PPP1CA|OGA|NUP58|WDR48|ZFP36|COPB1|MAVS|GBF1|PSMB2	http://amigo.geneontology.org/amigo/term/GO:0016032
hsa-let-7a-5p	GO:0016070	BP	RNA metabolic process	Gene Ontology	6	46	0.00222088	0.025276	LSM8|RBMX|POLR2D|XRN2|POLR2B|DUSP11	http://amigo.geneontology.org/amigo/term/GO:0016070
hsa-let-7a-5p	GO:0016192	BP	vesicle-mediated transport	Gene Ontology	13	150	0.000354662	0.00762351	CECR2|AHI1|HSPA14|SYT15|AP3M1|RTN3|RAB11A|GOLT1B|GOLGA4|STON2|RABEP1|YIPF1|TRIM23	http://amigo.geneontology.org/amigo/term/GO:0016192
hsa-let-7a-5p	GO:0016197	BP	endosomal transport	Gene Ontology	8	91	0.0043041	0.0384245	SNX17|RBSN|ITSN1|ITSN2|REPS1|CORO1C|VPS4B|SNX27	http://amigo.geneontology.org/amigo/term/GO:0016197
hsa-let-7a-5p	GO:0016236	BP	macroautophagy	Gene Ontology	8	93	0.00485756	0.0428431	SRC|WIPI2|YOD1|ATG10|VPS4B|RB1CC1|PIK3C3|DLC1	http://amigo.geneontology.org/amigo/term/GO:0016236
hsa-let-7a-5p	GO:0016239	BP	positive regulation of macroautophagy	Gene Ontology	5	33	0.00288072	0.0296647	TSC1|LARP1|RAB12|SESN1|SESN3	http://amigo.geneontology.org/amigo/term/GO:0016239
hsa-let-7a-5p	GO:0016301	MF	kinase activity	Gene Ontology	10	89	0.000257766	0.00598228	SRC|PKN2|PRPS1L1|EPHA4|TRRAP|PLK1|SGMS2|MAPK8|PIK3C3|PRKD3	http://amigo.geneontology.org/amigo/term/GO:0016301
hsa-let-7a-5p	GO:0016311	BP	dephosphorylation	Gene Ontology	9	91	0.00119553	0.0170219	DUSP3|PPP1CA|PSPH|PGPEP1|NT5C3B|DUSP18|DUSP16|DUSP1|ARMT1	http://amigo.geneontology.org/amigo/term/GO:0016311
hsa-let-7a-5p	GO:0016328	CC	lateral plasma membrane	Gene Ontology	7	65	0.00265191	0.0280254	CLDN12|FZD3|ATP1B2|CORO1C|SLC12A2|CLDN1|GPSM2	http://amigo.geneontology.org/amigo/term/GO:0016328
hsa-let-7a-5p	GO:0016363	CC	nuclear matrix	Gene Ontology	9	109	0.00372675	0.0351108	SMC1A|MATR3|AKAP8|BLM|CFL2|SATB1|PIAS4|SCAF8|UHRF1	http://amigo.geneontology.org/amigo/term/GO:0016363
hsa-let-7a-5p	GO:0016442	CC	RISC complex	Gene Ontology	4	14	0.00103331	0.0152424	XPO5|DDX6|DICER1|AGO3	http://amigo.geneontology.org/amigo/term/GO:0016442
hsa-let-7a-5p	GO:0016446	BP	somatic hypermutation of immunoglobulin genes	Gene Ontology	5	16	0.000168116	0.00435331	MSH2|POLL|POLQ|MSH6|MCM3AP	http://amigo.geneontology.org/amigo/term/GO:0016446
hsa-let-7a-5p	GO:0016477	BP	cell migration	Gene Ontology	15	232	0.00217919	0.0251944	ITGB1|TGFBR3|AVL9|TNFAIP1|ITGB8|BRCC3|THBS1|CORO1C|FAT1|RHOBTB3|FMNL3|DEPDC1B|LAMC1|PTPRK|FUT8	http://amigo.geneontology.org/amigo/term/GO:0016477
hsa-let-7a-5p	GO:0016504	MF	peptidase activator activity	Gene Ontology	3	10	0.00410684	0.0373411	CLPX|PSME4|CAV1	http://amigo.geneontology.org/amigo/term/GO:0016504
hsa-let-7a-5p	GO:0016514	CC	SWI/SNF complex	Gene Ontology	4	19	0.00269742	0.0281039	SMARCC1|BICRA|SMARCD2|SMARCD1	http://amigo.geneontology.org/amigo/term/GO:0016514
hsa-let-7a-5p	GO:0016538	MF	cyclin-dependent protein serine/threonine kinase regulator activity	Gene Ontology	6	33	0.000473412	0.00932584	CCNB2|CCNE2|CCND2|CCNG1|CCNT2|CCNJ	http://amigo.geneontology.org/amigo/term/GO:0016538
hsa-let-7a-5p	GO:0016567	BP	protein ubiquitination	Gene Ontology	37	486	5.23651e-08	4.63745e-06	FBXO45|RFWD3|PLK1|TRIM32|RAD18|RNF38|PEX13|MID2|UBR1|HIST1H2BK|RCHY1|C18orf25|MIB1|SYVN1|MED20|KCTD21|CUL2|PCNA|KLHL15|ARIH1|RNF111|TRIM23|HERC1|UBA1|UBR2|MDM2|UHRF1|TRIM41|UBR4|UBE2K|SOCS6|SOCS1|TNFAIP1|CBL|FBXL6|FBXO32|RNF214	http://amigo.geneontology.org/amigo/term/GO:0016567
hsa-let-7a-5p	GO:0016578	BP	histone deubiquitination	Gene Ontology	4	13	0.000820469	0.0128831	ENY2|ATXN7L3|TRRAP|KAT2A	http://amigo.geneontology.org/amigo/term/GO:0016578
hsa-let-7a-5p	GO:0016579	BP	protein deubiquitination	Gene Ontology	21	262	1.90582e-05	0.00076718	RPN2|SMAD7|YOD1|WDR48|USP44|PSME4|OTUD4|OTUD3|TGFBR1|KAT2A|PSMB2|USP11|BRCC3|TRRAP|CCP110|USP47|MDM2|USP24|MDM4|CDC25A|DEPDC1B	http://amigo.geneontology.org/amigo/term/GO:0016579
hsa-let-7a-5p	GO:0016592	CC	mediator complex	Gene Ontology	5	39	0.00548649	0.046363	MED28|MED20|MED14|PPARGC1B|MED19	http://amigo.geneontology.org/amigo/term/GO:0016592
hsa-let-7a-5p	GO:0016604	CC	nuclear body	Gene Ontology	31	307	1.67953e-09	1.85923e-07	ZWINT|CDKN1A|RAD18|ZFHX3|EPB41|SBF1|NOP10|UBN1|UBOX5|GTF2B|REXO1|CNOT7|PCNA|EHMT1|ARIH1|NUP98|PKN2|PARP1|SATB1|MDM2|TRIM41|LARS|TOE1|TOPBP1|HIPK2|SGO2|SGO1|PRDM5|DBF4|POLE2|PLAGL1	http://amigo.geneontology.org/amigo/term/GO:0016604
hsa-let-7a-5p	GO:0016605	CC	PML body	Gene Ontology	19	101	3.12859e-10	4.07453e-08	ZMYM2|BLM|ZNF451|RFWD3|TOPBP1|N4BP1|CALCOCO2|HIRA|LRCH4|HIPK2|NBN|SATB1|RNF111|EIF4ENIF1|CBX5|PIAS4|TOP3A|CASP8AP2|UBN1	http://amigo.geneontology.org/amigo/term/GO:0016605
hsa-let-7a-5p	GO:0016607	CC	nuclear speck	Gene Ontology	33	400	4.85537e-08	4.38767e-06	ZNF217|HP1BP3|SF3B3|POLR3D|EP400|BAZ2A|PRPF4|RCHY1|CDK12|CDK13|RBM11|GLI2|CDYL|RBM10|RBM14|EIF4ENIF1|CNOT7|LUC7L2|CDC5L|CDC25C|PSME4|SF3A3|POLR2D|S100PBP|TRIP12|DUSP11|TOE1|PLAG1|AFDN|HBP1|PNN|ASCC3|TAF5L	http://amigo.geneontology.org/amigo/term/GO:0016607
hsa-let-7a-5p	GO:0016779	MF	nucleotidyltransferase activity	Gene Ontology	4	16	0.00156992	0.0196373	MOCS3|PAPSS2|TUT4|NUDT5	http://amigo.geneontology.org/amigo/term/GO:0016779
hsa-let-7a-5p	GO:0016791	MF	phosphatase activity	Gene Ontology	11	56	1.16706e-06	7.27851e-05	DUSP3|PPP1CA|DUSP11|PSPH|PGPEP1|NT5C3B|SBF1|DUSP18|DUSP16|DUSP1|ARMT1	http://amigo.geneontology.org/amigo/term/GO:0016791
hsa-let-7a-5p	GO:0016887	MF	ATPase activity	Gene Ontology	20	229	9.46719e-06	0.00045076	MDN1|CLPX|ATP2C1|MACF1|VPS4B|ABCF1|ATP2A3|ABCC10|MSH2|HSPA14|KATNAL1|MSH6|BLM|SMCHD1|RHOBTB3|ATP6V1G1|IDE|KIF20B|ATP2A2|MYO9B	http://amigo.geneontology.org/amigo/term/GO:0016887
hsa-let-7a-5p	GO:0016925	BP	protein sumoylation	Gene Ontology	9	63	0.000101802	0.00306652	ZNF451|NUP98|SENP6|SENP5|NUP58|NDC1|PIAS4|MDM2|RANBP2	http://amigo.geneontology.org/amigo/term/GO:0016925
hsa-let-7a-5p	GO:0016926	BP	protein desumoylation	Gene Ontology	3	8	0.002463	0.0264712	SENP6|SENP5|USPL1	http://amigo.geneontology.org/amigo/term/GO:0016926
hsa-let-7a-5p	GO:0017022	MF	myosin binding	Gene Ontology	4	23	0.00492483	0.0428431	TRIM32|ACTA1|CALD1|VEZT	http://amigo.geneontology.org/amigo/term/GO:0017022
hsa-let-7a-5p	GO:0017101	CC	aminoacyl-tRNA synthetase multienzyme complex	Gene Ontology	4	11	0.000490448	0.00940132	LARS|KARS|QARS|IARS	http://amigo.geneontology.org/amigo/term/GO:0017101
hsa-let-7a-5p	GO:0017134	MF	fibroblast growth factor binding	Gene Ontology	5	23	0.000698484	0.0116713	TGFBR3|CEP57|FGFRL1|ITGAV|THBS1	http://amigo.geneontology.org/amigo/term/GO:0017134
hsa-let-7a-5p	GO:0017148	BP	negative regulation of translation	Gene Ontology	13	79	7.58931e-07	5.09173e-05	SYNCRIP|TRIM71|PMPCA|LARP1|CELF1|FXR1|CAPRIN2|XRN1|EIF4ENIF1|IGF2BP1|IGF2BP3|CNOT7|TSC1	http://amigo.geneontology.org/amigo/term/GO:0017148
hsa-let-7a-5p	GO:0018242	BP	protein O-linked glycosylation via serine	Gene Ontology	3	10	0.00410684	0.0373411	GALNT4|POGLUT1|MGAT5B	http://amigo.geneontology.org/amigo/term/GO:0018242
hsa-let-7a-5p	GO:0018393	BP	internal peptidyl-lysine acetylation	Gene Ontology	3	6	0.0013036	0.017275	POR|KAT2A|KAT7	http://amigo.geneontology.org/amigo/term/GO:0018393
hsa-let-7a-5p	GO:0019003	MF	GDP binding	Gene Ontology	7	73	0.00478837	0.0424058	RAB8A|NRAS|TRIM23|RAB22A|MIEF1|RAB12|RALB	http://amigo.geneontology.org/amigo/term/GO:0019003
hsa-let-7a-5p	GO:0019054	BP	modulation by virus of host cellular process	Gene Ontology	3	7	0.00182641	0.0220363	KPNA5|KPNA2|KPNA1	http://amigo.geneontology.org/amigo/term/GO:0019054
hsa-let-7a-5p	GO:0019827	BP	stem cell population maintenance	Gene Ontology	8	51	0.000137949	0.00381774	SMC1A|MED28|TET1|MTF2|DDX6|MED14|EIF4ENIF1|TUT4	http://amigo.geneontology.org/amigo/term/GO:0019827
hsa-let-7a-5p	GO:0019899	MF	enzyme binding	Gene Ontology	34	353	8.53767e-10	1.02175e-07	HDAC3|ATP2A2|MSH2|PCCA|SERINC1|MSH6|NDUFAF7|CNTNAP2|HAND1|XRCC1|MID2|CAV1|FNIP1|RYR2|POR|PGR|CAPN2|MAPK8|RAD9A|ARMT1|LUC7L2|PCNA|SRC|PARP1|LDB1|ZFHX3|MDM2|MDM4|PARP14|PDE4DIP|ZFP36|STC2|HOXA9|LAMP2	http://amigo.geneontology.org/amigo/term/GO:0019899
hsa-let-7a-5p	GO:0019901	MF	protein kinase binding	Gene Ontology	39	461	1.56736e-09	1.82639e-07	ERRFI1|PTK2|ELAVL1|PLK1|RAD9A|SPRED2|DBF4B|RB1CC1|RICTOR|CAV1|RAB8A|CCNE2|CDK13|MAP3K5|MAPKAP1|MAPK6|AURKA|CDKN1A|SLC12A2|MSH2|DUSP3|CDC5L|RFFL|CDC25C|CDC25A|PARP1|IBTK|AP2A1|RHOBTB3|RHOBTB1|QARS|SOCS1|CCND2|CDK12|ZFP36|ARHGEF7|MAVS|PTPRK|ANKRA2	http://amigo.geneontology.org/amigo/term/GO:0019901
hsa-let-7a-5p	GO:0019904	MF	protein domain specific binding	Gene Ontology	17	239	0.000424474	0.00866162	XPO1|TRPS1|ZMYND8|DDX6|SSX2IP|MAP3K5|PRKAR2A|IST1|INSR|E2F4|LAMP2|RABEP1|DICER1|MDM2|RBMX|GPSM2|M6PR	http://amigo.geneontology.org/amigo/term/GO:0019904
hsa-let-7a-5p	GO:0021987	BP	cerebral cortex development	Gene Ontology	8	70	0.000946906	0.0145587	SLC38A2|ASPM|LRP8|CNTNAP2|CEP120|FLNA|GARS|TSC1	http://amigo.geneontology.org/amigo/term/GO:0021987
hsa-let-7a-5p	GO:0030014	CC	CCR4-NOT complex	Gene Ontology	4	16	0.00156992	0.0196373	ZFP36|CNOT11|CNOT7|CNOT6	http://amigo.geneontology.org/amigo/term/GO:0030014
hsa-let-7a-5p	GO:0030027	CC	lamellipodium	Gene Ontology	14	185	0.000756521	0.0122258	ITGB1|PHACTR4|ACTA1|ITSN1|ARHGEF7|STX3|PKN2|ROCK1|CORO1C|FAT1|PTK2|WASL|IGF2BP1|TSC1	http://amigo.geneontology.org/amigo/term/GO:0030027
hsa-let-7a-5p	GO:0030133	CC	transport vesicle	Gene Ontology	11	92	7.7625e-05	0.00252738	FGFRL1|TMED2|ERP29|CD59|CNST|RAB11A|YIPF1|COPB1|YIPF3|KDELR1|M6PR	http://amigo.geneontology.org/amigo/term/GO:0030133
hsa-let-7a-5p	GO:0030165	MF	PDZ domain binding	Gene Ontology	8	86	0.00313175	0.0312057	TGFBR3|FZD2|FZD3|LLGL2|ACOX1|DOCK4|ADRB1|GNG5	http://amigo.geneontology.org/amigo/term/GO:0030165
hsa-let-7a-5p	GO:0030175	CC	filopodium	Gene Ontology	7	72	0.00446729	0.0397212	MYO3A|ITGB1|ACTA1|EPHA4|FAT1|IGF2BP1|TWF1	http://amigo.geneontology.org/amigo/term/GO:0030175
hsa-let-7a-5p	GO:0030177	BP	positive regulation of Wnt signaling pathway	Gene Ontology	6	36	0.000712548	0.011773	BMP2|MACF1|BRCC3|SULF2|SALL1|DEPDC1B	http://amigo.geneontology.org/amigo/term/GO:0030177
hsa-let-7a-5p	GO:0030210	BP	heparin biosynthetic process	Gene Ontology	3	9	0.00322091	0.0312057	NDST1|XYLT2|SLC10A7	http://amigo.geneontology.org/amigo/term/GO:0030210
hsa-let-7a-5p	GO:0030335	BP	positive regulation of cell migration	Gene Ontology	16	227	0.000677733	0.0114981	ITGB1|IGF1R|PTK2|BMP2|TRIM32|TGFBR1|ITGAV|THBS1|F2R|INSR|MGAT5|ONECUT2|CLDN1|CAV1|ZNF268|MAP4K4	http://amigo.geneontology.org/amigo/term/GO:0030335
hsa-let-7a-5p	GO:0030424	CC	axon	Gene Ontology	19	310	0.0011014	0.0160427	LRP2|CNTF|IGF1R|MAP9|EMB|LRP8|EPHA4|MAP1B|TENM3|FXR1|INSR|CNTNAP2|SACS|HOMER1|FZD3|SLC38A2|RAB11A|PTPRK|MAPK8	http://amigo.geneontology.org/amigo/term/GO:0030424
hsa-let-7a-5p	GO:0030425	CC	dendrite	Gene Ontology	24	420	0.000677132	0.0114981	CPEB4|EPHA4|CNTNAP2|SACS|CLSTN3|FZD3|CAPN2|ZWINT|HOMER1|MAP1B|DPYSL5|PLCB4|SLC38A2|CYBB|ZDHHC5|P2RY1|LRP2|DICER1|LRP8|SNAP47|XRN1|KPNA1|PTPRK|STX3	http://amigo.geneontology.org/amigo/term/GO:0030425
hsa-let-7a-5p	GO:0030426	CC	growth cone	Gene Ontology	11	140	0.0020394	0.0238901	MAP1B|DICER1|TMOD2|CPEB4|STX3|CBL|FXR1|IGF2BP1|FLNA|KIF20B|TSC1	http://amigo.geneontology.org/amigo/term/GO:0030426
hsa-let-7a-5p	GO:0030433	BP	ubiquitin-dependent ERAD pathway	Gene Ontology	9	71	0.000230661	0.00543279	TMEM67|DNAJB9|SEL1L|HSP90B1|YOD1|SYVN1|DERL3|UBXN8|DNAJB14	http://amigo.geneontology.org/amigo/term/GO:0030433
hsa-let-7a-5p	GO:0030496	CC	midbody	Gene Ontology	15	160	5.72029e-05	0.00202636	RAB8A|IST1|PLK1|ASPM|PKN2|HSP90B1|C7orf43|KLHDC8B|AURKB|CEP44|CDCA8|PIK3C3|KIF20B|RALB|AURKA	http://amigo.geneontology.org/amigo/term/GO:0030496
hsa-let-7a-5p	GO:0030512	BP	negative regulation of transforming growth factor beta receptor signaling pathway	Gene Ontology	11	74	1.26746e-05	0.000547014	TGFBR3|ZNF451|ONECUT2|SMAD7|TGFBR1|SPRED2|SKIL|SNX25|LEMD3|PEG10|CAV1	http://amigo.geneontology.org/amigo/term/GO:0030512
hsa-let-7a-5p	GO:0030514	BP	negative regulation of BMP signaling pathway	Gene Ontology	6	47	0.00245025	0.0264712	LRP2|CTDSPL2|SMAD7|HIPK2|SKIL|LEMD3	http://amigo.geneontology.org/amigo/term/GO:0030514
hsa-let-7a-5p	GO:0030659	CC	cytoplasmic vesicle membrane	Gene Ontology	12	144	0.00081275	0.0128831	TMEM67|SNX17|LRIG3|APPBP2|TNK2|RYR2|AP3M1|RAB11A|ULK2|SLC12A2|EEF1AKMT4|GPRC5A	http://amigo.geneontology.org/amigo/term/GO:0030659
hsa-let-7a-5p	GO:0030867	CC	rough endoplasmic reticulum membrane	Gene Ontology	4	10	0.000367193	0.00781698	PLOD1|NAT8L|SUCO|UBA1	http://amigo.geneontology.org/amigo/term/GO:0030867
hsa-let-7a-5p	GO:0030879	BP	mammary gland development	Gene Ontology	6	22	6.96982e-05	0.00234438	HOXB9|HOXD9|PYGO2|GLI2|HOXA9|CAV1	http://amigo.geneontology.org/amigo/term/GO:0030879
hsa-let-7a-5p	GO:0030900	BP	forebrain development	Gene Ontology	6	46	0.00222088	0.025276	LRP2|SRC|NDST1|NR2F2|FRS2|DLC1	http://amigo.geneontology.org/amigo/term/GO:0030900
hsa-let-7a-5p	GO:0031054	BP	pre-miRNA processing	Gene Ontology	4	14	0.00103331	0.0152424	DICER1|TUT4|AGO3|LIN28B	http://amigo.geneontology.org/amigo/term/GO:0031054
hsa-let-7a-5p	GO:0031369	MF	translation initiation factor binding	Gene Ontology	4	21	0.00369837	0.0349923	LARP1|POLR2D|EIF2S2|TRIM32	http://amigo.geneontology.org/amigo/term/GO:0031369
hsa-let-7a-5p	GO:0031410	CC	cytoplasmic vesicle	Gene Ontology	19	285	0.000427942	0.00869232	SNX17|RAB11A|CHIC1|ADAMTS1|CALCOCO2|AP3M1|MIB1|MAPKAP1|ENTPD4|ANP32E|WASL|RHOBTB3|RHOBTB1|STON2|SOCS1|ATP6V1C1|DUSP16|SLC30A7|CAV1	http://amigo.geneontology.org/amigo/term/GO:0031410
hsa-let-7a-5p	GO:0031462	CC	Cul2-RING ubiquitin ligase complex	Gene Ontology	4	14	0.00103331	0.0152424	ZSWIM5|ZSWIM6|ARIH1|CUL2	http://amigo.geneontology.org/amigo/term/GO:0031462
hsa-let-7a-5p	GO:0031625	MF	ubiquitin protein ligase binding	Gene Ontology	25	294	1.19961e-06	7.37762e-05	RPN2|CDKN1A|RAD18|PRKAR2A|TRIB1|UBOX5|AURKA|NLK|CUL2|SRC|SMAD7|SCAMP3|ARIH1|RFFL|MDM2|TNK2|UBE2K|DNAJA1|YOD1|RALB|ANKRA2|PIAS4|DNM1L|SLF2|UQCRC1	http://amigo.geneontology.org/amigo/term/GO:0031625
hsa-let-7a-5p	GO:0031647	BP	regulation of protein stability	Gene Ontology	8	83	0.00255827	0.0272964	HDAC3|TMEM25|CDKN2AIP|KAT2A|GGA3|AURKA|USP47|LAMP2	http://amigo.geneontology.org/amigo/term/GO:0031647
hsa-let-7a-5p	GO:0031648	BP	protein destabilization	Gene Ontology	7	49	0.000596685	0.0109632	SRC|BMP2|PLK1|SERF2|GGA3|UTP25|MDM2	http://amigo.geneontology.org/amigo/term/GO:0031648
hsa-let-7a-5p	GO:0031929	BP	TOR signaling	Gene Ontology	4	19	0.00269742	0.0281039	FNIP1|RICTOR|RPS6KB2|LARP1	http://amigo.geneontology.org/amigo/term/GO:0031929
hsa-let-7a-5p	GO:0031932	CC	TORC2 complex	Gene Ontology	4	12	0.000640531	0.0111849	MAPKAP1|RICTOR|SESN1|SESN3	http://amigo.geneontology.org/amigo/term/GO:0031932
hsa-let-7a-5p	GO:0031965	CC	nuclear membrane	Gene Ontology	18	237	0.000137716	0.00381774	TMEM38A|XPO1|TMC6|CCND2|MCM3AP|NUP98|LEMD3|FZR1|NDC1|HOXA7|LBR|CNEP1R1|DNAJB14|OSBPL3|RB1CC1|NUP58|ATP2A3|RANBP2	http://amigo.geneontology.org/amigo/term/GO:0031965
hsa-let-7a-5p	GO:0031966	CC	mitochondrial membrane	Gene Ontology	9	111	0.0041648	0.0376362	MAVS|STARD13|TMEM135|ETFDH|GPAM|GRAMD4|DNM1L|PNPLA8|NAT8L	http://amigo.geneontology.org/amigo/term/GO:0031966
hsa-let-7a-5p	GO:0031994	MF	insulin-like growth factor I binding	Gene Ontology	4	13	0.000820469	0.0128831	LRP2|IGF1R|INSR|ITGAV	http://amigo.geneontology.org/amigo/term/GO:0031994
hsa-let-7a-5p	GO:0032091	BP	negative regulation of protein binding	Gene Ontology	9	77	0.000398431	0.00828288	PPP1CA|CDKN1A|ROCK1|IFIT2|AURKA|AURKB|MAPK8|RALB|CAV1	http://amigo.geneontology.org/amigo/term/GO:0032091
hsa-let-7a-5p	GO:0032092	BP	positive regulation of protein binding	Gene Ontology	7	70	0.00387412	0.0362676	BMP2|EPB41|HIPK2|CAPRIN2|IDE|RALB|CAV1	http://amigo.geneontology.org/amigo/term/GO:0032092
hsa-let-7a-5p	GO:0032133	CC	chromosome passenger complex	Gene Ontology	3	6	0.0013036	0.017275	CDCA8|AURKA|AURKB	http://amigo.geneontology.org/amigo/term/GO:0032133
hsa-let-7a-5p	GO:0032405	MF	MutLalpha complex binding	Gene Ontology	3	7	0.00182641	0.0220363	PCNA|MSH2|MSH6	http://amigo.geneontology.org/amigo/term/GO:0032405
hsa-let-7a-5p	GO:0032433	CC	filopodium tip	Gene Ontology	5	18	0.000266273	0.00598507	MYO3A|OSBPL3|UBE2K|FZD3|AP2A1	http://amigo.geneontology.org/amigo/term/GO:0032433
hsa-let-7a-5p	GO:0032436	BP	positive regulation of proteasomal ubiquitin-dependent protein catabolic process	Gene Ontology	11	74	1.26746e-05	0.000547014	RCHY1|FAM122A|SOCS6|ARIH1|PLK1|SMAD7|FBXO22|AURKA|MDM2|RNF217|TRIB1	http://amigo.geneontology.org/amigo/term/GO:0032436
hsa-let-7a-5p	GO:0032465	BP	regulation of cytokinesis	Gene Ontology	6	42	0.00146118	0.0187998	AURKB|PLK1|RAB11A|AURKA|CCP110|PIK3C3	http://amigo.geneontology.org/amigo/term/GO:0032465
hsa-let-7a-5p	GO:0032508	BP	DNA duplex unwinding	Gene Ontology	14	73	5.39551e-08	4.68457e-06	GINS2|CHD1|POLQ|RAD54B|CHD6|RAD18|ERCC6|CHD7|BLM|SMARCAD1|NAV2|NBN|ASCC3|RAD54L2	http://amigo.geneontology.org/amigo/term/GO:0032508
hsa-let-7a-5p	GO:0032784	BP	regulation of DNA-templated transcription, elongation	Gene Ontology	3	9	0.00322091	0.0312057	SETD5|ERCC6|HTATSF1	http://amigo.geneontology.org/amigo/term/GO:0032784
hsa-let-7a-5p	GO:0032786	BP	positive regulation of DNA-templated transcription, elongation	Gene Ontology	5	16	0.000168116	0.00435331	CCNT2|SCAF8|ERCC6|THOC5|KAT7	http://amigo.geneontology.org/amigo/term/GO:0032786
hsa-let-7a-5p	GO:0032869	BP	cellular response to insulin stimulus	Gene Ontology	9	97	0.00179935	0.0220363	EEF2K|ERRFI1|RAB8A|SRC|RAB12|PARP1|INSR|GPLD1|PPAT	http://amigo.geneontology.org/amigo/term/GO:0032869
hsa-let-7a-5p	GO:0032964	BP	collagen biosynthetic process	Gene Ontology	3	9	0.00322091	0.0312057	RCAN3|TRAM2|P3H3	http://amigo.geneontology.org/amigo/term/GO:0032964
hsa-let-7a-5p	GO:0032991	CC	protein-containing complex	Gene Ontology	53	623	1.50151e-12	3.32435e-10	TRMT112|CNST|SMARCC1|ATP2A2|CDKN1A|SMAD7|HSP90B1|EPB41|PRKAR2A|GOLT1B|CBX5|RBMX|ZNF10|CAV1|SNX17|TSC1|ARHGEF7|RYR2|MAP3K5|RAB11A|RBM10|MAPK6|RNF111|CLDN1|CDCA8|DOT1L|XPO1|ACVR2B|PKN2|WIPI2|RABEP1|SSX2IP|MLLT10|PARP1|BLM|POLR2D|PEX11B|SKIL|CCP110|LBH|SLC27A5|MDM2|QARS|TRPS1|HIRA|PARD3|LDB1|CLSTN3|DNM1L|EMC1|GPSM2|ANKRA2|SMARCD2	http://amigo.geneontology.org/amigo/term/GO:0032991
hsa-let-7a-5p	GO:0033574	BP	response to testosterone	Gene Ontology	5	31	0.00225785	0.025276	KCNJ11|THBS1|XRN1|CBL|PSPH	http://amigo.geneontology.org/amigo/term/GO:0033574
hsa-let-7a-5p	GO:0034198	BP	cellular response to amino acid starvation	Gene Ontology	8	44	5.4933e-05	0.00197759	LARS|SESN1|SLC38A2|BMT2|CDKN1A|SESN3|MAP3K5|MAPK8	http://amigo.geneontology.org/amigo/term/GO:0034198
hsa-let-7a-5p	GO:0034220	BP	ion transmembrane transport	Gene Ontology	14	209	0.00222549	0.025276	TMC6|TMC7|ANO8|ATP2A2|ATP2A3|ATP1B2|RYR2|ASIC1|GJC1|CYBB|ATP6V1G1|ATP6V1C1|ATP2C1|P2RX4	http://amigo.geneontology.org/amigo/term/GO:0034220
hsa-let-7a-5p	GO:0034644	BP	cellular response to UV	Gene Ontology	7	51	0.000739709	0.0120278	PCNA|PTPRK|CDC25A|PARP1|AURKB|N4BP1|USP47	http://amigo.geneontology.org/amigo/term/GO:0034644
hsa-let-7a-5p	GO:0034976	BP	response to endoplasmic reticulum stress	Gene Ontology	8	75	0.00142243	0.0184708	DNAJB9|ATP2A2|HSP90B1|MAP3K5|PPP1R15B|TMTC3|SEC16A|THBS1	http://amigo.geneontology.org/amigo/term/GO:0034976
hsa-let-7a-5p	GO:0035024	BP	negative regulation of Rho protein signal transduction	Gene Ontology	4	22	0.00428207	0.0383826	ITGB1|TNFAIP1|DLC1|HEG1	http://amigo.geneontology.org/amigo/term/GO:0035024
hsa-let-7a-5p	GO:0035064	MF	methylated histone binding	Gene Ontology	10	61	1.46668e-05	0.000618518	BPTF|CHD1|MBTD1|ZMYND8|RRP8|MTF2|MSH6|CDYL|CBX5|UHRF1	http://amigo.geneontology.org/amigo/term/GO:0035064
hsa-let-7a-5p	GO:0035097	CC	histone methyltransferase complex	Gene Ontology	6	33	0.000473412	0.00932584	KMT2B|KMT2D|PRDM4|KDM6A|CBX5|KDM5C	http://amigo.geneontology.org/amigo/term/GO:0035097
hsa-let-7a-5p	GO:0035198	MF	miRNA binding	Gene Ontology	6	32	0.000409501	0.00843382	ELAVL1|TRIM71|RBM10|MATR3|TUT4|AGO3	http://amigo.geneontology.org/amigo/term/GO:0035198
hsa-let-7a-5p	GO:0035335	BP	peptidyl-tyrosine dephosphorylation	Gene Ontology	14	99	1.46596e-06	8.89213e-05	DUSP11|DUSP18|CDC25C|PTPRK|CDC25A|PGPEP1|PTPRG|PTPRD|SSH2|EYA2|DUSP16|DUSP1|DUSP3|PALD1	http://amigo.geneontology.org/amigo/term/GO:0035335
hsa-let-7a-5p	GO:0035457	BP	cellular response to interferon-alpha	Gene Ontology	3	11	0.00512675	0.0438248	IFNAR1|IFIT3|IFIT2	http://amigo.geneontology.org/amigo/term/GO:0035457
hsa-let-7a-5p	GO:0035556	BP	intracellular signal transduction	Gene Ontology	20	369	0.00322732	0.0312057	TGFBR3|SRC|TGFBR1|SOCS6|SOCS1|MAP4K4|ARHGEF7|PKN2|BRCC3|MAP3K4|RPS6KB2|PRKAR2A|DVL3|DEPDC1|MAPK6|SH2B3|UNC13B|MAPK8|NLK|DEPDC1B	http://amigo.geneontology.org/amigo/term/GO:0035556
hsa-let-7a-5p	GO:0035633	BP	maintenance of blood-brain barrier	Gene Ontology	5	31	0.00225785	0.025276	ITGB1|CLDN1|LAMC1|CLDN12|SLC12A2	http://amigo.geneontology.org/amigo/term/GO:0035633
hsa-let-7a-5p	GO:0035861	CC	site of double-strand break	Gene Ontology	10	61	1.46668e-05	0.000618518	RFWD3|SMCHD1|ESCO2|RAD18|PARP1|NBN|TRAPPC13|SMARCAD1|SHLD2|SLF2	http://amigo.geneontology.org/amigo/term/GO:0035861
hsa-let-7a-5p	GO:0035869	CC	ciliary transition zone	Gene Ontology	5	30	0.0019862	0.023453	TMEM67|TMEM237|C5orf30|CFAP36|CPLANE1	http://amigo.geneontology.org/amigo/term/GO:0035869
hsa-let-7a-5p	GO:0035904	BP	aorta development	Gene Ontology	4	22	0.00428207	0.0383826	SNX17|LRP2|HECTD1|NDST1	http://amigo.geneontology.org/amigo/term/GO:0035904
hsa-let-7a-5p	GO:0036464	CC	cytoplasmic ribonucleoprotein granule	Gene Ontology	9	77	0.000398431	0.00828288	PARD3|SOCS1|HOXD10|FXR1|DDX6|UPF2|TAF5L|TUT4|AGO3	http://amigo.geneontology.org/amigo/term/GO:0036464
hsa-let-7a-5p	GO:0038083	BP	peptidyl-tyrosine autophosphorylation	Gene Ontology	5	36	0.00403493	0.0373411	TNK2|IGF1R|PTK2|INSR|SRC	http://amigo.geneontology.org/amigo/term/GO:0038083
hsa-let-7a-5p	GO:0040015	BP	negative regulation of multicellular organism growth	Gene Ontology	3	11	0.00512675	0.0438248	ADRB1|STC2|FXN	http://amigo.geneontology.org/amigo/term/GO:0040015
hsa-let-7a-5p	GO:0042118	BP	endothelial cell activation	Gene Ontology	3	9	0.00322091	0.0312057	TGFBR1|P2RX4|HOXA9	http://amigo.geneontology.org/amigo/term/GO:0042118
hsa-let-7a-5p	GO:0042149	BP	cellular response to glucose starvation	Gene Ontology	6	48	0.00269696	0.0281039	PMAIP1|SESN1|SESN3|RRP8|CPEB4|PIK3C3	http://amigo.geneontology.org/amigo/term/GO:0042149
hsa-let-7a-5p	GO:0042393	MF	histone binding	Gene Ontology	13	163	0.000734586	0.0120278	SMARCC1|HIRA|PYGO2|KMT2D|MBTD1|MLLT10|KAT7|ANP32E|NCAPD2|SCML2|BAZ2A|UHRF1|MCM3AP	http://amigo.geneontology.org/amigo/term/GO:0042393
hsa-let-7a-5p	GO:0042405	CC	nuclear inclusion body	Gene Ontology	4	12	0.000640531	0.0111849	RAD18|RANBP2|NBN|NUP98	http://amigo.geneontology.org/amigo/term/GO:0042405
hsa-let-7a-5p	GO:0042532	BP	negative regulation of tyrosine phosphorylation of STAT protein	Gene Ontology	4	12	0.000640531	0.0111849	PARP14|SOCS1|SH2B3|CAV1	http://amigo.geneontology.org/amigo/term/GO:0042532
hsa-let-7a-5p	GO:0042734	CC	presynaptic membrane	Gene Ontology	7	67	0.00309876	0.0312057	FBXO45|KCTD12|NLGN2|ITSN1|STX3|ITSN2|UNC13B	http://amigo.geneontology.org/amigo/term/GO:0042734
hsa-let-7a-5p	GO:0042802	MF	identical protein binding	Gene Ontology	76	1456	6.98277e-08	5.85359e-06	CLDN12|KARS|FGFRL1|HMGXB4|PM20D2|PLK1|TRIM32|EPHA4|AHI1|PGR|HAND1|MATR3|FSBP|APCDD1|CBX5|MAP3K5|IFIT3|P2RX4|IKZF3|CAV1|TMEM38A|SNRNP200|ADIPOR2|SUB1|RYR2|CERCAM|IKZF2|SHKBP1|PARP1|RBM10|KDM6A|MKLN1|CLDN1|KCTD21|KCTD1|AMD1|PCNA|FAM98B|IGF1R|RAD18|NLGN2|NKAPD1|SLC38A2|MSI2|HOOK1|KATNAL1|SH3GLB2|NUDT5|BLM|PEX11B|PRTG|VPS4B|KCTD12|MDM2|TRIM23|UHRF1|TRIM41|SNX16|ARID3A|TNK2|PARD3|TOPBP1|PSPH|NUP58|TNF…	http://amigo.geneontology.org/amigo/term/GO:0042802
hsa-let-7a-5p	GO:0042803	MF	protein homodimerization activity	Gene Ontology	45	660	4.21757e-08	3.89071e-06	KARS|GRPEL2|ELAVL1|SMCHD1|CEP57|MSH2|MSH6|TENM3|HAND1|IDE|GYG1|IKZF3|CARNMT1|RCHY1|NR6A1|HIF1AN|CALCOCO2|MAP3K5|MID2|ZBTB38|RBM11|MKLN1|RABEP1|MAP3K21|HMGCS1|PGRMC1|PRPS1L1|ERP29|NUDT5|NR2F2|FXR1|LDB1|PEX11B|VPS4B|DNM1L|STARD3NL|BLM|MTUS2|PSPH|RBPMS|PDK2|MYO9B|FLNA|STC2|KIF20B	http://amigo.geneontology.org/amigo/term/GO:0042803
hsa-let-7a-5p	GO:0042826	MF	histone deacetylase binding	Gene Ontology	13	114	2.80892e-05	0.00108745	HDAC3|RAD9A|PKN2|AKAP8|PARP1|KAT2A|ANKRA2|KPNA2|CBX5|KCTD21|NCOR1|MAPK8|IKZF3	http://amigo.geneontology.org/amigo/term/GO:0042826
hsa-let-7a-5p	GO:0043021	MF	ribonucleoprotein complex binding	Gene Ontology	5	34	0.00323474	0.0312057	SECISBP2L|CBX5|MDM2|SECISBP2|PPP1CA	http://amigo.geneontology.org/amigo/term/GO:0043021
hsa-let-7a-5p	GO:0043025	CC	neuronal cell body	Gene Ontology	20	376	0.00393406	0.0367511	KCNJ11|RAB8A|ARHGEF7|PGRMC1|FXR1|ITSN1|CNTNAP2|LRP8|SLC38A2|MAP1B|PARD3|CYBB|SNAP47|DPYSL5|XRN1|SLC12A2|FZD3|PTPRK|P2RX4|CAPN2	http://amigo.geneontology.org/amigo/term/GO:0043025
hsa-let-7a-5p	GO:0043065	BP	positive regulation of apoptotic process	Gene Ontology	21	335	0.000472079	0.00932584	ITGB1|SRC|DNAJA1|PMAIP1|BMP2|ITSN1|MAP3K5|VAV3|HMGA2|ARHGEF3|CSRNP3|GPLD1|UNC13B|DIABLO|ARHGEF7|IGF2BP1|DNM1L|MAPK8|C3orf38|ZNF268|IFIT2	http://amigo.geneontology.org/amigo/term/GO:0043065
hsa-let-7a-5p	GO:0043066	BP	negative regulation of apoptotic process	Gene Ontology	32	487	7.50985e-06	0.000373636	HDAC3|PTK2|MAP4K4|PLK1|CDKN1A|AHI1|HSP90B1|ARAF|TNFRSF10D|IFIT3|EEF2K|AVEN|USP47|THBS1|GLI2|AURKA|PDCD4|ZNF268|SRC|IGF1R|LSM8|TPT1|HMGA2|FXN|MDM4|MAPK8|ARNT2|LRP2|DNAJA1|CCND2|CBL|FLNA	http://amigo.geneontology.org/amigo/term/GO:0043066
hsa-let-7a-5p	GO:0043161	BP	proteasome-mediated ubiquitin-dependent protein catabolic process	Gene Ontology	14	181	0.00061973	0.0111849	FBXO45|NHLRC3|UBE2K|RFFL|TRIM71|USP44|PSME4|TNFAIP1|RPN2|LTN1|KLHL42|MDM2|PSMB2|CUL2	http://amigo.geneontology.org/amigo/term/GO:0043161
hsa-let-7a-5p	GO:0043197	CC	dendritic spine	Gene Ontology	15	162	6.51327e-05	0.00225319	EEF2K|ITGB1|MAP1B|RAB8A|ZMYND8|PPP1CA|ITSN1|CPEB4|EPHA4|ASAP1|FXR1|PTK2|IGF2BP1|HOMER1|P2RX4	http://amigo.geneontology.org/amigo/term/GO:0043197
hsa-let-7a-5p	GO:0043231	CC	intracellular membrane-bounded organelle	Gene Ontology	75	788	9.43505e-20	4.64205e-17	GANAB|PTK2|TM7SF2|MFSD8|SLC7A6|ERGIC2|AP3M1|MSH6|SPECC1|IST1|GPLD1|DBF4B|CLINT1|PEX13|GPRC5A|VBP1|SNX17|SNX16|POLE2|TMED2|CNST|WDR48|FMNL3|CALCOCO2|POR|CCDC93|RAB11A|UGT8|STON2|SLC16A10|RABEP1|EIF4ENIF1|DOT1L|RANBP2|RCHY1|IGF1R|SCAMP3|FAM72D|NUP98|XPC|FAM98B|XPO1|E2F5|C7orf43|PEX11B|SMARCD1|RHOBTB3|MIA3|RHOBTB1|OSBPL3|PHLPP1|FAM72C|STARD3NL|FAM72A|CNNM3|PLAGL1|LLGL2|BMP2|TOPBP1|RBSN|CEMIP2|TDP1|S…	http://amigo.geneontology.org/amigo/term/GO:0043231
hsa-let-7a-5p	GO:0043235	CC	receptor complex	Gene Ontology	14	207	0.00204852	0.0239337	LRP2|ITGB1|ACVR2B|TM7SF2|TGFBR3|LRP8|EPHA4|IGF1R|INSR|GFRA1|TGFBR1|CAPRIN2|GPRC5A|RNMT	http://amigo.geneontology.org/amigo/term/GO:0043235
hsa-let-7a-5p	GO:0043393	BP	regulation of protein binding	Gene Ontology	4	23	0.00492483	0.0428431	TGFBR3|SRC|TGFBR1|PLK1	http://amigo.geneontology.org/amigo/term/GO:0043393
hsa-let-7a-5p	GO:0043488	BP	regulation of mRNA stability	Gene Ontology	10	111	0.00125807	0.017275	XPO1|RPN2|ELAVL1|PSME4|FXR1|ZFP36|XRN1|IGF2BP1|IGF2BP3|PSMB2	http://amigo.geneontology.org/amigo/term/GO:0043488
hsa-let-7a-5p	GO:0043507	BP	positive regulation of JUN kinase activity	Gene Ontology	6	34	0.000544827	0.0102224	EPHA4|MAP3K4|MAP3K5|DVL3|TNFRSF11A|TAOK3	http://amigo.geneontology.org/amigo/term/GO:0043507
hsa-let-7a-5p	GO:0043531	MF	ADP binding	Gene Ontology	7	38	0.000149462	0.00406024	MYO3A|ACTA1|MSH2|MSH6|MIEF1|P2RY1|MYO9B	http://amigo.geneontology.org/amigo/term/GO:0043531
hsa-let-7a-5p	GO:0043547	BP	positive regulation of GTPase activity	Gene Ontology	31	307	1.67953e-09	1.85923e-07	ERRFI1|STARD13|MAP4K4|SCYL2|DOCK4|SCYL1|ARHGAP8|SNX13|ADRB1|ARHGEF7|DVL3|RABEP1|ARHGAP28|DLC1|RANBP2|ITGB1|LARS|BRCC3|SYNGAP1|AGAP1|DEPDC1B|RGS16|LLGL2|VAV3|AFDN|F2R|DEPDC1|MYO9B|GIT2|DNM1L|ASAP1	http://amigo.geneontology.org/amigo/term/GO:0043547
hsa-let-7a-5p	GO:0043551	BP	regulation of phosphatidylinositol 3-kinase activity	Gene Ontology	4	18	0.00227461	0.025276	SOCS6|SOCS1|WDR81|MARS	http://amigo.geneontology.org/amigo/term/GO:0043551
hsa-let-7a-5p	GO:0043559	MF	insulin binding	Gene Ontology	3	6	0.0013036	0.017275	IGF1R|IDE|INSR	http://amigo.geneontology.org/amigo/term/GO:0043559
hsa-let-7a-5p	GO:0043565	MF	sequence-specific DNA binding	Gene Ontology	29	405	4.33746e-06	0.000243095	BPTF|ERCC6|NR2F2|ZNF10|IKZF3|GLI2|NR6A1|RBPJ|EGR1|CSRNP2|CSRNP3|ZNF343|KDM6A|NCOR1|ZNF550|FOXJ3|ZNF329|NR2C2|PAX3|FOXN3|E2F6|E2F5|E2F4|ZNF614|RFX5|HOXA7|PRDM5|PLAGL2|POU2F1	http://amigo.geneontology.org/amigo/term/GO:0043565
hsa-let-7a-5p	GO:0043584	BP	nose development	Gene Ontology	3	6	0.0013036	0.017275	RDH10|CHD7|SMCHD1	http://amigo.geneontology.org/amigo/term/GO:0043584
hsa-let-7a-5p	GO:0043666	BP	regulation of phosphoprotein phosphatase activity	Gene Ontology	6	44	0.00181102	0.0220363	PHACTR4|RCAN3|PPP2R2A|HSP90B1|PPP6R3|TSC1	http://amigo.geneontology.org/amigo/term/GO:0043666
hsa-let-7a-5p	GO:0043687	BP	post-translational protein modification	Gene Ontology	19	342	0.00313173	0.0312057	PSMB2|RPN2|SOCS6|ANO8|FBXO32|FBXO22|PSME4|HSP90B1|FSTL1|RAB11A|KLHL42|RAB8A|MGAT4A|MIA3|STC2|LAMC1|FBXW2|CUL2|ICMT	http://amigo.geneontology.org/amigo/term/GO:0043687
hsa-let-7a-5p	GO:0044325	MF	ion channel binding	Gene Ontology	10	133	0.004281	0.0383826	SRC|KCNJ11|ATP2A2|ATP2A3|RYR2|SLC5A3|HOMER1|FLNA|PACS2|CAV1	http://amigo.geneontology.org/amigo/term/GO:0044325
hsa-let-7a-5p	GO:0044615	CC	nuclear pore nuclear basket	Gene Ontology	4	12	0.000640531	0.0111849	ENY2|RANBP2|MCM3AP|NUP98	http://amigo.geneontology.org/amigo/term/GO:0044615
hsa-let-7a-5p	GO:0044772	BP	mitotic cell cycle phase transition	Gene Ontology	5	22	0.0005862	0.0108154	CCNE2|CCNB2|CCND2|CCNJ|CCNG1	http://amigo.geneontology.org/amigo/term/GO:0044772
hsa-let-7a-5p	GO:0044877	MF	protein-containing complex binding	Gene Ontology	32	349	7.91291e-09	7.96326e-07	ITGB1|CDKN1A|RAD18|ERCC6|IST1|INSR|CBX5|IDE|CAV1|NRAS|MTHFR|CAPN2|TSC1|CUL2|RANBP2|PCNA|CNTF|MAP1B|XPC|PPP2R2A|POLR2D|AP2A1|SF3B3|VPS4B|DNM1L|SLC27A5|ARNT2|NUP58|SPATA2|TUB|SLF2|UQCRC1	http://amigo.geneontology.org/amigo/term/GO:0044877
hsa-let-7a-5p	GO:0045022	BP	early endosome to late endosome transport	Gene Ontology	4	22	0.00428207	0.0383826	SNX16|PIK3C3|WDR81|HOOK1	http://amigo.geneontology.org/amigo/term/GO:0045022
hsa-let-7a-5p	GO:0045056	BP	transcytosis	Gene Ontology	4	12	0.000640531	0.0111849	LRP2|SRC|IGF1R|MAL2	http://amigo.geneontology.org/amigo/term/GO:0045056
hsa-let-7a-5p	GO:0045143	BP	homologous chromosome segregation	Gene Ontology	3	8	0.002463	0.0264712	PLK1|SGO2|SGO1	http://amigo.geneontology.org/amigo/term/GO:0045143
hsa-let-7a-5p	GO:0045171	CC	intercellular bridge	Gene Ontology	7	71	0.00416272	0.0376362	KCTD1|FASTKD2|KIF20B|EPB41|KLHDC8B|CDCA8|DUSP11	http://amigo.geneontology.org/amigo/term/GO:0045171
hsa-let-7a-5p	GO:0045296	MF	cadherin binding	Gene Ontology	29	305	1.89913e-08	1.82812e-06	EFHD2|TMPO|SRC|MACF1|SCYL1|IST1|GPRC5A|P2RX4|CEMIP2|STK24|ZC3HAV1|CLINT1|ITGB1|LARP1|HDLBP|PKN2|SH3GLB2|PLEC|LRRC59|CALD1|TWF1|CCNB2|EIF4G2|AFDN|CBL|DDX6|FLNA|BZW1|ASAP1	http://amigo.geneontology.org/amigo/term/GO:0045296
hsa-let-7a-5p	GO:0045540	BP	regulation of cholesterol biosynthetic process	Gene Ontology	6	35	0.000624336	0.0111849	HMGCS1|GPAM|TM7SF2|SCD|LPCAT3|FDFT1	http://amigo.geneontology.org/amigo/term/GO:0045540
hsa-let-7a-5p	GO:0045739	BP	positive regulation of DNA repair	Gene Ontology	6	31	0.000352528	0.0076146	PCNA|SMCHD1|BRCC3|ERCC6|DEPDC1B|EYA2	http://amigo.geneontology.org/amigo/term/GO:0045739
hsa-let-7a-5p	GO:0045773	BP	positive regulation of axon extension	Gene Ontology	5	34	0.00323474	0.0312057	RAB11A|MAP1B|MACF1|GOLGA4|TRPV2	http://amigo.geneontology.org/amigo/term/GO:0045773
hsa-let-7a-5p	GO:0045892	BP	negative regulation of transcription, DNA-templated	Gene Ontology	39	536	7.00633e-08	5.85359e-06	HDAC3|ZNF217|HAND1|CBX5|NCOR1|EHMT1|HIC2|RBPJ|PPARGC1B|NR2F2|ZBTB38|ELMSAN1|LBH|PDCD4|CNOT7|BCL7A|SRC|HMGA2|LDB1|SALL1|SCML2|MDM2|QARS|FOXN3|BMP2|PTPRK|KCTD1|MBTD1|KAT7|HOXA7|PRDM5|DEPDC1|YAF2|PIAS4|ZNF503|POU2F1|NAB1|USP47|KDM5C	http://amigo.geneontology.org/amigo/term/GO:0045892
hsa-let-7a-5p	GO:0045893	BP	positive regulation of transcription, DNA-templated	Gene Ontology	36	556	2.83111e-06	0.000162807	KARS|SMARCC1|KMT2B|ZFHX4|KAT2A|HIPK2|INSR|NR2F2|ATXN7L3|FZD2|EGR1|MAP3K5|GLI2|DVL3|MED14|RNF111|ENY2|LBH|ZNF516|YAF2|SRC|TGFBR1|XPC|BICRA|CREB5|ANKRD49|BLM|SALL1|ZFHX3|PAX3|ARNT2|BMP2|HMGA2|F2R|NSD1|KDM3A	http://amigo.geneontology.org/amigo/term/GO:0045893
hsa-let-7a-5p	GO:0045931	BP	positive regulation of mitotic cell cycle	Gene Ontology	7	31	4.86688e-05	0.00176644	CDC25C|CDC25A|PKN2|MEIS2|TTL|MDM2|DUSP3	http://amigo.geneontology.org/amigo/term/GO:0045931
hsa-let-7a-5p	GO:0045944	BP	positive regulation of transcription by RNA polymerase II	Gene Ontology	90	1159	3.83411e-18	1.41479e-15	BPTF|SMARCC1|HIPK2|CAPRIN2|CSRNP2|CCNT2|RBPJ|RNF111|MED14|ZNF268|HOXD9|NR2C2|LDB1|SMARCD2|SMARCD1|NFAT5|BMP2|CNOT7|KAT7|KPNA6|RFX5|ZNF567|PLAGL1|ZBTB24|NFATC3|KAT2A|HOXB9|MYCL|CHD7|EGR1|OTX1|MEIS2|PPARGC1B|CSRNP3|ZBTB38|GTF2I|FOXJ3|PARP1|MLLT10|PRRX1|PAX3|ARNT2|MGA|MAVS|HOXD10|PRDM4|KDM3A|HDAC3|ONECUT2|SMAD7|AHI1|ZFHX3|IKZF3|IKZF2|NR6A1|TEF|CCPG1|RBM14|DOT1L|ARID3A|TET1|TET3|TET2|HMGA2|E2F4|SALL1…	http://amigo.geneontology.org/amigo/term/GO:0045944
hsa-let-7a-5p	GO:0046328	BP	regulation of JNK cascade	Gene Ontology	4	16	0.00156992	0.0196373	TGFBR3|IGF1R|PHLPP1|MAP4K4	http://amigo.geneontology.org/amigo/term/GO:0046328
hsa-let-7a-5p	GO:0046332	MF	SMAD binding	Gene Ontology	8	49	0.000107598	0.00321921	TGFBR3|TGFBR1|BMP2|HMGA2|HIPK2|SKIL|RNF111|FLNA	http://amigo.geneontology.org/amigo/term/GO:0046332
hsa-let-7a-5p	GO:0046426	BP	negative regulation of receptor signaling pathway via JAK-STAT	Gene Ontology	4	13	0.000820469	0.0128831	LEPROT|SOCS1|SH2B3|CAV1	http://amigo.geneontology.org/amigo/term/GO:0046426
hsa-let-7a-5p	GO:0046527	MF	glucosyltransferase activity	Gene Ontology	3	6	0.0013036	0.017275	POGLUT1|GBA2|ALG6	http://amigo.geneontology.org/amigo/term/GO:0046527
hsa-let-7a-5p	GO:0046777	BP	protein autophosphorylation	Gene Ontology	16	170	3.13863e-05	0.00118785	MYO3A|EEF2K|IGF1R|PTK2|ULK2|SRC|CDK12|EPHA4|INSR|STK24|AURKA|AURKB|NLK|MAP3K21|ULK3|TAOK3	http://amigo.geneontology.org/amigo/term/GO:0046777
hsa-let-7a-5p	GO:0046872	MF	metal ion binding	Gene Ontology	168	2298	8.75731e-31	5.53962e-28	BPTF|HECTD1|KMT5B|PCCA|MOCS3|ARAF|POLR3A|ATP2C1|CIAO2A|ZNF700|MAP3K4|PDE7A|ZNF585B|ZC3HAV1|RNF111|ZNF579|ZNF268|YAF2|RAD18|AURKB|ZNF200|CREB5|ETFDH|PNKD|DEPDC1B|TRMT1L|MKRN1|PCGF3|DNAJA1|CNOT7|ZNF280C|ZNF280B|ZNF678|FREM2|PDE5A|ZNF275|ZNF567|CAPRIN2|RNF217|PLAGL1|ZBTB24|UQCRC1|ZNF217|NRDC|ATP2A3|CDKN1A|POLR1B|GDPD1|ZNF852|ZNF850|BAZ2A|ZNF451|PGRMC1|EGR1|ZBTB8B|ZBTB39|ZBTB38|STK24|RSBN1L|JMJD1C|FD…	http://amigo.geneontology.org/amigo/term/GO:0046872
hsa-let-7a-5p	GO:0046966	MF	thyroid hormone receptor binding	Gene Ontology	5	31	0.00225785	0.025276	GTF2B|NSD1|TRIP12|NCOR1|JMJD1C	http://amigo.geneontology.org/amigo/term/GO:0046966
hsa-let-7a-5p	GO:0047485	MF	protein N-terminus binding	Gene Ontology	13	104	1.15949e-05	0.000523901	SMARCC1|ZMYND8|ZWINT|RBPJ|ACOX1|PARP1|ERCC6|EPB41|NBN|MARS|MDM2|CFAP36|TSC1	http://amigo.geneontology.org/amigo/term/GO:0047485
hsa-let-7a-5p	GO:0048013	BP	ephrin receptor signaling pathway	Gene Ontology	10	86	0.000200097	0.0048417	SRC|EFNB1|ITSN1|ARHGEF7|VAV3|EPHA4|ROCK1|PTK2|AP2A1|WASL	http://amigo.geneontology.org/amigo/term/GO:0048013
hsa-let-7a-5p	GO:0048185	MF	activin binding	Gene Ontology	4	15	0.00128211	0.017275	TGFBR3|ACVR2B|SMAD7|TGFBR1	http://amigo.geneontology.org/amigo/term/GO:0048185
hsa-let-7a-5p	GO:0048266	BP	behavioral response to pain	Gene Ontology	3	11	0.00512675	0.0438248	CAPN2|P2RX4|THBS1	http://amigo.geneontology.org/amigo/term/GO:0048266
hsa-let-7a-5p	GO:0048333	BP	mesodermal cell differentiation	Gene Ontology	3	11	0.00512675	0.0438248	ITGB1|HMGA2|KDM6A	http://amigo.geneontology.org/amigo/term/GO:0048333
hsa-let-7a-5p	GO:0048471	CC	perinuclear region of cytoplasm	Gene Ontology	52	697	2.08006e-10	2.87828e-08	TRMT112|CYB5R4|ATP2A2|CPEB4|CDKN1A|SCYL2|MAP1B|HSP90B1|SBF1|GALNT4|SLC5A3|UPF2|SEC16A|SLC30A7|CCNT2|P2RX4|CAV1|ITM2C|HIF1AN|CALCOCO2|MEIS2|MAP3K4|RAB11A|AURKA|CLINT1|TSC1|ITGB1|SRC|CDC5L|PKN2|MAL2|FXR1|PLEC|DDX6|DNM1L|IGF2BP1|MEX3D|TWF1|TNK2|DNAJA1|DICER1|CBL|POGZ|SNAP47|FAT1|GDPD1|MYO9B|FLNA|STC2|VPS54|KIF20B|M6PR	http://amigo.geneontology.org/amigo/term/GO:0048471
hsa-let-7a-5p	GO:0048589	BP	developmental growth	Gene Ontology	4	23	0.00492483	0.0428431	GLI2|ASPM|PYGO2|ALKBH1	http://amigo.geneontology.org/amigo/term/GO:0048589
hsa-let-7a-5p	GO:0048666	BP	neuron development	Gene Ontology	7	50	0.000665157	0.0113719	CNTF|GLI2|MFSD8|SCYL1|TENM3|SECISBP2|PBX1	http://amigo.geneontology.org/amigo/term/GO:0048666
hsa-let-7a-5p	GO:0048706	BP	embryonic skeletal system development	Gene Ontology	5	31	0.00225785	0.025276	POLR2D|MBTD1|HOXC5|SULF2|PBX1	http://amigo.geneontology.org/amigo/term/GO:0048706
hsa-let-7a-5p	GO:0048762	BP	mesenchymal cell differentiation	Gene Ontology	3	7	0.00182641	0.0220363	TGFBR1|HMGA2|BMP2	http://amigo.geneontology.org/amigo/term/GO:0048762
hsa-let-7a-5p	GO:0048812	BP	neuron projection morphogenesis	Gene Ontology	7	62	0.00207633	0.0241312	DICER1|MAP4K4|UGT8|ZSWIM6|CNTNAP2|KIF20B|TAOK3	http://amigo.geneontology.org/amigo/term/GO:0048812
hsa-let-7a-5p	GO:0048856	BP	anatomical structure development	Gene Ontology	6	45	0.00200807	0.0235855	IGF1R|HECTD1|NR2F2|NR2C2|INSR|EYA2	http://amigo.geneontology.org/amigo/term/GO:0048856
hsa-let-7a-5p	GO:0048935	BP	peripheral nervous system neuron development	Gene Ontology	3	10	0.00410684	0.0373411	ONECUT2|HOXD9|HOXD10	http://amigo.geneontology.org/amigo/term/GO:0048935
hsa-let-7a-5p	GO:0050431	MF	transforming growth factor beta binding	Gene Ontology	4	23	0.00492483	0.0428431	TGFBR3|TGFBR1|ITGAV|THBS1	http://amigo.geneontology.org/amigo/term/GO:0050431
hsa-let-7a-5p	GO:0050750	MF	low-density lipoprotein particle receptor binding	Gene Ontology	5	21	0.000488013	0.00940132	SNX17|DNAJA1|AP2A1|ANKRA2|HSP90B1	http://amigo.geneontology.org/amigo/term/GO:0050750
hsa-let-7a-5p	GO:0050775	BP	positive regulation of dendrite morphogenesis	Gene Ontology	4	21	0.00369837	0.0349923	PARP6|EPHA4|CAPRIN2|PTPRD	http://amigo.geneontology.org/amigo/term/GO:0050775
hsa-let-7a-5p	GO:0050790	BP	regulation of catalytic activity	Gene Ontology	7	53	0.000908563	0.0140668	RPN2|GRPEL2|MTMR12|BRCC3|PARP1|DEPDC1B|GPSM2	http://amigo.geneontology.org/amigo/term/GO:0050790
hsa-let-7a-5p	GO:0050821	BP	protein stabilization	Gene Ontology	16	183	7.08065e-05	0.00234903	FKBP4|SEL1L|SMAD7|WDR81|ATP1B2|CDKN1A|EPHA4|OTUD3|SYVN1|DVL3|LAMP2|SEC16A|FLNA|NLK|MDM4|TSC1	http://amigo.geneontology.org/amigo/term/GO:0050821
hsa-let-7a-5p	GO:0051028	BP	mRNA transport	Gene Ontology	6	42	0.00146118	0.0187998	XPO1|QKI|IWS1|ZFP36|IGF2BP1|IGF2BP3	http://amigo.geneontology.org/amigo/term/GO:0051028
hsa-let-7a-5p	GO:0051056	BP	regulation of small GTPase mediated signal transduction	Gene Ontology	13	139	0.000178799	0.00455012	STARD13|ITSN1|ARHGEF7|VAV3|BRCC3|ARHGEF3|ARHGAP8|MYO9B|RHOBTB1|DEPDC1B|ARHGAP28|DLC1|RALGAPA2	http://amigo.geneontology.org/amigo/term/GO:0051056
hsa-let-7a-5p	GO:0051087	MF	chaperone binding	Gene Ontology	11	104	0.000209065	0.00503119	LRP2|FNIP1|DNAJB9|DNAJA1|ERP29|CDC25A|GRPEL2|SYVN1|SACS|SLC12A2|TSC1	http://amigo.geneontology.org/amigo/term/GO:0051087
hsa-let-7a-5p	GO:0051213	MF	dioxygenase activity	Gene Ontology	5	23	0.000698484	0.0116713	KDM6A|KDM3A|RSBN1L|JMJD1C|KDM5C	http://amigo.geneontology.org/amigo/term/GO:0051213
hsa-let-7a-5p	GO:0051223	BP	regulation of protein transport	Gene Ontology	3	6	0.0013036	0.017275	RAB11A|DNAJA1|RAB8A	http://amigo.geneontology.org/amigo/term/GO:0051223
hsa-let-7a-5p	GO:0051233	CC	spindle midzone	Gene Ontology	6	25	0.000127465	0.00364071	PLK1|AURKA|AURKB|CDCA8|MAP9|KIF20B	http://amigo.geneontology.org/amigo/term/GO:0051233
hsa-let-7a-5p	GO:0051259	BP	protein complex oligomerization	Gene Ontology	4	17	0.00189976	0.0226742	BLM|CLDN1|MCU|DNM1L	http://amigo.geneontology.org/amigo/term/GO:0051259
hsa-let-7a-5p	GO:0051260	BP	protein homooligomerization	Gene Ontology	13	105	1.27241e-05	0.000547014	KCTD3|KCTD12|KCTD1|ELAVL1|POLQ|KCTD14|CEP57|TNFAIP1|ATL2|RBMX|BLM|KCTD21|SHKBP1	http://amigo.geneontology.org/amigo/term/GO:0051260
hsa-let-7a-5p	GO:0051301	BP	cell division	Gene Ontology	34	346	5.30369e-10	6.70992e-08	CCND2|ZWINT|PDS5A|EPB41|IST1|WASL|CCNT2|CCNE2|USP44|CDCA2|AURKA|CDCA8|SENP5|SMC1A|CDC25C|HMGA2|CDC25A|PKN2|BRCC3|NCAPD2|CCNG1|DEPDC1B|PIK3C3|CCNB2|LLGL2|PPP1CA|KIF20B|SGO1|FZR1|POGZ|KLHL42|SGO2|GPSM2|RALB	http://amigo.geneontology.org/amigo/term/GO:0051301
hsa-let-7a-5p	GO:0051304	BP	chromosome separation	Gene Ontology	3	6	0.0013036	0.017275	SMARCAD1|TOP3A|NCAPD2	http://amigo.geneontology.org/amigo/term/GO:0051304
hsa-let-7a-5p	GO:0051567	BP	histone H3-K9 methylation	Gene Ontology	3	10	0.00410684	0.0373411	EHMT1|PRDM5|SETD5	http://amigo.geneontology.org/amigo/term/GO:0051567
hsa-let-7a-5p	GO:0051575	MF	5'-deoxyribose-5-phosphate lyase activity	Gene Ontology	3	5	0.000886158	0.0138654	POLL|HMGA2|POLQ	http://amigo.geneontology.org/amigo/term/GO:0051575
hsa-let-7a-5p	GO:0051607	BP	defense response to virus	Gene Ontology	13	200	0.00399165	0.0372105	GPAM|PMAIP1|IFIT3|IFI44L|ZCCHC3|POLR3D|ZC3HAV1|POLR3A|IGF2BP1|FLNA|MAVS|CNOT7|IFIT2	http://amigo.geneontology.org/amigo/term/GO:0051607
hsa-let-7a-5p	GO:0051726	BP	regulation of cell cycle	Gene Ontology	12	121	0.000190395	0.0046945	ITGB1|E2F6|E2F5|E2F4|CCNB2|PHACTR4|CDK12|CDC25A|FBXL6|PLK1|HIPK2|TSC1	http://amigo.geneontology.org/amigo/term/GO:0051726
hsa-let-7a-5p	GO:0051893	BP	regulation of focal adhesion assembly	Gene Ontology	6	23	8.59559e-05	0.00273822	PTK2|MACF1|ROCK1|CORO1C|LDB1|DUSP3	http://amigo.geneontology.org/amigo/term/GO:0051893
hsa-let-7a-5p	GO:0051895	BP	negative regulation of focal adhesion assembly	Gene Ontology	4	18	0.00227461	0.025276	CORO1C|SRC|DLC1|THBS1	http://amigo.geneontology.org/amigo/term/GO:0051895
hsa-let-7a-5p	GO:0051897	BP	positive regulation of protein kinase B signaling	Gene Ontology	12	166	0.00250054	0.0268096	LRP2|ITGB1|IGF1R|RICTOR|SRC|ITSN1|TGFBR1|FRS2|INSR|PTK2|THBS1|P2RX4	http://amigo.geneontology.org/amigo/term/GO:0051897
hsa-let-7a-5p	GO:0055085	BP	transmembrane transport	Gene Ontology	20	296	0.000260135	0.00598228	KCNJ11|MFSD8|CNNM3|ANO8|ABCF1|SLC19A2|PSME4|TMEM241|PSMB2|SPNS1|SLC16A14|MRS2|RPN2|MAGT1|SLC5A6|SLC10A7|SEL1L|PQLC2|ABCC10|EIF2S2	http://amigo.geneontology.org/amigo/term/GO:0055085
hsa-let-7a-5p	GO:0060090	MF	molecular adaptor activity	Gene Ontology	7	71	0.00416272	0.0376362	ITSN2|ITSN1|OTUD4|PDE4DIP|SMARCD1|RB1CC1|CAV1	http://amigo.geneontology.org/amigo/term/GO:0060090
hsa-let-7a-5p	GO:0060261	BP	positive regulation of transcription initiation from RNA polymerase II promoter	Gene Ontology	4	20	0.00317107	0.0312057	GTF2B|MED14|ERCC6|SUB1	http://amigo.geneontology.org/amigo/term/GO:0060261
hsa-let-7a-5p	GO:0060271	BP	cilium assembly	Gene Ontology	13	194	0.0031332	0.0312057	TMEM67|RAB8A|AHI1|CEP162|ONECUT2|SSX2IP|CPLANE1|C5orf30|FOPNL|FLNA|TMEM237|DLC1|ASAP1	http://amigo.geneontology.org/amigo/term/GO:0060271
hsa-let-7a-5p	GO:0060384	BP	innervation	Gene Ontology	4	19	0.00269742	0.0281039	UNC13B|SULF2|CHD7|LIG1	http://amigo.geneontology.org/amigo/term/GO:0060384
hsa-let-7a-5p	GO:0060389	BP	pathway-restricted SMAD protein phosphorylation	Gene Ontology	4	13	0.000820469	0.0128831	TGFBR3|TGFBR1|SMAD7|BMP2	http://amigo.geneontology.org/amigo/term/GO:0060389
hsa-let-7a-5p	GO:0060412	BP	ventricular septum morphogenesis	Gene Ontology	5	34	0.00323474	0.0312057	TGFBR3|RBPJ|SMAD7|TGFBR1|FGFRL1	http://amigo.geneontology.org/amigo/term/GO:0060412
hsa-let-7a-5p	GO:0060964	BP	regulation of gene silencing by miRNA	Gene Ontology	7	56	0.00121719	0.0171648	TRIM71|NUP98|NUP58|NDC1|POLR2D|POLR2B|RANBP2	http://amigo.geneontology.org/amigo/term/GO:0060964
hsa-let-7a-5p	GO:0061003	BP	positive regulation of dendritic spine morphogenesis	Gene Ontology	4	20	0.00317107	0.0312057	EEF2K|DNM1L|LRP8|CAPRIN2	http://amigo.geneontology.org/amigo/term/GO:0061003
hsa-let-7a-5p	GO:0061418	BP	regulation of transcription from RNA polymerase II promoter in response to hypoxia	Gene Ontology	7	70	0.00387412	0.0362676	EGLN2|RPN2|HIF1AN|PSME4|EGR1|PSMB2|CUL2	http://amigo.geneontology.org/amigo/term/GO:0061418
hsa-let-7a-5p	GO:0061578	MF	Lys63-specific deubiquitinase activity	Gene Ontology	4	12	0.000640531	0.0111849	DEPDC1B|OTUD4|BRCC3|YOD1	http://amigo.geneontology.org/amigo/term/GO:0061578
hsa-let-7a-5p	GO:0061608	MF	nuclear import signal receptor activity	Gene Ontology	4	20	0.00317107	0.0312057	KPNA6|KPNA5|KPNA2|KPNA1	http://amigo.geneontology.org/amigo/term/GO:0061608
hsa-let-7a-5p	GO:0061630	MF	ubiquitin protein ligase activity	Gene Ontology	26	286	2.2772e-07	1.73852e-05	RFWD3|TRIM71|TRIM32|RAD18|MKRN1|RNF38|TRIP12|UBOX5|C18orf25|LTN1|SYVN1|MED20|TRIM41|RCHY1|UBR1|ARIH1|RFFL|RNF111|UBR2|MDM2|UHRF1|UBR4|RNF167|CBL|RNF217|NHLRC3	http://amigo.geneontology.org/amigo/term/GO:0061630
hsa-let-7a-5p	GO:0061732	BP	mitochondrial acetyl-CoA biosynthetic process from pyruvate	Gene Ontology	3	6	0.0013036	0.017275	PDHX|PDHB|MPC1	http://amigo.geneontology.org/amigo/term/GO:0061732
hsa-let-7a-5p	GO:0070062	CC	extracellular exosome	Gene Ontology	96	2085	3.59838e-07	2.52915e-05	BPTF|GANAB|IST1|SPINT1|CEMIP2|ITSN2|MPP6|FSTL1|GOLGA4|CAPN2|SLC12A2|TUT4|IARS|SCAMP3|SLC38A2|CREB5|TSPAN3|DNAJA1|FREM2|FAT1|GNG5|GFRA1|PXDN|PCNA|ACTA1|HSP90B1|GPLD1|SUB1|THBS1|RAB11A|STK24|NLK|TPT1|MAL2|NUDT5|POLR2D|PLEC|UBA1|GALNT4|LAMC1|GARS|MGA|GSTO1|ITGAV|LRCH4|ATP6V1G1|FLNA|RALB|MGAT5|TMC6|EFNB1|RPL35A|PRKAR2A|IDE|GPRC5A|TMEM38A|DNAJB9|RAB8A|RAB22A|DNHD1|TGFBR3|SRC|LAMP2|VPS4B|ITM2C|LRP2|DIC…	http://amigo.geneontology.org/amigo/term/GO:0070062
hsa-let-7a-5p	GO:0070212	BP	protein poly-ADP-ribosylation	Gene Ontology	3	10	0.00410684	0.0373411	PARP14|ZC3HAV1|PARP1	http://amigo.geneontology.org/amigo/term/GO:0070212
hsa-let-7a-5p	GO:0070262	BP	peptidyl-serine dephosphorylation	Gene Ontology	4	15	0.00128211	0.017275	PPP1R15B|PPP2R2A|PPTC7|PPP1CA	http://amigo.geneontology.org/amigo/term/GO:0070262
hsa-let-7a-5p	GO:0070317	BP	negative regulation of G0 to G1 transition	Gene Ontology	5	39	0.00548649	0.046363	EHMT1|E2F6|MGA|CBX5|YAF2	http://amigo.geneontology.org/amigo/term/GO:0070317
hsa-let-7a-5p	GO:0070536	BP	protein K63-linked deubiquitination	Gene Ontology	5	31	0.00225785	0.025276	SPATA2|DEPDC1B|OTUD4|BRCC3|YOD1	http://amigo.geneontology.org/amigo/term/GO:0070536
hsa-let-7a-5p	GO:0070578	CC	RISC-loading complex	Gene Ontology	3	9	0.00322091	0.0312057	ZFP36|DICER1|AGO3	http://amigo.geneontology.org/amigo/term/GO:0070578
hsa-let-7a-5p	GO:0070728	MF	leucine binding	Gene Ontology	4	7	0.000128832	0.00364071	UBR2|UBR1|SESN1|SESN3	http://amigo.geneontology.org/amigo/term/GO:0070728
hsa-let-7a-5p	GO:0070821	CC	tertiary granule membrane	Gene Ontology	8	73	0.00121363	0.0171648	MGA|CD59|NRAS|TMC6|CYBB|COPB1|DLC1|UBR4	http://amigo.geneontology.org/amigo/term/GO:0070821
hsa-let-7a-5p	GO:0070937	CC	CRD-mediated mRNA stability complex	Gene Ontology	3	6	0.0013036	0.017275	IGF2BP1|SYNCRIP|CSDE1	http://amigo.geneontology.org/amigo/term/GO:0070937
hsa-let-7a-5p	GO:0070973	BP	protein localization to endoplasmic reticulum exit site	Gene Ontology	4	7	0.000128832	0.00364071	SEC16A|BCAP29|GBF1|MIA3	http://amigo.geneontology.org/amigo/term/GO:0070973
hsa-let-7a-5p	GO:0070989	BP	oxidative demethylation	Gene Ontology	4	15	0.00128211	0.017275	TET1|TET3|TET2|ALKBH1	http://amigo.geneontology.org/amigo/term/GO:0070989
hsa-let-7a-5p	GO:0071230	BP	cellular response to amino acid stimulus	Gene Ontology	6	51	0.00354923	0.0340172	LARS|SOCS1|SESN1|SESN3|CPEB4|CAPN2	http://amigo.geneontology.org/amigo/term/GO:0071230
hsa-let-7a-5p	GO:0071233	BP	cellular response to leucine	Gene Ontology	5	10	2.82422e-05	0.00108745	LARS|UBR2|UBR1|SESN1|SESN3	http://amigo.geneontology.org/amigo/term/GO:0071233
hsa-let-7a-5p	GO:0071360	BP	cellular response to exogenous dsRNA	Gene Ontology	5	17	0.000212924	0.00509636	CLP1|ZCCHC3|MAVS|RALB|CAV1	http://amigo.geneontology.org/amigo/term/GO:0071360
hsa-let-7a-5p	GO:0071363	BP	cellular response to growth factor stimulus	Gene Ontology	8	59	0.000338147	0.00737593	LRP2|MAP1B|LRP8|ACVR2B|THBS1|INSR|MDM2|TGFBR1	http://amigo.geneontology.org/amigo/term/GO:0071363
hsa-let-7a-5p	GO:0071375	BP	cellular response to peptide hormone stimulus	Gene Ontology	5	19	0.000329185	0.00728815	SRC|MDM2|POR|MAP1B|CAV1	http://amigo.geneontology.org/amigo/term/GO:0071375
hsa-let-7a-5p	GO:0071456	BP	cellular response to hypoxia	Gene Ontology	9	114	0.00489606	0.0428431	EGLN2|PMAIP1|SRC|HIPK2|SLC29A1|HP1BP3|MDM2|MDM4|STC2	http://amigo.geneontology.org/amigo/term/GO:0071456
hsa-let-7a-5p	GO:0075733	BP	intracellular transport of virus	Gene Ontology	6	49	0.00296182	0.0303587	XPO1|NUP98|NUP58|NDC1|KPNA1|RANBP2	http://amigo.geneontology.org/amigo/term/GO:0075733
hsa-let-7a-5p	GO:0080111	BP	DNA demethylation	Gene Ontology	4	19	0.00269742	0.0281039	TET1|TET3|TET2|ALKBH1	http://amigo.geneontology.org/amigo/term/GO:0080111
hsa-let-7a-5p	GO:0080182	BP	histone H3-K4 trimethylation	Gene Ontology	4	20	0.00317107	0.0312057	KMT2B|TET3|TET2|KMT2D	http://amigo.geneontology.org/amigo/term/GO:0080182
hsa-let-7a-5p	GO:0090141	BP	positive regulation of mitochondrial fission	Gene Ontology	4	17	0.00189976	0.0226742	DDHD1|DNM1L|MCU|MIEF1	http://amigo.geneontology.org/amigo/term/GO:0090141
hsa-let-7a-5p	GO:0090503	BP	RNA phosphodiester bond hydrolysis, exonucleolytic	Gene Ontology	5	35	0.00361901	0.0345366	TOE1|CNOT7|XRN1|XRN2|CNOT6	http://amigo.geneontology.org/amigo/term/GO:0090503
hsa-let-7a-5p	GO:0090575	CC	RNA polymerase II transcription regulator complex	Gene Ontology	9	61	8.14605e-05	0.0026329	E2F6|E2F5|HOXB9|GTF2B|HIPK2|E2F4|HAND1|POU2F1|PBX1	http://amigo.geneontology.org/amigo/term/GO:0090575
hsa-let-7a-5p	GO:0090650	BP	cellular response to oxygen-glucose deprivation	Gene Ontology	3	8	0.002463	0.0264712	DNM1L|CBL|TSC1	http://amigo.geneontology.org/amigo/term/GO:0090650
hsa-let-7a-5p	GO:0090734	CC	site of DNA damage	Gene Ontology	7	24	1.18788e-05	0.000531306	RFWD3|XPC|PARP1|ERCC6|KAT7|ELOA|CBX5	http://amigo.geneontology.org/amigo/term/GO:0090734
hsa-let-7a-5p	GO:0097193	BP	intrinsic apoptotic signaling pathway	Gene Ontology	7	25	1.48647e-05	0.000620951	PMAIP1|CDKN1A|MSH6|HIPK2|NBN|CUL2|DIABLO	http://amigo.geneontology.org/amigo/term/GO:0097193
hsa-let-7a-5p	GO:0097242	BP	amyloid-beta clearance	Gene Ontology	4	14	0.00103331	0.0152424	LRP2|IGF1R|IDE|INSR	http://amigo.geneontology.org/amigo/term/GO:0097242
hsa-let-7a-5p	GO:0097431	CC	mitotic spindle pole	Gene Ontology	5	30	0.0019862	0.023453	SMC1A|KIF20B|GPSM2|AURKA|ASPM	http://amigo.geneontology.org/amigo/term/GO:0097431
hsa-let-7a-5p	GO:0097546	CC	ciliary base	Gene Ontology	5	36	0.00403493	0.0373411	GLI2|PRKAR2A|RAB8A|CFAP36|C8orf37	http://amigo.geneontology.org/amigo/term/GO:0097546
hsa-let-7a-5p	GO:0097711	BP	ciliary basal body-plasma membrane docking	Gene Ontology	8	95	0.00546393	0.046363	TMEM67|CEP162|PLK1|CEP57|AHI1|RAB11A|CCP110|DLC1	http://amigo.geneontology.org/amigo/term/GO:0097711
hsa-let-7a-5p	GO:0098978	CC	glutamatergic synapse	Gene Ontology	23	354	0.000160353	0.00425175	ITGB1|ELAVL1|EPHA4|CLSTN3|RAB8A|ITSN1|RAB11A|HOMER1|FBXO45|SRC|PLCB4|PPP2R2A|SYNGAP1|FXR1|UNC13B|P2RY1|PPP1CA|STX3|SNAP47|PTPRD|KPNA2|KPNA1|FLNA	http://amigo.geneontology.org/amigo/term/GO:0098978
hsa-let-7a-5p	GO:0120162	BP	positive regulation of cold-induced thermogenesis	Gene Ontology	11	97	0.000119415	0.00347876	EHMT1|IGF1R|ADIPOR2|SCD|HDAC3|PPARGC1B|ADRB1|TRPV2|KDM3A|ZNF516|CAV1	http://amigo.geneontology.org/amigo/term/GO:0120162
hsa-let-7a-5p	GO:0150104	BP	transport across blood-brain barrier	Gene Ontology	10	84	0.000168015	0.00435331	LRP2|SLC5A6|ATP2A3|ATP1B2|SLC38A2|SLC7A2|INSR|SLC5A3|SLC29A1|SLC12A2	http://amigo.geneontology.org/amigo/term/GO:0150104
hsa-let-7a-5p	GO:1900027	BP	regulation of ruffle assembly	Gene Ontology	3	10	0.00410684	0.0373411	CORO1C|P2RX4|CAV1	http://amigo.geneontology.org/amigo/term/GO:1900027
hsa-let-7a-5p	GO:1901796	BP	regulation of signal transduction by p53 class mediator	Gene Ontology	12	131	0.000372665	0.00785791	EHMT1|TOPBP1|TOP3A|RAD9A|BLM|HIPK2|DYRK2|AURKA|AURKB|MDM2|MDM4|NBN	http://amigo.geneontology.org/amigo/term/GO:1901796
hsa-let-7a-5p	GO:1902043	BP	positive regulation of extrinsic apoptotic signaling pathway via death domain receptors	Gene Ontology	4	12	0.000640531	0.0111849	TRPS1|PMAIP1|SKIL|THBS1	http://amigo.geneontology.org/amigo/term/GO:1902043
hsa-let-7a-5p	GO:1902231	BP	positive regulation of intrinsic apoptotic signaling pathway in response to DNA damage	Gene Ontology	3	6	0.0013036	0.017275	RAD9A|SKIL|PIAS4	http://amigo.geneontology.org/amigo/term/GO:1902231
hsa-let-7a-5p	GO:1904262	BP	negative regulation of TORC1 signaling	Gene Ontology	4	18	0.00227461	0.025276	FNIP1|BMT2|SESN1|SESN3	http://amigo.geneontology.org/amigo/term/GO:1904262
hsa-let-7a-5p	GO:1904886	BP	beta-catenin destruction complex disassembly	Gene Ontology	4	21	0.00369837	0.0349923	DVL3|FZD2|PPP1CA|CAV1	http://amigo.geneontology.org/amigo/term/GO:1904886
hsa-let-7a-5p	GO:1990253	BP	cellular response to leucine starvation	Gene Ontology	3	10	0.00410684	0.0373411	LARS|SESN1|SESN3	http://amigo.geneontology.org/amigo/term/GO:1990253
hsa-let-7a-5p	GO:1990404	MF	protein ADP-ribosylase activity	Gene Ontology	4	17	0.00189976	0.0226742	PARP6|PARP14|ZC3HAV1|PARP1	http://amigo.geneontology.org/amigo/term/GO:1990404
hsa-let-7a-5p	GO:1990837	MF	sequence-specific double-stranded DNA binding	Gene Ontology	30	553	0.000356513	0.00762628	NFATC3|ONECUT2|FOXJ3|KLF12|GLI2|NR6A1|BACH2|EGR1|OTX1|MEIS2|TEF|ZNF343|HOXB9|HOXD9|CREB5|LIN28B|NR2C2|PAX3|ARNT2|PBX1|NFIC|NFAT5|E2F4|RFX5|RFX7|PRDM4|HOXD10|HOXA7|ZBTB43|HOXA9	http://amigo.geneontology.org/amigo/term/GO:1990837
hsa-let-7a-5p	GO:1990841	MF	promoter-specific chromatin binding	Gene Ontology	7	58	0.00146475	0.0187998	GLI2|E2F4|CHD7|NUP98|EGR1|GTF2B|IKZF3	http://amigo.geneontology.org/amigo/term/GO:1990841
hsa-let-7a-5p	GO:1990904	CC	ribonucleoprotein complex	Gene Ontology	14	156	0.000152822	0.00411802	XPO1|SYNCRIP|ELAVL1|NUP98|ZFP36|CELF1|RBMX|RBM12B|SECISBP2L|DYRK2|SECISBP2|RBM14|IGF2BP1|CBX5	http://amigo.geneontology.org/amigo/term/GO:1990904
hsa-let-7a-5p	GO:2000036	BP	regulation of stem cell population maintenance	Gene Ontology	4	14	0.00103331	0.0152424	KDM3A|HMGA2|ELAVL1|KAT2A	http://amigo.geneontology.org/amigo/term/GO:2000036
hsa-let-7a-5p	GO:2000042	BP	negative regulation of double-strand break repair via homologous recombination	Gene Ontology	6	19	3.50168e-05	0.00130298	SMCHD1|POLQ|PARPBP|TRAPPC13|SHLD2|KLHL15	http://amigo.geneontology.org/amigo/term/GO:2000042
hsa-let-7a-5p	GO:2000394	BP	positive regulation of lamellipodium morphogenesis	Gene Ontology	3	7	0.00182641	0.0220363	SRC|ARHGEF7|CORO1C	http://amigo.geneontology.org/amigo/term/GO:2000394
hsa-let-7a-5p	GO:2000637	BP	positive regulation of gene silencing by miRNA	Gene Ontology	3	11	0.00512675	0.0438248	FXR1|ZFP36|TRIM71	http://amigo.geneontology.org/amigo/term/GO:2000637
hsa-let-7a-5p	GO:2000811	BP	negative regulation of anoikis	Gene Ontology	4	17	0.00189976	0.0226742	ITGB1|SRC|PTK2|CAV1	http://amigo.geneontology.org/amigo/term/GO:2000811
hsa-let-7a-5p	GO:2001034	BP	positive regulation of double-strand break repair via nonhomologous end joining	Gene Ontology	4	16	0.00156992	0.0196373	KMT5B|SHLD2|SMCHD1|TRAPPC13	http://amigo.geneontology.org/amigo/term/GO:2001034
hsa-let-7a-5p	GO:2001237	BP	negative regulation of extrinsic apoptotic signaling pathway	Gene Ontology	5	35	0.00361901	0.0345366	SRC|RB1CC1|TGFBR1|ITGAV|THBS1	http://amigo.geneontology.org/amigo/term/GO:2001237
hsa-let-7b-5p	GO:0000018	BP	regulation of DNA recombination	Gene Ontology	3	6	0.00122797	0.0165231	SMARCAD1|KPNA2|KPNA1	http://amigo.geneontology.org/amigo/term/GO:0000018
hsa-let-7b-5p	GO:0000030	MF	mannosyltransferase activity	Gene Ontology	5	19	0.000299277	0.0064868	TMTC3|POMT2|ALG9|PIGM|TMTC1	http://amigo.geneontology.org/amigo/term/GO:0000030
hsa-let-7b-5p	GO:0000045	BP	autophagosome assembly	Gene Ontology	6	59	0.00615541	0.0482778	WIPI2|TMEM41B|ATG12|RB1CC1|PIK3C3|PACS2	http://amigo.geneontology.org/amigo/term/GO:0000045
hsa-let-7b-5p	GO:0000049	MF	tRNA binding	Gene Ontology	9	66	0.000120012	0.00320031	KARS|IARS|XPO5|AARS|RPL35A|DARS2|TRMT1L|ELP1|ALKBH1	http://amigo.geneontology.org/amigo/term/GO:0000049
hsa-let-7b-5p	GO:0000070	BP	mitotic sister chromatid segregation	Gene Ontology	6	35	0.000560128	0.0101422	SMC1A|PLK1|SGO2|SGO1|ESPL1|CDCA8	http://amigo.geneontology.org/amigo/term/GO:0000070
hsa-let-7b-5p	GO:0000079	BP	regulation of cyclin-dependent protein serine/threonine kinase activity	Gene Ontology	10	55	5.45908e-06	0.0002937	CCNB2|CCNE2|CDC25A|CDC25C|BLM|CCNG1|BCCIP|CCNT2|CDKN1A|CCNJ	http://amigo.geneontology.org/amigo/term/GO:0000079
hsa-let-7b-5p	GO:0000086	BP	G2/M transition of mitotic cell cycle	Gene Ontology	13	133	9.72803e-05	0.00281601	CCNB2|PISD|CEP57|CDC25A|PPP2R2A|CDC25C|CEP135|PLK1|CSNK1E|AURKA|CCP110|DLC1|CDKN1A	http://amigo.geneontology.org/amigo/term/GO:0000086
hsa-let-7b-5p	GO:0000122	BP	negative regulation of transcription by RNA polymerase II	Gene Ontology	62	832	1.6092e-12	3.37166e-10	ANKRD52|BPTF|KCTD1|PLK1|HMGB1|SMAD7|HDAC3|ZFHX3|HIPK2|MED1|HAND1|CBX5|EPC1|SMARCA4|MXD1|CAV1|XPO1|FNIP1|HCFC2|BACH2|RBPJ|EGR1|MEIS2|NR2F2|GLI2|RBM10|ZNF431|ZNF217|MDM4|RYBP|KDM2B|ZNF268|PCNA|EHMT1|ACVR2B|PIAS4|HMGA2|DAB2IP|E2F5|PARP1|NR2C2|LDB1|SALL1|SKIL|ZNF589|MDM2|ZEB1|UHRF1|NR6A1|NFIC|MGA|E2F4|DICER1|RFX5|MTF2|HBP1|HOXA7|PRDM5|PRDM2|MARS|PRRX1|AURKB	http://amigo.geneontology.org/amigo/term/GO:0000122
hsa-let-7b-5p	GO:0000124	CC	SAGA complex	Gene Ontology	3	12	0.00593528	0.0470963	ENY2|ATXN7L3|TRRAP	http://amigo.geneontology.org/amigo/term/GO:0000124
hsa-let-7b-5p	GO:0000139	CC	Golgi membrane	Gene Ontology	43	616	2.53752e-08	2.48113e-06	IFNGR2|HS2ST1|CHPF2|AP1M1|GOLT1B|UST|CD59|EEF1AKMT4|SEC16A|ATP2C1|CAV1|MPHOSPH9|B3GNT5|RAB8A|SLC10A7|TMED2|NDST1|GOLGA4|SLC16A13|MGAT5B|CLSTN3|ENTPD4|FKRP|SCAMP3|RFFL|COG7|RTN3|SEC24A|MGAT5|MIA3|GALNT4|CHST3|TRIM23|TRAPPC1|GBF1|DOP1A|ROCK1|MGAT4A|COPB1|DNM1L|KDELR1|PLEKHA8|FUT8	http://amigo.geneontology.org/amigo/term/GO:0000139
hsa-let-7b-5p	GO:0000151	CC	ubiquitin ligase complex	Gene Ontology	11	107	0.000219673	0.00514128	RCHY1|ARIH1|DYRK2|BRCC3|WDR26|MED1|RNF217|MKLN1|UBR2|UBR1|DEPDC1B	http://amigo.geneontology.org/amigo/term/GO:0000151
hsa-let-7b-5p	GO:0000165	BP	MAPK cascade	Gene Ontology	15	261	0.00506563	0.0431117	RPN2|PTK2|MAP4K4|MAPKAPK5|PSME4|DAB2IP|MAP3K4|MAP3K5|ARAF|MAPK6|GFRA1|NLK|FRS2|PSMB2|TAOK3	http://amigo.geneontology.org/amigo/term/GO:0000165
hsa-let-7b-5p	GO:0000175	MF	3'-5'-exoribonuclease activity	Gene Ontology	6	32	0.000366891	0.00743926	TOE1|CNOT6L|XRN2|PDE12|CNOT7|CNOT6	http://amigo.geneontology.org/amigo/term/GO:0000175
hsa-let-7b-5p	GO:0000209	BP	protein polyubiquitination	Gene Ontology	24	267	5.48856e-07	4.10594e-05	RPN2|TRIM71|TRIM32|MKRN1|MDM2|UBOX5|UBE3B|NFE2L1|FBXO22|RNF111|NHLRC3|ARIH1|PSME4|UBR2|TRIP12|UBE2K|RNF167|TRIM5|CBL|KLHL42|FBXO32|RNF217|FBXL20|PSMB2	http://amigo.geneontology.org/amigo/term/GO:0000209
hsa-let-7b-5p	GO:0000289	BP	nuclear-transcribed mRNA poly(A) tail shortening	Gene Ontology	5	22	0.000533648	0.00974296	CNOT11|CNOT6L|CNOT7|TUT4|CNOT6	http://amigo.geneontology.org/amigo/term/GO:0000289
hsa-let-7b-5p	GO:0000307	CC	cyclin-dependent protein kinase holoenzyme complex	Gene Ontology	7	30	3.5614e-05	0.00139912	PCNA|CCNB2|CCNE2|CDK13|CDKN1A|CCNG1|CCNJ	http://amigo.geneontology.org/amigo/term/GO:0000307
hsa-let-7b-5p	GO:0000400	MF	four-way junction DNA binding	Gene Ontology	4	17	0.00176129	0.0203403	BLM|MSH2|HMGB1|MSH6	http://amigo.geneontology.org/amigo/term/GO:0000400
hsa-let-7b-5p	GO:0000405	MF	bubble DNA binding	Gene Ontology	3	8	0.00232196	0.0246778	XPC|BLM|HMGB1	http://amigo.geneontology.org/amigo/term/GO:0000405
hsa-let-7b-5p	GO:0000506	CC	glycosylphosphatidylinositol-N-acetylglucosaminyltransferase (GPI-GnT) complex	Gene Ontology	4	8	0.000174807	0.00434964	PIGP|PIGY|PIGC|PYURF	http://amigo.geneontology.org/amigo/term/GO:0000506
hsa-let-7b-5p	GO:0000723	BP	telomere maintenance	Gene Ontology	6	44	0.00163133	0.0202764	PCNA|CCNE2|PARP1|BLM|POLD2|NBN	http://amigo.geneontology.org/amigo/term/GO:0000723
hsa-let-7b-5p	GO:0000776	CC	kinetochore	Gene Ontology	10	87	0.00018468	0.00451439	XPO1|SMC1A|NUP98|PLK1|SGO2|SGO1|NUP85|AURKB|CBX5|DLC1	http://amigo.geneontology.org/amigo/term/GO:0000776
hsa-let-7b-5p	GO:0000779	CC	condensed chromosome, centromeric region	Gene Ontology	3	8	0.00232196	0.0246778	SGO1|AURKB|NCAPD2	http://amigo.geneontology.org/amigo/term/GO:0000779
hsa-let-7b-5p	GO:0000785	CC	chromatin	Gene Ontology	11	124	0.000696632	0.0115232	PCNA|PARPBP|PLK1|ESCO2|SMCR8|IST1|MED1|CAPN2|JMJD1C|UBR2|SLF2	http://amigo.geneontology.org/amigo/term/GO:0000785
hsa-let-7b-5p	GO:0000812	CC	Swr1 complex	Gene Ontology	3	12	0.00593528	0.0470963	ANP32E|EP400|TRRAP	http://amigo.geneontology.org/amigo/term/GO:0000812
hsa-let-7b-5p	GO:0000922	CC	spindle pole	Gene Ontology	10	121	0.00196073	0.0221211	TPT1|TOPBP1|PLK1|CEP44|SGO1|BRCC3|KATNAL1|RAB11A|DEPDC1B|WDR60	http://amigo.geneontology.org/amigo/term/GO:0000922
hsa-let-7b-5p	GO:0000932	CC	P-body	Gene Ontology	12	88	9.24582e-06	0.000455893	DCP2|TRIM5|TRIM71|CNOT7|RBPMS|XRN1|POLR2D|TNRC6B|EIF4ENIF1|BTBD1|AGO3|MEX3A	http://amigo.geneontology.org/amigo/term/GO:0000932
hsa-let-7b-5p	GO:0000976	MF	transcription regulatory region sequence-specific DNA binding	Gene Ontology	17	263	0.000920732	0.0136866	KMT2A|SMAD7|KMT2D|RFX5|NFE2L1|EGR1|HMGA2|ZNF217|ZFHX3|PRDM5|SALL1|ZBTB24|ZNF567|IKZF2|HMGB1|IKZF3|HAND1	http://amigo.geneontology.org/amigo/term/GO:0000976
hsa-let-7b-5p	GO:0000978	MF	RNA polymerase II cis-regulatory region sequence-specific DNA binding	Gene Ontology	56	656	1.31611e-13	3.21717e-11	BPTF|ZNF217|SMARCC1|ZNF273|CDKN2AIP|SMAD7|HOXC5|ZFHX3|MED1|HAND1|RBMX|HBP1|SMARCA4|ELF4|MXD1|ZBTB39|MYCL|NR6A1|HIC2|SUB1|BACH2|RBPJ|OTX1|MEIS2|GLI2|KDM6A|ONECUT2|PGR|KDM2B|ZNF516|SMARCD2|HOXB9|ZBTB6|HMGA2|ZNF431|NR2C2|ARID3B|SALL1|SKIL|ARNT2|NFIC|NFAT5|E2F4|FOXJ3|RFX5|RFX7|PRDM4|ZNF678|HOXA7|PRDM5|NFATC3|PRRX1|PLAGL1|NFE2L1|HOXA9|POU2F1	http://amigo.geneontology.org/amigo/term/GO:0000978
hsa-let-7b-5p	GO:0000981	MF	DNA-binding transcription factor activity, RNA polymerase II-specific	Gene Ontology	57	874	1.43259e-09	1.85395e-07	TEF|NFATC3|ONECUT2|SMAD7|HOXC5|CDC5L|ZFHX3|BMPR1A|FOXJ3|HAND1|ELF4|MXD1|PRDM4|MYCL|HOXA9|BACH2|NFE2L1|EGR1|OTX1|MEIS2|ZBTB8B|NR2F2|GLI2|PGR|FOXN2|ELMSAN1|GTF2I|KMT2A|HOXB9|CREB5|TSC22D2|E2F5|NR2C2|LCOR|SALL1|SKIL|PAX3|ZEB1|ARNT2|NR6A1|NFIC|NFAT5|MGA|E2F4|RFX5|RFX7|HOXD10|HBP1|HOXA7|PRDM5|ZNF511|PRDM2|PRRX1|POU2F1|RBPJ|ZBTB24|CSRNP2	http://amigo.geneontology.org/amigo/term/GO:0000981
hsa-let-7b-5p	GO:0001227	MF	DNA-binding transcription repressor activity, RNA polymerase II-specific	Gene Ontology	15	253	0.00387331	0.035008	ZNF217|NFATC3|PRDM5|BACH2|HMGA2|ZFHX3|HBP1|PRRX1|SALL1|SKIL|PRDM2|ZNF589|ZEB1|MXD1|HAND1	http://amigo.geneontology.org/amigo/term/GO:0001227
hsa-let-7b-5p	GO:0001228	MF	DNA-binding transcription activator activity, RNA polymerase II-specific	Gene Ontology	43	466	9.40959e-12	1.65609e-09	NFATC3|ONECUT2|CDKN2AIP|SMAD7|HAND1|ELF4|IKZF3|PRDM4|MYCL|NR6A1|RBPJ|EGR1|OTX1|MEIS2|CSRNP2|GLI2|PGR|GTF2I|CDC5L|FOXJ3|HMGA2|PARP1|NR2C2|PLAGL2|ARID3B|SMARCD2|SMARCD1|MDM2|MDM4|ARNT2|NFIC|NFAT5|MGA|E2F4|RFX5|HOXD10|HOXA7|PRDM2|PRRX1|PLAGL1|NFE2L1|HOXA9|POU2F1	http://amigo.geneontology.org/amigo/term/GO:0001228
hsa-let-7b-5p	GO:0001570	BP	vasculogenesis	Gene Ontology	8	62	0.00039869	0.00797379	TGFBR3|QKI|PTK2|ITGB8|WARS2|ITGAV|GJC1|CAV1	http://amigo.geneontology.org/amigo/term/GO:0001570
hsa-let-7b-5p	GO:0001650	CC	fibrillar center	Gene Ontology	11	129	0.000941661	0.0138938	NFIC|E2F5|CHCHD1|SESN1|SMAD7|SPECC1|UTP15|SPATA2|DUSP11|NHEJ1|RNMT	http://amigo.geneontology.org/amigo/term/GO:0001650
hsa-let-7b-5p	GO:0001701	BP	in utero embryonic development	Gene Ontology	16	202	0.000161914	0.00414198	ITGB1|CCNB2|TGFBR1|EIF2S2|TENT5C|MSH2|MIB1|KAT2A|GLI2|BMPR1A|ZFAND5|KDM6A|RDH10|ALKBH1|ARNT2|FUT8	http://amigo.geneontology.org/amigo/term/GO:0001701
hsa-let-7b-5p	GO:0001764	BP	neuron migration	Gene Ontology	9	110	0.00344377	0.032727	FBXO45|MAP1B|PTK2|ASPM|CELSR2|NR2F2|FZD3|PEX13|ALKBH1	http://amigo.geneontology.org/amigo/term/GO:0001764
hsa-let-7b-5p	GO:0001843	BP	neural tube closure	Gene Ontology	11	78	1.6321e-05	0.000704044	LRP2|PHACTR4|SPINT1|TMED2|TRIM71|MTHFR|KIF20B|KAT2A|FZD3|KDM6A|DLC1	http://amigo.geneontology.org/amigo/term/GO:0001843
hsa-let-7b-5p	GO:0002039	MF	p53 binding	Gene Ontology	8	66	0.000582308	0.0104153	RCHY1|EHMT1|MAPKAPK5|CDKN2AIP|BLM|MDM2|SMARCA4|RFFL	http://amigo.geneontology.org/amigo/term/GO:0002039
hsa-let-7b-5p	GO:0002161	MF	aminoacyl-tRNA editing activity	Gene Ontology	3	11	0.00483893	0.0415035	IARS|VARS|AARS	http://amigo.geneontology.org/amigo/term/GO:0002161
hsa-let-7b-5p	GO:0002218	BP	activation of innate immune response	Gene Ontology	7	28	2.43136e-05	0.000990555	HMGB1|ZCCHC3|MATR3|RBM14|IGF2BP1|MAVS|TRIM5	http://amigo.geneontology.org/amigo/term/GO:0002218
hsa-let-7b-5p	GO:0002931	BP	response to ischemia	Gene Ontology	7	54	0.000889957	0.0133645	EEF2K|KCNJ11|CPEB4|EGR1|MAP3K5|P2RX4|CAV1	http://amigo.geneontology.org/amigo/term/GO:0002931
hsa-let-7b-5p	GO:0003170	BP	heart valve development	Gene Ontology	3	8	0.00232196	0.0246778	HECTD1|MDM4|MATR3	http://amigo.geneontology.org/amigo/term/GO:0003170
hsa-let-7b-5p	GO:0003222	BP	ventricular trabecula myocardium morphogenesis	Gene Ontology	4	16	0.00145488	0.018448	BMPR1A|RBPJ|MED1|TGFBR1	http://amigo.geneontology.org/amigo/term/GO:0003222
hsa-let-7b-5p	GO:0003223	BP	ventricular compact myocardium morphogenesis	Gene Ontology	4	7	0.000118934	0.00320031	TGFBR3|BMPR1A|TGFBR1|LRP2	http://amigo.geneontology.org/amigo/term/GO:0003223
hsa-let-7b-5p	GO:0003281	BP	ventricular septum development	Gene Ontology	9	33	9.00743e-07	6.2909e-05	LRP2|HECTD1|LTBP1|PTK7|FRS2|SALL1|MATR3|MDM2|MDM4	http://amigo.geneontology.org/amigo/term/GO:0003281
hsa-let-7b-5p	GO:0003674	MF	molecular_function	Gene Ontology	33	742	0.00310346	0.0306171	MPC1|DIP2B|ZNF697|IGSF3|ZFAND5|LRRC23|TMEM56|BTN2A1|LPGAT1|CWF19L1|IKZF2|CDV3|IFIT3|SERF2|IFI44L|C9orf64|GRAMD4|SIPA1L1|ZNF107|C3orf38|CNOT11|QRICH1|FAM210A|ZNF200|C17orf80|TSPAN3|THNSL1|MIDN|ZNF614|ZADH2|ATP5MPL|PHF3|SNX25	http://amigo.geneontology.org/amigo/term/GO:0003674
hsa-let-7b-5p	GO:0003676	MF	nucleic acid binding	Gene Ontology	12	145	0.000718945	0.0117597	ZCCHC10|SREK1IP1|MCM3AP|ZNF318|NARS2|EGR1|REXO1|ZNF585B|ZNF852|DBF4B|ZCCHC2|GIN1	http://amigo.geneontology.org/amigo/term/GO:0003676
hsa-let-7b-5p	GO:0003677	MF	DNA binding	Gene Ontology	92	1209	1.39106e-18	6.12065e-16	CDKN2AIP|ZFAND5|POLR3A|LEMD3|LBR|RBPJ|ZNF264|ZNF579|KDM2B|ZNF268|YAF2|ZMYM6|REV3L|ZNF511|ZNF280C|POLR3D|ZNF275|PLAGL1|KDM5C|CDC5L|ZNF697|ZNF280B|POLR1B|EP400|PEG10|CHD1|MYCL|PARPBP|EGR1|MEIS2|ZBTB8B|SMARCAD1|GTF2I|RAD54L2|ZNF184|PARP1|MLLT10|BLM|POLR2B|ZNF426|POLE2|TOP3A|ZNF507|SMCHD1|ONECUT2|SCYL1|HMGXB4|POLL|NR6A1|HIC2|ZNF286B|POLD2|LCOR|ZNF107|DOT1L|ZNF322|TET1|TET2|HMGA2|E2F4|SALL1|IGF2BP1|ZN…	http://amigo.geneontology.org/amigo/term/GO:0003677
hsa-let-7b-5p	GO:0003678	MF	DNA helicase activity	Gene Ontology	9	58	4.89575e-05	0.00179236	CHD1|CHD6|ERCC3|ERCC6|BLM|NAV2|NBN|SMARCAD1|RAD54L2	http://amigo.geneontology.org/amigo/term/GO:0003678
hsa-let-7b-5p	GO:0003682	MF	chromatin binding	Gene Ontology	38	443	1.01125e-09	1.39047e-07	SMC1A|HDAC3|MBTD1|MCM3AP|POLQ|KMT5B|MSH2|ERCC6|POLR3D|MED1|EP400|POLR3A|CBX5|CCNT2|HCFC2|RBPJ|NCAPD2|KDM6A|ENY2|ZNF431|HMGB1|PCNA|CRAMP1|PYGO2|WAC|MLLT10|SMARCAD1|MSH6|SMARCD1|POLR2B|ZEB1|NFAT5|MTF2|HOXD10|RBMX|NFATC3|KAT2A|SKIL	http://amigo.geneontology.org/amigo/term/GO:0003682
hsa-let-7b-5p	GO:0003684	MF	damaged DNA binding	Gene Ontology	7	55	0.000981502	0.0142059	PCNA|ERCC3|POLQ|XPC|HMGB1|RAD18|NBN	http://amigo.geneontology.org/amigo/term/GO:0003684
hsa-let-7b-5p	GO:0003697	MF	single-stranded DNA binding	Gene Ontology	11	107	0.000219673	0.00514128	RAD18|MSH3|SUB1|XPC|MSH2|FUBP1|TDP1|BLM|POLR2D|TOP3A|HMGB1	http://amigo.geneontology.org/amigo/term/GO:0003697
hsa-let-7b-5p	GO:0003700	MF	DNA-binding transcription factor activity	Gene Ontology	48	607	8.64344e-11	1.40856e-08	ZNF217|NFATC3|CDKN2AIP|HOXC5|ZFHX3|ZNF10|IKZF3|IKZF2|GLI2|BACH2|RBPJ|EGR1|CSRNP2|NR2F2|ZNF343|FOXN2|ZNF550|ZNF644|GTF2I|ZNF268|HOXB9|ZNF322|CREB5|ZNF329|NR2C2|ZNF567|SALL1|PAX3|ZNF566|ZNF589|ZEB1|ARNT2|NFIC|NFAT5|E2F5|E2F4|ZNF614|RFX5|RFX7|ZNF280C|ZNF280B|PRDM5|HOXA9|PRDM2|PLAGL2|ZNF391|NFE2L1|ZBTB24	http://amigo.geneontology.org/amigo/term/GO:0003700
hsa-let-7b-5p	GO:0003712	MF	transcription coregulator activity	Gene Ontology	12	89	1.02519e-05	0.000479878	JMJD1C|MEIS2|TRRAP|LDB1|MED1|PPARGC1B|PIAS4|RYBP|MED19|MED14|NAB1|YAF2	http://amigo.geneontology.org/amigo/term/GO:0003712
hsa-let-7b-5p	GO:0003713	MF	transcription coactivator activity	Gene Ontology	23	248	5.70584e-07	4.18428e-05	SMARCC1|TRIM32|HMGB1|KAT2A|HIPK2|MED1|HAND1|ATXN7L3|HCFC2|SUB1|SMARCA4|NUP98|MED14|ENY2|YAF2|KMT2D|XPC|BICRA|SMARCD2|SMARCD1|RBPMS|PRRX1|TAF5L	http://amigo.geneontology.org/amigo/term/GO:0003713
hsa-let-7b-5p	GO:0003714	MF	transcription corepressor activity	Gene Ontology	14	194	0.000953646	0.0138938	KCTD1|ZMYND8|ZNF451|CNOT7|CASP8AP2|HDAC3|HIPK2|MED1|PIAS4|ELMSAN1|RYBP|SMARCA4|PARP14|YAF2	http://amigo.geneontology.org/amigo/term/GO:0003714
hsa-let-7b-5p	GO:0003723	MF	RNA binding	Gene Ontology	112	1366	6.94055e-25	3.8173e-22	CDKN2AIP|RRP7A|CAPRIN2|TNRC6B|FKBP3|SNRNP200|LBR|EIF3D|MPP6|CSNK1E|ZC3HAV1|EIF4ENIF1|PTBP2|TUT4|LUC7L2|LARP1|MRPS9|KCTD12|TRMT1L|SYNCRIP|EIF4G2|AKAP8|KPNA2|XRN2|ELAVL1|MRPL22|RRP8|TRIM32|FUBP1|HSP90B1|NOP10|MATR3|BAZ2A|DHX32|IFIT3|PEG10|XPO1|CHCHD1|XPO5|CSDE1|SUB1|PPARGC1B|BICC1|RBM33|SF3A3|XRN1|SMC1A|FAM98B|TPT1|LIN28B|PARP1|BCCIP|PLEC|RPUSD2|POLR2B|RBPMS|RBM26|ASCC3|FLNA|AGO3|KRT18|RCAN3|OTUD4|…	http://amigo.geneontology.org/amigo/term/GO:0003723
hsa-let-7b-5p	GO:0003729	MF	mRNA binding	Gene Ontology	23	200	1.64264e-08	1.68084e-06	ELAVL1|FUBP1|CELF1|MATR3|EIF2S2|QKI|XPO5|RBM14|EIF4ENIF1|PTBP2|LUC7L2|CLUH|NUP98|IGF2BP1|IGF2BP3|SCAF8|THOC5|SYNCRIP|EIF4G2|RBPMS|RBMX|RBM26|SLC4A1AP	http://amigo.geneontology.org/amigo/term/GO:0003729
hsa-let-7b-5p	GO:0003730	MF	mRNA 3'-UTR binding	Gene Ontology	7	73	0.00428242	0.0382981	LARP1|ELAVL1|CPEB4|SECISBP2L|SECISBP2|IGF2BP1|IGF2BP3	http://amigo.geneontology.org/amigo/term/GO:0003730
hsa-let-7b-5p	GO:0003779	MF	actin binding	Gene Ontology	17	266	0.00103438	0.0147942	ITGB1|PHACTR4|MAP1B|PTK2|MACF1|VASH2|TMOD2|MED28|HOOK1|EPB41|SSH2|DNASE1|PLEC|MYO9B|SSH1|TWF1|CALD1	http://amigo.geneontology.org/amigo/term/GO:0003779
hsa-let-7b-5p	GO:0003887	MF	DNA-directed DNA polymerase activity	Gene Ontology	4	25	0.00595126	0.0470963	REV3L|POLL|POLE2|POLQ	http://amigo.geneontology.org/amigo/term/GO:0003887
hsa-let-7b-5p	GO:0003899	MF	DNA-directed 5'-3' RNA polymerase activity	Gene Ontology	5	36	0.00369567	0.0345243	POLR2D|POLR1B|POLR3A|POLR3D|POLR2B	http://amigo.geneontology.org/amigo/term/GO:0003899
hsa-let-7b-5p	GO:0004169	MF	dolichyl-phosphate-mannose-protein mannosyltransferase activity	Gene Ontology	3	9	0.00303768	0.0300354	POMT2|TMTC3|TMTC1	http://amigo.geneontology.org/amigo/term/GO:0004169
hsa-let-7b-5p	GO:0004386	MF	helicase activity	Gene Ontology	6	33	0.000424343	0.00833531	SNRNP200|DICER1|ERCC3|BLM|EP400|SMARCA4	http://amigo.geneontology.org/amigo/term/GO:0004386
hsa-let-7b-5p	GO:0004535	MF	poly(A)-specific ribonuclease activity	Gene Ontology	5	14	9.09863e-05	0.0027234	TOE1|CNOT6L|CNOT7|CNOT6|PDE12	http://amigo.geneontology.org/amigo/term/GO:0004535
hsa-let-7b-5p	GO:0004672	MF	protein kinase activity	Gene Ontology	24	216	1.47682e-08	1.54714e-06	PTK2|PTK7|PLK1|EPHA4|SCYL2|HIPK2|ARAF|RPS6KB2|EEF2K|CDK13|GRK3|MAP3K5|CSNK1E|AURKA|NLK|MAP3K21|SRC|TGFBR1|STK24|PIK3C3|RIOK2|ROCK1|PDK2|CDK8	http://amigo.geneontology.org/amigo/term/GO:0004672
hsa-let-7b-5p	GO:0004674	MF	protein serine/threonine kinase activity	Gene Ontology	24	357	5.1972e-05	0.00182823	MAP4K4|PLK1|ACVR2B|BMPR1A|DYRK2|ARAF|MAPKAPK5|RPS6KB2|MAP3K5|STK24|MAPK6|AURKA|AURKB|NLK|ULK2|TGFBR1|MAPK8|TAOK3|RIOK2|TNK2|HIPK2|ROCK1|CSNK1E|PDK2	http://amigo.geneontology.org/amigo/term/GO:0004674
hsa-let-7b-5p	GO:0004712	MF	protein serine/threonine/tyrosine kinase activity	Gene Ontology	5	29	0.00158815	0.0197956	TNK2|ACVR2B|DYRK2|AURKA|AURKB	http://amigo.geneontology.org/amigo/term/GO:0004712
hsa-let-7b-5p	GO:0004713	MF	protein tyrosine kinase activity	Gene Ontology	9	89	0.000896017	0.0134098	TWF1|TNK2|IGF1R|PTK2|SRC|SCYL1|HIPK2|DYRK2|TYRO3	http://amigo.geneontology.org/amigo/term/GO:0004713
hsa-let-7b-5p	GO:0004721	MF	phosphoprotein phosphatase activity	Gene Ontology	5	39	0.00503166	0.0429056	CDC25A|DUSP16|SSH2|PPP1CA|SSH1	http://amigo.geneontology.org/amigo/term/GO:0004721
hsa-let-7b-5p	GO:0004725	MF	protein tyrosine phosphatase activity	Gene Ontology	14	100	1.28155e-06	8.67511e-05	DUSP11|CDC25C|PTPRK|CDC25A|PGPEP1|PTPRG|PTPRD|SSH2|DUSP18|SSH1|DUSP16|DUSP1|DUSP3|PALD1	http://amigo.geneontology.org/amigo/term/GO:0004725
hsa-let-7b-5p	GO:0004842	MF	ubiquitin-protein transferase activity	Gene Ontology	21	233	2.64762e-06	0.000153283	RCHY1|UBE2K|HECTD1|RNF167|TRIM71|ARIH1|FBXO22|TRIM32|TNFAIP1|MIB1|CBL|TRIM23|HERC1|KLHL42|RNF217|RNF214|MDM2|TRIM5|UHRF1|CUL2|UBR4	http://amigo.geneontology.org/amigo/term/GO:0004842
hsa-let-7b-5p	GO:0004843	MF	thiol-dependent ubiquitin-specific protease activity	Gene Ontology	10	109	0.000948466	0.0138938	USP44|USP47|OTUD4|OTUD3|YOD1|USP11|BRCC3|VCPIP1|DEPDC1B|USP24	http://amigo.geneontology.org/amigo/term/GO:0004843
hsa-let-7b-5p	GO:0005024	MF	transforming growth factor beta-activated receptor activity	Gene Ontology	3	9	0.00303768	0.0300354	TGFBR3|TGFBR1|LTBP1	http://amigo.geneontology.org/amigo/term/GO:0005024
hsa-let-7b-5p	GO:0005049	MF	nuclear export signal receptor activity	Gene Ontology	4	11	0.000453544	0.00879116	EIF4ENIF1|XPO1|XPO5|XPO4	http://amigo.geneontology.org/amigo/term/GO:0005049
hsa-let-7b-5p	GO:0005096	MF	GTPase activator activity	Gene Ontology	20	268	5.68226e-05	0.00193814	RGS16|ERRFI1|LLGL2|BRCC3|VAV3|DAB2IP|DOCK4|AGAP1|DEPDC1|ARHGAP8|MYO9B|GIT2|SIPA1L1|DNM1L|DEPDC1B|ARHGAP28|DLC1|ASAP1|RALGAPA2|RANBP2	http://amigo.geneontology.org/amigo/term/GO:0005096
hsa-let-7b-5p	GO:0005102	MF	signaling receptor binding	Gene Ontology	21	353	0.000684277	0.0113616	TNK2|PTK2|PTPRD|F2R|FZD8|TRAK1|SCYL2|SRC|SCYL1|PLG|DVL3|TNFSF9|NMU|GFRA1|SMARCD1|ITPRID2|CNPY3|BTN2A1|P2RX4|CAPRIN2|CAV1	http://amigo.geneontology.org/amigo/term/GO:0005102
hsa-let-7b-5p	GO:0005388	MF	calcium transmembrane transporter activity, phosphorylative mechanism	Gene Ontology	3	9	0.00303768	0.0300354	ATP2C1|ATP2A2|ATP2A3	http://amigo.geneontology.org/amigo/term/GO:0005388
hsa-let-7b-5p	GO:0005515	MF	protein binding	Gene Ontology	726	11779	3.55023e-155	1.5621e-151	ERRFI1|ZCCHC10|AP1M1|MOCS3|HIPK2|ANP32E|CSRNP2|FKBP3|LEMD3|MIB1|ESPL1|C11orf74|RNF111|TMEM56|KDM2B|CASP8AP2|YAF2|ZNF343|ZMYM2|LARP1|IGF1R|FAM222B|NUP98|WIPI2|PPP2R2A|IWS1|MTUS2|SMARCD2|SMARCD1|OSBPL3|DEPDC1B|PIK3C3|FKBP4|TRAPPC1|FDFT1|PARP14|MBTD1|AKAP8|IFNAR1|STARD4|ACTA1|ELAVL1|ATP2A2|CDKN1A|HSP90B1|C5orf30|POLR1B|BAZ2A|IFIT3|PEG10|TPT1|XPO1|WDR41|ZNF451|CHCHD1|XPO5|XPO4|BACH2|BCDIN3D|TMEM267|F…	http://amigo.geneontology.org/amigo/term/GO:0005515
hsa-let-7b-5p	GO:0005524	MF	ATP binding	Gene Ontology	109	1463	3.10643e-21	1.5187e-18	MAPKAPK5|PARS2|PLK1|PCCA|MOCS3|HIPK2|ARAF|ATP2C1|EEF2K|SNRNP200|SMCHD1|GRK6|GRK3|MAP3K4|MAP3K5|NAV2|SLC27A2|MAP3K21|IGF1R|IARS|AURKB|NARS2|PIK3C3|TWF1|DNAJA1|DYRK2|ACTA1|ATP2A2|ATP2A3|P2RX5|HSP90B1|EP400|DHX32|CHD1|CHD6|STK24|TTL|SMARCAD1|NLK|PNPLA8|RAD54L2|SMC1A|KATNAL1|RIMKLA|GARS|TYRO3|TNK2|UBE2K|BLM|ITM2C|ASCC3|MDN1|POLQ|CLPX|EPHA4|SCYL2|SCYL1|DARS2|IDE|VARS|MARS2|RPS6KB2|CSNK1E|MAPK6|MAPK8|D…	http://amigo.geneontology.org/amigo/term/GO:0005524
hsa-let-7b-5p	GO:0005634	CC	nucleus	Gene Ontology	365	5208	5.91287e-71	8.67221e-68	ERRFI1|SMARCC1|HIPK2|ANP32E|ZBTB8B|FKBP3|ESPL1|RNF111|KDM2B|CASP8AP2|YAF2|XPC|IWS1|MTUS2|SMARCD2|SMARCD1|DEPDC1B|PARP14|MBTD1|AKAP8|ZNF678|ELAVL1|CDKN1A|HSP90B1|XPO1|ZNF451|XPO5|BACH2|GTF2B|GTF2I|ZNF516|ETF1|HOXB9|SENP6|SENP5|BRCC3|NCAPD2|BLM|ZEB1|ARNT2|TNK2|PISD|ZNF426|PRDM5|PRDM2|FLNA|NAB1|ANKRA2|SESN1|SESN3|SMAD7|MPP6|DYRK2|POLL|HIC2|ASPM|SERF2|NR2F2|RBM11|RBM10|RBM14|LCOR|STYX|SCAF4|RAD9A|SCA…	http://amigo.geneontology.org/amigo/term/GO:0005634
hsa-let-7b-5p	GO:0005635	CC	nuclear envelope	Gene Ontology	16	182	5.2354e-05	0.00182823	XPO1|POGZ|KCNJ11|LBR|NUP98|NUP58|PARP1|NDC1|NUP85|CYBB|IST1|DNASE1|CBX5|LRRC59|TYRO3|RANBP2	http://amigo.geneontology.org/amigo/term/GO:0005635
hsa-let-7b-5p	GO:0005639	CC	integral component of nuclear inner membrane	Gene Ontology	4	15	0.00118766	0.0165231	P2RX5|LBR|LEMD3|P2RX4	http://amigo.geneontology.org/amigo/term/GO:0005639
hsa-let-7b-5p	GO:0005643	CC	nuclear pore	Gene Ontology	7	63	0.00200882	0.0226056	XPO4|NUP98|NUP58|NDC1|NUP153|KPNA1|RANBP2	http://amigo.geneontology.org/amigo/term/GO:0005643
hsa-let-7b-5p	GO:0005654	CC	nucleoplasm	Gene Ontology	307	3630	2.41733e-75	5.31813e-72	BPTF|TRMT112|RPN2|SMARCC1|PLK1|CDKN2AIP|RAD18|RRP7A|REXO1|HIPK2|POLR3D|CAPRIN2|TNRC6B|POLR3A|FBXO32|USP24|MDM2|CDKN2AIPNL|CIAO2A|MAPKAP1|C19orf47|HIF1AN|RBPJ|MPP6|TRIM65|SETD5|KMT5B|NAV2|GOLGA4|MKLN1|RNF111|PGR|MYCL|KDM2B|CASP8AP2|CUL2|RIOK2|FAM222B|ZMYND8|AURKB|NUP98|WIPI2|NARS2|RFFL|JMJD1C|GIT2|SH3GLB2|ARID3B|IWS1|REV3L|LDB1|SMARCD2|SMARCD1|DEPDC1B|MDM4|NHEJ1|THOC5|UBR4|SYNCRIP|PCGF3|NCAPD2|CDK…	http://amigo.geneontology.org/amigo/term/GO:0005654
hsa-let-7b-5p	GO:0005657	CC	replication fork	Gene Ontology	5	26	0.00103267	0.0147942	PCNA|BLM|RAD18|NBN|UHRF1	http://amigo.geneontology.org/amigo/term/GO:0005657
hsa-let-7b-5p	GO:0005667	CC	transcription regulator complex	Gene Ontology	15	226	0.00140576	0.0181922	NFAT5|NFATC3|HOXA9|SUB1|RFX5|RBPJ|SMAD7|PARP1|ZFHX3|LDB1|SKIL|RBM14|ELMSAN1|ARNT2|NR6A1	http://amigo.geneontology.org/amigo/term/GO:0005667
hsa-let-7b-5p	GO:0005694	CC	chromosome	Gene Ontology	16	127	8.17165e-07	5.87223e-05	SMC1A|EHMT1|HP1BP3|POLQ|TOPBP1|ESCO2|TET3|GTF2B|BLM|CDCA2|USP11|TOP3A|CDK13|KDM2B|SHLD2|MCM3AP	http://amigo.geneontology.org/amigo/term/GO:0005694
hsa-let-7b-5p	GO:0005730	CC	nucleolus	Gene Ontology	67	839	9.70655e-15	2.6693e-12	MDN1|KCTD1|MRPL22|RRP8|AKAP8|CDKN2AIP|ERCC6|POLR1B|MED1|DOCK4|HAND1|MOB1A|BAZ2A|CBX5|SMARCA4|MDM2|CDKN2AIPNL|XPO1|DNAJB9|SUB1|TSR1|SCD|RBPJ|MPP6|THUMPD3|GLI2|ZCCHC9|STK24|UBXN8|NBN|UTP15|RBM14|CDCA8|KDM2B|N4BP1|TUT4|CUL2|MRPS9|XPC|RCL1|SENP5|COG7|LIN28B|DFFB|PARP1|BLM|CDK8|REV3L|NOL8|IGF2BP3|TRIM41|MIDN|TOE1|E2F5|PPP1CA|BMT2|RPAP2|ZFC3H1|NUP153|PRDM5|CDKN1A|STON2|XRN2|GORAB|FLNA|KIF20B|KRT18	http://amigo.geneontology.org/amigo/term/GO:0005730
hsa-let-7b-5p	GO:0005737	CC	cytoplasm	Gene Ontology	295	4624	3.40724e-47	2.99837e-44	BPTF|ERRFI1|SMARCC1|PLK1|RAD9A|RAD18|RRP7A|MOCS3|PHLPP2|ZFAND5|CAPRIN2|LLGL2|DEPDC1B|VBP1|EEF2K|DPP8|ATXN7L3B|SBF1|HIF1AN|NFE2L1|ITSN2|MIB1|MAP3K4|IFI44L|SPATA2|ESPL1|CAPN2|MKLN1|RNF111|EIF4ENIF1|LBH|CDH2|ZNF268|TUT4|RALGAPA2|LARP1|IARS|ZMYND8|FAM210A|SLC38A2|XPC|RFFL|PTAR1|BLM|SH3GLB2|TRIM23|C7orf43|MTUS2|SSH2|NAT8L|SSH1|UBR2|UBR1|PIK3C3|TDP1|THOC5|TWF1|LRRC41|SOCS6|RCAN3|RASSF3|HIPK2|PARP14|MAP…	http://amigo.geneontology.org/amigo/term/GO:0005737
hsa-let-7b-5p	GO:0005739	CC	mitochondrion	Gene Ontology	79	1258	5.10791e-12	9.81617e-10	KARS|ZNF217|NRDC|PMAIP1|VARS|PARS2|WARS2|TRAK1|PCCA|GRPEL2|MIEF1|NDUFAF7|DARS2|ARAF|DIABLO|SACS|DHX32|IDE|IFIT3|MXD1|FAM210A|PDHX|TMLHE|CHCHD1|FASTKD2|TUSC2|UQCRC1|NDUFC2-KCTD14|MRPL22|POR|PPARGC1B|WDR26|FAM72A|GRAMD4|ENY2|PDHB|PNPLA8|DLC1|CASP8AP2|RANBP2|SRC|KCNJ11|HOXB9|ZBTB6|MRPS9|XPC|NARS2|LACTB|COQ10B|PARP1|MPC1|SUCLG2|MRS2|PEX11B|DNM1L|PDE12|P2RY1|NAT8L|MAPK8|PACS2|CLPX|DNAJA1|PYURF|PISD|SP…	http://amigo.geneontology.org/amigo/term/GO:0005739
hsa-let-7b-5p	GO:0005759	CC	mitochondrial matrix	Gene Ontology	22	370	0.000519912	0.00973453	KARS|CLPX|PCCA|NDUFAF7|DARS2|PDHX|CBR4|PARS2|WARS2|MARS2|PDHB|SUOX|NARS2|ETFDH|SUCLG2|PDE12|NAT8L|GFM2|PDK2|DGUOK|TOP3A|TMLHE	http://amigo.geneontology.org/amigo/term/GO:0005759
hsa-let-7b-5p	GO:0005765	CC	lysosomal membrane	Gene Ontology	20	318	0.000473831	0.00906459	LRP2|WDR41|ARL8A|GDAP2|FNIP1|VPS39|TRIM23|AP1M1|ITM2C|AP3M1|LAMP2|STARD3NL|SPNS1|POGZ|PQLC2|ATP6V1C1|ATP6V1G1|P2RX4|ABCC10|M6PR	http://amigo.geneontology.org/amigo/term/GO:0005765
hsa-let-7b-5p	GO:0005768	CC	endosome	Gene Ontology	16	293	0.00611719	0.0480636	TNK2|TGFBR1|RAB8A|VPS26A|RBSN|HMGB1|CLINT1|TNFAIP1|KCNJ11|SNX27|RAB11A|M6PR|DOP1A|PIK3C3|STARD3NL|CAV1	http://amigo.geneontology.org/amigo/term/GO:0005768
hsa-let-7b-5p	GO:0005770	CC	late endosome	Gene Ontology	11	140	0.00173616	0.0203403	SNX16|SRC|SLC31A2|TMEM25|F2R|RAB22A|IFNAR1|LAMP2|MARS|PIK3C3|M6PR	http://amigo.geneontology.org/amigo/term/GO:0005770
hsa-let-7b-5p	GO:0005777	CC	peroxisome	Gene Ontology	12	108	5.8406e-05	0.00197682	PIK3C3|TMEM135|ZADH2|PEX19|PEX11B|FAR1|PNPLA8|DNM1L|PEX13|IDE|GBF1|MIEF1	http://amigo.geneontology.org/amigo/term/GO:0005777
hsa-let-7b-5p	GO:0005778	CC	peroxisomal membrane	Gene Ontology	8	57	0.000238287	0.00550835	MAVS|TMEM135|PEX19|PEX11B|FAR1|PEX13|PNPLA8|SLC27A2	http://amigo.geneontology.org/amigo/term/GO:0005778
hsa-let-7b-5p	GO:0005779	CC	integral component of peroxisomal membrane	Gene Ontology	4	15	0.00118766	0.0165231	PEX13|PEX11B|FAR1|SLC27A2	http://amigo.geneontology.org/amigo/term/GO:0005779
hsa-let-7b-5p	GO:0005783	CC	endoplasmic reticulum	Gene Ontology	69	1018	5.13118e-12	9.81617e-10	CYB5R4|ELAVL1|ATP2A2|ATP2A3|CPEB4|RCAN3|GPAT4|MBOAT2|HSP90B1|ATL2|GOLT1B|ALG9|ATR|MAGT1|IFNGR2|POU2F1|SEC16A|ATP2C1|CAV1|ELOVL6|DNAJB9|TMED4|SLC10A7|TMED2|SCD|PLOD1|SULF2|THBS1|SYVN1|GDPD1|P3H3|CAPN2|UTP15|LCLAT1|TMTC3|TMEM189|ICMT|FDFT1|GPR85|KCNJ11|EPHA4|ERP29|DNAJB14|RTN3|UBXN8|MXRA7|SLC27A5|LRRC59|LPGAT1|PACS2|SLC27A2|LRP2|SYNCRIP|SPCS3|POGLUT1|ALG3|FA2H|POGZ|TRAPPC1|PPP1R15B|MGAT4A|TMTC1|DNM…	http://amigo.geneontology.org/amigo/term/GO:0005783
hsa-let-7b-5p	GO:0005788	CC	endoplasmic reticulum lumen	Gene Ontology	20	296	0.000199086	0.00479123	ERP29|DNAJB9|COL25A1|MIA3|LTBP1|THBS1|RCAN3|CERCAM|HSP90B1|ARSK|POGLUT1|MGAT4A|COL4A1|VCPIP1|CNPY3|STC2|CDH2|GBF1|ANO8|SLC27A2	http://amigo.geneontology.org/amigo/term/GO:0005788
hsa-let-7b-5p	GO:0005789	CC	endoplasmic reticulum membrane	Gene Ontology	73	942	2.48791e-15	7.81916e-13	ALG8|CYB5R4|TM7SF2|ATP2A2|ATP2A3|ALG3|GPAT4|ALG6|KDELR1|HSP90B1|ATL2|SBF1|MBOAT2|ALG9|IFNGR2|PIGY|SEC16A|RB1CC1|LPGAT1|PTGFRN|CAV1|DNAJB9|TMED4|SLC10A7|TMED2|PIGC|SCD|NFE2L1|CLSTN3|POR|GRAMD4|SYVN1|LPCAT3|LCLAT1|TMEM189|SLC27A2|FDFT1|TMEM41B|BCAP29|DPAGT1|SPCS2|SERINC1|DNAJB14|CD59|PIGM|RTN3|PIGP|LBR|SEC24A|MIA3|SLC27A5|OSBPL3|LRRC59|PYURF|STARD3NL|TYRO3|ICMT|CYBB|PNPLA8|SPCS3|SOAT1|TXNDC11|FA2H|…	http://amigo.geneontology.org/amigo/term/GO:0005789
hsa-let-7b-5p	GO:0005793	CC	endoplasmic reticulum-Golgi intermediate compartment	Gene Ontology	10	77	7.37779e-05	0.00236951	TMED4|DICER1|TMED2|HMGB1|SCYL1|IST1|MGAT4A|COPB1|KDELR1|GBF1	http://amigo.geneontology.org/amigo/term/GO:0005793
hsa-let-7b-5p	GO:0005794	CC	Golgi apparatus	Gene Ontology	72	1002	1.27528e-13	3.21717e-11	HDAC3|CEP57|SEC14L1|EPHA4|SCYL2|AP3M1|MSH6|SCYL1|CNTNAP2|DOCK4|RAB11A|SEC16A|ATP2C1|YIPF1|PTGFRN|CAV1|MPHOSPH9|B3GNT5|FGFRL1|TMED4|SLC10A7|TMED2|F2R|FZD8|NDST1|PLAGL1|MOSMO|MAPKAP1|STK24|GOLGA4|CAPN2|SLC16A13|CLINT1|MGAT5B|CCDC186|FKRP|MACF1|ZMYND8|SCAMP3|ASIC1|MARS|COG7|TMEM241|TRRAP|HERC1|COPB1|GGA3|UNC13B|MGAT5|GALNT4|YIPF3|CSDE1|LRP2|CYBB|KDELR1|CDK13|GBF1|ITM2C|AKAP8|CBL|POGZ|PDE4DIP|GFRA1|F…	http://amigo.geneontology.org/amigo/term/GO:0005794
hsa-let-7b-5p	GO:0005802	CC	trans-Golgi network	Gene Ontology	12	174	0.0030323	0.0300354	ATP2C1|SLC10A7|GBF1|DOP1A|RAB11A|GGA3|GOLGA4|YIPF1|CHST3|VPS54|PLEKHA8|M6PR	http://amigo.geneontology.org/amigo/term/GO:0005802
hsa-let-7b-5p	GO:0005813	CC	centrosome	Gene Ontology	38	506	2.82876e-08	2.70577e-06	PLK1|CEP57|RAD18|AHI1|KAT2A|PRKAR2A|IST1|CAPRIN2|RAB8A|CCNE2|ASPM|ITSN2|MIB1|RAB11A|ESPL1|AURKA|WDR60|DLC1|PCNA|SMAD7|ZNF322|CEP44|HOOK1|KATNAL1|BCCIP|CCP110|UBR4|CCNB2|PISD|KIF20B|SGO1|MTUS2|CEP135|PDE4DIP|TUBGCP3|GPSM2|CEP295|CCNJ	http://amigo.geneontology.org/amigo/term/GO:0005813
hsa-let-7b-5p	GO:0005814	CC	centriole	Gene Ontology	12	144	0.000679408	0.0113616	MPHOSPH9|RAB8A|CEP135|PISD|CEP295|AHI1|ROCK1|PLK1|BCCIP|AURKA|CCP110|TUBGCP3	http://amigo.geneontology.org/amigo/term/GO:0005814
hsa-let-7b-5p	GO:0005829	CC	cytosol	Gene Ontology	354	5095	1.89847e-67	2.08831e-64	ERRFI1|AP1M1|MOCS3|POGLUT1|EEF2K|MIB1|ESPL1|C11orf74|RNF111|YAF2|ZMYM2|NUP98|WIPI2|PPP2R2A|OSBPL3|DEPDC1B|PIK3C3|SBF1|TRAPPC1|PARP14|LACTB|STARD4|ATP6V1F|ELAVL1|CDKN1A|HSP90B1|POLR1B|BAZ2A|IFIT3|PEG10|XPO1|CHCHD1|XPO5|XPO4|BACH2|BCDIN3D|SENP6|BRCC3|LIN28B|NCAPD2|BLM|ZEB1|GARS|TNK2|GSTO1|PISD|CBL|FBXO32|FLNA|ANKRA2|ECHDC1|KRT18|SESN1|OTUD4|OTUD3|PARD6B|MKRN1|DYRK2|HMBS|KCMF1|SERF2|NT5C3B|STYX|SH2B…	http://amigo.geneontology.org/amigo/term/GO:0005829
hsa-let-7b-5p	GO:0005886	CC	plasma membrane	Gene Ontology	195	4619	2.39281e-11	4.04937e-09	FGFRL1|AP1M1|IFNAR1|CAPRIN2|APCDD1|CCNT2|CAV1|MPP6|SPINT1|CEMIP2|GRK6|FMNL3|ITSN2|MIB1|MOSMO|LIG1|SLC12A2|TAOK3|RALGAPA2|TRPV2|LRP2|IGF1R|SMAD7|SLC38A2|XPC|RFFL|ATP1B2|DOCK4|TRIM23|C7orf43|SSH1|OSBPL3|MDM2|GRK3|TDP1|UBR4|NDC1|PARP14|HCN4|ATP2C1|FREM2|FAT1|GNG5|GFRA1|XRN1|COPB1|YIPF3|SLC19A2|STX3|CDH2|ANO8|EMB|SLC7A6|RASSF3|GAREM1|SERINC1|KCNJ11|HSP90B1|EPB41|SLC31A2|TAB2|SLC29A1|HSPA14|CHIC1|CDV3…	http://amigo.geneontology.org/amigo/term/GO:0005886
hsa-let-7b-5p	GO:0005905	CC	clathrin-coated pit	Gene Ontology	6	58	0.00570733	0.0470267	LRP2|TNK2|ITSN2|REPS1|SH3BP4|DNM1L	http://amigo.geneontology.org/amigo/term/GO:0005905
hsa-let-7b-5p	GO:0005912	CC	adherens junction	Gene Ontology	14	155	0.000115889	0.00320031	TNK2|PARD3|EPHA4|PPP1CA|EIF4G2|AFDN|FRS2|AHI1|SSX2IP|FRMD4B|SMAD7|CDH2|PTPRK|KRT18	http://amigo.geneontology.org/amigo/term/GO:0005912
hsa-let-7b-5p	GO:0005925	CC	focal adhesion	Gene Ontology	25	418	0.000206533	0.00491214	PTK2|MAP4K4|PTK7|CD59|HSP90B1|PRKAR2A|CORO1C|CBL|CAV1|UBOX5|FZD2|ARHGEF7|CAPN2|CDH2|DLC1|ITGB1|SRC|ITGB8|PLEC|TWF1|MTF2|ITGAV|FAT1|GIT2|FLNA	http://amigo.geneontology.org/amigo/term/GO:0005925
hsa-let-7b-5p	GO:0005938	CC	cell cortex	Gene Ontology	11	142	0.00192701	0.0219091	PTK2|ARHGEF7|TRAK1|PARD6B|CORO1C|PARD3|RHOBTB3|MKLN1|MYO9B|GPSM2|CAV1	http://amigo.geneontology.org/amigo/term/GO:0005938
hsa-let-7b-5p	GO:0006110	BP	regulation of glycolytic process	Gene Ontology	6	42	0.00131502	0.0172205	NUP98|NUP58|NUP85|NDC1|NUP153|RANBP2	http://amigo.geneontology.org/amigo/term/GO:0006110
hsa-let-7b-5p	GO:0006260	BP	DNA replication	Gene Ontology	10	131	0.00335134	0.0326661	NFIC|TOPBP1|RAD9A|TNFAIP1|BLM|POLD2|NBN|POLL|TOP3A|POLE2	http://amigo.geneontology.org/amigo/term/GO:0006260
hsa-let-7b-5p	GO:0006265	BP	DNA topological change	Gene Ontology	3	9	0.00303768	0.0300354	HMGB1|ERCC3|TOP3A	http://amigo.geneontology.org/amigo/term/GO:0006265
hsa-let-7b-5p	GO:0006281	BP	DNA repair	Gene Ontology	31	224	7.59004e-13	1.66981e-10	POLQ|KMT5B|MSH2|RAD18|MSH6|DEPDC1B|PARPBP|ERCC3|TDP1|CSNK1E|DOT1L|SHLD2|RAD9A|SMC1A|CDC5L|MSH3|XPC|PSME4|BRCC3|PARP1|TRRAP|BLM|BCCIP|TRIP12|UHRF1|TAOK3|TOPBP1|FZR1|POLE2|SLF2|ALKBH1	http://amigo.geneontology.org/amigo/term/GO:0006281
hsa-let-7b-5p	GO:0006298	BP	mismatch repair	Gene Ontology	6	32	0.000366891	0.00743926	PCNA|XPC|MSH2|MSH3|MSH6|POLD2	http://amigo.geneontology.org/amigo/term/GO:0006298
hsa-let-7b-5p	GO:0006302	BP	double-strand break repair	Gene Ontology	9	64	9.70533e-05	0.00281601	POLQ|SMCHD1|ESCO2|MSH2|BRCC3|PARP1|NBN|DEPDC1B|TDP1	http://amigo.geneontology.org/amigo/term/GO:0006302
hsa-let-7b-5p	GO:0006303	BP	double-strand break repair via nonhomologous end joining	Gene Ontology	6	55	0.00450563	0.0400501	BRCC3|NBN|PIAS4|DEPDC1B|POLL|NHEJ1	http://amigo.geneontology.org/amigo/term/GO:0006303
hsa-let-7b-5p	GO:0006309	BP	apoptotic DNA fragmentation	Gene Ontology	5	16	0.000152639	0.00392755	CECR2|DICER1|DFFB|KPNA1|HMGB1	http://amigo.geneontology.org/amigo/term/GO:0006309
hsa-let-7b-5p	GO:0006337	BP	nucleosome disassembly	Gene Ontology	4	18	0.0021097	0.0231489	SMARCC1|SMARCA4|SMARCD2|SMARCD1	http://amigo.geneontology.org/amigo/term/GO:0006337
hsa-let-7b-5p	GO:0006338	BP	chromatin remodeling	Gene Ontology	13	102	7.70297e-06	0.000400711	BPTF|CHD1|SMARCC1|HCFC2|HMGB1|KAT2A|KDM6A|SMARCD2|SMARCD1|SMARCAD1|BAZ2A|SMARCA4|KDM5C	http://amigo.geneontology.org/amigo/term/GO:0006338
hsa-let-7b-5p	GO:0006351	BP	transcription, DNA-templated	Gene Ontology	10	87	0.00018468	0.00451439	HOXB9|POLR3A|EPC1|POLR2D|LDB1|POLR2B|PLAGL2|BAZ2A|PHF3|HOXA9	http://amigo.geneontology.org/amigo/term/GO:0006351
hsa-let-7b-5p	GO:0006355	BP	regulation of transcription, DNA-templated	Gene Ontology	55	773	1.49239e-10	2.26431e-08	ZNF217|HP1BP3|ZNF273|HMGB1|ACVR2B|ZFHX3|ZNF852|ZNF780A|BAZ2A|ZNF17|ZNF10|ZNF264|HCFC2|EGR1|PPARGC1B|ZNF343|ZNF585B|ZNF431|ZNF550|JMJD1C|RYBP|ZNF644|ZNF268|YAF2|ZNF184|TGFBR1|ZMYND8|ZNF792|KMT2D|ZNF322|HMGA2|ZNF286A|ZNF329|CELSR2|TRRAP|NR2C2|LDB1|ZNF391|ZNF518A|NLK|ARNT2|NR6A1|PCGF3|ZNF614|ZNF516|MTF2|ZNF280C|ZNF280B|ZNF678|ZNF426|PRDM2|ZNF566|TAF5L|NAB1|ZNF548	http://amigo.geneontology.org/amigo/term/GO:0006355
hsa-let-7b-5p	GO:0006357	BP	regulation of transcription by RNA polymerase II	Gene Ontology	52	751	1.14563e-09	1.5275e-07	BPTF|SMARCC1|TRAK1|HOXC5|KAT2A|MED1|HAND1|NFATC3|CCNT2|SMARCA4|ELF4|IKZF3|CHD1|ZBTB39|TEF|HCFC2|ATXN7L3|SUB1|BACH2|NFE2L1|ZBTB8B|NR2F2|MDM4|MED14|CDKN1A|JMJD1C|ELMSAN1|VGLL3|ZNF511|HMGB1|ZBTB6|CREB5|TSC22D2|NR2C2|LCOR|PIAS4|SALL1|SMARCD2|SMARCD1|MDM2|ZEB1|FOXN2|PCGF3|ARID3B|HIC2|RFX5|RFX7|ENY2|PRDM2|EPC1|PLAGL1|ANKRA2	http://amigo.geneontology.org/amigo/term/GO:0006357
hsa-let-7b-5p	GO:0006364	BP	rRNA processing	Gene Ontology	10	141	0.0054313	0.0453467	MDN1|XRN2|RRP8|RCL1|RPL35A|MPP6|NOL8|UTP15|IGF2BP3|RRP7A	http://amigo.geneontology.org/amigo/term/GO:0006364
hsa-let-7b-5p	GO:0006366	BP	transcription by RNA polymerase II	Gene Ontology	14	187	0.000683466	0.0113616	NFIC|PRDM4|TAF5L|NFAT5|ERCC3|PARP1|ERCC6|RBMX|IWS1|POLR2D|GTF2B|POLR2B|CCNT2|RNMT	http://amigo.geneontology.org/amigo/term/GO:0006366
hsa-let-7b-5p	GO:0006367	BP	transcription initiation from RNA polymerase II promoter	Gene Ontology	12	160	0.00158381	0.0197956	NR2C2|NR6A1|RBPJ|ERCC3|GTF2B|POLR2D|MED1|MED14|POLR2B|CDK8|PGR|CDKN1A	http://amigo.geneontology.org/amigo/term/GO:0006367
hsa-let-7b-5p	GO:0006368	BP	transcription elongation from RNA polymerase II promoter	Gene Ontology	7	74	0.00458688	0.0402037	CDK13|ERCC3|IWS1|POLR2D|POLR2B|ENY2|CCNT2	http://amigo.geneontology.org/amigo/term/GO:0006368
hsa-let-7b-5p	GO:0006376	BP	mRNA splice site selection	Gene Ontology	4	21	0.00343456	0.032727	PTBP2|RBMX|CELF1|LUC7L2	http://amigo.geneontology.org/amigo/term/GO:0006376
hsa-let-7b-5p	GO:0006396	BP	RNA processing	Gene Ontology	7	58	0.00130118	0.0172205	SYNCRIP|XRN2|RTCA|RBPMS|TMTC1|DUSP11|ZFC3H1	http://amigo.geneontology.org/amigo/term/GO:0006396
hsa-let-7b-5p	GO:0006397	BP	mRNA processing	Gene Ontology	13	158	0.000462263	0.00892086	IWS1|CNOT6L|SREK1IP1|SREK1|QKI|CELF1|SCAF4|RBM11|XRN2|SF3A3|PDE12|TUT4|RBM26	http://amigo.geneontology.org/amigo/term/GO:0006397
hsa-let-7b-5p	GO:0006406	BP	mRNA export from nucleus	Gene Ontology	9	101	0.00202092	0.0226838	MCM3AP|NUP98|NUP58|NUP85|NDC1|NUP153|UPF2|THOC5|RANBP2	http://amigo.geneontology.org/amigo/term/GO:0006406
hsa-let-7b-5p	GO:0006409	BP	tRNA export from nucleus	Gene Ontology	6	34	0.000488576	0.0092661	NUP98|NUP58|NUP85|NDC1|NUP153|RANBP2	http://amigo.geneontology.org/amigo/term/GO:0006409
hsa-let-7b-5p	GO:0006418	BP	tRNA aminoacylation for protein translation	Gene Ontology	7	37	0.000113574	0.00320031	KARS|IARS|VARS|AARS|WARS2|MARS2|DARS2	http://amigo.geneontology.org/amigo/term/GO:0006418
hsa-let-7b-5p	GO:0006468	BP	protein phosphorylation	Gene Ontology	30	451	7.741e-06	0.000400711	MAP4K4|PTK7|PLK1|ERCC3|SCYL2|ACVR2B|BMPR1A|DYRK2|RPS6KB2|GRK6|CDK13|GRK3|MAP3K5|STK24|MAPK6|AURKA|AURKB|MAPK8|MAP3K21|TGFBR1|PIK3C3|NLK|TAOK3|HIPK2|ROCK1|CSNK1E|PDK2|DGUOK|CDK8|PRKD3	http://amigo.geneontology.org/amigo/term/GO:0006468
hsa-let-7b-5p	GO:0006470	BP	protein dephosphorylation	Gene Ontology	15	149	2.12304e-05	0.000873028	DUSP11|SBF1|PHLPP1|STYX|PPP1CA|PTPRK|PPP2R2A|PTPRG|PTPRD|SSH2|SSH1|PHLPP2|PPP3CA|DUSP16|DUSP1	http://amigo.geneontology.org/amigo/term/GO:0006470
hsa-let-7b-5p	GO:0006471	BP	protein ADP-ribosylation	Gene Ontology	4	25	0.00595126	0.0470963	PARP6|PARP14|ZC3HAV1|PARP1	http://amigo.geneontology.org/amigo/term/GO:0006471
hsa-let-7b-5p	GO:0006487	BP	protein N-linked glycosylation	Gene Ontology	9	45	8.17644e-06	0.000413521	ALG8|DPAGT1|MAGT1|ALG6|ALG9|MGAT4A|MGAT5|MGAT5B|FUT8	http://amigo.geneontology.org/amigo/term/GO:0006487
hsa-let-7b-5p	GO:0006488	BP	dolichol-linked oligosaccharide biosynthetic process	Gene Ontology	5	15	0.000118778	0.00320031	ALG3|ALG8|DPAGT1|ALG6|ALG9	http://amigo.geneontology.org/amigo/term/GO:0006488
hsa-let-7b-5p	GO:0006493	BP	protein O-linked glycosylation	Gene Ontology	8	38	1.88442e-05	0.000789663	PLOD1|TET1|TRAK1|TET2|POGLUT1|POMT2|OGA|TET3	http://amigo.geneontology.org/amigo/term/GO:0006493
hsa-let-7b-5p	GO:0006497	BP	protein lipidation	Gene Ontology	3	11	0.00483893	0.0415035	WIPI2|ATG10|PIK3C3	http://amigo.geneontology.org/amigo/term/GO:0006497
hsa-let-7b-5p	GO:0006506	BP	GPI anchor biosynthetic process	Gene Ontology	5	25	0.000884473	0.0133645	PIGP|PIGY|PIGC|PYURF|PIGM	http://amigo.geneontology.org/amigo/term/GO:0006506
hsa-let-7b-5p	GO:0006511	BP	ubiquitin-dependent protein catabolic process	Gene Ontology	29	292	4.97559e-09	6.08127e-07	PLK1|TRIM32|USP24|TRIP12|RCHY1|UBE3B|USP47|MIB1|SYVN1|FBXO22|AURKA|AURKB|RNF111|KCTD21|CUL2|FBXO45|KLHL15|ARIH1|RFFL|USP11|MDM2|UHRF1|UBR4|UBE2K|RNF167|FZR1|CBL|RNF217|FBXL20	http://amigo.geneontology.org/amigo/term/GO:0006511
hsa-let-7b-5p	GO:0006606	BP	protein import into nucleus	Gene Ontology	8	79	0.00169212	0.0203403	ELAVL1|NUP98|CDKN1A|NUP85|NUP153|MED1|PPP3CA|IPO4	http://amigo.geneontology.org/amigo/term/GO:0006606
hsa-let-7b-5p	GO:0006607	BP	NLS-bearing protein import into nucleus	Gene Ontology	5	18	0.000241975	0.00554525	KPNA6|KPNA5|KPNA2|KPNA1|RANBP2	http://amigo.geneontology.org/amigo/term/GO:0006607
hsa-let-7b-5p	GO:0006695	BP	cholesterol biosynthetic process	Gene Ontology	5	40	0.00554425	0.0461147	HMGCS1|LBR|FDFT1|TM7SF2|PDP1	http://amigo.geneontology.org/amigo/term/GO:0006695
hsa-let-7b-5p	GO:0006874	BP	cellular calcium ion homeostasis	Gene Ontology	9	98	0.00166875	0.0203403	SLC10A7|TPT1|ATP2A2|ATP2A3|SCYL2|SCYL1|STC2|ATP2C1|CAV1	http://amigo.geneontology.org/amigo/term/GO:0006874
hsa-let-7b-5p	GO:0006886	BP	intracellular protein transport	Gene Ontology	19	273	0.000200361	0.00479123	TMED4|VPS26A|APPBP2|SNX13|DNAJC27|COG7|STX3|AP1M1|RABL2A|GGA3|TRIM23|VPS39|RAB22A|SEC24A|ERP29|COPB1|BCAP29|SNX27|TMED2	http://amigo.geneontology.org/amigo/term/GO:0006886
hsa-let-7b-5p	GO:0006888	BP	endoplasmic reticulum to Golgi vesicle-mediated transport	Gene Ontology	14	188	0.000717545	0.0117597	BCAP29|TMED4|TMED2|TRAPPC1|GBF1|CD59|COG7|ATL2|SEC24A|MIA3|COPB1|SEC16A|KDELR1|DLC1	http://amigo.geneontology.org/amigo/term/GO:0006888
hsa-let-7b-5p	GO:0006897	BP	endocytosis	Gene Ontology	15	182	0.000171863	0.00434596	LRP2|TNK2|LRP8|ITSN2|REPS1|AP3M1|MIB1|SH3BP4|RAB22A|CSNK1E|POGZ|MIA3|CLINT1|PIK3C3|TMPRSS2	http://amigo.geneontology.org/amigo/term/GO:0006897
hsa-let-7b-5p	GO:0006914	BP	autophagy	Gene Ontology	11	126	0.000787359	0.0123728	ULK2|WDR41|RAB8A|VPS39|HMGB1|ATG10|SMCR8|POGZ|RB1CC1|PIK3C3|TRIM5	http://amigo.geneontology.org/amigo/term/GO:0006914
hsa-let-7b-5p	GO:0006915	BP	apoptotic process	Gene Ontology	29	546	0.00043963	0.0085972	PMAIP1|RASSF3|ERCC3|KMT2A|DIABLO|TNFRSF10D|PEG10|AVEN|C6orf120|BCAP29|CSRNP2|DPP8|DNASE1|ESPL1|GRAMD4|RYBP|C3orf38|DLC1|TGFBR1|RFFL|PARP1|RTN3|PAX3|PHLPP1|PACS2|TNFAIP1|ROCK1|PLAGL1|RALB	http://amigo.geneontology.org/amigo/term/GO:0006915
hsa-let-7b-5p	GO:0006974	BP	cellular response to DNA damage stimulus	Gene Ontology	22	248	1.96293e-06	0.000123384	PMAIP1|POLQ|RAD9A|RAD18|CDKN2AIP|DYRK2|CBX5|USP47|CDKN1A|FBXO45|PSME4|WAC|PARP1|BLM|BCCIP|TRIP12|TAOK3|TOPBP1|VAV3|CBL|SLF2|ZNF652	http://amigo.geneontology.org/amigo/term/GO:0006974
hsa-let-7b-5p	GO:0006977	BP	DNA damage response, signal transduction by p53 class mediator resulting in cell cycle arrest	Gene Ontology	12	56	1.34877e-07	1.14127e-05	PCNA|CNOT6L|E2F4|CDC25C|CNOT7|CDKN1A|CNOT6|AURKA|MDM2|PLAGL1|MDM4|CNOT11	http://amigo.geneontology.org/amigo/term/GO:0006977
hsa-let-7b-5p	GO:0007029	BP	endoplasmic reticulum organization	Gene Ontology	5	36	0.00369567	0.0345243	TMEM38A|DNM1L|ATL2|MIA3|SEC16A	http://amigo.geneontology.org/amigo/term/GO:0007029
hsa-let-7b-5p	GO:0007049	BP	cell cycle	Gene Ontology	26	245	8.91019e-09	1.05959e-06	TUSC2|CASP8AP2|ARL8A|EPB41|DBF4B|RB1CC1|CCNT2|USP44|CDCA2|MAPK6|SRC|TXLNG|DAB2IP|SENP5|TET2|BRCC3|DEPDC1B|PIK3C3|UHRF1|RIOK2|PARD3|PPP1CA|FZR1|KLHL42|RALB|KRT18	http://amigo.geneontology.org/amigo/term/GO:0007049
hsa-let-7b-5p	GO:0007088	BP	regulation of mitotic nuclear division	Gene Ontology	4	23	0.00457735	0.0402003	CDC25C|CDK13|NFE2L1|KIF20B	http://amigo.geneontology.org/amigo/term/GO:0007088
hsa-let-7b-5p	GO:0007095	BP	mitotic G2 DNA damage checkpoint	Gene Ontology	6	21	4.99136e-05	0.00179236	TOPBP1|CDKN1A|HMGA2|BLM|NBN|TAOK3	http://amigo.geneontology.org/amigo/term/GO:0007095
hsa-let-7b-5p	GO:0007165	BP	signal transduction	Gene Ontology	49	1013	5.5586e-05	0.00191077	RASSF8|PTK7|CASP8AP2|TGFBR1|SCYL1|CORO1C|ARHGAP8|TNFRSF10D|STK24|MAPKAPK5|ACVR2B|P2RX4|PHLPP1|P2RX5|GRK3|RPS6KB2|RAPH1|CSNK1E|MAPK6|MKLN1|PGR|NLK|ARHGAP28|DLC1|GPR85|ULK2|SRC|IGF1R|DPYSL5|ASIC1|PEX11B|TNFRSF11A|PHLPP2|LRRC59|TYRO3|NFAT5|RASSF3|MAP3K21|LRP8|AFDN|AKAP8|ROCK1|CBL|SNX27|GNG5|ARHGEF7|MAVS|PTPRK|RALB	http://amigo.geneontology.org/amigo/term/GO:0007165
hsa-let-7b-5p	GO:0007179	BP	transforming growth factor beta receptor signaling pathway	Gene Ontology	15	96	1.5212e-07	1.24835e-05	ITGB1|TGFBR3|TGFBR1|PTK2|HIPK2|SRC|SMAD7|PARP1|CBL|BMPR1A|PARD3|SKIL|NLK|PTPRK|FUT8	http://amigo.geneontology.org/amigo/term/GO:0007179
hsa-let-7b-5p	GO:0007223	BP	Wnt signaling pathway, calcium modulating pathway	Gene Ontology	6	37	0.000727434	0.0118111	FZD2|FZD3|TNRC6B|PPP3CA|NLK|AGO3	http://amigo.geneontology.org/amigo/term/GO:0007223
hsa-let-7b-5p	GO:0007399	BP	nervous system development	Gene Ontology	18	305	0.00173504	0.0203403	SMARCC1|TGFBR1|DPYSL5|PAX3|TMOD2|P2RX5|TMEM41B|NR2C2|LDB1|NAV2|GFRA1|SMARCD1|ARHGEF7|IGF2BP1|IGF2BP3|SMARCA4|TYRO3|BZW2	http://amigo.geneontology.org/amigo/term/GO:0007399
hsa-let-7b-5p	GO:0007420	BP	brain development	Gene Ontology	14	231	0.00430604	0.0383534	BPTF|HMGCS1|PYGO2|B3GNT5|SCYL2|MEIS2|ZFHX3|PTPRG|MED1|COL4A1|PPP3CA|CDH2|CNTNAP2|ARNT2	http://amigo.geneontology.org/amigo/term/GO:0007420
hsa-let-7b-5p	GO:0007507	BP	heart development	Gene Ontology	14	189	0.000753049	0.0119759	PCNA|TGFBR1|ADIPOR2|POLR2D|TAB2|CDKN1A|ACVR2B|KAT2A|BICC1|GLI2|FREM2|SALL1|HAND1|RB1CC1	http://amigo.geneontology.org/amigo/term/GO:0007507
hsa-let-7b-5p	GO:0007519	BP	skeletal muscle tissue development	Gene Ontology	6	50	0.00293138	0.0299259	CAV1|HOXD10|NR2F2|CFL2|CCNT2|GPCPD1	http://amigo.geneontology.org/amigo/term/GO:0007519
hsa-let-7b-5p	GO:0008017	MF	microtubule binding	Gene Ontology	15	252	0.00374195	0.0347354	MAP1B|DPYSL5|VASH2|PLK1|CEP57|CEP295|HOOK1|KATNAL1|RAB11A|MTUS2|DNM1L|MID2|MAP9|KIF20B|MAP4K4	http://amigo.geneontology.org/amigo/term/GO:0008017
hsa-let-7b-5p	GO:0008022	MF	protein C-terminus binding	Gene Ontology	14	189	0.000753049	0.0119759	PCNA|SRC|KCNJ11|ERCC3|HIC2|TOPBP1|MSH2|AFDN|ERCC6|EPB41|SCAF4|PIAS4|CEP135|GPSM2	http://amigo.geneontology.org/amigo/term/GO:0008022
hsa-let-7b-5p	GO:0008094	MF	DNA-dependent ATPase activity	Gene Ontology	9	35	1.36833e-06	9.12222e-05	BPTF|CHD6|MSH2|MSH3|MSH6|BLM|ERCC6|SMARCAD1|SMARCA4	http://amigo.geneontology.org/amigo/term/GO:0008094
hsa-let-7b-5p	GO:0008134	MF	transcription factor binding	Gene Ontology	30	325	1.26667e-08	1.46667e-06	BPTF|KCTD1|NFATC3|HMGB1|ERCC3|HDAC3|KAT2A|MED1|HAND1|SMARCA4|GTF2B|HCFC2|RBPJ|MEIS2|PPARGC1B|GLI2|NBN|MED19|NLK|CNOT7|SMAD7|TXLNG|HMGA2|PARP1|NFAT5|E2F5|E2F4|HOXA7|FLNA|NAB1	http://amigo.geneontology.org/amigo/term/GO:0008134
hsa-let-7b-5p	GO:0008135	MF	translation factor activity, RNA binding	Gene Ontology	4	22	0.00397828	0.0357233	EEF2K|EIF4G2|EIF2S2|CPEB4	http://amigo.geneontology.org/amigo/term/GO:0008135
hsa-let-7b-5p	GO:0008138	MF	protein tyrosine/serine/threonine phosphatase activity	Gene Ontology	9	39	2.95537e-06	0.000166713	STYX|DUSP1|SBF1|SSH2|DUSP18|SSH1|DUSP16|DUSP11|DUSP3	http://amigo.geneontology.org/amigo/term/GO:0008138
hsa-let-7b-5p	GO:0008139	MF	nuclear localization sequence binding	Gene Ontology	8	27	2.17657e-06	0.00013119	NUP98|NUP58|NUP153|KPNA6|KPNA5|KPNA2|KPNA1|IPO4	http://amigo.geneontology.org/amigo/term/GO:0008139
hsa-let-7b-5p	GO:0008150	BP	biological_process	Gene Ontology	29	594	0.00151261	0.0190157	MPC1|DIP2B|ZNF697|ZFAND5|LRRC23|C20orf194|TMEM56|IKZF2|CDV3|CWF19L1|RBM10|C9orf64|SIPA1L1|ZNF107|QRICH1|ZMYM2|FAM210A|ZNF200|C17orf80|RCL1|TSPAN3|RPUSD2|CFAP36|THNSL1|MIDN|ARID3B|ZNF614|ZADH2|ATP5MPL	http://amigo.geneontology.org/amigo/term/GO:0008150
hsa-let-7b-5p	GO:0008270	MF	zinc ion binding	Gene Ontology	72	820	9.49717e-18	3.21443e-15	ZCCHC10|TRIM71|KMT2B|ZNF318|TRIM32|GTF2B|ZFHX3|ZFAND5|MBTD1|PIAS4|MATR3|DBF4B|ZMYND8|IDE|ATXN7L3|P2RX4|PEG10|RCHY1|KCMF1|NR6A1|ZMYM6|USP44|EGR1|MIB1|LTN1|GLI2|ZSWIM5|ZCCHC9|PGR|SF3A3|MDM4|ZCCHC2|KDM2B|DUSP1|TUT4|ZMYM2|ZNF184|KMT2A|SREK1IP1|TRIM65|ARIH1|TET1|TET3|TET2|LIN28B|TRIM23|NR2F2|ZCCHC3|SEC24A|PARP1|UBR2|UBR1|ZEB1|UHRF1|TRIM41|UBR4|BLM|ZSWIM6|RNF167|RBSN|TRIM5|AARS|AKAP8|ZADH2|NR2C2|EHMT1|…	http://amigo.geneontology.org/amigo/term/GO:0008270
hsa-let-7b-5p	GO:0008283	BP	cell population proliferation	Gene Ontology	10	142	0.00568495	0.0470184	LRP2|LARP1|USPL1|SRC|CDC25C|CDC25A|KAT2A|NBN|AURKB|ASCC3	http://amigo.geneontology.org/amigo/term/GO:0008283
hsa-let-7b-5p	GO:0008284	BP	positive regulation of cell population proliferation	Gene Ontology	27	501	0.000553108	0.0100565	PTK2|GAREM1|SCYL2|IGF1R|HIPK2|DBF4B|CDK13|MEIS2|THBS1|DOT1L|CNOT7|CNOT6|ITGB1|FAM98B|TGFBR1|KMT2D|TET1|TNFRSF11A|MDM2|ARNT2|CNOT6L|ZNF268|STX3|FZR1|ITGAV|F2R|KIF20B	http://amigo.geneontology.org/amigo/term/GO:0008284
hsa-let-7b-5p	GO:0008285	BP	negative regulation of cell population proliferation	Gene Ontology	21	394	0.00244969	0.0256634	KARS|FGFRL1|SH2B3|DLC1|RBPJ|DAB2IP|PTPRK|PLG|F2R|IFIT3|RBM10|P3H3|STRN|CDKN1A|MDM4|ZNF503|CNOT7|ZEB1|RASSF3|SH3BP4|ZNF268	http://amigo.geneontology.org/amigo/term/GO:0008285
hsa-let-7b-5p	GO:0008333	BP	endosome to lysosome transport	Gene Ontology	8	47	7.18704e-05	0.00234244	SNX16|HMGXB4|VPS39|TRAK1|HOOK1|SCYL2|SNX27|M6PR	http://amigo.geneontology.org/amigo/term/GO:0008333
hsa-let-7b-5p	GO:0008340	BP	determination of adult lifespan	Gene Ontology	4	17	0.00176129	0.0203403	MSH2|IDE|MSH6|PRDM2	http://amigo.geneontology.org/amigo/term/GO:0008340
hsa-let-7b-5p	GO:0008543	BP	fibroblast growth factor receptor signaling pathway	Gene Ontology	8	80	0.00182061	0.0208611	FGFRL1|TRIM71|CEP57|POLR2B|CBL|FRS2|POLR2D|NDST1	http://amigo.geneontology.org/amigo/term/GO:0008543
hsa-let-7b-5p	GO:0008553	MF	proton-exporting ATPase activity, phosphorylative mechanism	Gene Ontology	5	14	9.09863e-05	0.0027234	ATP6V1C1|ATP2C1|ATP6V1G1|ATP2A2|ATP2A3	http://amigo.geneontology.org/amigo/term/GO:0008553
hsa-let-7b-5p	GO:0008584	BP	male gonad development	Gene Ontology	11	93	7.05944e-05	0.00231802	LRP2|HMGCS1|TGFBR1|CSDE1|ASPM|MSH2|CBL|RHOBTB3|RNF38|HOXA9|EIF2S2	http://amigo.geneontology.org/amigo/term/GO:0008584
hsa-let-7b-5p	GO:0008654	BP	phospholipid biosynthetic process	Gene Ontology	4	24	0.00523422	0.0442045	MBOAT2|GPAM|SERINC1|LPGAT1	http://amigo.geneontology.org/amigo/term/GO:0008654
hsa-let-7b-5p	GO:0009314	BP	response to radiation	Gene Ontology	4	23	0.00457735	0.0402003	FKBP4|SMC1A|CDC25A|TNFRSF11A	http://amigo.geneontology.org/amigo/term/GO:0009314
hsa-let-7b-5p	GO:0009411	BP	response to UV	Gene Ontology	6	42	0.00131502	0.0172205	ERCC3|TRIM32|RAD18|ERCC6|MSH6|MAPK8	http://amigo.geneontology.org/amigo/term/GO:0009411
hsa-let-7b-5p	GO:0009612	BP	response to mechanical stimulus	Gene Ontology	7	54	0.000889957	0.0133645	SRC|MAP1B|ACTA1|MEIS2|THBS1|MAPK8|P2RY1	http://amigo.geneontology.org/amigo/term/GO:0009612
hsa-let-7b-5p	GO:0009952	BP	anterior/posterior pattern specification	Gene Ontology	12	96	2.03919e-05	0.000846454	BPTF|GLI2|TGFBR1|HOXB9|OTX1|HOXC5|ACVR2B|HOXD10|NR2F2|HOXA7|HIPK2|HOXA9	http://amigo.geneontology.org/amigo/term/GO:0009952
hsa-let-7b-5p	GO:0009986	CC	cell surface	Gene Ontology	29	598	0.00166263	0.0203403	TGFBR3|NRDC|HMGB1|EPHA4|IGSF3|CNTNAP2|TNFRSF10D|IDE|PTGFRN|CLSTN3|FZD3|SULF2|THBS1|ERP29|DSG2|CDH2|TRPV2|ITGB1|TGFBR1|CD59|NLGN2|ITGB8|ASIC1|P2RY1|TYRO3|ITGAV|PLG|F2R|PTPRK	http://amigo.geneontology.org/amigo/term/GO:0009986
hsa-let-7b-5p	GO:0010165	BP	response to X-ray	Gene Ontology	7	20	3.8337e-06	0.000210853	KARS|MSH2|BRCC3|ERCC6|BLM|DEPDC1B|CDKN1A	http://amigo.geneontology.org/amigo/term/GO:0010165
hsa-let-7b-5p	GO:0010224	BP	response to UV-B	Gene Ontology	3	9	0.00303768	0.0300354	XPC|MSH2|ERCC6	http://amigo.geneontology.org/amigo/term/GO:0010224
hsa-let-7b-5p	GO:0010369	CC	chromocenter	Gene Ontology	5	13	6.84752e-05	0.00228251	ESCO2|CBX5|SALL1|CDCA8|AURKB	http://amigo.geneontology.org/amigo/term/GO:0010369
hsa-let-7b-5p	GO:0010389	BP	regulation of G2/M transition of mitotic cell cycle	Gene Ontology	8	80	0.00182061	0.0208611	PISD|CEP57|CEP135|PLK1|CSNK1E|AURKA|CCP110|DLC1	http://amigo.geneontology.org/amigo/term/GO:0010389
hsa-let-7b-5p	GO:0010390	BP	histone monoubiquitination	Gene Ontology	3	12	0.00593528	0.0470963	ATXN7L3|WAC|UHRF1	http://amigo.geneontology.org/amigo/term/GO:0010390
hsa-let-7b-5p	GO:0010468	BP	regulation of gene expression	Gene Ontology	18	235	9.65269e-05	0.00281601	POGZ|ZNF451|RICTOR|NLK|FUBP1|MAP3K4|PRDM4|PRDM5|MAPK6|PRDM2|IGF2BP1|DNM1L|IGF2BP3|ATXN7L3B|TRIM5|MAPK8|ZNF507|FUT8	http://amigo.geneontology.org/amigo/term/GO:0010468
hsa-let-7b-5p	GO:0010508	BP	positive regulation of autophagy	Gene Ontology	6	58	0.00570733	0.0470267	MID2|HMGB1|ROCK1|SH3BP4|TRIM5|TRIM65	http://amigo.geneontology.org/amigo/term/GO:0010508
hsa-let-7b-5p	GO:0010524	BP	positive regulation of calcium ion transport into cytosol	Gene Ontology	3	12	0.00593528	0.0470963	P2RX5|P2RX4|CAV1	http://amigo.geneontology.org/amigo/term/GO:0010524
hsa-let-7b-5p	GO:0010586	BP	miRNA metabolic process	Gene Ontology	5	16	0.000152639	0.00392755	BCDIN3D|DICER1|XPO5|TUT4|TRIM71	http://amigo.geneontology.org/amigo/term/GO:0010586
hsa-let-7b-5p	GO:0010628	BP	positive regulation of gene expression	Gene Ontology	21	391	0.00224877	0.0244915	FAM98B|QKI|AFDN|ACTA1|TMED2|SLC38A2|ITGB8|RBPJ|FUBP1|HMGA2|TGFBR1|ROCK1|MED1|KDM6A|TNRC6B|ERP29|MDM2|EGR1|MAPK8|AGO3|CAV1	http://amigo.geneontology.org/amigo/term/GO:0010628
hsa-let-7b-5p	GO:0010629	BP	negative regulation of gene expression	Gene Ontology	13	210	0.0049334	0.0422315	DICER1|ITGB8|PARP14|SMCR8|PGR|TNRC6B|CDKN1A|ERP29|STC2|CNOT7|ZNF503|AGO3|AURKA	http://amigo.geneontology.org/amigo/term/GO:0010629
hsa-let-7b-5p	GO:0010632	BP	regulation of epithelial cell migration	Gene Ontology	4	6	7.72429e-05	0.0024451	SRC|PTK2|MACF1|CORO1C	http://amigo.geneontology.org/amigo/term/GO:0010632
hsa-let-7b-5p	GO:0010763	BP	positive regulation of fibroblast migration	Gene Ontology	4	13	0.000759378	0.0119759	ITGB1|ARHGEF7|PTK2|THBS1	http://amigo.geneontology.org/amigo/term/GO:0010763
hsa-let-7b-5p	GO:0010952	BP	positive regulation of peptidase activity	Gene Ontology	4	13	0.000759378	0.0119759	CLPX|PSME4|RCAN3|CAV1	http://amigo.geneontology.org/amigo/term/GO:0010952
hsa-let-7b-5p	GO:0010972	BP	negative regulation of G2/M transition of mitotic cell cycle	Gene Ontology	6	57	0.00528352	0.0444503	RPN2|AVEN|PSME4|AURKA|USP47|PSMB2	http://amigo.geneontology.org/amigo/term/GO:0010972
hsa-let-7b-5p	GO:0012505	CC	endomembrane system	Gene Ontology	11	125	0.000740844	0.0119759	PARD3|RNF167|LCLAT1|STX3|RABL2A|FRS2|POGLUT1|RAB22A|MAL2|AVEN|LPGAT1	http://amigo.geneontology.org/amigo/term/GO:0012505
hsa-let-7b-5p	GO:0014069	CC	postsynaptic density	Gene Ontology	17	251	0.000566055	0.0101659	EEF2K|FBXO45|MAP1B|RAB8A|SRC|HOMER1|CPEB4|LRP8|MIB1|EPB41|SNAP47|STRN|KPNA1|SIPA1L1|CDH2|P2RX4|P2RY1	http://amigo.geneontology.org/amigo/term/GO:0014069
hsa-let-7b-5p	GO:0015031	BP	protein transport	Gene Ontology	24	320	9.98407e-06	0.000477499	SNX4|RCAN3|ARL8A|HSP90B1|IST1|NDC1|CCDC93|EIF4ENIF1|VPS54|SCAMP3|HOOK1|ATG10|AGAP1|MIA3|LRP2|GOLT1B|PLEKHA8|DOP1A|RBSN|AKAP8|C5orf30|KDELR1|GBF1|SNX25	http://amigo.geneontology.org/amigo/term/GO:0015031
hsa-let-7b-5p	GO:0015485	MF	cholesterol binding	Gene Ontology	7	49	0.000527887	0.00974296	SOAT1|NFE2L1|POGZ|OSBPL3|STARD3NL|STARD4|CAV1	http://amigo.geneontology.org/amigo/term/GO:0015485
hsa-let-7b-5p	GO:0015629	CC	actin cytoskeleton	Gene Ontology	15	245	0.00292089	0.0298882	TWF1|TMEM63B|TOPBP1|CALD1|MACF1|TTC17|NDC1|CORO1C|RAB22A|ACTA1|CFL2|ONECUT2|FLNA|ZNF268|MYO9B	http://amigo.geneontology.org/amigo/term/GO:0015629
hsa-let-7b-5p	GO:0016020	CC	membrane	Gene Ontology	163	2075	2.83662e-34	2.08019e-31	RPN2|GPAT4|LRRC41|POLR3A|ATP2C1|LEMD3|CAV1|SNRNP200|SPINT1|SBF1|GRK6|EIF3D|MPP6|NDC1|STARD3NL|SLC12A2|EIF4ENIF1|TMEM178B|LARP1|IGF1R|IARS|WIPI2|RFFL|ATP1B2|DOCK4|PEX11B|M6PR|OSBPL3|PIK3C3|UBR4|SYNCRIP|PNPLA8|EIF4G2|PARP14|AKAP8|FA2H|KPNA6|GNG5|KPNA2|XRN2|COPB1|GBF1|MED28|ALG9|ELAVL1|ATP2A2|SNX4|MACF1|SERINC1|NUP85|HSP90B1|FRS2|GOLT1B|MED1|MATR3|SUCO|MPHOSPH9|SCD|STK24|DNAJB14|NLK|GTF2I|XRN1|ERP29…	http://amigo.geneontology.org/amigo/term/GO:0016020
hsa-let-7b-5p	GO:0016021	CC	integral component of membrane	Gene Ontology	165	3643	7.23621e-12	1.32664e-09	CLDN12|FGFRL1|GPAT4|MPZL3|SBF1|IFNAR1|TMEM185B|ATP2C1|LEMD3|SYT15|B3GNT5|LBR|CEMIP2|ARMH4|NDST1|NFE2L1|MOSMO|PQLC2|LIG1|TMEM56|TMEM178B|MFSD14A|SCAMP3|DNAJB14|TMEM101|PRTG|TMEM189|UBR4|FUT11|FA2H|FREM2|YIPF1|RNF217|KDELR1|SLC19A2|STX3|ALG8|ALG9|ANO8|ATP2A3|SERINC1|GOLT1B|SLC29A1|MGAT5|PTGFRN|SUCO|SCD|TMEM267|GDPD1|GRAMD4|CLDN1|GBA2|PNPLA8|FDFT1|MAL2|PIGM|PDP1|FZD3|MIA3|GALNT4|SLC10A7|CHST3|EEF1AK…	http://amigo.geneontology.org/amigo/term/GO:0016021
hsa-let-7b-5p	GO:0016032	BP	viral process	Gene Ontology	48	456	6.65449e-15	1.95198e-12	KARS|HMGB1|ERCC3|AP3M1|MSH6|NUP85|CBX5|USP24|XPO1|RICTOR|XPO5|HCFC2|CHD6|CDK13|CALCOCO2|ITSN2|NDC1|MAP3K5|GTF2B|NBN|DNAJB14|DLC1|CUL2|RANBP2|PCNA|SRC|TRIM5|NUP98|CDC25C|TENT5C|RTN3|ATG12|USP11|KAT2A|MDM2|TRIM23|PACS2|UBR4|SYNCRIP|PPP1CA|OGA|NUP58|NUP153|COPB1|MAVS|GBF1|PSMB2|KRT18	http://amigo.geneontology.org/amigo/term/GO:0016032
hsa-let-7b-5p	GO:0016192	BP	vesicle-mediated transport	Gene Ontology	14	150	8.40399e-05	0.00261846	CECR2|HSPA14|VPS39|TRIM23|AP1M1|AP3M1|AHI1|RAB11A|GOLT1B|GOLGA4|STON2|SYT15|YIPF1|RTN3	http://amigo.geneontology.org/amigo/term/GO:0016192
hsa-let-7b-5p	GO:0016236	BP	macroautophagy	Gene Ontology	8	93	0.00429685	0.0383492	SRC|WIPI2|YOD1|ATG10|ATG12|RB1CC1|PIK3C3|DLC1	http://amigo.geneontology.org/amigo/term/GO:0016236
hsa-let-7b-5p	GO:0016254	BP	preassembly of GPI anchor in ER membrane	Gene Ontology	4	17	0.00176129	0.0203403	PIGP|PIGY|PIGC|PIGM	http://amigo.geneontology.org/amigo/term/GO:0016254
hsa-let-7b-5p	GO:0016301	MF	kinase activity	Gene Ontology	8	89	0.0033557	0.0326661	SRC|PRPS1L1|EPHA4|TRRAP|PLK1|MAPK8|PIK3C3|PRKD3	http://amigo.geneontology.org/amigo/term/GO:0016301
hsa-let-7b-5p	GO:0016311	BP	dephosphorylation	Gene Ontology	9	91	0.00103559	0.0147942	PPP1CA|PGPEP1|NT5C3B|DUSP18|PPP3CA|DUSP16|DUSP1|NT5C2|DUSP3	http://amigo.geneontology.org/amigo/term/GO:0016311
hsa-let-7b-5p	GO:0016328	CC	lateral plasma membrane	Gene Ontology	8	65	0.000531034	0.00974296	CLDN12|FZD3|ATP1B2|CORO1C|SLC12A2|DSG2|CLDN1|GPSM2	http://amigo.geneontology.org/amigo/term/GO:0016328
hsa-let-7b-5p	GO:0016442	CC	RISC complex	Gene Ontology	4	14	0.000956779	0.0138938	DCP2|XPO5|DICER1|AGO3	http://amigo.geneontology.org/amigo/term/GO:0016442
hsa-let-7b-5p	GO:0016446	BP	somatic hypermutation of immunoglobulin genes	Gene Ontology	5	16	0.000152639	0.00392755	MSH2|POLL|POLQ|MSH6|MCM3AP	http://amigo.geneontology.org/amigo/term/GO:0016446
hsa-let-7b-5p	GO:0016477	BP	cell migration	Gene Ontology	16	232	0.000677351	0.0113616	ITGB1|TGFBR3|TNFAIP1|PTK7|ITGB8|BRCC3|THBS1|CORO1C|FAT1|RHOBTB3|FMNL3|DEPDC1B|CDH2|PTPRK|TYRO3|FUT8	http://amigo.geneontology.org/amigo/term/GO:0016477
hsa-let-7b-5p	GO:0016504	MF	peptidase activator activity	Gene Ontology	3	10	0.00387475	0.035008	CLPX|PSME4|CAV1	http://amigo.geneontology.org/amigo/term/GO:0016504
hsa-let-7b-5p	GO:0016514	CC	SWI/SNF complex	Gene Ontology	5	19	0.000299277	0.0064868	BICRA|SMARCC1|SMARCA4|SMARCD2|SMARCD1	http://amigo.geneontology.org/amigo/term/GO:0016514
hsa-let-7b-5p	GO:0016538	MF	cyclin-dependent protein serine/threonine kinase regulator activity	Gene Ontology	5	33	0.00263509	0.0271531	CCNE2|CCNB2|CCNT2|CCNJ|CCNG1	http://amigo.geneontology.org/amigo/term/GO:0016538
hsa-let-7b-5p	GO:0016559	BP	peroxisome fission	Gene Ontology	3	9	0.00303768	0.0300354	PEX19|DNM1L|PEX11B	http://amigo.geneontology.org/amigo/term/GO:0016559
hsa-let-7b-5p	GO:0016567	BP	protein ubiquitination	Gene Ontology	37	486	3.10262e-08	2.90458e-06	PCNA|PLK1|TRIM32|RAD18|LRRC41|MED1|RNF38|PEX13|MID2|UBR1|RCHY1|KCMF1|MIB1|SYVN1|VCPIP1|KCTD21|CUL2|FBXO45|KLHL15|ARIH1|RNF111|WAC|TRIM23|HERC1|UBR2|MDM2|UHRF1|TRIM41|UBR4|UBE2K|SOCS6|TRIM5|TNFAIP1|CBL|FBXO32|RNF214|BTBD1	http://amigo.geneontology.org/amigo/term/GO:0016567
hsa-let-7b-5p	GO:0016578	BP	histone deubiquitination	Gene Ontology	4	13	0.000759378	0.0119759	ENY2|ATXN7L3|TRRAP|KAT2A	http://amigo.geneontology.org/amigo/term/GO:0016578
hsa-let-7b-5p	GO:0016579	BP	protein deubiquitination	Gene Ontology	20	262	4.23689e-05	0.0016071	TGFBR1|SMAD7|YOD1|CDC25A|USP44|PSME4|OTUD4|OTUD3|RPN2|KAT2A|PSMB2|USP11|BRCC3|TRRAP|CCP110|USP47|DEPDC1B|USP24|MDM4|MDM2	http://amigo.geneontology.org/amigo/term/GO:0016579
hsa-let-7b-5p	GO:0016592	CC	mediator complex	Gene Ontology	6	39	0.000930943	0.0137918	MED28|PPARGC1B|MED1|MED14|CDK8|MED19	http://amigo.geneontology.org/amigo/term/GO:0016592
hsa-let-7b-5p	GO:0016604	CC	nuclear body	Gene Ontology	29	307	1.38361e-08	1.48485e-06	CDKN1A|RAD18|ZFHX3|EPB41|SBF1|NOP10|ELF4|UBOX5|HCFC2|GTF2B|RAPH1|REXO1|CNOT7|PCNA|EHMT1|ARIH1|NUP98|PARP1|MDM2|TRIM41|TOE1|TOPBP1|HIPK2|SGO2|SGO1|EPC1|PRDM5|POLE2|PLAGL1	http://amigo.geneontology.org/amigo/term/GO:0016604
hsa-let-7b-5p	GO:0016605	CC	PML body	Gene Ontology	15	101	2.73768e-07	2.19014e-05	ZMYM2|ZNF451|TOPBP1|N4BP1|CALCOCO2|ELF4|BLM|HIPK2|NBN|PIAS4|RNF111|EIF4ENIF1|CBX5|TOP3A|CASP8AP2	http://amigo.geneontology.org/amigo/term/GO:0016605
hsa-let-7b-5p	GO:0016607	CC	nuclear speck	Gene Ontology	29	400	2.32166e-06	0.000138045	ZNF217|HP1BP3|POLR3D|EP400|BAZ2A|RCHY1|CDK13|GLI2|RBM11|RBM10|RBM14|EIF4ENIF1|CNOT7|LUC7L2|CDC5L|SREK1|CDC25C|PSME4|SF3A3|WAC|POLR2D|S100PBP|TRIP12|DUSP11|TOE1|AFDN|HBP1|ASCC3|TAF5L	http://amigo.geneontology.org/amigo/term/GO:0016607
hsa-let-7b-5p	GO:0016746	MF	transferase activity, transferring acyl groups	Gene Ontology	5	27	0.00119852	0.0165231	PDHX|LCLAT1|LPGAT1|LPCAT3|MBOAT2	http://amigo.geneontology.org/amigo/term/GO:0016746
hsa-let-7b-5p	GO:0016791	MF	phosphatase activity	Gene Ontology	9	56	3.82974e-05	0.00147815	PPP1CA|DUSP1|PGPEP1|NT5C3B|SBF1|DUSP18|DUSP16|DUSP11|DUSP3	http://amigo.geneontology.org/amigo/term/GO:0016791
hsa-let-7b-5p	GO:0016887	MF	ATPase activity	Gene Ontology	21	229	2.05792e-06	0.000126076	MDN1|CLPX|ATP6V1F|MACF1|ATP2A2|SMCHD1|ATP2A3|ABCC10|MSH2|HSPA14|ERCC3|KATNAL1|MSH6|ATP2C1|BLM|RHOBTB3|ATP6V1G1|IDE|KIF20B|ABCA8|MYO9B	http://amigo.geneontology.org/amigo/term/GO:0016887
hsa-let-7b-5p	GO:0016925	BP	protein sumoylation	Gene Ontology	11	63	2.64032e-06	0.000153283	ZNF451|NUP98|SENP6|SENP5|NUP58|NUP85|NDC1|NUP153|PIAS4|MDM2|RANBP2	http://amigo.geneontology.org/amigo/term/GO:0016925
hsa-let-7b-5p	GO:0016926	BP	protein desumoylation	Gene Ontology	3	8	0.00232196	0.0246778	SENP6|SENP5|USPL1	http://amigo.geneontology.org/amigo/term/GO:0016926
hsa-let-7b-5p	GO:0017022	MF	myosin binding	Gene Ontology	4	23	0.00457735	0.0402003	TRIM32|TRAK1|ACTA1|CALD1	http://amigo.geneontology.org/amigo/term/GO:0017022
hsa-let-7b-5p	GO:0017056	MF	structural constituent of nuclear pore	Gene Ontology	5	28	0.00138325	0.0179537	NUP153|NUP58|NUP85|NDC1|NUP98	http://amigo.geneontology.org/amigo/term/GO:0017056
hsa-let-7b-5p	GO:0017134	MF	fibroblast growth factor binding	Gene Ontology	5	23	0.000636145	0.010865	TGFBR3|CEP57|FGFRL1|ITGAV|THBS1	http://amigo.geneontology.org/amigo/term/GO:0017134
hsa-let-7b-5p	GO:0017148	BP	negative regulation of translation	Gene Ontology	10	79	8.95929e-05	0.0027234	SYNCRIP|TRIM71|LARP1|CELF1|EIF4ENIF1|CAPRIN2|XRN1|IGF2BP1|IGF2BP3|CNOT7	http://amigo.geneontology.org/amigo/term/GO:0017148
hsa-let-7b-5p	GO:0017176	MF	phosphatidylinositol N-acetylglucosaminyltransferase activity	Gene Ontology	3	6	0.00122797	0.0165231	PIGP|PIGY|PIGC	http://amigo.geneontology.org/amigo/term/GO:0017176
hsa-let-7b-5p	GO:0018105	BP	peptidyl-serine phosphorylation	Gene Ontology	11	161	0.00473321	0.0414038	SRC|TGFBR1|HIPK2|PLK1|ROCK1|CSNK1E|DYRK2|AURKA|MAPK8|RICTOR|MAPKAPK5	http://amigo.geneontology.org/amigo/term/GO:0018105
hsa-let-7b-5p	GO:0018242	BP	protein O-linked glycosylation via serine	Gene Ontology	3	10	0.00387475	0.035008	GALNT4|POGLUT1|MGAT5B	http://amigo.geneontology.org/amigo/term/GO:0018242
hsa-let-7b-5p	GO:0019054	BP	modulation by virus of host cellular process	Gene Ontology	3	7	0.00172113	0.0203403	KPNA5|KPNA2|KPNA1	http://amigo.geneontology.org/amigo/term/GO:0019054
hsa-let-7b-5p	GO:0019827	BP	stem cell population maintenance	Gene Ontology	8	51	0.000119693	0.00320031	SMC1A|MED28|TET1|MTF2|BMPR1A|MED14|EIF4ENIF1|TUT4	http://amigo.geneontology.org/amigo/term/GO:0019827
hsa-let-7b-5p	GO:0019899	MF	enzyme binding	Gene Ontology	35	353	1.37031e-10	2.15335e-08	HDAC3|ATP2A2|RAD9A|PCCA|SERINC1|MSH6|NDUFAF7|CNTNAP2|HAND1|MID2|CAV1|FNIP1|POR|PGR|CAPN2|MAPK8|MSH2|LUC7L2|PCNA|SRC|MSH3|PARP1|DFFB|LDB1|ZFHX3|MDM2|MDM4|SLC27A2|PARP14|PLG|PDE4DIP|PPP3CA|STC2|HOXA9|LAMP2	http://amigo.geneontology.org/amigo/term/GO:0019899
hsa-let-7b-5p	GO:0019900	MF	kinase binding	Gene Ontology	8	97	0.00542895	0.0453467	MIDN|SRC|SGO1|DAB2IP|PLG|AURKB|FLNA|DUSP1	http://amigo.geneontology.org/amigo/term/GO:0019900
hsa-let-7b-5p	GO:0019901	MF	protein kinase binding	Gene Ontology	35	461	7.74349e-08	6.68065e-06	ERRFI1|PTK2|ELAVL1|PLK1|RAD9A|SMCR8|DBF4B|RB1CC1|RICTOR|CAV1|RAB8A|CCNE2|CDK13|MAP3K5|MAPKAP1|MAPK6|AURKA|CDKN1A|SLC12A2|CDH2|MSH2|DUSP3|CDC5L|RFFL|CDC25C|CDC25A|DAB2IP|PARP1|IBTK|RHOBTB3|TRIM5|ARHGEF7|MAVS|PTPRK|ANKRA2	http://amigo.geneontology.org/amigo/term/GO:0019901
hsa-let-7b-5p	GO:0019904	MF	protein domain specific binding	Gene Ontology	16	239	0.000910612	0.013582	XPO1|PRKAR2A|E2F4|ZMYND8|NFE2L1|SSX2IP|DFFB|MAP3K5|PLG|IST1|LAMP2|DICER1|MDM2|RBMX|GPSM2|M6PR	http://amigo.geneontology.org/amigo/term/GO:0019904
hsa-let-7b-5p	GO:0021987	BP	cerebral cortex development	Gene Ontology	7	70	0.00346013	0.0328116	SLC38A2|ASPM|LRP8|CNTNAP2|FLNA|CDH2|GARS	http://amigo.geneontology.org/amigo/term/GO:0021987
hsa-let-7b-5p	GO:0030014	CC	CCR4-NOT complex	Gene Ontology	4	16	0.00145488	0.018448	CNOT6L|CNOT7|CNOT11|CNOT6	http://amigo.geneontology.org/amigo/term/GO:0030014
hsa-let-7b-5p	GO:0030027	CC	lamellipodium	Gene Ontology	14	185	0.000619403	0.0108581	ITGB1|PHACTR4|ACTA1|CORO1C|ARHGEF7|STX3|RAB3IP|ROCK1|RAPH1|FAT1|PTK2|SSH1|IGF2BP1|CDH2	http://amigo.geneontology.org/amigo/term/GO:0030027
hsa-let-7b-5p	GO:0030054	CC	cell junction	Gene Ontology	12	190	0.0058399	0.0470963	DCP2|PARD3|SRC|ESCO2|AFDN|HOXC5|EPB41|C8orf37|DSG2|CDH2|PTPRK|P2RX4	http://amigo.geneontology.org/amigo/term/GO:0030054
hsa-let-7b-5p	GO:0030133	CC	transport vesicle	Gene Ontology	10	92	0.000279181	0.00629947	FGFRL1|TMED2|ERP29|CD59|RAB11A|YIPF1|COPB1|YIPF3|KDELR1|M6PR	http://amigo.geneontology.org/amigo/term/GO:0030133
hsa-let-7b-5p	GO:0030165	MF	PDZ domain binding	Gene Ontology	8	86	0.0027615	0.0283892	TGFBR3|FZD2|FZD3|LLGL2|FZD8|DOCK4|ADRB1|GNG5	http://amigo.geneontology.org/amigo/term/GO:0030165
hsa-let-7b-5p	GO:0030175	CC	filopodium	Gene Ontology	7	72	0.00399348	0.0357868	ITGB1|TWF1|ACTA1|EPHA4|RAPH1|FAT1|IGF2BP1	http://amigo.geneontology.org/amigo/term/GO:0030175
hsa-let-7b-5p	GO:0030176	CC	integral component of endoplasmic reticulum membrane	Gene Ontology	9	109	0.00325505	0.0319693	ELOVL6|DPAGT1|TM7SF2|ALG3|SYVN1|UBXN8|SCD|SLC27A5|SLC27A2	http://amigo.geneontology.org/amigo/term/GO:0030176
hsa-let-7b-5p	GO:0030177	BP	positive regulation of Wnt signaling pathway	Gene Ontology	6	36	0.000639555	0.010865	MACF1|BRCC3|SULF2|SALL1|DEPDC1B|SMARCA4	http://amigo.geneontology.org/amigo/term/GO:0030177
hsa-let-7b-5p	GO:0030258	BP	lipid modification	Gene Ontology	3	7	0.00172113	0.0203403	MBOAT2|LPCAT3|FA2H	http://amigo.geneontology.org/amigo/term/GO:0030258
hsa-let-7b-5p	GO:0030331	MF	estrogen receptor binding	Gene Ontology	6	42	0.00131502	0.0172205	PCNA|SRC|PARP1|PPARGC1B|MED1|STRN	http://amigo.geneontology.org/amigo/term/GO:0030331
hsa-let-7b-5p	GO:0030335	BP	positive regulation of cell migration	Gene Ontology	15	227	0.00146429	0.0184913	ITGB1|IGF1R|PTK2|MAP4K4|TRIM32|ONECUT2|TGFBR1|ITGAV|THBS1|F2R|MGAT5|PPP3CA|CLDN1|ZNF268|CAV1	http://amigo.geneontology.org/amigo/term/GO:0030335
hsa-let-7b-5p	GO:0030374	MF	nuclear receptor transcription coactivator activity	Gene Ontology	6	52	0.00350144	0.0331319	PPARGC1B|MED1|MED14|RBM14|ENY2|ATXN7L3	http://amigo.geneontology.org/amigo/term/GO:0030374
hsa-let-7b-5p	GO:0030425	CC	dendrite	Gene Ontology	25	420	0.000221091	0.0051471	CPEB4|TRAK1|EPHA4|BMPR1A|CNTNAP2|SACS|CLSTN3|FZD3|CAPN2|HOMER1|XRN1|MAP1B|DPYSL5|SLC38A2|DAB2IP|CYBB|P2RY1|LRP2|DICER1|STX3|SNAP47|STRN|KPNA1|PTPRK|LRP8	http://amigo.geneontology.org/amigo/term/GO:0030425
hsa-let-7b-5p	GO:0030426	CC	growth cone	Gene Ontology	11	140	0.00173616	0.0203403	MAP1B|DICER1|PTBP2|TMOD2|CPEB4|STX3|CBL|SSH1|IGF2BP1|FLNA|KIF20B	http://amigo.geneontology.org/amigo/term/GO:0030426
hsa-let-7b-5p	GO:0030496	CC	midbody	Gene Ontology	16	160	1.2312e-05	0.00055848	RAB8A|IST1|PLK1|ASPM|ARL8A|HSP90B1|C7orf43|KLHDC8B|AURKB|SSH1|CDCA8|PIK3C3|KIF20B|RALB|CEP44|AURKA	http://amigo.geneontology.org/amigo/term/GO:0030496
hsa-let-7b-5p	GO:0030512	BP	negative regulation of transforming growth factor beta receptor signaling pathway	Gene Ontology	10	74	5.45229e-05	0.00188898	TGFBR3|ZNF451|ONECUT2|SMAD7|TGFBR1|SKIL|SNX25|LEMD3|PEG10|CAV1	http://amigo.geneontology.org/amigo/term/GO:0030512
hsa-let-7b-5p	GO:0030659	CC	cytoplasmic vesicle membrane	Gene Ontology	10	144	0.0062199	0.0486967	ULK2|TNK2|LRIG3|APPBP2|AP1M1|AP3M1|RAB11A|IFNGR2|SLC12A2|EEF1AKMT4	http://amigo.geneontology.org/amigo/term/GO:0030659
hsa-let-7b-5p	GO:0030864	CC	cortical actin cytoskeleton	Gene Ontology	6	53	0.00381552	0.035008	MED28|LLGL2|CAPN2|CDH2|DLC1|CFL2	http://amigo.geneontology.org/amigo/term/GO:0030864
hsa-let-7b-5p	GO:0030867	CC	rough endoplasmic reticulum membrane	Gene Ontology	3	10	0.00387475	0.035008	PLOD1|NAT8L|SUCO	http://amigo.geneontology.org/amigo/term/GO:0030867
hsa-let-7b-5p	GO:0030879	BP	mammary gland development	Gene Ontology	5	22	0.000533648	0.00974296	GLI2|HOXB9|HOXA9|PYGO2|CAV1	http://amigo.geneontology.org/amigo/term/GO:0030879
hsa-let-7b-5p	GO:0030900	BP	forebrain development	Gene Ontology	7	46	0.000374747	0.0075637	LRP2|SRC|NDST1|FRS2|NR2F2|KDM2B|DLC1	http://amigo.geneontology.org/amigo/term/GO:0030900
hsa-let-7b-5p	GO:0030957	MF	Tat protein binding	Gene Ontology	3	10	0.00387475	0.035008	TRIM32|DNAJA1|SMARCA4	http://amigo.geneontology.org/amigo/term/GO:0030957
hsa-let-7b-5p	GO:0030983	MF	mismatched DNA binding	Gene Ontology	3	9	0.00303768	0.0300354	MSH2|MSH3|MSH6	http://amigo.geneontology.org/amigo/term/GO:0030983
hsa-let-7b-5p	GO:0031054	BP	pre-miRNA processing	Gene Ontology	4	14	0.000956779	0.0138938	DICER1|TUT4|AGO3|LIN28B	http://amigo.geneontology.org/amigo/term/GO:0031054
hsa-let-7b-5p	GO:0031175	BP	neuron projection development	Gene Ontology	9	116	0.00476344	0.0415032	RAB11A|STX3|ROCK1|ERCC6|HERC1|CNTNAP2|PTPRK|HMGB1|ALKBH1	http://amigo.geneontology.org/amigo/term/GO:0031175
hsa-let-7b-5p	GO:0031305	CC	integral component of mitochondrial inner membrane	Gene Ontology	5	39	0.00503166	0.0429056	TIMM17B|PISD|MCU|ETFDH|MPC1	http://amigo.geneontology.org/amigo/term/GO:0031305
hsa-let-7b-5p	GO:0031369	MF	translation initiation factor binding	Gene Ontology	4	21	0.00343456	0.032727	LARP1|POLR2D|EIF2S2|TRIM32	http://amigo.geneontology.org/amigo/term/GO:0031369
hsa-let-7b-5p	GO:0031410	CC	cytoplasmic vesicle	Gene Ontology	16	285	0.00478655	0.0415035	RAB11A|CHIC1|TRAK1|AP1M1|AP3M1|MIB1|MAPKAP1|ENTPD4|ANP32E|RHOBTB3|STON2|ATP6V1C1|DUSP16|CALCOCO2|STARD4|CAV1	http://amigo.geneontology.org/amigo/term/GO:0031410
hsa-let-7b-5p	GO:0031462	CC	Cul2-RING ubiquitin ligase complex	Gene Ontology	4	14	0.000956779	0.0138938	ZSWIM5|ZSWIM6|CUL2|ARIH1	http://amigo.geneontology.org/amigo/term/GO:0031462
hsa-let-7b-5p	GO:0031532	BP	actin cytoskeleton reorganization	Gene Ontology	6	57	0.00528352	0.0444503	RICTOR|PTK7|MKLN1|SIPA1L1|FLNA|ATP2C1	http://amigo.geneontology.org/amigo/term/GO:0031532
hsa-let-7b-5p	GO:0031625	MF	ubiquitin protein ligase binding	Gene Ontology	25	294	8.27451e-07	5.87223e-05	RPN2|CDKN1A|RAD18|PRKAR2A|UBOX5|FZD8|AURKA|NLK|CUL2|SRC|SMAD7|SCAMP3|ARIH1|RFFL|MDM2|TNK2|UBE2K|DNAJA1|YOD1|RALB|ANKRA2|PIAS4|DNM1L|SLF2|UQCRC1	http://amigo.geneontology.org/amigo/term/GO:0031625
hsa-let-7b-5p	GO:0031647	BP	regulation of protein stability	Gene Ontology	9	83	0.000565989	0.0101659	HDAC3|TMEM25|CDKN2AIP|KAT2A|GGA3|AURKA|MOSMO|USP47|LAMP2	http://amigo.geneontology.org/amigo/term/GO:0031647
hsa-let-7b-5p	GO:0031929	BP	TOR signaling	Gene Ontology	4	19	0.00250291	0.026035	FNIP1|RICTOR|RPS6KB2|LARP1	http://amigo.geneontology.org/amigo/term/GO:0031929
hsa-let-7b-5p	GO:0031932	CC	TORC2 complex	Gene Ontology	4	12	0.000592586	0.0104295	MAPKAP1|RICTOR|SESN1|SESN3	http://amigo.geneontology.org/amigo/term/GO:0031932
hsa-let-7b-5p	GO:0031965	CC	nuclear membrane	Gene Ontology	19	237	3.53349e-05	0.00139912	TMEM38A|HOXA7|LBR|MCM3AP|NUP98|TXLNG|LEMD3|XPO1|FZR1|NUP85|NDC1|EPC1|NUP153|DNAJB14|OSBPL3|RB1CC1|NUP58|ATP2A3|RANBP2	http://amigo.geneontology.org/amigo/term/GO:0031965
hsa-let-7b-5p	GO:0031966	CC	mitochondrial membrane	Gene Ontology	9	111	0.00364098	0.0342314	MAVS|TMEM135|TRAK1|ETFDH|GPAM|GRAMD4|DNM1L|PNPLA8|NAT8L	http://amigo.geneontology.org/amigo/term/GO:0031966
hsa-let-7b-5p	GO:0032007	BP	negative regulation of TOR signaling	Gene Ontology	5	28	0.00138325	0.0179537	SH3BP4|FNIP1|UBR1|MAPKAPK5|UBR2	http://amigo.geneontology.org/amigo/term/GO:0032007
hsa-let-7b-5p	GO:0032091	BP	negative regulation of protein binding	Gene Ontology	10	77	7.37779e-05	0.00236951	STYX|PPP1CA|CDKN1A|ROCK1|CSNK1E|AURKA|AURKB|MAPK8|RALB|CAV1	http://amigo.geneontology.org/amigo/term/GO:0032091
hsa-let-7b-5p	GO:0032133	CC	chromosome passenger complex	Gene Ontology	3	6	0.00122797	0.0165231	CDCA8|AURKA|AURKB	http://amigo.geneontology.org/amigo/term/GO:0032133
hsa-let-7b-5p	GO:0032259	BP	methylation	Gene Ontology	7	60	0.00155589	0.019504	TRMT112|GSTO1|RRP8|PRDM2|EEF1AKMT4|MTAP|CARNMT1	http://amigo.geneontology.org/amigo/term/GO:0032259
hsa-let-7b-5p	GO:0032300	CC	mismatch repair complex	Gene Ontology	3	12	0.00593528	0.0470963	MSH2|MSH3|MSH6	http://amigo.geneontology.org/amigo/term/GO:0032300
hsa-let-7b-5p	GO:0032357	MF	oxidized purine DNA binding	Gene Ontology	3	7	0.00172113	0.0203403	MSH2|MSH3|MSH6	http://amigo.geneontology.org/amigo/term/GO:0032357
hsa-let-7b-5p	GO:0032405	MF	MutLalpha complex binding	Gene Ontology	3	7	0.00172113	0.0203403	PCNA|MSH2|MSH6	http://amigo.geneontology.org/amigo/term/GO:0032405
hsa-let-7b-5p	GO:0032436	BP	positive regulation of proteasomal ubiquitin-dependent protein catabolic process	Gene Ontology	11	74	1.04556e-05	0.00048426	RCHY1|FAM122A|SOCS6|ARIH1|PLK1|SMAD7|FBXO22|CSNK1E|AURKA|MDM2|RNF217	http://amigo.geneontology.org/amigo/term/GO:0032436
hsa-let-7b-5p	GO:0032465	BP	regulation of cytokinesis	Gene Ontology	6	42	0.00131502	0.0172205	AURKB|PLK1|RAB11A|AURKA|CCP110|PIK3C3	http://amigo.geneontology.org/amigo/term/GO:0032465
hsa-let-7b-5p	GO:0032508	BP	DNA duplex unwinding	Gene Ontology	12	73	1.64053e-06	0.000104613	GINS2|CHD1|POLQ|CHD6|RAD18|ERCC6|BLM|SMARCAD1|NAV2|NBN|ASCC3|RAD54L2	http://amigo.geneontology.org/amigo/term/GO:0032508
hsa-let-7b-5p	GO:0032587	CC	ruffle membrane	Gene Ontology	8	96	0.00512675	0.0435477	ITGB1|TWF1|SRC|MACF1|ITGAV|CORO1C|PLEKHO1|DLC1	http://amigo.geneontology.org/amigo/term/GO:0032587
hsa-let-7b-5p	GO:0032786	BP	positive regulation of DNA-templated transcription, elongation	Gene Ontology	4	16	0.00145488	0.018448	CCNT2|SCAF8|ERCC6|THOC5	http://amigo.geneontology.org/amigo/term/GO:0032786
hsa-let-7b-5p	GO:0032964	BP	collagen biosynthetic process	Gene Ontology	3	9	0.00303768	0.0300354	RCAN3|TRAM2|P3H3	http://amigo.geneontology.org/amigo/term/GO:0032964
hsa-let-7b-5p	GO:0032991	CC	protein-containing complex	Gene Ontology	54	623	2.07394e-13	4.80281e-11	TRMT112|SMARCC1|ATP2A2|SNX4|CDKN1A|SMAD7|HSP90B1|EPB41|PRKAR2A|GOLT1B|PEX19|CBX5|SMARCA4|CAV1|XPO1|ARHGEF7|NFE2L1|CLSTN3|PARD6B|MAP3K5|RAB11A|RBM10|MAPK6|RNF111|CLDN1|CDCA8|DOT1L|DFFB|ACVR2B|LTBP1|WIPI2|SSX2IP|MLLT10|PARP1|BLM|POLR2D|PEX11B|SKIL|CCP110|LBH|SLC27A5|MDM2|IPO4|ZNF10|PARD3|GPSM2|RBMX|LDB1|CDK8|DNM1L|EMC1|BTBD1|ANKRA2|SMARCD2	http://amigo.geneontology.org/amigo/term/GO:0032991
hsa-let-7b-5p	GO:0033148	BP	positive regulation of intracellular estrogen receptor signaling pathway	Gene Ontology	3	11	0.00483893	0.0415035	MED1|PARP1|KMT2D	http://amigo.geneontology.org/amigo/term/GO:0033148
hsa-let-7b-5p	GO:0033173	BP	calcineurin-NFAT signaling cascade	Gene Ontology	3	12	0.00593528	0.0470963	PPP3CA|NFATC3|NFAT5	http://amigo.geneontology.org/amigo/term/GO:0033173
hsa-let-7b-5p	GO:0033574	BP	response to testosterone	Gene Ontology	5	31	0.00206354	0.0229282	KCNJ11|MTAP|XRN1|CBL|THBS1	http://amigo.geneontology.org/amigo/term/GO:0033574
hsa-let-7b-5p	GO:0034045	CC	phagophore assembly site membrane	Gene Ontology	4	16	0.00145488	0.018448	WIPI2|ULK2|ATG12|RB1CC1	http://amigo.geneontology.org/amigo/term/GO:0034045
hsa-let-7b-5p	GO:0034198	BP	cellular response to amino acid starvation	Gene Ontology	7	44	0.000294117	0.0064868	SESN1|SLC38A2|BMT2|CDKN1A|SESN3|MAP3K5|MAPK8	http://amigo.geneontology.org/amigo/term/GO:0034198
hsa-let-7b-5p	GO:0034220	BP	ion transmembrane transport	Gene Ontology	13	209	0.00475325	0.0414966	ATP6V1F|ANO8|ATP2A2|ATP2A3|ATP1B2|ASIC1|GJC1|CYBB|TMC7|ATP6V1G1|ATP6V1C1|ATP2C1|P2RX4	http://amigo.geneontology.org/amigo/term/GO:0034220
hsa-let-7b-5p	GO:0034497	BP	protein localization to phagophore assembly site	Gene Ontology	3	12	0.00593528	0.0470963	WIPI2|PIK3C3|PACS2	http://amigo.geneontology.org/amigo/term/GO:0034497
hsa-let-7b-5p	GO:0034644	BP	cellular response to UV	Gene Ontology	7	51	0.000655019	0.0110425	PCNA|PTPRK|CDC25A|PARP1|AURKB|N4BP1|USP47	http://amigo.geneontology.org/amigo/term/GO:0034644
hsa-let-7b-5p	GO:0034976	BP	response to endoplasmic reticulum stress	Gene Ontology	9	75	0.00028714	0.00644601	DNAJB9|ATP2A2|NFE2L1|HSP90B1|MAP3K5|PPP1R15B|TMTC3|SEC16A|THBS1	http://amigo.geneontology.org/amigo/term/GO:0034976
hsa-let-7b-5p	GO:0035064	MF	methylated histone binding	Gene Ontology	9	61	6.95766e-05	0.00230178	BPTF|CHD1|MBTD1|ZMYND8|RRP8|MTF2|MSH6|CBX5|UHRF1	http://amigo.geneontology.org/amigo/term/GO:0035064
hsa-let-7b-5p	GO:0035097	CC	histone methyltransferase complex	Gene Ontology	7	33	6.03547e-05	0.00202718	KMT2B|KMT2A|KMT2D|PRDM4|KDM6A|CBX5|KDM5C	http://amigo.geneontology.org/amigo/term/GO:0035097
hsa-let-7b-5p	GO:0035195	BP	gene silencing by miRNA	Gene Ontology	3	12	0.00593528	0.0470963	CNOT7|TNRC6B|CNOT6	http://amigo.geneontology.org/amigo/term/GO:0035195
hsa-let-7b-5p	GO:0035198	MF	miRNA binding	Gene Ontology	6	32	0.000366891	0.00743926	ELAVL1|TRIM71|RBM10|MATR3|TUT4|AGO3	http://amigo.geneontology.org/amigo/term/GO:0035198
hsa-let-7b-5p	GO:0035269	BP	protein O-linked mannosylation	Gene Ontology	4	19	0.00250291	0.026035	POMT2|TMTC3|TMTC1|FKRP	http://amigo.geneontology.org/amigo/term/GO:0035269
hsa-let-7b-5p	GO:0035278	BP	miRNA mediated inhibition of translation	Gene Ontology	3	12	0.00593528	0.0470963	AGO3|TNRC6B|TRIM71	http://amigo.geneontology.org/amigo/term/GO:0035278
hsa-let-7b-5p	GO:0035335	BP	peptidyl-tyrosine dephosphorylation	Gene Ontology	14	99	1.15085e-06	7.9121e-05	DUSP11|CDC25C|PTPRK|CDC25A|PGPEP1|PTPRG|PTPRD|SSH2|DUSP18|SSH1|DUSP16|DUSP1|DUSP3|PALD1	http://amigo.geneontology.org/amigo/term/GO:0035335
hsa-let-7b-5p	GO:0035457	BP	cellular response to interferon-alpha	Gene Ontology	3	11	0.00483893	0.0415035	PDE12|IFNAR1|IFIT3	http://amigo.geneontology.org/amigo/term/GO:0035457
hsa-let-7b-5p	GO:0035556	BP	intracellular signal transduction	Gene Ontology	20	369	0.00255937	0.0264971	TGFBR3|SRC|TGFBR1|SOCS6|MAP4K4|MAPKAPK5|NLK|ARHGEF7|RASSF3|BRCC3|MAP3K4|RPS6KB2|PRKAR2A|DVL3|DEPDC1|MAPK6|SH2B3|UNC13B|DEPDC1B|MAPK8	http://amigo.geneontology.org/amigo/term/GO:0035556
hsa-let-7b-5p	GO:0035567	BP	non-canonical Wnt signaling pathway	Gene Ontology	4	21	0.00343456	0.032727	FZD8|DVL3|FZD2|FZD3	http://amigo.geneontology.org/amigo/term/GO:0035567
hsa-let-7b-5p	GO:0035591	MF	signaling adaptor activity	Gene Ontology	4	23	0.00457735	0.0402003	HOMER1|MAVS|DAB2IP|MARS	http://amigo.geneontology.org/amigo/term/GO:0035591
hsa-let-7b-5p	GO:0035861	CC	site of double-strand break	Gene Ontology	8	61	0.000361077	0.00743926	SMCHD1|ESCO2|RAD18|PARP1|NBN|SMARCAD1|SHLD2|SLF2	http://amigo.geneontology.org/amigo/term/GO:0035861
hsa-let-7b-5p	GO:0035871	BP	protein K11-linked deubiquitination	Gene Ontology	3	10	0.00387475	0.035008	OTUD3|YOD1|VCPIP1	http://amigo.geneontology.org/amigo/term/GO:0035871
hsa-let-7b-5p	GO:0035904	BP	aorta development	Gene Ontology	4	22	0.00397828	0.0357233	LRP2|NDST1|HECTD1|LTBP1	http://amigo.geneontology.org/amigo/term/GO:0035904
hsa-let-7b-5p	GO:0036464	CC	cytoplasmic ribonucleoprotein granule	Gene Ontology	7	77	0.00559855	0.046391	DCP2|PARD3|HOXD10|UPF2|TAF5L|TUT4|AGO3	http://amigo.geneontology.org/amigo/term/GO:0036464
hsa-let-7b-5p	GO:0040008	BP	regulation of growth	Gene Ontology	7	61	0.00169698	0.0203403	CCNB2|SOCS6|HMGA2|DAB2IP|EPC1|KCTD21|VPS54	http://amigo.geneontology.org/amigo/term/GO:0040008
hsa-let-7b-5p	GO:0042059	BP	negative regulation of epidermal growth factor receptor signaling pathway	Gene Ontology	5	36	0.00369567	0.0345243	ERRFI1|DAB2IP|DUSP3|CBL|ARHGEF7	http://amigo.geneontology.org/amigo/term/GO:0042059
hsa-let-7b-5p	GO:0042118	BP	endothelial cell activation	Gene Ontology	3	9	0.00303768	0.0300354	TGFBR1|P2RX4|HOXA9	http://amigo.geneontology.org/amigo/term/GO:0042118
hsa-let-7b-5p	GO:0042149	BP	cellular response to glucose starvation	Gene Ontology	6	48	0.00243367	0.0255565	PMAIP1|SESN1|SESN3|RRP8|CPEB4|PIK3C3	http://amigo.geneontology.org/amigo/term/GO:0042149
hsa-let-7b-5p	GO:0042383	CC	sarcolemma	Gene Ontology	8	97	0.00542895	0.0453467	ITGB1|FKRP|SLC38A2|CORO1C|PLEC|PPP3CA|CDH2|CAV1	http://amigo.geneontology.org/amigo/term/GO:0042383
hsa-let-7b-5p	GO:0042405	CC	nuclear inclusion body	Gene Ontology	5	12	5.05119e-05	0.00179236	NUP153|RANBP2|NBN|RAD18|NUP98	http://amigo.geneontology.org/amigo/term/GO:0042405
hsa-let-7b-5p	GO:0042532	BP	negative regulation of tyrosine phosphorylation of STAT protein	Gene Ontology	3	12	0.00593528	0.0470963	PARP14|SH2B3|CAV1	http://amigo.geneontology.org/amigo/term/GO:0042532
hsa-let-7b-5p	GO:0042802	MF	identical protein binding	Gene Ontology	80	1456	1.49492e-09	1.87933e-07	CLDN12|KARS|KCTD1|HMGXB4|PM20D2|EPHA4|TRIM32|RASSF3|RAD18|KMT2A|ATL2|SH3BP4|HAND1|MATR3|RBMX|APCDD1|CBX5|THBS1|IFIT3|P2RX4|IKZF3|CAV1|TMEM38A|SNRNP200|FGFRL1|ADIPOR2|TRIM5|SUB1|PGR|CERCAM|MAP3K5|PLK1|PARP1|RBM10|KDM6A|MKLN1|CLDN1|KCTD21|PCNA|FAM98B|IGF1R|DPAGT1|NLGN2|NKAPD1|SLC38A2|MSI2|SNX16|HOOK1|DAB2IP|KATNAL1|SH3GLB2|AHI1|BLM|PEX11B|DFFB|KCTD12|MDM2|TRIM23|UHRF1|TRIM41|PTPRG|IKZF2|TNK2|CDH2|K…	http://amigo.geneontology.org/amigo/term/GO:0042802
hsa-let-7b-5p	GO:0042803	MF	protein homodimerization activity	Gene Ontology	45	660	2.31126e-08	2.31126e-06	KARS|GRPEL2|ELAVL1|SMCHD1|ZNF318|CEP57|MSH2|MSH3|MSH6|BMPR1A|DARS2|HAND1|IDE|MID2|IKZF3|CARNMT1|RCHY1|NR6A1|HIF1AN|NFE2L1|MAP3K5|RBM11|MKLN1|MAP3K21|HMGCS1|KMT2A|PRPS1L1|ERP29|DAB2IP|BLM|NR2F2|LDB1|PEX11B|DNM1L|STARD3NL|MTUS2|TRIM5|RBPMS|PDK2|MYO9B|CANT1|FLNA|STC2|KIF20B|CALCOCO2	http://amigo.geneontology.org/amigo/term/GO:0042803
hsa-let-7b-5p	GO:0042826	MF	histone deacetylase binding	Gene Ontology	11	114	0.000362709	0.00743926	HDAC3|RAD9A|AKAP8|PARP1|KAT2A|ANKRA2|KPNA2|CBX5|KCTD21|MAPK8|IKZF3	http://amigo.geneontology.org/amigo/term/GO:0042826
hsa-let-7b-5p	GO:0043021	MF	ribonucleoprotein complex binding	Gene Ontology	5	34	0.0029602	0.0299422	SECISBP2L|CBX5|MDM2|SECISBP2|PPP1CA	http://amigo.geneontology.org/amigo/term/GO:0043021
hsa-let-7b-5p	GO:0043025	CC	neuronal cell body	Gene Ontology	21	376	0.00144038	0.018448	KCNJ11|MAP1B|RAB8A|FZD3|ARHGEF7|SNAP47|CNTNAP2|LRP8|SLC38A2|DAB2IP|CAPN2|PARD3|CYBB|BMPR1A|DPYSL5|STRN|SLC12A2|PTBP2|PTPRK|P2RX4|XRN1	http://amigo.geneontology.org/amigo/term/GO:0043025
hsa-let-7b-5p	GO:0043065	BP	positive regulation of apoptotic process	Gene Ontology	20	335	0.000870792	0.0133038	ITGB1|SRC|DNAJA1|PMAIP1|HMGA2|ARHGEF7|HMGB1|ERCC3|DAB2IP|ARHGEF3|MAP3K5|UNC13B|DIABLO|RYBP|IGF2BP1|DNM1L|MAPK8|C3orf38|ZNF268|VAV3	http://amigo.geneontology.org/amigo/term/GO:0043065
hsa-let-7b-5p	GO:0043066	BP	negative regulation of apoptotic process	Gene Ontology	30	487	3.03396e-05	0.00121358	HDAC3|PTK2|MAP4K4|PLK1|CDKN1A|AHI1|HSP90B1|MED1|ARAF|TNFRSF10D|IFIT3|EEF2K|AVEN|USP47|THBS1|GLI2|AURKA|MAPK8|ZNF268|SRC|IGF1R|TPT1|HMGA2|MDM4|ARNT2|LRP2|DNAJA1|CBL|FLNA|KRT18	http://amigo.geneontology.org/amigo/term/GO:0043066
hsa-let-7b-5p	GO:0043087	BP	regulation of GTPase activity	Gene Ontology	7	71	0.00371955	0.0346005	PTK2|VAV3|EPHA4|DAB2IP|SBF1|SIPA1L1|RICTOR	http://amigo.geneontology.org/amigo/term/GO:0043087
hsa-let-7b-5p	GO:0043123	BP	positive regulation of I-kappaB kinase/NF-kappaB signaling	Gene Ontology	12	185	0.00480166	0.0415035	TMED4|TRIM5|F2R|TRIM32|ATP2C1|GOLT1B|CANT1|TAB2|FLNA|TMEM101|MAVS|MID2	http://amigo.geneontology.org/amigo/term/GO:0043123
hsa-let-7b-5p	GO:0043138	MF	3'-5' DNA helicase activity	Gene Ontology	4	17	0.00176129	0.0203403	ASCC3|GINS2|ERCC3|BLM	http://amigo.geneontology.org/amigo/term/GO:0043138
hsa-let-7b-5p	GO:0043161	BP	proteasome-mediated ubiquitin-dependent protein catabolic process	Gene Ontology	14	181	0.000506431	0.00952264	FBXO45|NHLRC3|UBE2K|RFFL|TRIM71|USP44|PSME4|TNFAIP1|RPN2|LTN1|KLHL42|MDM2|PSMB2|CUL2	http://amigo.geneontology.org/amigo/term/GO:0043161
hsa-let-7b-5p	GO:0043197	CC	dendritic spine	Gene Ontology	16	162	1.41884e-05	0.000624289	EEF2K|ITGB1|MAP1B|RAB8A|ZMYND8|PPP1CA|HOMER1|CPEB4|EPHA4|ASAP1|SIPA1L1|PTK2|STRN|IGF2BP1|PPP3CA|P2RX4	http://amigo.geneontology.org/amigo/term/GO:0043197
hsa-let-7b-5p	GO:0043231	CC	intracellular membrane-bounded organelle	Gene Ontology	71	788	4.58515e-18	1.68122e-15	PTK2|MIA3|SLC7A6|AP1M1|TM7SF2|AP3M1|MSH6|SPECC1|IST1|DBF4B|CLINT1|PEX13|VBP1|RCHY1|SNX16|POLE2|TMED2|CEMIP2|FMNL3|CALCOCO2|POR|CCDC93|RAB11A|UGT8|STON2|FOXN2|EIF4ENIF1|DSG2|DOT1L|RANBP2|FAM98B|IGF1R|DPAGT1|SCAMP3|FAM72D|NUP98|XPC|XPO1|COG7|E2F5|C7orf43|PEX11B|RHOBTB3|SMARCD1|PHLPP2|OSBPL3|PHLPP1|FAM72C|STARD3NL|FAM72A|CNNM3|PLAGL1|LLGL2|TOPBP1|RBSN|TDP1|SLF2|PLG|FAM72B|FAR1|CYP2C18|PQLC2|MARS|COP…	http://amigo.geneontology.org/amigo/term/GO:0043231
hsa-let-7b-5p	GO:0043235	CC	receptor complex	Gene Ontology	14	207	0.00169493	0.0203403	ITGB1|TGFBR3|TGFBR1|LRP2|LRP8|EPHA4|TM7SF2|IGF1R|BMPR1A|GFRA1|CAPRIN2|ACVR2B|TYRO3|RNMT	http://amigo.geneontology.org/amigo/term/GO:0043235
hsa-let-7b-5p	GO:0043312	BP	neutrophil degranulation	Gene Ontology	24	482	0.00291323	0.0298793	GNS|RPN2|HMGB1|CD59|AP1M1|IST1|MAGT1|NHLRC3|KCMF1|C6orf120|CDK13|NLK|SLC27A2|DLC1|ARL8A|CYBB|LAMP2|UBR4|MGA|TRAPPC1|ROCK1|ITGAV|CANT1|COPB1	http://amigo.geneontology.org/amigo/term/GO:0043312
hsa-let-7b-5p	GO:0043393	BP	regulation of protein binding	Gene Ontology	5	23	0.000636145	0.010865	TGFBR3|SRC|TGFBR1|BTBD1|PLK1	http://amigo.geneontology.org/amigo/term/GO:0043393
hsa-let-7b-5p	GO:0043488	BP	regulation of mRNA stability	Gene Ontology	9	111	0.00364098	0.0342314	XPO1|DCP2|RPN2|ELAVL1|PSME4|XRN1|IGF2BP1|IGF2BP3|PSMB2	http://amigo.geneontology.org/amigo/term/GO:0043488
hsa-let-7b-5p	GO:0043507	BP	positive regulation of JUN kinase activity	Gene Ontology	8	34	9.32509e-06	0.000455893	FZD8|EPHA4|DAB2IP|MAP3K4|MAP3K5|DVL3|TNFRSF11A|TAOK3	http://amigo.geneontology.org/amigo/term/GO:0043507
hsa-let-7b-5p	GO:0043531	MF	ADP binding	Gene Ontology	6	38	0.000824359	0.0127924	ACTA1|MSH2|MSH6|MIEF1|P2RY1|MYO9B	http://amigo.geneontology.org/amigo/term/GO:0043531
hsa-let-7b-5p	GO:0043547	BP	positive regulation of GTPase activity	Gene Ontology	28	307	4.84622e-08	4.44237e-06	ERRFI1|MAP4K4|SCYL2|DOCK4|SCYL1|ARHGAP8|SNX13|ADRB1|ARHGEF7|DVL3|ARHGAP28|DLC1|RANBP2|ITGB1|BRCC3|DAB2IP|AGAP1|DEPDC1B|RGS16|LLGL2|VAV3|AFDN|F2R|DEPDC1|MYO9B|GIT2|DNM1L|ASAP1	http://amigo.geneontology.org/amigo/term/GO:0043547
hsa-let-7b-5p	GO:0043565	MF	sequence-specific DNA binding	Gene Ontology	29	405	2.91397e-06	0.000166512	BPTF|ERCC6|ZNF10|IKZF3|GLI2|NR6A1|RBPJ|EGR1|CSRNP2|NR2F2|ZNF343|KDM6A|ZNF550|FOXJ3|ZNF329|NR2C2|PAX3|ZNF391|ZNF589|E2F5|E2F4|ZNF614|RFX5|HOXA7|PRDM5|PRDM2|PLAGL2|ZNF566|POU2F1	http://amigo.geneontology.org/amigo/term/GO:0043565
hsa-let-7b-5p	GO:0043570	BP	maintenance of DNA repeat elements	Gene Ontology	3	5	0.000834411	0.0127924	MSH2|MSH3|MSH6	http://amigo.geneontology.org/amigo/term/GO:0043570
hsa-let-7b-5p	GO:0043657	CC	host cell	Gene Ontology	7	50	0.000588734	0.0104295	XPO1|NUP98|NUP58|NUP85|NDC1|NUP153|RANBP2	http://amigo.geneontology.org/amigo/term/GO:0043657
hsa-let-7b-5p	GO:0043687	BP	post-translational protein modification	Gene Ontology	21	342	0.000465799	0.00894985	RAB11A|RPN2|RAB8A|ANO8|FBXO32|LTBP1|FBXO22|FBXL20|PSME4|HSP90B1|LRRC41|KLHL42|SOCS6|MGAT4A|MIA3|STC2|CDH2|BTBD1|PSMB2|CUL2|ICMT	http://amigo.geneontology.org/amigo/term/GO:0043687
hsa-let-7b-5p	GO:0044615	CC	nuclear pore nuclear basket	Gene Ontology	5	12	5.05119e-05	0.00179236	NUP153|ENY2|RANBP2|MCM3AP|NUP98	http://amigo.geneontology.org/amigo/term/GO:0044615
hsa-let-7b-5p	GO:0044648	BP	histone H3-K4 dimethylation	Gene Ontology	3	6	0.00122797	0.0165231	KMT2B|KMT2A|KMT2D	http://amigo.geneontology.org/amigo/term/GO:0044648
hsa-let-7b-5p	GO:0044772	BP	mitotic cell cycle phase transition	Gene Ontology	4	22	0.00397828	0.0357233	CCNE2|CCNB2|CCNJ|CCNG1	http://amigo.geneontology.org/amigo/term/GO:0044772
hsa-let-7b-5p	GO:0044877	MF	protein-containing complex binding	Gene Ontology	30	349	5.48618e-08	4.92637e-06	ITGB1|PPP3CA|CDKN1A|RAD18|ERCC6|IST1|CBX5|IDE|CAV1|NFE2L1|XPC|CAPN2|CUL2|RANBP2|PCNA|MAP1B|MTHFR|DAB2IP|PPP2R2A|SUCLG2|POLR2D|DNM1L|SLC27A5|ARNT2|NUP58|STRN|SPATA2|TUB|SLF2|UQCRC1	http://amigo.geneontology.org/amigo/term/GO:0044877
hsa-let-7b-5p	GO:0045056	BP	transcytosis	Gene Ontology	4	12	0.000592586	0.0104295	LRP2|SRC|IGF1R|MAL2	http://amigo.geneontology.org/amigo/term/GO:0045056
hsa-let-7b-5p	GO:0045087	BP	innate immune response	Gene Ontology	27	558	0.00242606	0.0255375	PTK2|TRIM32|SEC14L1|OTUD4|POLR3D|MATR3|ANKHD1|MID2|ELF4|MAP3K5|CNPY3|ZC3HAV1|RBM14|ZCCHC3|HMGB1|SRC|DAB2IP|TRIM23|CYBB|POLR3A|IGF2BP1|TNK2|CLP1|PARP14|AKAP8|MAVS|TRIM5	http://amigo.geneontology.org/amigo/term/GO:0045087
hsa-let-7b-5p	GO:0045143	BP	homologous chromosome segregation	Gene Ontology	4	8	0.000174807	0.00434964	PLK1|SGO2|SGO1|ESPL1	http://amigo.geneontology.org/amigo/term/GO:0045143
hsa-let-7b-5p	GO:0045171	CC	intercellular bridge	Gene Ontology	7	71	0.00371955	0.0346005	KCTD1|FASTKD2|KIF20B|EPB41|KLHDC8B|CDCA8|DUSP11	http://amigo.geneontology.org/amigo/term/GO:0045171
hsa-let-7b-5p	GO:0045184	BP	establishment of protein localization	Gene Ontology	5	40	0.00554425	0.0461147	PLK1|FLNA|MDM2|CORO1C|IST1	http://amigo.geneontology.org/amigo/term/GO:0045184
hsa-let-7b-5p	GO:0045296	MF	cadherin binding	Gene Ontology	26	305	4.80836e-07	3.71172e-05	SRC|MACF1|SCYL1|IST1|P2RX4|CEMIP2|STK24|ZC3HAV1|CLINT1|CDH2|ITGB1|LARP1|DAB2IP|SH3GLB2|PLEC|LRRC59|CALD1|TWF1|CCNB2|EIF4G2|AFDN|CBL|FLNA|BZW1|ASAP1|BZW2	http://amigo.geneontology.org/amigo/term/GO:0045296
hsa-let-7b-5p	GO:0045322	MF	unmethylated CpG binding	Gene Ontology	3	8	0.00232196	0.0246778	KMT2B|KMT2A|KDM2B	http://amigo.geneontology.org/amigo/term/GO:0045322
hsa-let-7b-5p	GO:0045540	BP	regulation of cholesterol biosynthetic process	Gene Ontology	7	35	8.35644e-05	0.00261846	HMGCS1|GPAM|TM7SF2|SCD|ELOVL6|LPCAT3|FDFT1	http://amigo.geneontology.org/amigo/term/GO:0045540
hsa-let-7b-5p	GO:0045652	BP	regulation of megakaryocyte differentiation	Gene Ontology	6	45	0.00180962	0.0208438	KMT2B|KMT2A|KMT2D|THBS1|TNRC6B|AGO3	http://amigo.geneontology.org/amigo/term/GO:0045652
hsa-let-7b-5p	GO:0045739	BP	positive regulation of DNA repair	Gene Ontology	5	31	0.00206354	0.0229282	PCNA|DEPDC1B|BRCC3|SMCHD1|ERCC6	http://amigo.geneontology.org/amigo/term/GO:0045739
hsa-let-7b-5p	GO:0045773	BP	positive regulation of axon extension	Gene Ontology	5	34	0.0029602	0.0299422	RAB11A|MAP1B|MACF1|GOLGA4|TRPV2	http://amigo.geneontology.org/amigo/term/GO:0045773
hsa-let-7b-5p	GO:0045892	BP	negative regulation of transcription, DNA-templated	Gene Ontology	35	536	2.06306e-06	0.000126076	KCTD1|ZNF318|ZNF217|HAND1|HDAC3|SMARCA4|CBX5|EHMT1|HIC2|RBPJ|PPARGC1B|NR2F2|ELMSAN1|LBH|CNOT7|YAF2|SRC|HMGA2|DAB2IP|LDB1|SALL1|MDM2|ZEB1|PTPRK|MBTD1|EPC1|HOXA7|PRDM5|DEPDC1|PIAS4|ZNF503|POU2F1|NAB1|USP47|KDM5C	http://amigo.geneontology.org/amigo/term/GO:0045892
hsa-let-7b-5p	GO:0045893	BP	positive regulation of transcription, DNA-templated	Gene Ontology	41	556	1.30227e-08	1.46923e-06	KARS|SMARCC1|KMT2B|ZNF318|KMT2A|KAT2A|ANKRD49|HIPK2|MED1|NR2F2|ATXN7L3|ELF4|FZD2|SMARCA4|NFE2L1|EGR1|MAP3K5|GLI2|DVL3|MED14|RNF111|ENY2|LBH|ZNF516|YAF2|SRC|TGFBR1|XPC|WAC|CREB5|BICRA|NUP85|BLM|SALL1|ZFHX3|PAX3|RYBP|ARNT2|HMGA2|EPC1|F2R	http://amigo.geneontology.org/amigo/term/GO:0045893
hsa-let-7b-5p	GO:0045910	BP	negative regulation of DNA recombination	Gene Ontology	4	16	0.00145488	0.018448	BLM|MSH2|MSH3|MSH6	http://amigo.geneontology.org/amigo/term/GO:0045910
hsa-let-7b-5p	GO:0045931	BP	positive regulation of mitotic cell cycle	Gene Ontology	6	31	0.000315703	0.00677606	CDC25C|CDC25A|MEIS2|TTL|MDM2|DUSP3	http://amigo.geneontology.org/amigo/term/GO:0045931
hsa-let-7b-5p	GO:0045944	BP	positive regulation of transcription by RNA polymerase II	Gene Ontology	89	1159	3.10285e-18	1.24114e-15	BPTF|SMARCC1|HIPK2|CAPRIN2|CSRNP2|CCNT2|NFE2L1|RNF111|PGR|ZNF268|NR2C2|LDB1|SMARCD2|SMARCD1|NFAT5|RFX5|KPNA6|ZNF567|PLAGL1|ZBTB24|NFATC3|CDC5L|KAT2A|MED1|MYCL|EGR1|OTX1|MEIS2|PPARGC1B|GTF2I|HOXB9|PARP1|MLLT10|PLAGL2|PAX3|ZEB1|ARNT2|MGA|MAVS|HOXD10|PRDM4|PRDM2|RBPJ|HDAC3|ONECUT2|SMAD7|AHI1|ZFHX3|IKZF3|IKZF2|NR6A1|TEF|RBM14|DOT1L|TET1|TET3|TET2|DAB2IP|E2F4|SALL1|UHRF1|FOXJ3|MTF2|HOXA7|CDK8|PRRX1|HO…	http://amigo.geneontology.org/amigo/term/GO:0045944
hsa-let-7b-5p	GO:0046328	BP	regulation of JNK cascade	Gene Ontology	4	16	0.00145488	0.018448	TGFBR3|IGF1R|PHLPP1|MAP4K4	http://amigo.geneontology.org/amigo/term/GO:0046328
hsa-let-7b-5p	GO:0046332	MF	SMAD binding	Gene Ontology	8	49	9.32707e-05	0.0027543	TGFBR3|TGFBR1|HIPK2|HMGA2|BMPR1A|SKIL|RNF111|FLNA	http://amigo.geneontology.org/amigo/term/GO:0046332
hsa-let-7b-5p	GO:0046527	MF	glucosyltransferase activity	Gene Ontology	3	6	0.00122797	0.0165231	POGLUT1|GBA2|ALG6	http://amigo.geneontology.org/amigo/term/GO:0046527
hsa-let-7b-5p	GO:0046716	BP	muscle cell cellular homeostasis	Gene Ontology	4	21	0.00343456	0.032727	PLG|TRIM32|CFL2|LAMP2	http://amigo.geneontology.org/amigo/term/GO:0046716
hsa-let-7b-5p	GO:0046777	BP	protein autophosphorylation	Gene Ontology	15	170	8.54535e-05	0.00262934	ULK2|EEF2K|IGF1R|PTK2|SRC|EPHA4|RIOK2|STK24|AURKA|AURKB|NLK|MAP3K21|MAPKAPK5|TYRO3|TAOK3	http://amigo.geneontology.org/amigo/term/GO:0046777
hsa-let-7b-5p	GO:0046872	MF	metal ion binding	Gene Ontology	172	2298	8.01163e-34	5.03588e-31	BPTF|HECTD1|KMT5B|RAD18|MOCS3|ARAF|POLR3A|ATP2C1|TRMT13|MAP3K4|ZNF264|ZNF585B|ZC3HAV1|RNF111|ZNF579|ZNF268|YAF2|PCCA|AURKB|ZNF200|CREB5|CNOT6|ETFDH|REV3L|DEPDC1B|TRMT1L|MOB3B|PCGF3|DNAJA1|ZNF516|ZNF280C|ZNF280B|ZNF678|ZNF273|FREM2|ZNF275|ZNF567|ZNF566|RNF217|PLAGL1|ZBTB24|UQCRC1|ZNF217|NRDC|ATP2A3|RASSF3|ZNF697|ZNF449|POLR1B|ZNF852|BAZ2A|ZNF451|EGR1|ZBTB8B|ZBTB39|STK24|JMJD1C|ZNF511|FDFT1|ZFC3H1|…	http://amigo.geneontology.org/amigo/term/GO:0046872
hsa-let-7b-5p	GO:0047485	MF	protein N-terminus binding	Gene Ontology	13	104	9.31514e-06	0.000455893	SMARCC1|ZMYND8|RBPJ|ERCC3|PARP1|ERCC6|EPB41|PEX19|NBN|MARS|MDM2|SMARCA4|CFAP36	http://amigo.geneontology.org/amigo/term/GO:0047485
hsa-let-7b-5p	GO:0048185	MF	activin binding	Gene Ontology	4	15	0.00118766	0.0165231	TGFBR3|TGFBR1|SMAD7|ACVR2B	http://amigo.geneontology.org/amigo/term/GO:0048185
hsa-let-7b-5p	GO:0048266	BP	behavioral response to pain	Gene Ontology	3	11	0.00483893	0.0415035	CAPN2|P2RX4|THBS1	http://amigo.geneontology.org/amigo/term/GO:0048266
hsa-let-7b-5p	GO:0048312	BP	intracellular distribution of mitochondria	Gene Ontology	3	8	0.00232196	0.0246778	DNM1L|CLUH|KAT2A	http://amigo.geneontology.org/amigo/term/GO:0048312
hsa-let-7b-5p	GO:0048333	BP	mesodermal cell differentiation	Gene Ontology	3	11	0.00483893	0.0415035	ITGB1|HMGA2|KDM6A	http://amigo.geneontology.org/amigo/term/GO:0048333
hsa-let-7b-5p	GO:0048471	CC	perinuclear region of cytoplasm	Gene Ontology	50	697	7.965e-10	1.13052e-07	TRMT112|CYB5R4|ATP2A2|CPEB4|TRAK1|SCYL2|MAP1B|HSP90B1|SBF1|GALNT4|SLC5A3|UPF2|SEC16A|CCNT2|P2RX4|CAV1|ITM2C|HIF1AN|CALCOCO2|MEIS2|MAP3K4|KRT18|RAB11A|AURKA|CLINT1|CDKN1A|ITGB1|SRC|CDC5L|MAL2|PLEC|FLNA|IGF2BP1|MEX3D|TWF1|TNK2|DNAJA1|DICER1|HCN4|CBL|POGZ|SNAP47|FAT1|GDPD1|MYO9B|DNM1L|STC2|M6PR|KIF20B|VPS54	http://amigo.geneontology.org/amigo/term/GO:0048471
hsa-let-7b-5p	GO:0048589	BP	developmental growth	Gene Ontology	5	23	0.000636145	0.010865	GLI2|BMPR1A|ALKBH1|PYGO2|ASPM	http://amigo.geneontology.org/amigo/term/GO:0048589
hsa-let-7b-5p	GO:0048704	BP	embryonic skeletal system morphogenesis	Gene Ontology	6	42	0.00131502	0.0172205	HOXB9|HOXD10|HOXA7|WDR60|ZEB1|HOXA9	http://amigo.geneontology.org/amigo/term/GO:0048704
hsa-let-7b-5p	GO:0048812	BP	neuron projection morphogenesis	Gene Ontology	8	62	0.00039869	0.00797379	DICER1|MAP4K4|UGT8|DAB2IP|ZSWIM6|CNTNAP2|KIF20B|TAOK3	http://amigo.geneontology.org/amigo/term/GO:0048812
hsa-let-7b-5p	GO:0050431	MF	transforming growth factor beta binding	Gene Ontology	5	23	0.000636145	0.010865	TGFBR3|TGFBR1|LTBP1|ITGAV|THBS1	http://amigo.geneontology.org/amigo/term/GO:0050431
hsa-let-7b-5p	GO:0050770	BP	regulation of axonogenesis	Gene Ontology	4	21	0.00343456	0.032727	EPHA4|CDH2|UST|SIPA1L1	http://amigo.geneontology.org/amigo/term/GO:0050770
hsa-let-7b-5p	GO:0050775	BP	positive regulation of dendrite morphogenesis	Gene Ontology	4	21	0.00343456	0.032727	PARP6|EPHA4|CAPRIN2|PTPRD	http://amigo.geneontology.org/amigo/term/GO:0050775
hsa-let-7b-5p	GO:0050790	BP	regulation of catalytic activity	Gene Ontology	8	53	0.000152007	0.00392755	RPN2|GRPEL2|MTMR12|BRCC3|PARP1|SH3BP4|DEPDC1B|GPSM2	http://amigo.geneontology.org/amigo/term/GO:0050790
hsa-let-7b-5p	GO:0050821	BP	protein stabilization	Gene Ontology	15	183	0.000181659	0.00449044	ATP1B2|FKBP4|SMAD7|OTUD3|CDKN1A|EPHA4|COG7|SYVN1|DVL3|PEX19|LAMP2|SEC16A|FLNA|NLK|MDM4	http://amigo.geneontology.org/amigo/term/GO:0050821
hsa-let-7b-5p	GO:0051056	BP	regulation of small GTPase mediated signal transduction	Gene Ontology	11	139	0.00164669	0.0203403	ARHGEF7|VAV3|BRCC3|ARHGEF3|ARHGAP8|MYO9B|SIPA1L1|DEPDC1B|ARHGAP28|DLC1|RALGAPA2	http://amigo.geneontology.org/amigo/term/GO:0051056
hsa-let-7b-5p	GO:0051087	MF	chaperone binding	Gene Ontology	11	104	0.000174974	0.00434964	LRP2|FNIP1|DNAJB9|DNAJA1|ERP29|CDC25A|GRPEL2|PLG|SACS|SLC12A2|SYVN1	http://amigo.geneontology.org/amigo/term/GO:0051087
hsa-let-7b-5p	GO:0051091	BP	positive regulation of DNA-binding transcription factor activity	Gene Ontology	11	112	0.000315554	0.00677606	FZD2|TRIM5|TRIM32|PPARGC1B|HIPK2|TNFRSF11A|PPP3CA|MID2|MAVS|SMARCA4|TRIM41	http://amigo.geneontology.org/amigo/term/GO:0051091
hsa-let-7b-5p	GO:0051096	BP	positive regulation of helicase activity	Gene Ontology	3	6	0.00122797	0.0165231	MSH2|MSH3|MSH6	http://amigo.geneontology.org/amigo/term/GO:0051096
hsa-let-7b-5p	GO:0051117	MF	ATPase binding	Gene Ontology	9	88	0.000832192	0.0127924	SRC|ATP1B2|SYVN1|PEX19|PGR|ATP6V1G1|PPP3CA|RALB|CAV1	http://amigo.geneontology.org/amigo/term/GO:0051117
hsa-let-7b-5p	GO:0051223	BP	regulation of protein transport	Gene Ontology	3	6	0.00122797	0.0165231	RAB11A|DNAJA1|RAB8A	http://amigo.geneontology.org/amigo/term/GO:0051223
hsa-let-7b-5p	GO:0051233	CC	spindle midzone	Gene Ontology	7	25	1.30057e-05	0.000578029	PLK1|ARL8A|AURKA|AURKB|CDCA8|MAP9|KIF20B	http://amigo.geneontology.org/amigo/term/GO:0051233
hsa-let-7b-5p	GO:0051259	BP	protein complex oligomerization	Gene Ontology	4	17	0.00176129	0.0203403	BLM|CLDN1|MCU|DNM1L	http://amigo.geneontology.org/amigo/term/GO:0051259
hsa-let-7b-5p	GO:0051260	BP	protein homooligomerization	Gene Ontology	12	105	4.55071e-05	0.00171138	KCTD12|KCTD1|ELAVL1|POLQ|KCTD14|CEP57|TNFAIP1|KCTD15|RBMX|BLM|ATL2|KCTD21	http://amigo.geneontology.org/amigo/term/GO:0051260
hsa-let-7b-5p	GO:0051292	BP	nuclear pore complex assembly	Gene Ontology	3	10	0.00387475	0.035008	NUP153|NDC1|NUP98	http://amigo.geneontology.org/amigo/term/GO:0051292
hsa-let-7b-5p	GO:0051301	BP	cell division	Gene Ontology	31	346	1.37759e-08	1.48485e-06	ARL8A|EPB41|IST1|CCNT2|CCNE2|USP44|PARD6B|CDCA2|AURKA|CDCA8|SENP5|SMC1A|CDC25C|HMGA2|CDC25A|BRCC3|NCAPD2|CCNG1|DEPDC1B|PIK3C3|CCNB2|LLGL2|PPP1CA|GPSM2|SGO1|FZR1|POGZ|KLHL42|SGO2|KIF20B|RALB	http://amigo.geneontology.org/amigo/term/GO:0051301
hsa-let-7b-5p	GO:0051304	BP	chromosome separation	Gene Ontology	3	6	0.00122797	0.0165231	SMARCAD1|TOP3A|NCAPD2	http://amigo.geneontology.org/amigo/term/GO:0051304
hsa-let-7b-5p	GO:0051567	BP	histone H3-K9 methylation	Gene Ontology	3	10	0.00387475	0.035008	EHMT1|PRDM5|SETD5	http://amigo.geneontology.org/amigo/term/GO:0051567
hsa-let-7b-5p	GO:0051568	BP	histone H3-K4 methylation	Gene Ontology	4	21	0.00343456	0.032727	KMT2B|KMT2A|KDM6A|KMT2D	http://amigo.geneontology.org/amigo/term/GO:0051568
hsa-let-7b-5p	GO:0051575	MF	5'-deoxyribose-5-phosphate lyase activity	Gene Ontology	3	5	0.000834411	0.0127924	POLL|HMGA2|POLQ	http://amigo.geneontology.org/amigo/term/GO:0051575
hsa-let-7b-5p	GO:0051603	BP	proteolysis involved in cellular protein catabolic process	Gene Ontology	5	28	0.00138325	0.0179537	PLG|CLPX|MDM2|IDE|CAPN2	http://amigo.geneontology.org/amigo/term/GO:0051603
hsa-let-7b-5p	GO:0051607	BP	defense response to virus	Gene Ontology	14	200	0.00125195	0.0167945	GPAM|PMAIP1|TRIM5|IFIT3|POLR3A|IFI44L|ZCCHC3|POLR3D|ZC3HAV1|FLNA|IGF2BP1|PDE12|MAVS|CNOT7	http://amigo.geneontology.org/amigo/term/GO:0051607
hsa-let-7b-5p	GO:0051726	BP	regulation of cell cycle	Gene Ontology	10	121	0.00196073	0.0221211	ITGB1|PHACTR4|E2F5|E2F4|HIPK2|CCNB2|TXLNG|CDC25A|PLK1|CDK8	http://amigo.geneontology.org/amigo/term/GO:0051726
hsa-let-7b-5p	GO:0051893	BP	regulation of focal adhesion assembly	Gene Ontology	6	23	7.6698e-05	0.0024451	PTK2|MACF1|ROCK1|CORO1C|LDB1|DUSP3	http://amigo.geneontology.org/amigo/term/GO:0051893
hsa-let-7b-5p	GO:0051895	BP	negative regulation of focal adhesion assembly	Gene Ontology	4	18	0.0021097	0.0231489	CORO1C|SRC|DLC1|THBS1	http://amigo.geneontology.org/amigo/term/GO:0051895
hsa-let-7b-5p	GO:0055085	BP	transmembrane transport	Gene Ontology	22	296	2.61922e-05	0.0010573	RPN2|ANO8|PEX19|MAGT1|SLC5A6|EIF2S2|SLC10A7|SLC16A14|SLC16A13|MFSD14A|KCNJ11|PSME4|TMEM241|MRS2|PQLC2|ABCC10|SLC16A9|SPNS1|CNNM3|SLC19A2|PSMB2|ABCA8	http://amigo.geneontology.org/amigo/term/GO:0055085
hsa-let-7b-5p	GO:0060068	BP	vagina development	Gene Ontology	3	10	0.00387475	0.035008	LRP2|POLR2D|TYRO3	http://amigo.geneontology.org/amigo/term/GO:0060068
hsa-let-7b-5p	GO:0060070	BP	canonical Wnt signaling pathway	Gene Ontology	8	70	0.000828872	0.0127924	FZD2|FZD3|PYGO2|FZD8|DVL3|NID1|CSNK1E|KDM6A	http://amigo.geneontology.org/amigo/term/GO:0060070
hsa-let-7b-5p	GO:0060261	BP	positive regulation of transcription initiation from RNA polymerase II promoter	Gene Ontology	5	20	0.0003663	0.00743926	GTF2B|MED1|MED14|ERCC6|SUB1	http://amigo.geneontology.org/amigo/term/GO:0060261
hsa-let-7b-5p	GO:0060391	BP	positive regulation of SMAD protein signal transduction	Gene Ontology	4	15	0.00118766	0.0165231	BMPR1A|TGFBR1|RBPMS|PARP1	http://amigo.geneontology.org/amigo/term/GO:0060391
hsa-let-7b-5p	GO:0060412	BP	ventricular septum morphogenesis	Gene Ontology	5	34	0.0029602	0.0299422	TGFBR3|RBPJ|SMAD7|TGFBR1|FGFRL1	http://amigo.geneontology.org/amigo/term/GO:0060412
hsa-let-7b-5p	GO:0060674	BP	placenta blood vessel development	Gene Ontology	3	12	0.00593528	0.0470963	ITGB8|SPINT1|NR2F2	http://amigo.geneontology.org/amigo/term/GO:0060674
hsa-let-7b-5p	GO:0060716	BP	labyrinthine layer blood vessel development	Gene Ontology	4	21	0.00343456	0.032727	PLG|RBPJ|VASH2|TMED2	http://amigo.geneontology.org/amigo/term/GO:0060716
hsa-let-7b-5p	GO:0060964	BP	regulation of gene silencing by miRNA	Gene Ontology	9	56	3.82974e-05	0.00147815	TRIM71|NUP98|NUP58|NUP85|NDC1|NUP153|POLR2D|POLR2B|RANBP2	http://amigo.geneontology.org/amigo/term/GO:0060964
hsa-let-7b-5p	GO:0061003	BP	positive regulation of dendritic spine morphogenesis	Gene Ontology	4	20	0.00294364	0.0299422	EEF2K|DNM1L|LRP8|CAPRIN2	http://amigo.geneontology.org/amigo/term/GO:0061003
hsa-let-7b-5p	GO:0061578	MF	Lys63-specific deubiquitinase activity	Gene Ontology	4	12	0.000592586	0.0104295	DEPDC1B|OTUD4|BRCC3|YOD1	http://amigo.geneontology.org/amigo/term/GO:0061578
hsa-let-7b-5p	GO:0061608	MF	nuclear import signal receptor activity	Gene Ontology	5	20	0.0003663	0.00743926	KPNA6|IPO4|KPNA5|KPNA1|KPNA2	http://amigo.geneontology.org/amigo/term/GO:0061608
hsa-let-7b-5p	GO:0061630	MF	ubiquitin protein ligase activity	Gene Ontology	26	286	1.53207e-07	1.24835e-05	TRIM71|TRIM32|RAD18|MKRN1|MED1|RNF38|MDM2|UBOX5|KCMF1|LTN1|SYVN1|RNF111|TRIM41|RCHY1|UBR1|ARIH1|RFFL|UBR2|TRIP12|UHRF1|UBR4|RNF167|CBL|RNF217|TRIM5|NHLRC3	http://amigo.geneontology.org/amigo/term/GO:0061630
hsa-let-7b-5p	GO:0061732	BP	mitochondrial acetyl-CoA biosynthetic process from pyruvate	Gene Ontology	3	6	0.00122797	0.0165231	PDHX|PDHB|MPC1	http://amigo.geneontology.org/amigo/term/GO:0061732
hsa-let-7b-5p	GO:0070062	CC	extracellular exosome	Gene Ontology	97	2085	7.59376e-08	6.68065e-06	BPTF|AP1M1|IST1|SPINT1|CEMIP2|NFE2L1|ITSN2|MPP6|GOLGA4|CAPN2|SLC12A2|TUT4|IARS|SCAMP3|SLC38A2|CREB5|TSPAN3|SH3BP4|DNAJA1|FREM2|FAT1|GNG5|GFRA1|PCNA|ACTA1|HSP90B1|SUB1|THBS1|RAB11A|NID1|STK24|NLK|TPT1|MAL2|POLR2D|PLEC|GALNT4|ARL8A|GARS|MGA|GSTO1|ITGAV|ITM2C|ATP6V1G1|FLNA|RALB|MGAT5|RPL35A|PARD6B|PRKAR2A|KRT18|ATP6V1F|IDE|TMEM38A|DNAJB9|RAB8A|RAB22A|DSG2|DNHD1|TGFBR3|SRC|DPAGT1|C17orf80|ALDH9A1|SLC…	http://amigo.geneontology.org/amigo/term/GO:0070062
hsa-let-7b-5p	GO:0070212	BP	protein poly-ADP-ribosylation	Gene Ontology	3	10	0.00387475	0.035008	PARP14|ZC3HAV1|PARP1	http://amigo.geneontology.org/amigo/term/GO:0070212
hsa-let-7b-5p	GO:0070262	BP	peptidyl-serine dephosphorylation	Gene Ontology	4	15	0.00118766	0.0165231	PPP3CA|PPP1R15B|PPP2R2A|PPP1CA	http://amigo.geneontology.org/amigo/term/GO:0070262
hsa-let-7b-5p	GO:0070317	BP	negative regulation of G0 to G1 transition	Gene Ontology	7	39	0.000151794	0.00392755	EHMT1|MGA|DAB2IP|EPC1|RYBP|CBX5|YAF2	http://amigo.geneontology.org/amigo/term/GO:0070317
hsa-let-7b-5p	GO:0070536	BP	protein K63-linked deubiquitination	Gene Ontology	5	31	0.00206354	0.0229282	SPATA2|DEPDC1B|OTUD4|BRCC3|YOD1	http://amigo.geneontology.org/amigo/term/GO:0070536
hsa-let-7b-5p	GO:0070577	MF	lysine-acetylated histone binding	Gene Ontology	5	22	0.000533648	0.00974296	ZMYND8|BAZ2A|PSME4|SMARCA4|KMT2A	http://amigo.geneontology.org/amigo/term/GO:0070577
hsa-let-7b-5p	GO:0070728	MF	leucine binding	Gene Ontology	4	7	0.000118934	0.00320031	UBR2|UBR1|SESN1|SESN3	http://amigo.geneontology.org/amigo/term/GO:0070728
hsa-let-7b-5p	GO:0070911	BP	global genome nucleotide-excision repair	Gene Ontology	4	25	0.00595126	0.0470963	XPC|ERCC3|PARP1|RNF111	http://amigo.geneontology.org/amigo/term/GO:0070911
hsa-let-7b-5p	GO:0070937	CC	CRD-mediated mRNA stability complex	Gene Ontology	3	6	0.00122797	0.0165231	IGF2BP1|SYNCRIP|CSDE1	http://amigo.geneontology.org/amigo/term/GO:0070937
hsa-let-7b-5p	GO:0070973	BP	protein localization to endoplasmic reticulum exit site	Gene Ontology	4	7	0.000118934	0.00320031	SEC16A|BCAP29|GBF1|MIA3	http://amigo.geneontology.org/amigo/term/GO:0070973
hsa-let-7b-5p	GO:0070989	BP	oxidative demethylation	Gene Ontology	4	15	0.00118766	0.0165231	TET1|TET3|TET2|ALKBH1	http://amigo.geneontology.org/amigo/term/GO:0070989
hsa-let-7b-5p	GO:0071230	BP	cellular response to amino acid stimulus	Gene Ontology	7	51	0.000655019	0.0110425	SESN1|SESN3|CPEB4|SH3BP4|CAPN2|COL4A1|ZEB1	http://amigo.geneontology.org/amigo/term/GO:0071230
hsa-let-7b-5p	GO:0071233	BP	cellular response to leucine	Gene Ontology	4	10	0.000339419	0.0072147	UBR2|UBR1|SESN1|SESN3	http://amigo.geneontology.org/amigo/term/GO:0071233
hsa-let-7b-5p	GO:0071318	BP	cellular response to ATP	Gene Ontology	4	18	0.0021097	0.0231489	P2RY1|P2RX4|HSP90B1|SSH1	http://amigo.geneontology.org/amigo/term/GO:0071318
hsa-let-7b-5p	GO:0071360	BP	cellular response to exogenous dsRNA	Gene Ontology	5	17	0.000193408	0.00470162	CLP1|ZCCHC3|MAVS|RALB|CAV1	http://amigo.geneontology.org/amigo/term/GO:0071360
hsa-let-7b-5p	GO:0071363	BP	cellular response to growth factor stimulus	Gene Ontology	8	59	0.000294493	0.0064868	LRP2|MAP1B|LRP8|TGFBR1|THBS1|BMPR1A|MDM2|ACVR2B	http://amigo.geneontology.org/amigo/term/GO:0071363
hsa-let-7b-5p	GO:0071364	BP	cellular response to epidermal growth factor stimulus	Gene Ontology	6	43	0.0014667	0.0184913	ERRFI1|DAB2IP|CBL|MED1|GAREM1|DUSP3	http://amigo.geneontology.org/amigo/term/GO:0071364
hsa-let-7b-5p	GO:0071375	BP	cellular response to peptide hormone stimulus	Gene Ontology	5	19	0.000299277	0.0064868	SRC|MDM2|POR|MAP1B|CAV1	http://amigo.geneontology.org/amigo/term/GO:0071375
hsa-let-7b-5p	GO:0071564	CC	npBAF complex	Gene Ontology	3	12	0.00593528	0.0470963	SMARCC1|SMARCA4|SMARCD1	http://amigo.geneontology.org/amigo/term/GO:0071564
hsa-let-7b-5p	GO:0071711	BP	basement membrane organization	Gene Ontology	4	13	0.000759378	0.0119759	ITGB1|NID1|COL4A1|CAV1	http://amigo.geneontology.org/amigo/term/GO:0071711
hsa-let-7b-5p	GO:0075733	BP	intracellular transport of virus	Gene Ontology	8	49	9.32707e-05	0.0027543	XPO1|NUP98|NUP58|NUP85|NDC1|NUP153|KPNA1|RANBP2	http://amigo.geneontology.org/amigo/term/GO:0075733
hsa-let-7b-5p	GO:0080111	BP	DNA demethylation	Gene Ontology	4	19	0.00250291	0.026035	TET1|TET3|TET2|ALKBH1	http://amigo.geneontology.org/amigo/term/GO:0080111
hsa-let-7b-5p	GO:0080182	BP	histone H3-K4 trimethylation	Gene Ontology	5	20	0.0003663	0.00743926	KMT2B|KMT2A|TET2|TET3|KMT2D	http://amigo.geneontology.org/amigo/term/GO:0080182
hsa-let-7b-5p	GO:0090103	BP	cochlea morphogenesis	Gene Ontology	4	24	0.00523422	0.0442045	GLI2|FZD2|ZEB1|PTK7	http://amigo.geneontology.org/amigo/term/GO:0090103
hsa-let-7b-5p	GO:0090141	BP	positive regulation of mitochondrial fission	Gene Ontology	4	17	0.00176129	0.0203403	DDHD1|DNM1L|MCU|MIEF1	http://amigo.geneontology.org/amigo/term/GO:0090141
hsa-let-7b-5p	GO:0090179	BP	planar cell polarity pathway involved in neural tube closure	Gene Ontology	3	12	0.00593528	0.0470963	DVL3|FZD2|PTK7	http://amigo.geneontology.org/amigo/term/GO:0090179
hsa-let-7b-5p	GO:0090263	BP	positive regulation of canonical Wnt signaling pathway	Gene Ontology	11	145	0.00224498	0.0244915	SRC|RPN2|PTK7|ASPM|PSME4|SULF2|PSMB2|CSNK1E|CAPRIN2|USP47|CAV1	http://amigo.geneontology.org/amigo/term/GO:0090263
hsa-let-7b-5p	GO:0090307	BP	mitotic spindle assembly	Gene Ontology	5	41	0.0060926	0.0479771	RAB11A|FLNA|BCCIP|MAP9|SMC1A	http://amigo.geneontology.org/amigo/term/GO:0090307
hsa-let-7b-5p	GO:0090503	BP	RNA phosphodiester bond hydrolysis, exonucleolytic	Gene Ontology	8	35	1.1202e-05	0.000513426	TOE1|CNOT6L|DCP2|XRN1|XRN2|PDE12|CNOT7|CNOT6	http://amigo.geneontology.org/amigo/term/GO:0090503
hsa-let-7b-5p	GO:0090575	CC	RNA polymerase II transcription regulator complex	Gene Ontology	7	61	0.00169698	0.0203403	E2F5|HOXB9|GTF2B|HIPK2|E2F4|HAND1|POU2F1	http://amigo.geneontology.org/amigo/term/GO:0090575
hsa-let-7b-5p	GO:0090734	CC	site of DNA damage	Gene Ontology	4	24	0.00523422	0.0442045	XPC|CBX5|PARP1|ERCC6	http://amigo.geneontology.org/amigo/term/GO:0090734
hsa-let-7b-5p	GO:0097150	BP	neuronal stem cell population maintenance	Gene Ontology	4	23	0.00457735	0.0402003	PRRX1|IGF2BP1|CDH2|ASPM	http://amigo.geneontology.org/amigo/term/GO:0097150
hsa-let-7b-5p	GO:0097193	BP	intrinsic apoptotic signaling pathway	Gene Ontology	7	25	1.30057e-05	0.000578029	PMAIP1|CDKN1A|MSH6|HIPK2|NBN|CUL2|DIABLO	http://amigo.geneontology.org/amigo/term/GO:0097193
hsa-let-7b-5p	GO:0097431	CC	mitotic spindle pole	Gene Ontology	6	30	0.000270283	0.00613013	SMC1A|ASPM|BCCIP|AURKA|KIF20B|GPSM2	http://amigo.geneontology.org/amigo/term/GO:0097431
hsa-let-7b-5p	GO:0097502	BP	mannosylation	Gene Ontology	4	13	0.000759378	0.0119759	ALG3|ALG8|ALG9|PIGM	http://amigo.geneontology.org/amigo/term/GO:0097502
hsa-let-7b-5p	GO:0097546	CC	ciliary base	Gene Ontology	6	36	0.000639555	0.010865	PRKAR2A|RAB8A|C8orf37|GLI2|WDR60|CFAP36	http://amigo.geneontology.org/amigo/term/GO:0097546
hsa-let-7b-5p	GO:0097692	BP	histone H3-K4 monomethylation	Gene Ontology	3	8	0.00232196	0.0246778	KMT2B|KMT2A|KMT2D	http://amigo.geneontology.org/amigo/term/GO:0097692
hsa-let-7b-5p	GO:0097711	BP	ciliary basal body-plasma membrane docking	Gene Ontology	10	95	0.000353198	0.00743574	RAB3IP|PISD|CEP57|AHI1|CEP135|RAB11A|PLK1|CSNK1E|CCP110|DLC1	http://amigo.geneontology.org/amigo/term/GO:0097711
hsa-let-7b-5p	GO:0098685	CC	Schaffer collateral - CA1 synapse	Gene Ontology	8	84	0.00241339	0.025465	ITGB1|RAB11A|STX3|EPHA4|PLG|ADRB1|PPP3CA|FBXL20	http://amigo.geneontology.org/amigo/term/GO:0098685
hsa-let-7b-5p	GO:0098909	BP	regulation of cardiac muscle cell action potential involved in regulation of contraction	Gene Ontology	3	8	0.00232196	0.0246778	HCN4|ATP2A2|CAV1	http://amigo.geneontology.org/amigo/term/GO:0098909
hsa-let-7b-5p	GO:0098978	CC	glutamatergic synapse	Gene Ontology	22	354	0.00029588	0.0064868	ITGB1|ELAVL1|EPHA4|CLSTN3|RAB8A|RAB11A|HOMER1|FBXO45|SRC|PPP2R2A|UNC13B|PPP3CA|P2RY1|PPP1CA|STX3|PLG|SNAP47|PTPRD|KPNA2|KPNA1|FLNA|FBXL20	http://amigo.geneontology.org/amigo/term/GO:0098978
hsa-let-7b-5p	GO:0106074	BP	aminoacyl-tRNA metabolism involved in translational fidelity	Gene Ontology	3	12	0.00593528	0.0470963	IARS|VARS|AARS	http://amigo.geneontology.org/amigo/term/GO:0106074
hsa-let-7b-5p	GO:0120162	BP	positive regulation of cold-induced thermogenesis	Gene Ontology	11	97	9.96087e-05	0.00286456	EHMT1|IGF1R|ADIPOR2|SCD|HDAC3|PPARGC1B|ELOVL6|ADRB1|CAV1|ZNF516|TRPV2	http://amigo.geneontology.org/amigo/term/GO:0120162
hsa-let-7b-5p	GO:0150104	BP	transport across blood-brain barrier	Gene Ontology	8	84	0.00241339	0.025465	LRP2|SLC5A6|SLC38A2|ATP2A3|ATP1B2|SLC5A3|SLC29A1|SLC12A2	http://amigo.geneontology.org/amigo/term/GO:0150104
hsa-let-7b-5p	GO:1900027	BP	regulation of ruffle assembly	Gene Ontology	3	10	0.00387475	0.035008	CORO1C|P2RX4|CAV1	http://amigo.geneontology.org/amigo/term/GO:1900027
hsa-let-7b-5p	GO:1901216	BP	positive regulation of neuron death	Gene Ontology	5	38	0.00455356	0.0402003	CAPN2|MAP3K5|EGR1|PARP1|SSH1	http://amigo.geneontology.org/amigo/term/GO:1901216
hsa-let-7b-5p	GO:1901388	BP	regulation of transforming growth factor beta activation	Gene Ontology	3	5	0.000834411	0.0127924	ITGB8|LTBP1|ITGAV	http://amigo.geneontology.org/amigo/term/GO:1901388
hsa-let-7b-5p	GO:1901796	BP	regulation of signal transduction by p53 class mediator	Gene Ontology	13	131	8.45048e-05	0.00261846	EHMT1|TOPBP1|MDM4|RAD9A|BLM|HIPK2|DYRK2|AURKA|AURKB|MDM2|TOP3A|MAPKAPK5|NBN	http://amigo.geneontology.org/amigo/term/GO:1901796
hsa-let-7b-5p	GO:1902043	BP	positive regulation of extrinsic apoptotic signaling pathway via death domain receptors	Gene Ontology	3	12	0.00593528	0.0470963	PMAIP1|SKIL|THBS1	http://amigo.geneontology.org/amigo/term/GO:1902043
hsa-let-7b-5p	GO:1902231	BP	positive regulation of intrinsic apoptotic signaling pathway in response to DNA damage	Gene Ontology	3	6	0.00122797	0.0165231	RAD9A|SKIL|PIAS4	http://amigo.geneontology.org/amigo/term/GO:1902231
hsa-let-7b-5p	GO:1904262	BP	negative regulation of TORC1 signaling	Gene Ontology	4	18	0.0021097	0.0231489	FNIP1|BMT2|SESN1|SESN3	http://amigo.geneontology.org/amigo/term/GO:1904262
hsa-let-7b-5p	GO:1904886	BP	beta-catenin destruction complex disassembly	Gene Ontology	4	21	0.00343456	0.032727	DVL3|FZD2|PPP1CA|CAV1	http://amigo.geneontology.org/amigo/term/GO:1904886
hsa-let-7b-5p	GO:1990316	CC	Atg1/ULK1 kinase complex	Gene Ontology	3	8	0.00232196	0.0246778	SMCR8|WDR41|RB1CC1	http://amigo.geneontology.org/amigo/term/GO:1990316
hsa-let-7b-5p	GO:1990404	MF	protein ADP-ribosylase activity	Gene Ontology	4	17	0.00176129	0.0203403	PARP6|PARP14|ZC3HAV1|PARP1	http://amigo.geneontology.org/amigo/term/GO:1990404
hsa-let-7b-5p	GO:1990837	MF	sequence-specific double-stranded DNA binding	Gene Ontology	29	553	0.000532914	0.00974296	NFATC3|ONECUT2|FOXJ3|ELF4|PRDM4|GLI2|NR6A1|BACH2|EGR1|OTX1|MEIS2|TEF|ZNF343|FOXN2|HOXB9|CREB5|LIN28B|NR2C2|PAX3|ARNT2|NFIC|NFAT5|E2F4|RFX5|RFX7|ZNF449|HOXD10|HOXA7|HOXA9	http://amigo.geneontology.org/amigo/term/GO:1990837
hsa-let-7b-5p	GO:1990841	MF	promoter-specific chromatin binding	Gene Ontology	9	58	4.89575e-05	0.00179236	GTF2B|E2F4|NUP98|NFE2L1|EGR1|ERCC3|GLI2|MED1|IKZF3	http://amigo.geneontology.org/amigo/term/GO:1990841
hsa-let-7b-5p	GO:1990904	CC	ribonucleoprotein complex	Gene Ontology	12	156	0.00129619	0.0172205	XPO1|SYNCRIP|ELAVL1|NUP98|CELF1|RBMX|SECISBP2L|DYRK2|SECISBP2|RBM14|IGF2BP1|CBX5	http://amigo.geneontology.org/amigo/term/GO:1990904
hsa-let-7b-5p	GO:2000042	BP	negative regulation of double-strand break repair via homologous recombination	Gene Ontology	5	19	0.000299277	0.0064868	SMCHD1|SHLD2|KLHL15|POLQ|PARPBP	http://amigo.geneontology.org/amigo/term/GO:2000042
hsa-let-7b-5p	GO:2000234	BP	positive regulation of rRNA processing	Gene Ontology	3	10	0.00387475	0.035008	TRMT112|RIOK2|UTP15	http://amigo.geneontology.org/amigo/term/GO:2000234
hsa-let-7b-5p	GO:2000394	BP	positive regulation of lamellipodium morphogenesis	Gene Ontology	3	7	0.00172113	0.0203403	SRC|ARHGEF7|CORO1C	http://amigo.geneontology.org/amigo/term/GO:2000394
hsa-let-7b-5p	GO:2000811	BP	negative regulation of anoikis	Gene Ontology	4	17	0.00176129	0.0203403	ITGB1|SRC|PTK2|CAV1	http://amigo.geneontology.org/amigo/term/GO:2000811
hsa-let-7b-5p	GO:2001237	BP	negative regulation of extrinsic apoptotic signaling pathway	Gene Ontology	5	35	0.00331329	0.0324687	SRC|TGFBR1|RB1CC1|ITGAV|THBS1	http://amigo.geneontology.org/amigo/term/GO:2001237
hsa-miR-181c-5p	GO:0000049	MF	tRNA binding	Gene Ontology	6	66	0.0025046	0.0285525	MRPS27|SLFN11|RARS|SARS|IFIT5|EIF2S3	http://amigo.geneontology.org/amigo/term/GO:0000049
hsa-miR-181c-5p	GO:0000070	BP	mitotic sister chromatid segregation	Gene Ontology	7	35	1.32556e-05	0.000602543	SMC1A|ZNF207|BUB3|RAN|SGO2|SMC4|ZWINT	http://amigo.geneontology.org/amigo/term/GO:0000070
hsa-miR-181c-5p	GO:0000082	BP	G1/S transition of mitotic cell cycle	Gene Ontology	10	100	4.96395e-05	0.00163537	POLA1|TRIM71|CDKN1B|ID4|ORC3|MCM6|PIAS1|PPP6C|CDC6|IQGAP3	http://amigo.geneontology.org/amigo/term/GO:0000082
hsa-miR-181c-5p	GO:0000086	BP	G2/M transition of mitotic cell cycle	Gene Ontology	10	133	0.000432435	0.00838828	FBXW11|PPP1CB|KAT14|FBXL3|PPP2R2A|MELK|ABCB1|CCP110|PHLDA1|YWHAG	http://amigo.geneontology.org/amigo/term/GO:0000086
hsa-miR-181c-5p	GO:0000122	BP	negative regulation of transcription by RNA polymerase II	Gene Ontology	64	832	1.73647e-19	5.66879e-17	FOXP2|ZNF217|MTF2|WWP2|SMAD9|ZNF608|COPS2|FOXG1|SMAD7|BCL11A|SMAD1|SMAD2|SUDS3|HIPK2|MED1|REL|IKZF5|CBX4|PAXBP1|NCOA2|STAT3|NR6A1|DDX5|BHLHE40|ZNF148|RBPJ|HNRNPU|MDM4|EN1|NIPBL|KLF3|MIER1|NACC2|CNOT1|ZNF268|MTA1|ZNF281|ACVR2B|TCFL5|TCERG1|HMGA2|UBE2D3|PPARG|HEY2|URI1|E2F7|NSD2|DICER1|HMBOX1|DR1|ID4|ZNF354B|RBBP7|NOTCH2|PURB|ZKSCAN3|PIAS1|SARNP|ZBTB1|SARS|SIN3A|TGIF2|YBX3|ATXN1	http://amigo.geneontology.org/amigo/term/GO:0000122
hsa-miR-181c-5p	GO:0000126	CC	transcription factor TFIIIB complex	Gene Ontology	3	6	0.000528688	0.00944537	BRF1|ZFP36L1|ZFP36L2	http://amigo.geneontology.org/amigo/term/GO:0000126
hsa-miR-181c-5p	GO:0000139	CC	Golgi membrane	Gene Ontology	29	616	2.22539e-05	0.000868627	UGCG|ZDHHC13|NRAS|LEPROT|GNAI3|PITPNB|TMED7|HS3ST3A1|STK25|PPP6C|SACM1L|SLC35A3|FNDC3A|PJA2|B3GALT5|GNPNAT1|GOLGA7|MAN2A1|TRIM23|SEC24C|SCOC|DSE|GOPC|MBTPS2|TNFRSF1A|NOTCH2|ACBD3|PLEKHA3|TMEM167B	http://amigo.geneontology.org/amigo/term/GO:0000139
hsa-miR-181c-5p	GO:0000151	CC	ubiquitin ligase complex	Gene Ontology	11	107	1.66289e-05	0.000694355	BRCA1|FBXW11|WWP2|MKLN1|BARD1|FBXL3|FBXO11|MED1|RANBP9|ARMC8|BRAP	http://amigo.geneontology.org/amigo/term/GO:0000151
hsa-miR-181c-5p	GO:0000164	CC	protein phosphatase type 1 complex	Gene Ontology	3	15	0.00452066	0.0429463	SHOC2|PPP1CB|PPP1R3B	http://amigo.geneontology.org/amigo/term/GO:0000164
hsa-miR-181c-5p	GO:0000165	BP	MAPK cascade	Gene Ontology	17	261	2.83992e-05	0.00106231	PEBP1|BRAP|TAOK1|ZFP36L1|NRAS|ORC3|IRS2|SMAD1|MET|MAP2K1|MAPK1|RANBP9|DUSP5|NLK|BRF1|KITLG|KRAS	http://amigo.geneontology.org/amigo/term/GO:0000165
hsa-miR-181c-5p	GO:0000209	BP	protein polyubiquitination	Gene Ontology	14	267	0.00109054	0.0156644	UBE2K|FBXW11|WWP2|UBE2J1|TRIM71|KLHL42|UBE3C|FBXL3|FBXO11|UBE2D3|FBXO22|RNF115|TRIM2|UBR5	http://amigo.geneontology.org/amigo/term/GO:0000209
hsa-miR-181c-5p	GO:0000288	BP	nuclear-transcribed mRNA catabolic process, deadenylation-dependent decay	Gene Ontology	5	8	2.78772e-06	0.000168416	PDE12|CNOT1|BRF1|ZFP36L1|ZFP36L2	http://amigo.geneontology.org/amigo/term/GO:0000288
hsa-miR-181c-5p	GO:0000381	BP	regulation of alternative mRNA splicing, via spliceosome	Gene Ontology	6	75	0.00450906	0.0429463	WTAP|SRSF7|HNRNPU|DDX5|FXR2|MBNL1	http://amigo.geneontology.org/amigo/term/GO:0000381
hsa-miR-181c-5p	GO:0000398	BP	mRNA splicing, via spliceosome	Gene Ontology	12	246	0.00418212	0.0413719	SYNCRIP|SRSF7|USP49|PRPF4B|SF3B1|HNRNPU|DDX46|DDX5|HNRNPH3|HNRNPC|CDC40|EIF4A3	http://amigo.geneontology.org/amigo/term/GO:0000398
hsa-miR-181c-5p	GO:0000729	BP	DNA double-strand break processing	Gene Ontology	3	15	0.00452066	0.0429463	BRCA1|BARD1|RAD50	http://amigo.geneontology.org/amigo/term/GO:0000729
hsa-miR-181c-5p	GO:0000776	CC	kinetochore	Gene Ontology	12	87	4.20323e-07	3.21145e-05	SMC1A|ZNF207|FBXW11|BUB3|ZWINT|MEAF6|HNRNPU|SS18L1|CLIP1|DYNC1LI2|SGO2|SIN3A	http://amigo.geneontology.org/amigo/term/GO:0000776
hsa-miR-181c-5p	GO:0000785	CC	chromatin	Gene Ontology	9	124	0.00104397	0.0151356	POLA1|NSD2|RAN|MAGED1|ORC3|NIPBL|MED1|SIN3A|CHEK1	http://amigo.geneontology.org/amigo/term/GO:0000785
hsa-miR-181c-5p	GO:0000922	CC	spindle pole	Gene Ontology	8	121	0.00335937	0.0356908	NEK7|PSRC1|POC1B|RASSF1|BIRC6|HNRNPU|CTDP1|CDC6	http://amigo.geneontology.org/amigo/term/GO:0000922
hsa-miR-181c-5p	GO:0000932	CC	P-body	Gene Ontology	10	88	1.8177e-05	0.00073341	PAN3|TRIM71|PNRC2|ZFP36L1|YTHDF2|PUM1|TNRC6B|CAPRIN1|CNOT1|BRF1	http://amigo.geneontology.org/amigo/term/GO:0000932
hsa-miR-181c-5p	GO:0000976	MF	transcription regulatory region sequence-specific DNA binding	Gene Ontology	18	263	8.91609e-06	0.000438598	HMGB2|BRCA1|KMT2A|STAT3|PPARG|ZNF148|SMAD7|HMGA2|ZNF217|ZNF367|KLF6|IKZF5|KLF3|ZNF613|ZNF567|SIN3A|ZNF639|ZNF281	http://amigo.geneontology.org/amigo/term/GO:0000976
hsa-miR-181c-5p	GO:0000977	MF	RNA polymerase II transcription regulatory region sequence-specific DNA binding	Gene Ontology	20	327	1.37377e-05	0.000616653	CREBRF|ZNF44|ARID3B|ZNF441|ZNF443|BHLHE40|ZNF101|MTF2|HOXD10|ZNF700|PURB|ZNF433|KLF3|ZNF791|REL|IKZF5|MLXIP|HEY2|ZNF799|ZNF823	http://amigo.geneontology.org/amigo/term/GO:0000977
hsa-miR-181c-5p	GO:0000978	MF	RNA polymerase II cis-regulatory region sequence-specific DNA binding	Gene Ontology	52	656	1.55148e-16	3.97954e-14	FOXP2|ZNF217|SMAD9|ONECUT2|CDKN2AIP|SMAD7|ZNF695|SMAD1|SMAD2|MED1|MTA1|REL|MYBL1|PAXBP1|NCOA2|STAT3|NR6A1|HIC2|KLF6|ZNF148|RBPJ|HNRNPU|EN1|ZNF572|ZNF430|NACC2|HNRNPC|ZNF664|ZNF253|ACTL6A|ZBTB1|TCFL5|BCL11A|ZNF680|HMGA2|PPARG|ZBTB49|E2F7|ZNF639|ARID3B|ZNF714|ZNF678|PRDM4|MTF1|ZKSCAN3|SARNP|ZNF92|SARS|ZNF281|ZNF134|YBX3|POU2F1	http://amigo.geneontology.org/amigo/term/GO:0000978
hsa-miR-181c-5p	GO:0000981	MF	DNA-binding transcription factor activity, RNA polymerase II-specific	Gene Ontology	51	874	1.83275e-11	3.13401e-09	FOXP2|SMAD9|ONECUT2|FOXG1|SMAD7|SMAD1|SMAD2|RCOR1|REL|MYBL1|ELF2|NCOA2|CREBRF|STAT3|NR6A1|KLF6|BHLHE40|RBPJ|EN1|KLF3|CAMTA1|ELMSAN1|ZSCAN20|KMT2A|ZZZ3|TCFL5|MIER1|CREBL2|TSC22D2|ZFP36L1|ZNF367|HOXD1|PPARG|MLXIP|ZFP36L2|BRF1|HEY2|E2F7|THAP2|THAP3|HMBOX1|MTF1|HOXD10|LCORL|PRDM4|DR1|ZBTB43|NSD2|TGIF2|YBX3|POU2F1	http://amigo.geneontology.org/amigo/term/GO:0000981
hsa-miR-181c-5p	GO:0001006	MF	RNA polymerase III type 3 promoter sequence-specific DNA binding	Gene Ontology	3	6	0.000528688	0.00944537	BRF1|ZFP36L1|ZFP36L2	http://amigo.geneontology.org/amigo/term/GO:0001006
hsa-miR-181c-5p	GO:0001227	MF	DNA-binding transcription repressor activity, RNA polymerase II-specific	Gene Ontology	19	253	1.42784e-06	9.32249e-05	E2F7|FOXP2|ZNF217|HMBOX1|BHLHE40|ZNF148|BCL11A|TCFL5|HMGA2|PPARG|PURB|ZKSCAN3|NACC2|SARNP|IKZF5|EN1|HEY2|YBX3|ZNF281	http://amigo.geneontology.org/amigo/term/GO:0001227
hsa-miR-181c-5p	GO:0001228	MF	DNA-binding transcription activator activity, RNA polymerase II-specific	Gene Ontology	23	466	7.85679e-05	0.00239099	SMAD9|ONECUT2|CDKN2AIP|SMAD7|SMAD1|SMAD2|REL|MYBL1|STAT3|NR6A1|RBPJ|KLF6|CREBRF|HMGA2|ZNF24|MLXIP|MDM4|ZNF639|ARID3B|RLF|HOXD10|PRDM4|POU2F1	http://amigo.geneontology.org/amigo/term/GO:0001228
hsa-miR-181c-5p	GO:0001578	BP	microtubule bundle formation	Gene Ontology	5	32	0.000647225	0.0107105	CCSER2|ZNF207|MAP1B|PSRC1|CLIP1	http://amigo.geneontology.org/amigo/term/GO:0001578
hsa-miR-181c-5p	GO:0001701	BP	in utero embryonic development	Gene Ontology	13	202	0.000268615	0.00591777	TGFBR2|FLVCR1|BCL2L11|RNASEH2B|MAN2A1|LIG4|ZFAND5|NOTCH2|MBNL1|SMAD2|NPAT|YBX3|SIN3A	http://amigo.geneontology.org/amigo/term/GO:0001701
hsa-miR-181c-5p	GO:0001889	BP	liver development	Gene Ontology	9	76	3.53177e-05	0.00124339	GNPNAT1|AK3|ONECUT2|MAN2A1|MET|MED1|UPF2|KRAS|PKM	http://amigo.geneontology.org/amigo/term/GO:0001889
hsa-miR-181c-5p	GO:0001974	BP	blood vessel remodeling	Gene Ontology	4	32	0.00472045	0.0441436	RBPJ|BMPR2|ACVR2B|ATG5	http://amigo.geneontology.org/amigo/term/GO:0001974
hsa-miR-181c-5p	GO:0002011	BP	morphogenesis of an epithelial sheet	Gene Ontology	3	10	0.00170059	0.0218882	LIN7C|ARHGAP12|NOTCH2	http://amigo.geneontology.org/amigo/term/GO:0002011
hsa-miR-181c-5p	GO:0002218	BP	activation of innate immune response	Gene Ontology	4	28	0.00305942	0.0337006	ZCCHC3|MATR3|TBK1|SIN3A	http://amigo.geneontology.org/amigo/term/GO:0002218
hsa-miR-181c-5p	GO:0003151	BP	outflow tract morphogenesis	Gene Ontology	5	46	0.00280404	0.0312711	BMPR2|RBPJ|HEY2|NIPBL|TGFBR2	http://amigo.geneontology.org/amigo/term/GO:0003151
hsa-miR-181c-5p	GO:0003181	BP	atrioventricular valve morphogenesis	Gene Ontology	3	13	0.00319132	0.034006	MDM4|BMPR2|TGFBR2	http://amigo.geneontology.org/amigo/term/GO:0003181
hsa-miR-181c-5p	GO:0003214	BP	cardiac left ventricle morphogenesis	Gene Ontology	3	10	0.00170059	0.0218882	TGFBR2|RBPJ|HEY2	http://amigo.geneontology.org/amigo/term/GO:0003214
hsa-miR-181c-5p	GO:0003222	BP	ventricular trabecula myocardium morphogenesis	Gene Ontology	3	16	0.00529309	0.0475188	RBPJ|MED1|HEY2	http://amigo.geneontology.org/amigo/term/GO:0003222
hsa-miR-181c-5p	GO:0003674	MF	molecular_function	Gene Ontology	29	742	0.000466621	0.00877296	PRDX6|DIP2B|ZNF697|ZFAND5|ZNF79|ZXDB|POM121|TSTD2|BTN2A1|HERPUD1|GRAMD4|BRWD1|ZNF664|CLEC16A|TMEM106B|ZNF200|DLD|KLHL5|CEP83|RAB5IF|FSD1L|GHITM|TTC27|ZNF614|GTSE1|GSTCD|C2orf49|ZNF655|TMEM167B	http://amigo.geneontology.org/amigo/term/GO:0003674
hsa-miR-181c-5p	GO:0003677	MF	DNA binding	Gene Ontology	115	1209	9.06517e-43	6.5106e-40	KHSRP|CDKN2AIP|TFB1M|ZFAND5|ZFAND3|CREBL2|LBR|ZNF354A|ZNF354B|RBPJ|BCLAF1|ZFP2|BCLAF3|LIG4|ZNF571|ZNF573|ZNF260|ONECUT2|ZNF470|ZNF268|BRCA1|ZNF207|DDX3X|SMAD2|ZFP82|DR1|ZNF280D|ZKSCAN3|ZNF776|ZKSCAN8|ZNF565|ZNF37A|SPTY2D1|KDM5B|FOXP2|MTF2|ZNF697|ZNF592|DEK|GTF3C5|ZNF850|ZNF607|ZNF160|ZIK1|ZNF766|ZNF283|ZNF281|ZNF184|ZZZ3|ZNF182|ZNF229|ZNF189|PPARG|ZNF583|ZNF587|ZNF22|STAT3|BRF1|ZNF611|ZNF610|ZNF6…	http://amigo.geneontology.org/amigo/term/GO:0003677
hsa-miR-181c-5p	GO:0003682	MF	chromatin binding	Gene Ontology	32	443	9.74532e-10	1.20674e-07	TSPYL4|POLA1|AUTS2|POLQ|HMGB2|PRKAA2|SMAD2|SFMBT1|MED1|REL|CBX4|NCOA2|ZNF354B|RAN|RBPJ|MLH3|HNRNPU|NIPBL|MTA1|SIN3A|SMC1A|TFAM|NCAPD3|PPARG|URI1|ZNF445|MTF2|HOXD10|ZKSCAN3|ACTL6A|NSD2|PAK1	http://amigo.geneontology.org/amigo/term/GO:0003682
hsa-miR-181c-5p	GO:0003688	MF	DNA replication origin binding	Gene Ontology	4	23	0.00160948	0.0210935	MCM6|POLA1|ORC3|CDC6	http://amigo.geneontology.org/amigo/term/GO:0003688
hsa-miR-181c-5p	GO:0003690	MF	double-stranded DNA binding	Gene Ontology	9	97	0.0001979	0.00464483	PPARG|HMGB2|HNRNPU|SMAD2|PURB|MAPK1|ZCCHC3|IFIT5|YBX3	http://amigo.geneontology.org/amigo/term/GO:0003690
hsa-miR-181c-5p	GO:0003700	MF	DNA-binding transcription factor activity	Gene Ontology	48	607	2.55462e-15	6.11577e-13	FOXP2|ZNF217|CREBL2|ZNF236|CDKN2AIP|BCL11A|SMAD1|SMAD2|ZNF79|REL|IKZF5|ZSCAN2|ZNF124|STAT3|SIN3A|BHLHE40|ZNF148|RBPJ|ZNF266|KLF3|NACC2|ZNF268|ZNF281|ZNF207|TFAM|ZNF180|TCFL5|ZNF639|ZNF367|PPARG|MLXIP|ZNF22|HEY2|E2F7|ZNF613|ZNF440|ZNF614|ZNF619|ZNF439|ZNF529|ZNF280D|MTF1|ZKSCAN3|ZFP37|ZNF92|ZNF567|ZNF37A|TGIF2	http://amigo.geneontology.org/amigo/term/GO:0003700
hsa-miR-181c-5p	GO:0003712	MF	transcription coregulator activity	Gene Ontology	8	89	0.000539644	0.00949932	BCL11A|TCERG1|BCLAF1|BCLAF3|MED1|TAF15|PIAS1|NPAT	http://amigo.geneontology.org/amigo/term/GO:0003712
hsa-miR-181c-5p	GO:0003713	MF	transcription coactivator activity	Gene Ontology	17	248	1.54077e-05	0.000658679	NCOA2|BRCA1|TAF5|JMY|DR1|HMGB2|TCERG1|SERTAD2|SS18L1|MTA1|HIPK2|MED1|USP16|ACTL6A|MAGED1|NPAT|SS18L2	http://amigo.geneontology.org/amigo/term/GO:0003713
hsa-miR-181c-5p	GO:0003714	MF	transcription corepressor activity	Gene Ontology	23	194	3.79515e-11	6.19472e-09	TSG101|COPS2|TCERG1|SFMBT1|RCOR1|MED1|CBX4|ZNF451|TOB1|BHLHE40|HNRNPU|ELMSAN1|MTA1|SIN3A|MIER1|NPAT|URI1|E2F7|HIPK2|DR1|PIAS1|ZNF281|KDM5B	http://amigo.geneontology.org/amigo/term/GO:0003714
hsa-miR-181c-5p	GO:0003723	MF	RNA binding	Gene Ontology	96	1366	3.73863e-26	1.34254e-23	ZRANB2|CDKN2AIP|PRPF4B|TNRC6B|CAPRIN1|PEBP1|LBR|SMG1|RAN|BCLAF1|PAN3|GOT2|MBNL1|SUMO3|BRCA1|PPHLN1|DDX3X|BARD1|PRRC2C|FXR2|TFB1M|GPATCH4|UBR5|SYNCRIP|ZC3H11A|RBBP7|DDX46|MRPL42|SARNP|SIN3A|YBX3|NOA1|TAF15|PNISR|METAP2|HELZ|YTHDF2|PUM1|MATR3|IFIT5|SRSF7|DDX5|KHSRP|FNDC3A|RBM38|PKM|SMC1A|EIF3I|CCDC59|LIN28B|C1orf52|BRF1|PDAP1|MRPS23|MRPS21|RBM26|RBM27|EIF4A3|EIF4A2|BAG4|TCERG1|HNRNPH3|UPF2|TNPO1|HN…	http://amigo.geneontology.org/amigo/term/GO:0003723
hsa-miR-181c-5p	GO:0003724	MF	RNA helicase activity	Gene Ontology	7	74	0.000901593	0.0137771	DDX3X|RAD54B|DDX46|DDX5|G3BP1|EIF4A3|EIF4A2	http://amigo.geneontology.org/amigo/term/GO:0003724
hsa-miR-181c-5p	GO:0003727	MF	single-stranded RNA binding	Gene Ontology	5	43	0.00214153	0.0253803	CBX4|IFIT5|HNRNPC|ENDOV|HNRNPU	http://amigo.geneontology.org/amigo/term/GO:0003727
hsa-miR-181c-5p	GO:0003729	MF	mRNA binding	Gene Ontology	20	200	1.02432e-08	1.02176e-06	RBM26|BRF1|ZC3H11A|YTHDF2|KHSRP|ZFP36L1|DDX3X|PURB|FXR2|PUM1|G3BP1|RBM27|MATR3|SYNCRIP|PTBP3|CPSF6|HNRNPC|RBM38|EIF4A3|PKM	http://amigo.geneontology.org/amigo/term/GO:0003729
hsa-miR-181c-5p	GO:0003730	MF	mRNA 3'-UTR binding	Gene Ontology	8	73	0.000156589	0.00391293	HNRNPU|CPEB2|DDX5|FXR2|PUM1|TAF15|HNRNPC|YBX3	http://amigo.geneontology.org/amigo/term/GO:0003730
hsa-miR-181c-5p	GO:0003779	MF	actin binding	Gene Ontology	13	266	0.00289563	0.0319945	PDLIM5|MAP1B|JMY|WASF1|PHACTR4|CPD|SPIRE1|HNRNPU|CAP1|EPB41|KLHL5|RAI14|TRPM7	http://amigo.geneontology.org/amigo/term/GO:0003779
hsa-miR-181c-5p	GO:0003924	MF	GTPase activity	Gene Ontology	14	320	0.0052095	0.0475188	RAP2A|DDX3X|RAN|GNAI3|NRAS|RAP1B|TRIM23|AGAP1|RASEF|SAR1B|SEPT11|RAB40B|EIF2S3|KRAS	http://amigo.geneontology.org/amigo/term/GO:0003924
hsa-miR-181c-5p	GO:0004386	MF	helicase activity	Gene Ontology	4	33	0.00521418	0.0475188	HELZ|DICER1|SLFN11|EIF4A2	http://amigo.geneontology.org/amigo/term/GO:0004386
hsa-miR-181c-5p	GO:0004407	MF	histone deacetylase activity	Gene Ontology	4	24	0.00184971	0.023144	MIER1|SIN3A|ATXN3|SUDS3	http://amigo.geneontology.org/amigo/term/GO:0004407
hsa-miR-181c-5p	GO:0004535	MF	poly(A)-specific ribonuclease activity	Gene Ontology	3	14	0.00382079	0.0384098	PAN3|PDE12|CNOT1	http://amigo.geneontology.org/amigo/term/GO:0004535
hsa-miR-181c-5p	GO:0004672	MF	protein kinase activity	Gene Ontology	17	216	2.81397e-06	0.000168416	PAN3|TAOK1|SMG1|TBK1|PRPF4B|PRKAA2|MAP2K1|PDIK1L|HIPK3|HIPK2|STK25|STK35|COQ8A|SGK3|NLK|PAK1|CHEK1	http://amigo.geneontology.org/amigo/term/GO:0004672
hsa-miR-181c-5p	GO:0004674	MF	protein serine/threonine kinase activity	Gene Ontology	30	357	1.17052e-10	1.7514e-08	PRPF4B|PRKAA2|HIPK3|HIPK2|MAP2K1|NEK7|SMG1|TBK1|TAOK1|STK25|MAPK1|MARK1|DMPK|NLK|TRPM7|CHEK1|ALPK1|TGFBR2|ACVR2B|ULK1|PDIK1L|MAPK8|LMTK2|SGK3|SIK3|MELK|CAMKK1|BMPR2|STK35|PAK1	http://amigo.geneontology.org/amigo/term/GO:0004674
hsa-miR-181c-5p	GO:0004842	MF	ubiquitin-protein transferase activity	Gene Ontology	26	233	7.02402e-12	1.26116e-09	FBXW11|WWP2|TRIM71|BIRC6|FBXO11|UBE2D3|XIAP|ELOC|FBXO22|RNF115|PJA2|CNOT4|BRCA1|SEL1L|BARD1|FANCL|TRIM23|BRAP|HERC4|UBE2K|MUL1|G2E3|FBXL3|KLHL42|RNF141|TRIM2	http://amigo.geneontology.org/amigo/term/GO:0004842
hsa-miR-181c-5p	GO:0005515	MF	protein binding	Gene Ontology	540	11779	5.34819e-117	1.92054e-113	ZCCHC14|SUMO3|NELFA|CPD|YBX3|IL6ST|HIPK2|IFNAR1|MFAP3|PMAIP1|SEMA4C|BLOC1S6|SMG1|COMMD2|RNF115|DMPK|SPTLC1|NDUFB5|PPHLN1|FBXO11|SLC38A2|GRAMD4|PPP2R2A|FXR2|COQ8A|OSBPL2|CEP83|RAB40B|LMTK2|GTSE1|ATXN1|POP1|ZNF776|EIF5A2|STARD4|TSG101|UGCG|FBXW11|CDKN1B|UBE2D3|PUM1|GTF3C5|IFIT5|PHLDA1|ZNF180|ZNF451|CCT7|TBC1D23|ALPK1|PDLIM5|MAPK1IP1L|CCDC59|LIN28B|SENP1|NCAPD3|PPARG|BRF1|PDAP1|TTC30B|FOXG1|PRDM4|FB…	http://amigo.geneontology.org/amigo/term/GO:0005515
hsa-miR-181c-5p	GO:0005524	MF	ATP binding	Gene Ontology	76	1463	4.87762e-14	1.09472e-11	ALPK1|STK25|UBE2J1|POLQ|TGFBR2|MLH3|PRKAA2|COQ8A|PRPF4B|SMAD1|HNRNPU|HIPK3|CCT7|MAP2K1|AFG3L2|CDC6|PANK1|NEK7|SMG1|SIK3|MELK|HELZ|SMC4|MARS2|TAOK1|LIG4|RARS|MAPK1|MAGI3|MARK1|DMPK|RFC2|BMPR2|MAPK8|TRPM7|DGKD|PKM|SMC1A|PAN3|ACVR2B|ULK1|DDX3X|PEBP1|ABCB1|ATP8A1|SLFN11|PDIK1L|MCM6|DYNC1LI2|RAD54B|SGK3|ATP1B1|NLK|UBE2D3|LMTK2|UBE2K|CNNM2|DICER1|TBK1|KIF1B|HIPK2|AK3|MTHFD1L|ACSL4|DDX46|DDX5|CAMKK1|G3B…	http://amigo.geneontology.org/amigo/term/GO:0005524
hsa-miR-181c-5p	GO:0005525	MF	GTP binding	Gene Ontology	17	373	0.0014722	0.0195803	GTPBP10|RAP2A|GNAI3|ARL4A|AGAP1|RAN|NRAS|RAP1B|TRIM23|AK3|RASEF|SAR1B|KRAS|SEPT11|RAB40B|EIF2S3|NOA1	http://amigo.geneontology.org/amigo/term/GO:0005525
hsa-miR-181c-5p	GO:0005634	CC	nucleus	Gene Ontology	331	5208	2.55307e-90	4.58403e-87	ZNF160|WWP2|UBE2J1|ZNF451|CDKN2AIP|FBXO11|PRPF4B|YBX3|GLRX2|SAV1|HIPK3|ID4|ZNF79|ZXDB|CREBL2|PMAIP1|ZIK1|MFAP3|VBP1|PEBP1|RBM27|LBR|ZNF354A|ZNF354B|RAN|ZNF800|RBPJ|ZNF700|BCLAF1|ZFP2|ZNF264|ZNF571|ZNF266|ZNF573|MAGI3|ONECUT2|PTBP3|MBNL1|MIER1|ZNF268|ZFP62|ZNF616|BRCA1|ZNF207|SMAD7|DDX3X|ZNF200|SYNCRIP|FANCL|ZNF680|ZNF639|ZNF367|TRIM23|NACC2|FXR2|ZNF664|MED1|KANSL3|ZFP82|MIPOL1|RFC2|MDM4|BRD1|UBR5…	http://amigo.geneontology.org/amigo/term/GO:0005634
hsa-miR-181c-5p	GO:0005635	CC	nuclear envelope	Gene Ontology	13	182	0.000102465	0.00281693	POLA1|LBR|RAN|POM121C|RAB40B|TMEM33|CLIP1|FBXW11|NDC1|MTMR6|IPO7|FANCL|MTA1	http://amigo.geneontology.org/amigo/term/GO:0005635
hsa-miR-181c-5p	GO:0005643	CC	nuclear pore	Gene Ontology	6	63	0.00201581	0.024684	POM121C|NUP50|RAN|NDC1|IPO7|EIF5A2	http://amigo.geneontology.org/amigo/term/GO:0005643
hsa-miR-181c-5p	GO:0005654	CC	nucleoplasm	Gene Ontology	233	3630	5.6448e-60	6.75682e-57	ZRANB2|CDKN2AIP|FBXO11|GLRX2|SFMBT1|TNRC6B|PNISR|DCAF5|PPP4R3B|SMG1|RAN|ZNF148|RBPJ|BCLAF1|HOXD1|KIAA0391|LIG4|RARS|ZNF260|MKLN1|CREBRF|ZNF470|URI1|NDUFB5|BRCA1|ZNF207|SMAD7|DDX3X|BARD1|ARL14EP|FANCL|PPP2R2A|ZNF639|ZNF367|NELFA|SMAD2|SCOC|RFC2|MDM4|UBR5|SARNP|SYNCRIP|PSRC1|FUT10|ZC3H11A|TMA16|HIPK2|DR1|SGO2|GTSE1|RBBP7|RCOR1|RAI14|DDX46|DDX5|SUMO3|BMPR2|PLEKHA1|CCNC|ZNF567|CHEK1|SPTY2D1|PAK1|KDM5…	http://amigo.geneontology.org/amigo/term/GO:0005654
hsa-miR-181c-5p	GO:0005694	CC	chromosome	Gene Ontology	9	127	0.00122141	0.0171331	SMC1A|PPHLN1|POLQ|GTPBP10|BRCA1|FBXO11|PRPF4B|FH|BRD1	http://amigo.geneontology.org/amigo/term/GO:0005694
hsa-miR-181c-5p	GO:0005730	CC	nucleolus	Gene Ontology	52	839	1.39414e-12	2.78132e-10	TSG101|POLA1|C8orf59|KATNBL1|GTPBP10|C1orf109|CDKN2AIP|FBXO11|DOCK4|LIN28B|MED1|TAF15|PNMA2|PHLDA1|CDC6|ARL4A|HMGB2|ZNF354A|ZNF146|RAN|SCD|RBPJ|KLF6|MTX2|CAMTA1|NACC2|BRWD1|SIN3A|ZNF207|SPATS2L|ZZZ3|ARL14EP|TAF5|TCEA1|ENDOV|PAFAH1B2|THAP2|PPP1CB|TMA16|G2E3|BMT2|MEAF6|DDX5|SHQ1|STK35|EMG1|MRPS27|ZNF655|SPTY2D1|ATXN3|EIF4A3|ATXN1	http://amigo.geneontology.org/amigo/term/GO:0005730
hsa-miR-181c-5p	GO:0005737	CC	cytoplasm	Gene Ontology	218	4624	2.89926e-35	1.1568e-32	WTAP|LIN7C|WWP2|COPS2|FBXO11|CPD|YBX3|SAV1|CHMP2B|HIPK2|ZFAND5|MFAP3|CAPRIN1|EMG1|PPP4R3B|SMAD9|BLOC1S6|LBR|SMG1|POC1B|RAN|CEP120|RBPJ|CCDC88C|BCLAF1|NDC1|GOPC|RARS|MARCKS|MAGI3|MKLN1|MTMR6|KRAS|ZNF268|CCSER2|ZNF207|SMAD7|DDX3X|SLC38A2|IDH1|PTAR1|TRIM23|ARRDC4|FXR2|KLHL5|IQCJ-SCHIP1|KITLG|URI1|HIPK3|PSRC1|MBTPS2|MAGED1|ACSL4|UBTD2|DDX5|ZKSCAN3|BMPR2|PLEKHA1|FKBP1A|PVR|CHEK1|PAK1|CCNJ|XPNPEP3|TSG1…	http://amigo.geneontology.org/amigo/term/GO:0005737
hsa-miR-181c-5p	GO:0005739	CC	mitochondrion	Gene Ontology	61	1258	2.42314e-10	3.42681e-08	FLVCR1|PMAIP1|PRDX6|TRAK1|PRDX3|SMAD1|GLRX2|MAP2K1|SLC25A36|SACS|FH|KIAA0391|ZNF217|NDUFV2|TIMMDC1|GLS|SLC11A2|ECHS1|BCLAF3|PET117|PERP|PPP6C|MTX2|NDUFA12|GRAMD4|GOT2|MAPK8|NOA1|NDUFB5|MAPK1|PKM|PFDN1|TFAM|FAM49B|SLC25A3|IDH1|NACC2|FXN|COQ8A|PDE12|KRAS|URI1|GHITM|MUL1|ARSB|KIF1B|TNFRSF1A|AK3|MRPS27|MTHFD1L|MRPS23|YWHAG|ACBD3|MRPL42|BCL2L11|AFG3L2|COX11|GRPEL2|XPNPEP3|COX15|TMLHE	http://amigo.geneontology.org/amigo/term/GO:0005739
hsa-miR-181c-5p	GO:0005743	CC	mitochondrial inner membrane	Gene Ontology	19	385	0.000319367	0.00684156	NDUFV2|GHITM|COX15|STAT3|SLC25A3|SPIN1|NDUFB5|MRPS23|MRPS21|AFG3L2|MRPL42|SLC25A37|SLC25A36|NDUFA12|MRPS27|GOT2|TIMMDC1|MRPS14|CDS2	http://amigo.geneontology.org/amigo/term/GO:0005743
hsa-miR-181c-5p	GO:0005759	CC	mitochondrial matrix	Gene Ontology	17	370	0.00135629	0.0185894	TFAM|ECHS1|AK3|MTHFD1L|PRDX3|SMAD1|GLRX2|KIAA0391|GOT2|FXN|MARS2|TFB1M|FH|PDE12|GLS|ATXN3|TMLHE	http://amigo.geneontology.org/amigo/term/GO:0005759
hsa-miR-181c-5p	GO:0005763	CC	mitochondrial small ribosomal subunit	Gene Ontology	4	27	0.00271741	0.0303995	MRPL42|MRPS14|MRPS27|MRPS21	http://amigo.geneontology.org/amigo/term/GO:0005763
hsa-miR-181c-5p	GO:0005768	CC	endosome	Gene Ontology	15	293	0.000926316	0.0140354	TSG101|ARRDC4|ANKRD50|TMEM106B|CDKN1B|S1PR1|RAB40B|CHMP2B|ASTN1|EXPH5|TOM1L1|BIRC6|LEPROT|SCOC|PAK1	http://amigo.geneontology.org/amigo/term/GO:0005768
hsa-miR-181c-5p	GO:0005770	CC	late endosome	Gene Ontology	10	140	0.000629325	0.0105112	TSG101|GNPNAT1|VPS41|CLEC16A|CHMP2B|MAP2K1|IFNAR1|LAMP2|DYNC1LI2|MAPK1	http://amigo.geneontology.org/amigo/term/GO:0005770
hsa-miR-181c-5p	GO:0005783	CC	endoplasmic reticulum	Gene Ontology	42	1018	8.20069e-06	0.000414056	CYB5R4|ANKRD13C|ZDHHC13|UFM1|IKBIP|ALG3|MLEC|MAP2K1|MAGT1|DNAJC3|TMED7|HERPUD1|TNPO1|SCD|TMEM33|SACM1L|DNAJC10|SPTLC1|TMEM30A|MTMR6|B3GALT5|SEL1L|GNPNAT1|PDIA6|ATP8A1|MGAT2|TMED4|STT3B|SAR1B|DSE|FUT10|TXNDC12|SYNCRIP|TMEM64|CDS2|ACSL4|ERO1A|ELOVL5|STC2|YIPF4|STARD4|POU2F1	http://amigo.geneontology.org/amigo/term/GO:0005783
hsa-miR-181c-5p	GO:0005789	CC	endoplasmic reticulum membrane	Gene Ontology	40	942	7.10432e-06	0.000375171	POM121C|CYB5R4|ANKRD13C|IKBIP|ALG3|MLEC|MBOAT1|NOTCH2|ATP6AP2|GNAI3|PITPNB|TMED7|HERPUD1|TMED4|SCD|TMEM33|SACM1L|DMPK|GRAMD4|PJA2|DPM2|NCOA2|SEL1L|ULK1|PDIA6|SPTLC1|NCEH1|MGAT2|LBR|SEC24C|SAR1B|MBTPS2|CDS2|ACSL4|ERO1A|KLHL41|ELOVL5|EIF5A2|UBE2J1|ATXN3	http://amigo.geneontology.org/amigo/term/GO:0005789
hsa-miR-181c-5p	GO:0005793	CC	endoplasmic reticulum-Golgi intermediate compartment	Gene Ontology	7	77	0.0011184	0.0160007	TMED7|TMED4|DICER1|PDIA6|MTMR6|GNPNAT1|SLC35C2	http://amigo.geneontology.org/amigo/term/GO:0005793
hsa-miR-181c-5p	GO:0005794	CC	Golgi apparatus	Gene Ontology	47	1002	7.599e-08	6.89906e-06	PNRC2|PPHLN1|CLEC16A|PLEKHA3|PRKAA2|DOCK4|AP3S2|SRGN|MAP2K1|LEPROT|TMED7|TMED4|VPS41|ZNF148|NRAS|KBTBD8|TBC1D23|STK25|PERP|GCC2|SLC35A3|TMEM30A|FNDC3A|SLC35C2|SACM1L|B3GALT5|GNPNAT1|ATP8A1|ORC3|CEP83|DSE|GOPC|FUT10|SCOC|LMTK2|ARSB|G2E3|ACBD3|MAPK1|ATP6V0A1|FUT1|PPT1|TMEM167B|STC2|YIPF4|PICALM|PPP2R5C	http://amigo.geneontology.org/amigo/term/GO:0005794
hsa-miR-181c-5p	GO:0005813	CC	centrosome	Gene Ontology	26	506	1.43766e-05	0.000637361	FBXW11|DYNC1LI2|SMAD7|CTDP1|SLAIN2|CEP97|PPP4R3B|POC1B|CCSAP|CEP120|CCDC88C|HNRNPU|GNAI3|CCDC15|CLIP1|MARCKS|ZNF12|CHEK1|DDX3X|CCP110|MZT1|IFT80|HMBOX1|TUBGCP3|TGIF2|CCNJ	http://amigo.geneontology.org/amigo/term/GO:0005813
hsa-miR-181c-5p	GO:0005815	CC	microtubule organizing center	Gene Ontology	8	96	0.000856697	0.0132603	TSG101|NEK7|RASSF1|BIRC6|PDCD6IP|SPECC1L|MAP2K1|MAPK1	http://amigo.geneontology.org/amigo/term/GO:0005815
hsa-miR-181c-5p	GO:0005819	CC	spindle	Gene Ontology	9	122	0.000937728	0.0141487	ZNF207|PSRC1|CCSAP|KBTBD8|SPECC1L|KLHL42|CTDP1|TUBGCP3|MZT1	http://amigo.geneontology.org/amigo/term/GO:0005819
hsa-miR-181c-5p	GO:0005829	CC	cytosol	Gene Ontology	243	5095	8.50735e-41	5.09165e-38	GTSE1|FAM160A2|WWP2|COPS2|FBXO11|CPD|YBX3|SAV1|CHMP2B|KLF6|TNRC6B|CAPRIN1|PNISR|PMAIP1|USP42|SMAD9|PEBP1|ZNF354A|ZNF146|RAN|PPT1|NIPBL|TAOK1|RARS|RNF115|ZNF260|NDUFA12|VBP1|CREBRF|MTMR6|KRAS|ZNF268|PPHLN1|SMAD7|DDX3X|ARL14EP|IDH1|PPP2R2A|RAP1B|NELFA|FXR2|KLHL5|SEC24C|OSBPL2|SGK3|CEP83|NANS|UBR5|URI1|HIPK3|PSRC1|SCOC|LMTK2|SGO2|FBXL3|G2E3|RBBP7|RAI14|YWHAG|IRS4|POP1|ARHGAP12|PLEKHA1|FKBP1A|PICALM|…	http://amigo.geneontology.org/amigo/term/GO:0005829
hsa-miR-181c-5p	GO:0005875	CC	microtubule associated complex	Gene Ontology	5	32	0.000647225	0.0107105	MAP1B|FBXW11|RANBP9|APPBP2|KIF1B	http://amigo.geneontology.org/amigo/term/GO:0005875
hsa-miR-181c-5p	GO:0005886	CC	plasma membrane	Gene Ontology	116	4619	0.00262425	0.0296979	LIN7C|MLEC|CPD|FLVCR1|SAV1|CHMP2B|IFNAR1|MFAP3|NDC1|ATP6AP2|PERP|MAGI3|DMPK|GOT2|PAFAH1B2|BRCA1|DDX3X|SLC38A2|ARL14EP|TRIM23|ARRDC4|KITLG|IL6ST|PRTG|RAB40B|KRAS|TRPM7|GPBP1|MAGED1|ACSL4|ELK3|BMPR2|PLEKHA1|PICALM|SLC19A2|YIPF4|ARHGAP18|TSG101|ENOX2|PNISR|METAP2|UBE2D3|DOCK4|EPB41|IFIT5|ARL4A|SLC11A2|MRPL42|KHSRP|CAP1|NLK|PJA2|MAP1B|TNPO1|PTPN3|PDAP1|TNFRSF1A|MRPS27|PVR|MELK|KLHL41|ADGRA2|ATP6V0A1|…	http://amigo.geneontology.org/amigo/term/GO:0005886
hsa-miR-181c-5p	GO:0006260	BP	DNA replication	Gene Ontology	13	131	4.13901e-06	0.000238668	BRCA1|POLA1|BARD1|RBBP7|ORC3|RFC3|RFC2|LIG4|MCM6|RAD50|SIN3A|CDC6|CHEK1	http://amigo.geneontology.org/amigo/term/GO:0006260
hsa-miR-181c-5p	GO:0006270	BP	DNA replication initiation	Gene Ontology	4	30	0.00382921	0.0384098	MCM6|POLA1|ORC3|CDC6	http://amigo.geneontology.org/amigo/term/GO:0006270
hsa-miR-181c-5p	GO:0006281	BP	DNA repair	Gene Ontology	17	224	4.42997e-06	0.000247535	SMC1A|TAOK1|POLA1|JMY|SMG1|POLQ|ZBTB1|RFC3|RFC2|UBE2D3|ACTL6A|RAD50|FH|FANCL|ENDOV|UBR5|CHEK1	http://amigo.geneontology.org/amigo/term/GO:0006281
hsa-miR-181c-5p	GO:0006302	BP	double-strand break repair	Gene Ontology	7	64	0.000405944	0.00800959	BRCA1|POLQ|BABAM2|LIG4|NIPBL|RAD50|MTA1	http://amigo.geneontology.org/amigo/term/GO:0006302
hsa-miR-181c-5p	GO:0006303	BP	double-strand break repair via nonhomologous end joining	Gene Ontology	7	55	0.000173943	0.00422046	BRCA1|POLA1|BARD1|BABAM2|LIG4|RAD50|NSD2	http://amigo.geneontology.org/amigo/term/GO:0006303
hsa-miR-181c-5p	GO:0006325	BP	chromatin organization	Gene Ontology	10	137	0.000537428	0.00949932	BRWD1|HMGB2|MTF2|HMGA2|HNRNPU|SS18L1|SFMBT1|DEK|BABAM2|CBX4	http://amigo.geneontology.org/amigo/term/GO:0006325
hsa-miR-181c-5p	GO:0006352	BP	DNA-templated transcription, initiation	Gene Ontology	4	18	0.000723303	0.0118063	TAF5|BRF1|ZFP36L1|ZFP36L2	http://amigo.geneontology.org/amigo/term/GO:0006352
hsa-miR-181c-5p	GO:0006355	BP	regulation of transcription, DNA-templated	Gene Ontology	91	773	2.03869e-40	1.04585e-37	GLRX2|ZNF79|ZNF146|BHLHE40|ZNF264|ZNF571|ZNF266|ZNF573|ZNF470|ZNF268|ZNF207|ZNF680|ZFP82|ZNF445|ZNF440|MAGED1|ZNF280D|ZNF678|ZNF776|ZKSCAN8|ZNF565|ZNF37A|SPTY2D1|ZNF699|ZNF217|RLF|ZNF695|ZNF597|ZNF850|ZSCAN2|ZNF607|ZNF160|ZIK1|SPP1|NLK|ZNF766|ZNF283|ZNF281|ZNF184|ZNF180|ZNF182|ZNF229|ZNF189|ZNF583|ZNF587|ZNF22|ZNF530|ZNF611|ZNF610|TAF5|ZNF615|ZNF614|ZNF616|ZNF619|NSD2|ATXN1|ZNF236|GPBP1|NCOA2|STA…	http://amigo.geneontology.org/amigo/term/GO:0006355
hsa-miR-181c-5p	GO:0006357	BP	regulation of transcription by RNA polymerase II	Gene Ontology	60	751	4.64209e-19	1.38915e-16	MAGED1|HMGB2|TRAK1|RCOR1|DEK|ELOC|CREBL2|ELF2|GTF2E1|JMY|ZNF354A|HIC2|ZNF608|ZNF700|ZNF44|EN1|ZNF572|ZBTB43|ZNF433|ELMSAN1|ZNF823|BRWD1|ZNF101|CTDSP1|ACTL6A|BRCA1|ZBTB1|LCORL|TFAM|ZZZ3|TSC22D2|ZFP36L1|ZNF367|HOXD1|PPARG|MLXIP|ZFP36L2|PIAS1|STAT3|BRF1|MDM4|URI1|THAP2|ARID3B|ZNF441|ZNF443|MTF1|ZSCAN20|RLF|NACC2|PAK1|DDX5|MED1|ZNF791|CCNC|ZBTB49|ZNF134|ZNF799|KDM5B|CCNK	http://amigo.geneontology.org/amigo/term/GO:0006357
hsa-miR-181c-5p	GO:0006366	BP	transcription by RNA polymerase II	Gene Ontology	14	187	3.48612e-05	0.00123947	GTF2E1|TAF5|TCFL5|COPS2|NELFA|TCEA1|PRDM4|DR1|DEK|ELOC|TAF15|CTDP1|LCORL|CCNK	http://amigo.geneontology.org/amigo/term/GO:0006366
hsa-miR-181c-5p	GO:0006367	BP	transcription initiation from RNA polymerase II promoter	Gene Ontology	9	160	0.00526513	0.0475188	GTF2E1|TAF5|NR6A1|RBPJ|NOTCH2|PPARG|MED1|TAF15|CCNC	http://amigo.geneontology.org/amigo/term/GO:0006367
hsa-miR-181c-5p	GO:0006384	BP	transcription initiation from RNA polymerase III promoter	Gene Ontology	3	7	0.000744596	0.0119368	BRF1|ZFP36L1|GTF3C5	http://amigo.geneontology.org/amigo/term/GO:0006384
hsa-miR-181c-5p	GO:0006397	BP	mRNA processing	Gene Ontology	18	158	8.85191e-09	9.34918e-07	PAN3|SRSF7|KHSRP|ZFP36L1|ZRANB2|TCERG1|FBXO11|SF3B1|WTAP|SON|RBM26|RBM27|MBNL1|CPSF6|PTBP3|PDE12|BRF1|RBM38	http://amigo.geneontology.org/amigo/term/GO:0006397
hsa-miR-181c-5p	GO:0006405	BP	RNA export from nucleus	Gene Ontology	6	57	0.0012574	0.0175694	SRSF7|ZC3H11A|POM121C|SARNP|CDC40|EIF4A3	http://amigo.geneontology.org/amigo/term/GO:0006405
hsa-miR-181c-5p	GO:0006406	BP	mRNA export from nucleus	Gene Ontology	10	101	5.36362e-05	0.00175098	SRSF7|NUP50|SMG1|POM121C|NDC1|SARNP|UPF2|ZC3H11A|CDC40|EIF4A3	http://amigo.geneontology.org/amigo/term/GO:0006406
hsa-miR-181c-5p	GO:0006457	BP	protein folding	Gene Ontology	14	166	1.01312e-05	0.000485084	BAG2|PFDN1|GRPEL2|FUT10|VBP1|BAG4|PDIA6|MLEC|CCT7|ERO1A|SACS|GNB4|FKBP1A|GNAI3	http://amigo.geneontology.org/amigo/term/GO:0006457
hsa-miR-181c-5p	GO:0006464	BP	cellular protein modification process	Gene Ontology	7	81	0.0014688	0.0195803	FBXO11|WWP2|UBL4A|UBE2D3|ERO1A|RABGGTB|FBXO22	http://amigo.geneontology.org/amigo/term/GO:0006464
hsa-miR-181c-5p	GO:0006468	BP	protein phosphorylation	Gene Ontology	33	451	3.93092e-10	5.22813e-08	COPS2|BIRC6|PRPF4B|PRKAA2|HIPK3|HIPK2|MAP2K1|PAN3|NEK7|TBK1|TAOK1|STK25|MAPK1|MARK1|DMPK|MAPK8|CHEK1|ALPK1|TGFBR2|ACVR2B|ULK1|PDIK1L|COQ8A|NLK|LMTK2|SGK3|SIK3|MELK|CAMKK1|BMPR2|STK35|PAK1|CCNK	http://amigo.geneontology.org/amigo/term/GO:0006468
hsa-miR-181c-5p	GO:0006470	BP	protein dephosphorylation	Gene Ontology	13	149	1.49339e-05	0.000653995	FBXW11|PPP1CB|PPP1R3B|PPP2R2A|CTDP1|PTPN3|PPP6C|PPP4R3B|DUSP5|MTMR6|CTDSP1|CTDSP2|PPP2R5C	http://amigo.geneontology.org/amigo/term/GO:0006470
hsa-miR-181c-5p	GO:0006511	BP	ubiquitin-dependent protein catabolic process	Gene Ontology	17	292	0.00010485	0.00285239	HERPUD1|USP49|KLHL15|BUB3|C18orf25|UBE3C|FBXO11|UBE2K|USP42|UBE2D3|FBXO22|USP16|ELOC|BIRC6|WWP2|ATXN3|CNOT4	http://amigo.geneontology.org/amigo/term/GO:0006511
hsa-miR-181c-5p	GO:0006605	BP	protein targeting	Gene Ontology	6	43	0.000323883	0.00684156	PAN3|FUT10|TRAK1|STXBP4|YWHAG|LAMP2	http://amigo.geneontology.org/amigo/term/GO:0006605
hsa-miR-181c-5p	GO:0006606	BP	protein import into nucleus	Gene Ontology	7	79	0.00128428	0.0178258	POM121C|NUP50|STAT3|RAN|TNPO1|MED1|IPO7	http://amigo.geneontology.org/amigo/term/GO:0006606
hsa-miR-181c-5p	GO:0006783	BP	heme biosynthetic process	Gene Ontology	4	22	0.00139181	0.0187894	HMBS|FXN|SLC11A2|COX15	http://amigo.geneontology.org/amigo/term/GO:0006783
hsa-miR-181c-5p	GO:0006915	BP	apoptotic process	Gene Ontology	34	546	9.99892e-09	1.02176e-06	PMAIP1|BIRC6|PRDX3|UBE2D3|GLRX2|SAV1|HIPK3|TNFRSF10B|PHLDA1|BRF1|BCL2L11|TCTN3|BCLAF1|MAPK1|MAGI3|ATG5|FEM1B|CHEK1|BRCA1|TGFBR2|KMT2A|GRAMD4|ZFP36L1|SUDS3|GHITM|KIF1B|G2E3|ZNF443|PDCD6IP|NOTCH2|MELK|BABAM2|MUL1|NOA1	http://amigo.geneontology.org/amigo/term/GO:0006915
hsa-miR-181c-5p	GO:0006974	BP	cellular response to DNA damage stimulus	Gene Ontology	18	248	4.18716e-06	0.000238668	BRCA1|ZBTB1|FANCL|PMAIP1|POLQ|BARD1|CDKN2AIP|RAD50|SLFN11|NIPBL|XIAP|MAPK1|STXBP4|BABAM2|CHEK1|TAOK1|UBR5|CCNK	http://amigo.geneontology.org/amigo/term/GO:0006974
hsa-miR-181c-5p	GO:0006977	BP	DNA damage response, signal transduction by p53 class mediator resulting in cell cycle arrest	Gene Ontology	6	56	0.00115598	0.0164727	E2F7|CDKN1B|GTSE1|CNOT1|MDM4|CNOT4	http://amigo.geneontology.org/amigo/term/GO:0006977
hsa-miR-181c-5p	GO:0007049	BP	cell cycle	Gene Ontology	15	245	0.00015691	0.00391293	LIG4|WTAP|CCSAP|BIRC6|HNRNPU|EPB41|SPECC1L|KLHL42|MAPK1|CREBL2|BABAM2|RBM38|CHEK1|GNAI3|CCNK	http://amigo.geneontology.org/amigo/term/GO:0007049
hsa-miR-181c-5p	GO:0007064	BP	mitotic sister chromatid cohesion	Gene Ontology	3	10	0.00170059	0.0218882	SMC1A|NAA50|NIPBL	http://amigo.geneontology.org/amigo/term/GO:0007064
hsa-miR-181c-5p	GO:0007076	BP	mitotic chromosome condensation	Gene Ontology	3	16	0.00529309	0.0475188	NIPBL|SMC4|NCAPD3	http://amigo.geneontology.org/amigo/term/GO:0007076
hsa-miR-181c-5p	GO:0007165	BP	signal transduction	Gene Ontology	36	1013	0.000570849	0.00980822	RASSF8|COPS2|ACVR2B|SAV1|MAP2K1|DEK|SMAD1|CREBL2|FAM13B|STAT3|STAM2|CAP1|STK25|MAPK1|MAGI3|MKLN1|NLK|MTA1|DGKD|LRP12|ULK1|SYDE2|PRKAA2|PPARG|PDAP1|IRS4|IRS2|MET|SHOC2|ARHGAP12|ACTL6A|TOM1L1|BABAM2|IPO7|PAK1|PPP2R5C	http://amigo.geneontology.org/amigo/term/GO:0007165
hsa-miR-181c-5p	GO:0007179	BP	transforming growth factor beta receptor signaling pathway	Gene Ontology	7	96	0.00359439	0.0373541	TGFBR2|SMAD9|SMAD7|SMAD1|SMAD2|HIPK2|NLK	http://amigo.geneontology.org/amigo/term/GO:0007179
hsa-miR-181c-5p	GO:0007183	BP	SMAD protein complex assembly	Gene Ontology	3	7	0.000744596	0.0119368	SMAD1|SMAD2|FKBP1A	http://amigo.geneontology.org/amigo/term/GO:0007183
hsa-miR-181c-5p	GO:0007265	BP	Ras protein signal transduction	Gene Ontology	8	73	0.000156589	0.00391293	BRAP|RASSF1|NRAS|ORC3|SHOC2|G3BP1|IQGAP3|KRAS	http://amigo.geneontology.org/amigo/term/GO:0007265
hsa-miR-181c-5p	GO:0007276	BP	gamete generation	Gene Ontology	5	20	9.5231e-05	0.00269271	ZNF148|FANCL|DDX3X|SMAD1|NR6A1	http://amigo.geneontology.org/amigo/term/GO:0007276
hsa-miR-181c-5p	GO:0007283	BP	spermatogenesis	Gene Ontology	18	404	0.00138016	0.0187894	NDC1|BCL2L11|TCFL5|RACGAP1|PAFAH1B2|RLF|ZSCAN2|RAI14|USP42|SFMBT1|PUM1|PLEKHA1|MYBL1|SPATA2|EIF5A2|PIAS1|YBX3|HERC4	http://amigo.geneontology.org/amigo/term/GO:0007283
hsa-miR-181c-5p	GO:0007420	BP	brain development	Gene Ontology	16	231	2.41546e-05	0.000932678	TGFBR2|BCL2L11|UFM1|AK3|PPT1|S1PR1|IRS2|GNAI3|TBC1D23|NIPBL|MED1|BMPR2|SLC6A11|PAFAH1B2|FOXG1|ATXN1	http://amigo.geneontology.org/amigo/term/GO:0007420
hsa-miR-181c-5p	GO:0008017	MF	microtubule binding	Gene Ontology	12	252	0.00500866	0.0467172	ZNF207|MAP1B|GTSE1|BCL2L11|VPS41|KIF1B|CCSAP|RACGAP1|CCDC88C|PSRC1|CCSER2|CLIP1	http://amigo.geneontology.org/amigo/term/GO:0008017
hsa-miR-181c-5p	GO:0008022	MF	protein C-terminus binding	Gene Ontology	16	189	2.29952e-06	0.000142372	NCOA2|HIC2|PRRC2C|CEP120|PRDX3|MAP2K1|GOPC|LIG4|PPARG|NIPBL|PIAS1|SARNP|ATP1B1|EPB41|NPAT|ATXN1	http://amigo.geneontology.org/amigo/term/GO:0008022
hsa-miR-181c-5p	GO:0008089	BP	anterograde axonal transport	Gene Ontology	4	31	0.00425913	0.0414486	AP3S2|BLOC1S6|TRAK1|KIF1B	http://amigo.geneontology.org/amigo/term/GO:0008089
hsa-miR-181c-5p	GO:0008134	MF	transcription factor binding	Gene Ontology	23	325	3.07222e-07	2.39834e-05	WWP2|SMAD9|HMGB2|SMAD7|SMAD1|SMAD2|MED1|DDX3X|PAXBP1|STAT3|RBPJ|MAPK1|NLK|TFAM|HMGA2|ZFP36L1|ZFP36L2|PPARG|BRF1|HEY2|E2F7|PURB|ZBTB49	http://amigo.geneontology.org/amigo/term/GO:0008134
hsa-miR-181c-5p	GO:0008143	MF	poly(A) binding	Gene Ontology	4	23	0.00160948	0.0210935	SYNCRIP|DDX3X|HNRNPU|EIF4A3	http://amigo.geneontology.org/amigo/term/GO:0008143
hsa-miR-181c-5p	GO:0008250	CC	oligosaccharyltransferase complex	Gene Ontology	3	12	0.00262989	0.0296979	KRTCAP2|STT3B|MAGT1	http://amigo.geneontology.org/amigo/term/GO:0008250
hsa-miR-181c-5p	GO:0008266	MF	poly(U) RNA binding	Gene Ontology	4	26	0.00240254	0.0276523	MSI2|IFIT5|HNRNPC|ATXN1	http://amigo.geneontology.org/amigo/term/GO:0008266
hsa-miR-181c-5p	GO:0008270	MF	zinc ion binding	Gene Ontology	44	820	5.11096e-09	6.11782e-07	LIN28B|TRIM71|ZNF184|RASSF1|FBXO11|ZFAND5|AFG3L2|ZFAND3|MATR3|IKZF5|SRSF7|USP49|NR6A1|ZNF146|ZCCHC14|CLIP1|PIAS1|ZCCHC3|HNRNPC|MTA1|BRCA1|ZNF207|KMT2A|ZZZ3|ZNF182|SLFN11|TRIM23|PPARG|SEC24C|ZNF22|TCEA1|MDM4|UBR5|BRAP|MTF1|RLF|RABGGTB|ZFAND4|ZFP37|SPP1|ZNF92|CDADC1|TRIM2|KDM5B	http://amigo.geneontology.org/amigo/term/GO:0008270
hsa-miR-181c-5p	GO:0008283	BP	cell population proliferation	Gene Ontology	10	142	0.000697514	0.0114898	USPL1|POC1B|MELK|MRPS27|RAP1B|ZFP36L1|LIG4|PURB|STAT3|BRF1	http://amigo.geneontology.org/amigo/term/GO:0008283
hsa-miR-181c-5p	GO:0008333	BP	endosome to lysosome transport	Gene Ontology	6	47	0.000498644	0.00913587	TSG101|FAM160A2|HMGXB4|VPS41|TRAK1|CLEC16A	http://amigo.geneontology.org/amigo/term/GO:0008333
hsa-miR-181c-5p	GO:0008380	BP	RNA splicing	Gene Ontology	15	160	1.47985e-06	9.48951e-05	SYNCRIP|SRSF7|TAF15|ZRANB2|TCERG1|KHSRP|SF3B1|WTAP|PRPF4B|SON|HNRNPH3|PTBP3|MBNL1|HNRNPC|RBM38	http://amigo.geneontology.org/amigo/term/GO:0008380
hsa-miR-181c-5p	GO:0008420	MF	RNA polymerase II CTD heptapeptide repeat phosphatase activity	Gene Ontology	3	13	0.00319132	0.034006	CTDSP1|CTDSP2|CTDP1	http://amigo.geneontology.org/amigo/term/GO:0008420
hsa-miR-181c-5p	GO:0009952	BP	anterior/posterior pattern specification	Gene Ontology	7	96	0.00359439	0.0373541	ACVR2B|BHLHE40|SMAD2|HIPK2|BMPR2|HOXD10|HEY2	http://amigo.geneontology.org/amigo/term/GO:0009952
hsa-miR-181c-5p	GO:0010468	BP	regulation of gene expression	Gene Ontology	14	235	0.000333598	0.00700555	TGFBR2|ZNF451|TOB1|NLK|KHSRP|ZFP36L1|ATP1B1|PRDM4|MAPK1|ZNF597|MAPK8|BRF1|NPAT|YBX3	http://amigo.geneontology.org/amigo/term/GO:0010468
hsa-miR-181c-5p	GO:0010494	CC	cytoplasmic stress granule	Gene Ontology	9	73	2.64409e-05	0.0010101	DDX3X|PRRC2C|KHSRP|PRKAA2|PUM1|G3BP1|CAPRIN1|MBNL1|ENDOV	http://amigo.geneontology.org/amigo/term/GO:0010494
hsa-miR-181c-5p	GO:0010586	BP	miRNA metabolic process	Gene Ontology	4	16	0.000493754	0.00910368	RAN|KHSRP|DICER1|TRIM71	http://amigo.geneontology.org/amigo/term/GO:0010586
hsa-miR-181c-5p	GO:0010628	BP	positive regulation of gene expression	Gene Ontology	20	391	0.000143674	0.00369856	BRCA1|DDX3X|KIF1B|SLC38A2|HEY2|RBPJ|HMGA2|SMAD1|BCL11A|MAPK1|MAP2K1|MED1|PIK3R3|TNRC6B|STAT3|MAPK8|IQGAP3|UBR5|KDM5B|KRAS	http://amigo.geneontology.org/amigo/term/GO:0010628
hsa-miR-181c-5p	GO:0010629	BP	negative regulation of gene expression	Gene Ontology	15	210	3.08701e-05	0.00113117	DICER1|RNASEH2B|ZNF148|PRKAA2|NOTCH2|MAP2K1|TNRC6B|REL|SLC35C2|WWP2|STC2|IQGAP3|HEY2|PICALM|ZNF281	http://amigo.geneontology.org/amigo/term/GO:0010629
hsa-miR-181c-5p	GO:0014069	CC	postsynaptic density	Gene Ontology	14	251	0.000619437	0.0103944	NCOA2|PDLIM5|MAP1B|PJA2|STAT3|CPD|BCL11A|EPB41|CHMP2B|FXR2|MAPK1|BMPR2|SEMA4C|GOPC	http://amigo.geneontology.org/amigo/term/GO:0014069
hsa-miR-181c-5p	GO:0015030	CC	Cajal body	Gene Ontology	7	53	0.00014115	0.00369856	USPL1|HMBOX1|DDX46|ICE2|SHQ1|HNRNPC|NPAT	http://amigo.geneontology.org/amigo/term/GO:0015030
hsa-miR-181c-5p	GO:0015031	BP	protein transport	Gene Ontology	18	320	0.000100273	0.00279133	TSG101|ARRDC4|FAM160A2|EXOC5|PPT1|SPIRE1|LIN7C|NDC1|PDCD6IP|CHMP2B|AGAP1|MTX2|ANKRD50|C5orf30|EIF5A2|CMTM6|GOPC|DGKD	http://amigo.geneontology.org/amigo/term/GO:0015031
hsa-miR-181c-5p	GO:0015035	MF	protein disulfide oxidoreductase activity	Gene Ontology	4	22	0.00139181	0.0187894	ENOX2|DNAJC10|GLRX2|ERO1A	http://amigo.geneontology.org/amigo/term/GO:0015035
hsa-miR-181c-5p	GO:0015095	MF	magnesium ion transmembrane transporter activity	Gene Ontology	4	16	0.000493754	0.00910368	NIPAL3|CNNM2|MAGT1|ZDHHC13	http://amigo.geneontology.org/amigo/term/GO:0015095
hsa-miR-181c-5p	GO:0015629	CC	actin cytoskeleton	Gene Ontology	12	245	0.00405568	0.0402319	PDLIM5|TAF5|AUTS2|WASF1|CAPZA2|ONECUT2|NDC1|SPECC1L|MARCKS|IFIT5|HNRNPC|ZNF268	http://amigo.geneontology.org/amigo/term/GO:0015629
hsa-miR-181c-5p	GO:0015630	CC	microtubule cytoskeleton	Gene Ontology	11	158	0.000420165	0.00820007	PSRC1|VPS41|CCSER2|RASSF1|GTSE1|SLAIN2|CLIP1|MARK1|ZBTB49|SEPT11|TAOK1	http://amigo.geneontology.org/amigo/term/GO:0015630
hsa-miR-181c-5p	GO:0015718	BP	monocarboxylic acid transport	Gene Ontology	3	16	0.00529309	0.0475188	SLC16A14|SLC6A11|SLC16A6	http://amigo.geneontology.org/amigo/term/GO:0015718
hsa-miR-181c-5p	GO:0016020	CC	membrane	Gene Ontology	102	2075	4.70199e-17	1.29884e-14	WWP2|ZDHHC13|MLEC|IL6ST|CAPRIN1|NCEH1|LBR|RAN|PPT1|NDC1|GOPC|RARS|MAGI3|MTMR6|PRRC2C|ATP1B1|FXR2|EDEM3|OSBPL2|UBR5|KRAS|SYNCRIP|GTSE1|ACSL4|DDX46|DDX5|PLEKHA1|FKBP1A|UGCG|IKBIP|DOCK4|HELZ|MED1|MATR3|SLC11A2|SCD|KHSRP|ABHD13|GCC2|FNDC3A|NLK|PDLIM5|PLEKHA3|MAN2A1|NCAPD3|DYNC1LI2|STT3B|TNFRSF1A|MTHFD1L|DNAJC3|MELK|ELOVL5|IPO7|EIF4A3|UBL4A|RAP1B|MBOAT1|MAGT1|GNAI3|TMEM19|HNRNPU|TM9SF3|PRDX6|TMEM30A|H…	http://amigo.geneontology.org/amigo/term/GO:0016020
hsa-miR-181c-5p	GO:0016021	CC	integral component of membrane	Gene Ontology	93	3643	0.0045885	0.0434758	FLVCR1|UBE2J1|ZDHHC13|NDUFB5|MLEC|IFNAR1|MFAP3|FAM234B|NCEH1|LBR|GPR180|NDC1|ATP6AP2|SPTLC1|SPIN1|B3GALT5|LEPROT|COQ8A|KITLG|GHITM|FUT10|MBTPS2|LMTK2|ACSL4|PVR|SLC19A2|YIPF4|UGCG|IKBIP|TANGO6|SLC25A37|SLC25A36|SCD|CAP1|ABHD13|GRAMD4|FNDC3A|TRPM7|MAL2|MAN2A1|ASTN1|TMED4|STT3B|DSE|TMEM64|ADGRA2|ATP6V0A1|EMC1|COX15|SMIM13|UGT8|SMAD1|TNFRSF10B|MBOAT1|TMED7|TIMMDC1|TNPO1|S1PR1|TMEM19|SACM1L|TM9SF3|DSG…	http://amigo.geneontology.org/amigo/term/GO:0016021
hsa-miR-181c-5p	GO:0016032	BP	viral process	Gene Ontology	31	456	6.77371e-09	7.60137e-07	POLA1|FBXW11|SF3B1|POM121C|IL6ST|YTHDF2|RCOR1|ELOC|GTF2E1|TNPO1|STAT3|TBK1|RAN|HNRNPU|NDC1|MAPK1|MAGI3|RBM38|DDX3X|TRIM23|UBR5|SYNCRIP|TAF5|NUP50|TNFRSF1A|ACBD3|G3BP1|RAD50|IPO7|YIPF4|EIF4A2	http://amigo.geneontology.org/amigo/term/GO:0016032
hsa-miR-181c-5p	GO:0016239	BP	positive regulation of macroautophagy	Gene Ontology	6	33	8.87677e-05	0.00258062	SCOC|TBK1|SESN3|PRKAA2|GNAI3|PAFAH1B2	http://amigo.geneontology.org/amigo/term/GO:0016239
hsa-miR-181c-5p	GO:0016301	MF	kinase activity	Gene Ontology	7	89	0.00242182	0.0277852	ULK1|MAPK1|COQ8A|MAPK8|PKM|TAOK1|CHEK1	http://amigo.geneontology.org/amigo/term/GO:0016301
hsa-miR-181c-5p	GO:0016567	BP	protein ubiquitination	Gene Ontology	30	486	8.79323e-08	7.70158e-06	FBXW11|WWP2|BIRC6|FBXO11|UBE2D3|XIAP|MED1|ELOC|HERPUD1|C18orf25|TULP4|RAB40B|PJA2|FEM1B|CNOT4|BRCA1|KLHL15|BARD1|TRIM23|ARRDC4|HERC4|MEX3C|UBE2K|BRAP|G2E3|FBXL3|KLHL41|DCAF5|FBXO33|MUL1	http://amigo.geneontology.org/amigo/term/GO:0016567
hsa-miR-181c-5p	GO:0016575	BP	histone deacetylation	Gene Ontology	6	39	0.000201185	0.00469127	MIER1|SUDS3|RCOR1|ELMSAN1|MTA1|SIN3A	http://amigo.geneontology.org/amigo/term/GO:0016575
hsa-miR-181c-5p	GO:0016579	BP	protein deubiquitination	Gene Ontology	16	262	9.86768e-05	0.00276835	BRCA1|USP49|BARD1|STAM2|SMAD7|SMAD1|OTUD1|USP42|SMAD2|USP16|ACTL6A|CCP110|BABAM2|SUDS3|MDM4|ATXN3	http://amigo.geneontology.org/amigo/term/GO:0016579
hsa-miR-181c-5p	GO:0016580	CC	Sin3 complex	Gene Ontology	3	14	0.00382079	0.0384098	SIN3A|HEY2|SUDS3	http://amigo.geneontology.org/amigo/term/GO:0016580
hsa-miR-181c-5p	GO:0016604	CC	nuclear body	Gene Ontology	22	307	4.53751e-07	3.25884e-05	ZWINT|NELFA|EPB41|HIPK3|HIPK2|CBX4|NCOA2|ELF2|BHLHE40|SS18L1|CREBRF|ZNF470|FANCL|BRCA1|ZBTB1|ORC3|SUDS3|HMBOX1|ICE2|SGO2|FBXL3|STK35	http://amigo.geneontology.org/amigo/term/GO:0016604
hsa-miR-181c-5p	GO:0016607	CC	nuclear speck	Gene Ontology	29	400	5.49771e-09	6.36848e-07	ZNF217|PNISR|PRPF4B|PRKAA2|BCLAF1|CPSF6|CBX4|PPP4R3B|SRSF7|HNRNPU|SON|YLPM1|ARHGAP18|ATP6V0A1|WTAP|BARD1|TCERG1|SF3B1|SMC4|BRD1|E2F7|DAZAP2|DDX46|RBM27|PIAS1|SPP1|SARNP|CDC40|EIF4A3	http://amigo.geneontology.org/amigo/term/GO:0016607
hsa-miR-181c-5p	GO:0016925	BP	protein sumoylation	Gene Ontology	10	63	1.23466e-06	8.36538e-05	ZNF451|NUP50|SUMO3|BCL11A|POM121C|NDC1|MUL1|PIAS1|SENP1|CBX4	http://amigo.geneontology.org/amigo/term/GO:0016925
hsa-miR-181c-5p	GO:0017025	MF	TBP-class protein binding	Gene Ontology	4	26	0.00240254	0.0276523	DR1|BRF1|ZFP36L1|ZFP36L2	http://amigo.geneontology.org/amigo/term/GO:0017025
hsa-miR-181c-5p	GO:0017116	MF	single-stranded DNA helicase activity	Gene Ontology	3	15	0.00452066	0.0429463	RFC3|POLQ|RFC2	http://amigo.geneontology.org/amigo/term/GO:0017116
hsa-miR-181c-5p	GO:0017148	BP	negative regulation of translation	Gene Ontology	8	79	0.000257509	0.00575411	SYNCRIP|TOB1|TRIM71|FXR2|CAPRIN1|DDX3X|CNOT1|EIF4A3	http://amigo.geneontology.org/amigo/term/GO:0017148
hsa-miR-181c-5p	GO:0018105	BP	peptidyl-serine phosphorylation	Gene Ontology	13	161	3.18196e-05	0.00114264	TGFBR2|ULK1|SMG1|LMTK2|TBK1|HIPK3|HIPK2|MAPK1|MARK1|DMPK|SGK3|MAPK8|PAK1	http://amigo.geneontology.org/amigo/term/GO:0018105
hsa-miR-181c-5p	GO:0018107	BP	peptidyl-threonine phosphorylation	Gene Ontology	11	65	2.04723e-07	1.67082e-05	TGFBR2|ULK1|LMTK2|TBK1|HIPK3|HIPK2|MAP2K1|MAPK1|MAPK8|NLK|CHEK1	http://amigo.geneontology.org/amigo/term/GO:0018107
hsa-miR-181c-5p	GO:0018206	BP	peptidyl-methionine modification	Gene Ontology	3	6	0.000528688	0.00944537	METAP1|PFDN1|METAP2	http://amigo.geneontology.org/amigo/term/GO:0018206
hsa-miR-181c-5p	GO:0018279	BP	protein N-linked glycosylation via asparagine	Gene Ontology	4	30	0.00382921	0.0384098	STT3B|UBE2J1|MAGT1|DPM2	http://amigo.geneontology.org/amigo/term/GO:0018279
hsa-miR-181c-5p	GO:0019003	MF	GDP binding	Gene Ontology	8	73	0.000156589	0.00391293	RAP2A|RAN|NRAS|RAP1B|TRIM23|RASEF|GNAI3|KRAS	http://amigo.geneontology.org/amigo/term/GO:0019003
hsa-miR-181c-5p	GO:0019789	MF	SUMO transferase activity	Gene Ontology	3	16	0.00529309	0.0475188	PIAS1|CBX4|MUL1	http://amigo.geneontology.org/amigo/term/GO:0019789
hsa-miR-181c-5p	GO:0019899	MF	enzyme binding	Gene Ontology	17	353	0.000834997	0.0130649	BRCA1|PEBP1|CBX4|PPARG|MLEC|NOTCH2|SUDS3|DDX5|PIAS1|RANBP9|LAMP2|GOT2|SARS|MAPK8|RFC2|MDM4|STC2	http://amigo.geneontology.org/amigo/term/GO:0019899
hsa-miR-181c-5p	GO:0019903	MF	protein phosphatase binding	Gene Ontology	7	86	0.00202091	0.024684	STAT3|TBK1|PPARG|CDKN1B|IRS2|MET|SHOC2	http://amigo.geneontology.org/amigo/term/GO:0019903
hsa-miR-181c-5p	GO:0019904	MF	protein domain specific binding	Gene Ontology	17	239	9.83916e-06	0.000477465	NCOA2|LIN7C|DICER1|SRSF7|BHLHE40|HMGB2|CPD|SSX2IP|IRS2|GNAI3|CHMP2B|PIAS1|LAMP2|IKZF5|CNOT1|YWHAG|CHEK1	http://amigo.geneontology.org/amigo/term/GO:0019904
hsa-miR-181c-5p	GO:0030014	CC	CCR4-NOT complex	Gene Ontology	3	16	0.00529309	0.0475188	CNOT1|TOB1|CNOT4	http://amigo.geneontology.org/amigo/term/GO:0030014
hsa-miR-181c-5p	GO:0030097	BP	hemopoiesis	Gene Ontology	6	54	0.000972019	0.0146047	FUT10|ZNF160|NOTCH2|MELK|ZFP36L2|PICALM	http://amigo.geneontology.org/amigo/term/GO:0030097
hsa-miR-181c-5p	GO:0030127	CC	COPII vesicle coat	Gene Ontology	3	15	0.00452066	0.0429463	TMED7|SAR1B|SEC24C	http://amigo.geneontology.org/amigo/term/GO:0030127
hsa-miR-181c-5p	GO:0030154	BP	cell differentiation	Gene Ontology	28	596	3.17454e-05	0.00114264	UGCG|SMAD9|ONECUT2|SMAD7|SMAD1|GLRX2|SFMBT1|CREBL2|MYBL1|ELF2|ZSCAN2|BHLHE40|USP42|SMAD2|FSTL1|ZNF268|RBM38|DDX3X|TCFL5|PRRC2C|PPARG|HERC4|HEY2|MTF1|ID4|RAI14|PURB|POU2F1	http://amigo.geneontology.org/amigo/term/GO:0030154
hsa-miR-181c-5p	GO:0030159	MF	signaling receptor complex adaptor activity	Gene Ontology	4	29	0.00342966	0.0360115	NCOA2|SPATA2|ORC3|SAV1	http://amigo.geneontology.org/amigo/term/GO:0030159
hsa-miR-181c-5p	GO:0030182	BP	neuron differentiation	Gene Ontology	9	139	0.0021895	0.0258635	FZD3|HIPK2|MET|COPS2|S1PR1|HOXD1|ACSL4|EN1|MAP2K1	http://amigo.geneontology.org/amigo/term/GO:0030182
hsa-miR-181c-5p	GO:0030216	BP	keratinocyte differentiation	Gene Ontology	6	53	0.000888932	0.0136417	TSG101|UGCG|RBPJ|SAV1|MAP2K1|MED1	http://amigo.geneontology.org/amigo/term/GO:0030216
hsa-miR-181c-5p	GO:0030308	BP	negative regulation of cell growth	Gene Ontology	11	125	6.21986e-05	0.00199424	DCBLD2|SERTAD2|DDX3X|CDKN1B|CDKN2AIP|RBBP7|PSRC1|PPARG|BMPR2|PPT1|MUL1	http://amigo.geneontology.org/amigo/term/GO:0030308
hsa-miR-181c-5p	GO:0030424	CC	axon	Gene Ontology	18	310	6.85914e-05	0.00214184	BAG2|MAP1B|ULK1|NPTN|KIF1B|SLC38A2|PPT1|MUL1|CCSAP|SMAD1|PRKAA2|FXR2|FZD3|SACS|MAPK1|MAPK8|ATP6AP2|SEPT11	http://amigo.geneontology.org/amigo/term/GO:0030424
hsa-miR-181c-5p	GO:0030425	CC	dendrite	Gene Ontology	27	420	1.81596e-07	1.51654e-05	BAG2|ZWINT|TRAK1|CPD|PRKAA2|GLRX2|IL6ST|SACS|CAPRIN1|NCOA2|FZD3|NPTN|RPL28|PPT1|GOPC|MARK1|MAP1B|SLC38A2|SAV1|BRD1|URI1|DICER1|KIF1B|ERO1A|ELOVL5|BMPR2|EIF4A3	http://amigo.geneontology.org/amigo/term/GO:0030425
hsa-miR-181c-5p	GO:0030496	CC	midbody	Gene Ontology	11	160	0.000464078	0.00877107	PSRC1|RAP2A|GNAI3|KATNBL1|EXOC5|RACGAP1|BIRC6|HNRNPU|CTDP1|RAN|PAK1	http://amigo.geneontology.org/amigo/term/GO:0030496
hsa-miR-181c-5p	GO:0030509	BP	BMP signaling pathway	Gene Ontology	9	85	7.84153e-05	0.00239099	ACVR2B|SMAD9|SMAD7|SMAD1|SMAD2|FSTL1|UBE2D3|DDX5|BMPR2	http://amigo.geneontology.org/amigo/term/GO:0030509
hsa-miR-181c-5p	GO:0030968	BP	endoplasmic reticulum unfolded protein response	Gene Ontology	5	49	0.0036033	0.0373541	CREBRF|HERPUD1|MBTPS2|STC2|ERO1A	http://amigo.geneontology.org/amigo/term/GO:0030968
hsa-miR-181c-5p	GO:0031100	BP	animal organ regeneration	Gene Ontology	5	42	0.00194854	0.0241283	PPARG|MED1|PKM|TGFBR2|UPF2	http://amigo.geneontology.org/amigo/term/GO:0031100
hsa-miR-181c-5p	GO:0031116	BP	positive regulation of microtubule polymerization	Gene Ontology	6	26	2.76063e-05	0.00104352	MAP1B|SLAIN2|CDKN1B|PSRC1|MET|CLIP1	http://amigo.geneontology.org/amigo/term/GO:0031116
hsa-miR-181c-5p	GO:0031625	MF	ubiquitin protein ligase binding	Gene Ontology	18	294	3.6004e-05	0.00125525	BAG2|TSG101|UBE2K|FANCL|SMAD9|BAG4|BRCA1|PRDX6|SUMO3|SMAD7|SMAD1|SMAD2|ABCB1|PIAS1|NLK|MUL1|ATXN3|UBE2J1	http://amigo.geneontology.org/amigo/term/GO:0031625
hsa-miR-181c-5p	GO:0031954	BP	positive regulation of protein autophosphorylation	Gene Ontology	4	24	0.00184971	0.023144	RAP2A|DDX3X|TOM1L1|RAD50	http://amigo.geneontology.org/amigo/term/GO:0031954
hsa-miR-181c-5p	GO:0031965	CC	nuclear membrane	Gene Ontology	12	237	0.00315083	0.034006	PAN3|ZBTB1|LBR|POM121|WTAP|NDC1|MRPS23|NUP50|SENP1|DMPK|POM121C|BRAP	http://amigo.geneontology.org/amigo/term/GO:0031965
hsa-miR-181c-5p	GO:0032508	BP	DNA duplex unwinding	Gene Ontology	7	73	0.00083721	0.0130649	DDX3X|RAD54B|POLQ|RFC3|RFC2|G3BP1|RAD50	http://amigo.geneontology.org/amigo/term/GO:0032508
hsa-miR-181c-5p	GO:0032839	CC	dendrite cytoplasm	Gene Ontology	4	33	0.00521418	0.0475188	MAPK1|ABHD13|HNRNPU|WASF1	http://amigo.geneontology.org/amigo/term/GO:0032839
hsa-miR-181c-5p	GO:0032869	BP	cellular response to insulin stimulus	Gene Ontology	7	97	0.00379195	0.0384098	ZFP36L1|IRS2|CPEB2|PPARG|BRF1|YWHAG|PKM	http://amigo.geneontology.org/amigo/term/GO:0032869
hsa-miR-181c-5p	GO:0032922	BP	circadian regulation of gene expression	Gene Ontology	9	66	1.27521e-05	0.000594713	NCOA2|KMT2A|PPP1CB|BHLHE40|MAGED1|ID4|HNRNPU|GFPT1|MTA1	http://amigo.geneontology.org/amigo/term/GO:0032922
hsa-miR-181c-5p	GO:0032924	BP	activin receptor signaling pathway	Gene Ontology	4	19	0.000862474	0.0132925	TGFBR2|ACVR2B|BMPR2|SMAD2	http://amigo.geneontology.org/amigo/term/GO:0032924
hsa-miR-181c-5p	GO:0032968	BP	positive regulation of transcription elongation from RNA polymerase II promoter	Gene Ontology	3	13	0.00319132	0.034006	EAPP|TCERG1|ELOC	http://amigo.geneontology.org/amigo/term/GO:0032968
hsa-miR-181c-5p	GO:0032991	CC	protein-containing complex	Gene Ontology	37	623	7.30451e-09	7.94864e-07	HMGB2|SMAD7|PRDX3|SMAD1|SMAD2|EPB41|IKZF5|SPATS2L|CEP97|NCOA2|WASF1|RAN|HNRNPU|MAPK1|GOT2|HNRNPC|SLC7A1|CHEK1|BRCA1|ACVR2B|TFAM|MIER1|SSX2IP|PPARG|CCP110|STT3B|CTDP1|GOPC|UBR5|DAZAP2|MAGED1|IRS2|RBM27|ACTL6A|COX11|EMC1|PAK1	http://amigo.geneontology.org/amigo/term/GO:0032991
hsa-miR-181c-5p	GO:0033077	BP	T cell differentiation in thymus	Gene Ontology	5	31	0.00056859	0.00980822	LIG4|ZBTB1|BRF1|ZFP36L1|ZFP36L2	http://amigo.geneontology.org/amigo/term/GO:0033077
hsa-miR-181c-5p	GO:0033673	BP	negative regulation of kinase activity	Gene Ontology	4	13	0.0002538	0.00575411	CDKN1B|PRDX3|HNRNPU|IRS2	http://amigo.geneontology.org/amigo/term/GO:0033673
hsa-miR-181c-5p	GO:0034198	BP	cellular response to amino acid starvation	Gene Ontology	5	44	0.00234808	0.0274657	BMT2|MAPK8|SLC38A2|MAPK1|SESN3	http://amigo.geneontology.org/amigo/term/GO:0034198
hsa-miR-181c-5p	GO:0034244	BP	negative regulation of transcription elongation from RNA polymerase II promoter	Gene Ontology	4	13	0.0002538	0.00575411	EAPP|NELFA|TCERG1|HNRNPU	http://amigo.geneontology.org/amigo/term/GO:0034244
hsa-miR-181c-5p	GO:0034713	MF	type I transforming growth factor beta receptor binding	Gene Ontology	4	9	8.10113e-05	0.00244463	TGFBR2|SMAD7|SMAD2|FKBP1A	http://amigo.geneontology.org/amigo/term/GO:0034713
hsa-miR-181c-5p	GO:0034975	BP	protein folding in endoplasmic reticulum	Gene Ontology	3	11	0.00213392	0.0253803	DNAJC3|DNAJC10|ERO1A	http://amigo.geneontology.org/amigo/term/GO:0034975
hsa-miR-181c-5p	GO:0034976	BP	response to endoplasmic reticulum stress	Gene Ontology	8	75	0.000185752	0.00444691	HERPUD1|MBTPS2|UFM1|ERO1A|TNFRSF10B|DNAJC10|BCL2L11|TMEM33	http://amigo.geneontology.org/amigo/term/GO:0034976
hsa-miR-181c-5p	GO:0035097	CC	histone methyltransferase complex	Gene Ontology	4	33	0.00521418	0.0475188	PRDM4|KMT2A|SPP1|KDM5B	http://amigo.geneontology.org/amigo/term/GO:0035097
hsa-miR-181c-5p	GO:0035162	BP	embryonic hemopoiesis	Gene Ontology	4	18	0.000723303	0.0118063	TGFBR2|KMT2A|MED1|KITLG	http://amigo.geneontology.org/amigo/term/GO:0035162
hsa-miR-181c-5p	GO:0035196	BP	production of miRNAs involved in gene silencing by miRNA	Gene Ontology	3	14	0.00382079	0.0384098	PUM1|DICER1|TRIM71	http://amigo.geneontology.org/amigo/term/GO:0035196
hsa-miR-181c-5p	GO:0035556	BP	intracellular signal transduction	Gene Ontology	20	369	6.85091e-05	0.00214184	NCOA2|DDX3X|SIK3|NLK|RACGAP1|ORC3|RAB40B|PRKAA2|MELK|CAMKK1|MAPK1|MAGI3|MARK1|DMPK|SGK3|MAPK8|SMAD2|PAK1|DGKD|CHEK1	http://amigo.geneontology.org/amigo/term/GO:0035556
hsa-miR-181c-5p	GO:0035577	CC	azurophil granule membrane	Gene Ontology	6	59	0.0014805	0.019618	ATP8A1|RAP1B|MAGT1|TMEM30A|CMTM6|LAMP2	http://amigo.geneontology.org/amigo/term/GO:0035577
hsa-miR-181c-5p	GO:0035925	MF	mRNA 3'-UTR AU-rich region binding	Gene Ontology	5	26	0.000277151	0.00603182	BRF1|KHSRP|ZFP36L1|ZFP36L2|CPEB2	http://amigo.geneontology.org/amigo/term/GO:0035925
hsa-miR-181c-5p	GO:0036033	MF	mediator complex binding	Gene Ontology	3	5	0.000357516	0.00729454	SMC1A|NIPBL|MED1	http://amigo.geneontology.org/amigo/term/GO:0036033
hsa-miR-181c-5p	GO:0036258	BP	multivesicular body assembly	Gene Ontology	4	29	0.00342966	0.0360115	TSG101|CHMP2B|STAM2|PDCD6IP	http://amigo.geneontology.org/amigo/term/GO:0036258
hsa-miR-181c-5p	GO:0036464	CC	cytoplasmic ribonucleoprotein granule	Gene Ontology	9	77	3.87868e-05	0.00132651	RPL28|BARD1|HNRNPU|HOXD10|LIG4|YTHDF2|FXR2|SARNP|UPF2	http://amigo.geneontology.org/amigo/term/GO:0036464
hsa-miR-181c-5p	GO:0042127	BP	regulation of cell population proliferation	Gene Ontology	10	169	0.0023813	0.0276523	BRCA1|TGFBR2|STAT3|TCFL5|BIRC6|XIAP|PIAS1|BMPR2|SGK3|FANCL	http://amigo.geneontology.org/amigo/term/GO:0042127
hsa-miR-181c-5p	GO:0042393	MF	histone binding	Gene Ontology	11	163	0.000537105	0.00949932	TSPYL4|USP49|KIAA1551|NCAPD3|SFMBT1|DEK|IPO7|SPTY2D1|BRD1|KDM5B|PAK1	http://amigo.geneontology.org/amigo/term/GO:0042393
hsa-miR-181c-5p	GO:0042752	BP	regulation of circadian rhythm	Gene Ontology	7	65	0.000442373	0.00844979	PPP1CB|BHLHE40|MAGED1|FBXL3|PRKAA2|PPARG|MAPK8	http://amigo.geneontology.org/amigo/term/GO:0042752
hsa-miR-181c-5p	GO:0042789	BP	mRNA transcription by RNA polymerase II	Gene Ontology	3	11	0.00213392	0.0253803	ZBTB1|MED1|STAT3	http://amigo.geneontology.org/amigo/term/GO:0042789
hsa-miR-181c-5p	GO:0042802	MF	identical protein binding	Gene Ontology	67	1456	2.48112e-10	3.42681e-08	FOXP2|BAG2|CCDC88C|HMGXB4|TCERG1|PRDX6|PLEKHA3|PRDX3|SMAD1|SAV1|CCT7|XIAP|SCHIP1|MATR3|FSBP|BLOC1S6|STAT3|VPS41|TBK1|KHSRP|HNRNPU|CPD|ZNF572|MARCKS|GCC2|MKLN1|GOT2|HNRNPC|WTAP|IDH1|DGKD|PKM|BRCA1|KMT2A|ULK1|GNPNAT1|RASEF|SLC38A2|MSI2|PPARG|RAD50|DAZAP2|TRIM23|ZNF24|FXR2|PRTG|DYNC1LI2|MIPOL1|IL6ST|HEY2|GOPC|PAFAH1B2|E2F7|TAF5|BRAP|HMBOX1|MAGED1|ZNF182|YWHAG|MET|MCM6|EMG1|CCNC|MAPK1|MUL1|BTBD3|ATXN1	http://amigo.geneontology.org/amigo/term/GO:0042802
hsa-miR-181c-5p	GO:0042803	MF	protein homodimerization activity	Gene Ontology	25	660	0.00167946	0.0218882	FOXP2|TSG101|GRPEL2|ZBTB1|CDADC1|PANK1|BLOC1S6|STAT3|NR6A1|BHLHE40|STK25|MKLN1|NACC2|HNRNPC|DGKD|KMT2A|BARD1|IDH1|FXR2|GOPC|MTHFD1L|PDCD6IP|SARS|STC2|XPNPEP3	http://amigo.geneontology.org/amigo/term/GO:0042803
hsa-miR-181c-5p	GO:0042826	MF	histone deacetylase binding	Gene Ontology	8	114	0.00238067	0.0276523	MIER1|SUDS3|NIPBL|NACC2|MAPK8|HEY2|MTA1|PAK1	http://amigo.geneontology.org/amigo/term/GO:0042826
hsa-miR-181c-5p	GO:0043025	CC	neuronal cell body	Gene Ontology	17	376	0.00159637	0.0210756	MAP1B|FZD3|FBXW11|LMTK2|SLC38A2|PPT1|CPD|PRKAA2|GLRX2|IL6ST|FXR2|ELOVL5|BMPR2|PICALM|MUL1|ACSL4|EIF4A3	http://amigo.geneontology.org/amigo/term/GO:0043025
hsa-miR-181c-5p	GO:0043065	BP	positive regulation of apoptotic process	Gene Ontology	18	335	0.000171899	0.00419925	JMY|DDX3X|MELK|ZNF268|PNMA2|BARD1|HMGA2|BCLAF1|NOTCH2|SAV1|TNFRSF10B|BCL2L11|SHQ1|TCTN3|PMAIP1|MAPK8|SUDS3|PHLDA1	http://amigo.geneontology.org/amigo/term/GO:0043065
hsa-miR-181c-5p	GO:0043066	BP	negative regulation of apoptotic process	Gene Ontology	26	487	7.64498e-06	0.000397872	BAG4|UFM1|BIRC6|PRDX3|PRKAA2|IL6ST|HIPK3|XIAP|MED1|CBX4|PPT1|SON|CDKN1B|MAPK8|ZNF268|SIN3A|DDX3X|BARD1|ATG5|HMGA2|FXN|MDM4|NOTCH2|DNAJC3|PIAS1|BABAM2	http://amigo.geneontology.org/amigo/term/GO:0043066
hsa-miR-181c-5p	GO:0043123	BP	positive regulation of I-kappaB kinase/NF-kappaB signaling	Gene Ontology	11	185	0.0014221	0.0190593	ALPK1|TMED4|ZDHHC13|TBK1|TNFRSF1A|MIER1|TNFRSF10B|REL|FKBP1A|IFIT5|MUL1	http://amigo.geneontology.org/amigo/term/GO:0043123
hsa-miR-181c-5p	GO:0043153	BP	entrainment of circadian clock by photoperiod	Gene Ontology	4	29	0.00342966	0.0360115	BHLHE40|FBXL3|PPP1CB|MTA1	http://amigo.geneontology.org/amigo/term/GO:0043153
hsa-miR-181c-5p	GO:0043161	BP	proteasome-mediated ubiquitin-dependent protein catabolic process	Gene Ontology	11	181	0.00120556	0.0169771	UBE2K|FBXW11|WWP2|TRIM71|UBE2D3|MTA1|KLHL42|ARMC8|TRIM2|ATXN3|PPP2R5C	http://amigo.geneontology.org/amigo/term/GO:0043161
hsa-miR-181c-5p	GO:0043231	CC	intracellular membrane-bounded organelle	Gene Ontology	36	788	4.48058e-06	0.000247535	VBP1|UGT8|CDKN1B|GLRX2|CTDP1|AP3S2|GPBP1|KANSL3|PPP1R3B|TBK1|PPT1|S1PR1|KLF6|NIPBL|DSG2|FANCL|MTA1|CHEK1|ARL14EP|ATP8A1|ARRDC4|PPARG|CNNM2|OSBPL2|NUP50|SGK3|G2E3|PDCD6IP|ERO1A|ATP6V0A1|EIF5A2|POU2F1|CMTM6|STAM2|PICALM|YIPF4	http://amigo.geneontology.org/amigo/term/GO:0043231
hsa-miR-181c-5p	GO:0043249	BP	erythrocyte maturation	Gene Ontology	3	15	0.00452066	0.0429463	PTBP3|FLVCR1|BRD1	http://amigo.geneontology.org/amigo/term/GO:0043249
hsa-miR-181c-5p	GO:0043312	BP	neutrophil degranulation	Gene Ontology	24	482	4.86245e-05	0.00163188	PRDX6|CD58|MLEC|RAP1B|MAGT1|NRAS|CAP1|ATP6AP2|MAPK1|GOLGA7|TMEM30A|NLK|PKM|DDX3X|IDH1|ATP8A1|LAMP2|ARMC8|PAFAH1B2|PDAP1|ARSB|DNAJC3|ATP6V0A1|CMTM6	http://amigo.geneontology.org/amigo/term/GO:0043312
hsa-miR-181c-5p	GO:0043484	BP	regulation of RNA splicing	Gene Ontology	6	43	0.000323883	0.00684156	PRDX6|SON|HNRNPH3|PTBP3|MBNL1|RBM38	http://amigo.geneontology.org/amigo/term/GO:0043484
hsa-miR-181c-5p	GO:0043488	BP	regulation of mRNA stability	Gene Ontology	8	111	0.00203703	0.0247965	TNPO1|KHSRP|ZFP36L1|ZFP36L2|YTHDF2|FXR2|PUM1|BRF1	http://amigo.geneontology.org/amigo/term/GO:0043488
hsa-miR-181c-5p	GO:0043539	MF	protein serine/threonine kinase activator activity	Gene Ontology	4	30	0.00382921	0.0384098	MAP2K1|DDX3X|DAZAP2|TAOK1	http://amigo.geneontology.org/amigo/term/GO:0043539
hsa-miR-181c-5p	GO:0043565	MF	sequence-specific DNA binding	Gene Ontology	31	405	4.85643e-10	6.22838e-08	FOXP2|BCL11A|ZNF79|ZNF24|ZSCAN2|ZNF124|NR6A1|ZNF148|RBPJ|EN1|ZNF266|CAMTA1|ZNF439|ZNF281|TFAM|ZNF180|PPARG|ZNF22|HEY2|E2F7|ZNF440|ZNF614|HMBOX1|ZNF619|ZNF529|PURB|ZKSCAN3|ZFP37|ZBTB49|NSD2|POU2F1	http://amigo.geneontology.org/amigo/term/GO:0043565
hsa-miR-181c-5p	GO:0043657	CC	host cell	Gene Ontology	5	50	0.00390265	0.038929	RAN|TSG101|POM121C|NUP50|NDC1	http://amigo.geneontology.org/amigo/term/GO:0043657
hsa-miR-181c-5p	GO:0043666	BP	regulation of phosphoprotein phosphatase activity	Gene Ontology	6	44	0.000362183	0.00734802	PHACTR4|PPP1R3B|PPP2R2A|SHOC2|DMPK|PPP2R5C	http://amigo.geneontology.org/amigo/term/GO:0043666
hsa-miR-181c-5p	GO:0043687	BP	post-translational protein modification	Gene Ontology	23	342	7.05006e-07	4.96407e-05	FBXW11|COPS2|FBXO11|VCAN|ELOC|KBTBD8|TULP4|FSTL1|FBXO22|ATG5|FEM1B|PDIA6|KLHL5|STT3B|LAMC1|FBXL3|RBBP7|DNAJC3|RABGGTB|KLHL42|KLHL41|DCAF5|STC2	http://amigo.geneontology.org/amigo/term/GO:0043687
hsa-miR-181c-5p	GO:0043968	BP	histone H2A acetylation	Gene Ontology	3	16	0.00529309	0.0475188	NAA40|MEAF6|ACTL6A	http://amigo.geneontology.org/amigo/term/GO:0043968
hsa-miR-181c-5p	GO:0044344	BP	cellular response to fibroblast growth factor stimulus	Gene Ontology	4	27	0.00271741	0.0303995	BRF1|ZFP36L2|KDM5B|ZFP36L1	http://amigo.geneontology.org/amigo/term/GO:0044344
hsa-miR-181c-5p	GO:0044877	MF	protein-containing complex binding	Gene Ontology	18	349	0.000275707	0.00603182	TSG101|MAP1B|ULK1|HMBOX1|SLC25A3|CDKN1B|NRAS|HNRNPU|CPD|RAP1B|PPP2R2A|MB21D2|GNB4|NACC2|SPATA2|PAFAH1B2|SIN3A|KRAS	http://amigo.geneontology.org/amigo/term/GO:0044877
hsa-miR-181c-5p	GO:0045454	BP	cell redox homeostasis	Gene Ontology	7	59	0.000257981	0.00575411	PRDX6|PRDX3|GLRX2|ERO1A|DNAJC10|PDIA6|TXNDC12	http://amigo.geneontology.org/amigo/term/GO:0045454
hsa-miR-181c-5p	GO:0045577	BP	regulation of B cell differentiation	Gene Ontology	3	10	0.00170059	0.0218882	BRF1|ZFP36L1|ZFP36L2	http://amigo.geneontology.org/amigo/term/GO:0045577
hsa-miR-181c-5p	GO:0045600	BP	positive regulation of fat cell differentiation	Gene Ontology	6	52	0.000811421	0.0128362	TMEM64|ZFP36L1|SAV1|PPARG|CREBL2|BRF1	http://amigo.geneontology.org/amigo/term/GO:0045600
hsa-miR-181c-5p	GO:0045648	BP	positive regulation of erythrocyte differentiation	Gene Ontology	4	32	0.00472045	0.0441436	HMGB2|MED1|STAT3|BRD1	http://amigo.geneontology.org/amigo/term/GO:0045648
hsa-miR-181c-5p	GO:0045661	BP	regulation of myoblast differentiation	Gene Ontology	3	6	0.000528688	0.00944537	KLHL41|BRF1|ZFP36L1	http://amigo.geneontology.org/amigo/term/GO:0045661
hsa-miR-181c-5p	GO:0045737	BP	positive regulation of cyclin-dependent protein serine/threonine kinase activity	Gene Ontology	4	31	0.00425913	0.0414486	CDKN1B|PSRC1|CDC6|CCNK	http://amigo.geneontology.org/amigo/term/GO:0045737
hsa-miR-181c-5p	GO:0045892	BP	negative regulation of transcription, DNA-templated	Gene Ontology	40	536	3.0387e-12	5.74314e-10	FOXP2|TSG101|ZNF217|FBXW11|WWP2|COPS2|CDKN1B|ZNF253|SMAD2|SUDS3|SFMBT1|RCOR1|CBX4|ZNF12|SIN3A|HIC2|BHLHE40|ZNF148|RBPJ|BCLAF1|NIPBL|HMGB2|ELMSAN1|FOXG1|ZNF281|BRCA1|PPHLN1|PPARG|HMGA2|ZNF24|NACC2|HEY2|ZNF639|HMBOX1|MAGED1|ID4|ZKSCAN3|POU2F1|KDM5B|ATXN1	http://amigo.geneontology.org/amigo/term/GO:0045892
hsa-miR-181c-5p	GO:0045893	BP	positive regulation of transcription, DNA-templated	Gene Ontology	33	556	4.80641e-08	4.54206e-06	FBXW11|HIPK2|CREBL2|HMGB2|SMAD2|GPBP1|MAP2K1|MED1|TAF15|MYBL1|ELF2|STAT3|SS18L2|SS18L1|KLF6|MAPK1|ZNF281|BRCA1|KMT2A|TFAM|HMGA2|PPARG|USP16|HEY2|NPAT|PSRC1|HMBOX1|MAGED1|RLF|ZKSCAN3|PIAS1|SPP1|PICALM	http://amigo.geneontology.org/amigo/term/GO:0045893
hsa-miR-181c-5p	GO:0045944	BP	positive regulation of transcription by RNA polymerase II	Gene Ontology	65	1159	1.50305e-13	3.17498e-11	MTF2|WWP2|SMAD9|HMGB2|SMAD7|TCERG1|SMAD1|SMAD2|BCLAF1|IKZF5|MED1|REL|MYBL1|AUTS2|PAXBP1|NCOA2|STAT3|NR6A1|TBK1|KLF6|ZNF148|RBPJ|HNRNPU|SS18L1|BCLAF3|EN1|KLF3|CAMTA1|CREBRF|ZNF268|SIN3A|BRCA1|KMT2A|DDX3X|TNFRSF1A|HMGA2|ZNF639|ZNF367|TCEA1|ZNF24|ARID3B|SENP1|HIPK2|HEY2|NPAT|E2F7|ZNF613|THAP3|PPARG|DR1|ID4|RLF|ONECUT2|HOXD10|PRDM4|MET|MLXIP|BMPR2|SS18L2|CCNC|ZNF567|ZBTB49|POU2F1|S1PR1|CCNK	http://amigo.geneontology.org/amigo/term/GO:0045944
hsa-miR-181c-5p	GO:0045945	BP	positive regulation of transcription by RNA polymerase III	Gene Ontology	3	11	0.00213392	0.0253803	ICE2|BRF1|ZFP36L1	http://amigo.geneontology.org/amigo/term/GO:0045945
hsa-miR-181c-5p	GO:0046039	BP	GTP metabolic process	Gene Ontology	3	13	0.00319132	0.034006	RAN|AK3|GNAI3	http://amigo.geneontology.org/amigo/term/GO:0046039
hsa-miR-181c-5p	GO:0046332	MF	SMAD binding	Gene Ontology	10	49	1.58596e-07	1.356e-05	TGFBR2|TOB1|PURB|HMGA2|SMAD2|SAV1|HIPK2|DDX5|FKBP1A|IPO7	http://amigo.geneontology.org/amigo/term/GO:0046332
hsa-miR-181c-5p	GO:0046579	BP	positive regulation of Ras protein signal transduction	Gene Ontology	4	32	0.00472045	0.0441436	SHOC2|IRS2|KITLG|NOTCH2	http://amigo.geneontology.org/amigo/term/GO:0046579
hsa-miR-181c-5p	GO:0046833	BP	positive regulation of RNA export from nucleus	Gene Ontology	3	7	0.000744596	0.0119368	RBM26|CPSF6|RBM27	http://amigo.geneontology.org/amigo/term/GO:0046833
hsa-miR-181c-5p	GO:0046872	MF	metal ion binding	Gene Ontology	174	2298	1.37506e-52	1.23446e-49	ZNF160|ZRANB2|MTF2|GLRX2|ZNF79|ZXDB|ZNF354A|ZNF354B|ZNF148|ZNF700|ZFP2|KIAA0391|ZNF264|ZNF571|ZNF266|ZNF573|ZNF260|DMPK|ZNF470|ZSCAN20|ZFP62|ZNF44|ZNF200|BARD1|ZNF680|ZNF367|ZFP82|MBTPS2|BRD1|ZNF445|PJA2|ZC3H11A|ZNF441|ZNF443|ZNF280D|ZNF678|ZKSCAN3|BMPR2|ZNF567|ZKSCAN8|ZNF565|ZNF37A|FOXP2|ZNF217|CYB5R4|METAP1|METAP2|ZNF695|ZNF697|HELZ|ZNF592|ZSCAN9|ZNF597|LIG4|ZSCAN2|GTF2E1|ZNF451|ZNF607|ZNF439|Z…	http://amigo.geneontology.org/amigo/term/GO:0046872
hsa-miR-181c-5p	GO:0047485	MF	protein N-terminus binding	Gene Ontology	7	104	0.00541449	0.0484874	PDLIM5|EXOC5|ZWINT|RBPJ|MAP2K1|EPB41|NIPBL	http://amigo.geneontology.org/amigo/term/GO:0047485
hsa-miR-181c-5p	GO:0048029	MF	monosaccharide binding	Gene Ontology	3	9	0.00132684	0.0182555	ALPK1|NLK|GNPNAT1	http://amigo.geneontology.org/amigo/term/GO:0048029
hsa-miR-181c-5p	GO:0048156	MF	tau protein binding	Gene Ontology	6	45	0.000403934	0.00800959	BAG2|PPP2R2A|SMAD2|MARK1|TAOK1|PICALM	http://amigo.geneontology.org/amigo/term/GO:0048156
hsa-miR-181c-5p	GO:0048185	MF	activin binding	Gene Ontology	4	15	0.000401016	0.00800028	TGFBR2|ACVR2B|SMAD7|FKBP1A	http://amigo.geneontology.org/amigo/term/GO:0048185
hsa-miR-181c-5p	GO:0048511	BP	rhythmic process	Gene Ontology	8	66	8.24311e-05	0.00246675	FBXW11|PPARG|FBXL3|PRKAA2|DDX5|MAPK8|KDM5B|SIN3A	http://amigo.geneontology.org/amigo/term/GO:0048511
hsa-miR-181c-5p	GO:0048545	BP	response to steroid hormone	Gene Ontology	4	15	0.000401016	0.00800028	HMGB2|IDH1|RBBP7|TGFBR2	http://amigo.geneontology.org/amigo/term/GO:0048545
hsa-miR-181c-5p	GO:0048813	BP	dendrite morphogenesis	Gene Ontology	5	34	0.00082857	0.01305	SLC11A2|TRAK1|TMEM106B|PICALM|BTBD3	http://amigo.geneontology.org/amigo/term/GO:0048813
hsa-miR-181c-5p	GO:0048863	BP	stem cell differentiation	Gene Ontology	4	31	0.00425913	0.0414486	PUM1|MTF2|HMGA2|ZNF281	http://amigo.geneontology.org/amigo/term/GO:0048863
hsa-miR-181c-5p	GO:0050767	BP	regulation of neurogenesis	Gene Ontology	4	33	0.00521418	0.0475188	BHLHE40|YTHDF2|HEY2|HMGB2	http://amigo.geneontology.org/amigo/term/GO:0050767
hsa-miR-181c-5p	GO:0050821	BP	protein stabilization	Gene Ontology	15	183	6.79435e-06	0.000364157	BAG2|ZNF207|SEL1L|MUL1|GTSE1|CCT7|ATP1B1|STXBP4|CREBL2|GOLGA7|SMAD7|NLK|SAV1|MDM4|LAMP2	http://amigo.geneontology.org/amigo/term/GO:0050821
hsa-miR-181c-5p	GO:0051087	MF	chaperone binding	Gene Ontology	8	104	0.00138593	0.0187894	BAG2|GRPEL2|DNAJC10|BAG4|CDKN1B|UBL4A|DNAJC3|SACS	http://amigo.geneontology.org/amigo/term/GO:0051087
hsa-miR-181c-5p	GO:0051090	BP	regulation of DNA-binding transcription factor activity	Gene Ontology	4	26	0.00240254	0.0276523	CDKN2AIP|MAPK1|SGK3|MAPK8	http://amigo.geneontology.org/amigo/term/GO:0051090
hsa-miR-181c-5p	GO:0051301	BP	cell division	Gene Ontology	24	346	2.4057e-07	1.91975e-05	TSG101|ZWINT|SMC4|SPECC1L|GNAI3|CDC6|CCSAP|RAN|HNRNPU|LIG4|BIRC6|SMC1A|ZNF207|BUB3|HMGA2|NCAPD3|EPB41|PSRC1|PPP1CB|SGO2|CTDP1|KLHL42|BABAM2|CCNK	http://amigo.geneontology.org/amigo/term/GO:0051301
hsa-miR-181c-5p	GO:0051571	BP	positive regulation of histone H3-K4 methylation	Gene Ontology	3	16	0.00529309	0.0475188	BRCA1|KMT2A|AUTS2	http://amigo.geneontology.org/amigo/term/GO:0051571
hsa-miR-181c-5p	GO:0051865	BP	protein autoubiquitination	Gene Ontology	7	69	0.000615	0.0103944	BRCA1|WWP2|TRIM71|UBE2D3|RNF115|RNF141|CNOT4	http://amigo.geneontology.org/amigo/term/GO:0051865
hsa-miR-181c-5p	GO:0060213	BP	positive regulation of nuclear-transcribed mRNA poly(A) tail shortening	Gene Ontology	3	12	0.00262989	0.0296979	CNOT1|TOB1|TNRC6B	http://amigo.geneontology.org/amigo/term/GO:0060213
hsa-miR-181c-5p	GO:0060412	BP	ventricular septum morphogenesis	Gene Ontology	6	34	0.000102762	0.00281693	TGFBR2|RBPJ|SMAD7|SAV1|BMPR2|HEY2	http://amigo.geneontology.org/amigo/term/GO:0060412
hsa-miR-181c-5p	GO:0060413	BP	atrial septum morphogenesis	Gene Ontology	3	13	0.00319132	0.034006	BMPR2|HEY2|NOTCH2	http://amigo.geneontology.org/amigo/term/GO:0060413
hsa-miR-181c-5p	GO:0060440	BP	trachea formation	Gene Ontology	3	6	0.000528688	0.00944537	TGFBR2|MAP2K1|MAPK1	http://amigo.geneontology.org/amigo/term/GO:0060440
hsa-miR-181c-5p	GO:0061158	BP	3'-UTR-mediated mRNA destabilization	Gene Ontology	5	17	4.94846e-05	0.00163537	BRF1|KHSRP|TRIM71|ZFP36L2|ZFP36L1	http://amigo.geneontology.org/amigo/term/GO:0061158
hsa-miR-181c-5p	GO:0061314	BP	Notch signaling involved in heart development	Gene Ontology	3	11	0.00213392	0.0253803	RBPJ|HEY2|NOTCH2	http://amigo.geneontology.org/amigo/term/GO:0061314
hsa-miR-181c-5p	GO:0061630	MF	ubiquitin protein ligase activity	Gene Ontology	14	286	0.0020088	0.024684	RNF115|FBXW11|WWP2|TRIM71|UBE3C|MUL1|XIAP|MED1|FANCL|C18orf25|TRIM2|MEX3C|UBR5|BRAP	http://amigo.geneontology.org/amigo/term/GO:0061630
hsa-miR-181c-5p	GO:0061631	MF	ubiquitin conjugating enzyme activity	Gene Ontology	5	42	0.00194854	0.0241283	UBE3C|UBE2K|UBE2J1|UBE2D3|BIRC6	http://amigo.geneontology.org/amigo/term/GO:0061631
hsa-miR-181c-5p	GO:0065003	BP	protein-containing complex assembly	Gene Ontology	10	129	0.000345075	0.00712164	CAPZA2|KMT2A|WASF1|ZNF148|EPB41|AFG3L2|RANBP9|LAMC1|MDM4|PICALM	http://amigo.geneontology.org/amigo/term/GO:0065003
hsa-miR-181c-5p	GO:0070062	CC	extracellular exosome	Gene Ontology	75	2085	4.3933e-07	3.22513e-05	TSG101|STK25|WWP2|RAN|PRDX6|DIP2B|UBE2D3|SMAD1|IL6ST|CHMP2B|CCT7|SIAE|STXBP4|FH|SLC38A2|GNB4|GNAI3|ABCB1|PEBP1|SRSF7|TNPO1|RPL28|ATP6AP2|RACGAP1|PPT1|KHSRP|NRAS|CAP1|CD58|FSTL1|NIPBL|CAPN7|RARS|MARCKS|DNAJC3|EIF3I|GOLGA7|GOT2|NANS|HNRNPC|CTDSP1|ATP6V0A1|DDX3X|TAOK1|FAM49B|SLC25A3|PDIA6|IDH1|ATP8A1|MAL2|MAN2A1|ATP1B1|DSG2|RAP1B|LAMP2|EIF2S3|SARS|PPP1CB|LAMC1|NLK|PAFAH1B2|CAPZA2|GHITM|DICER1|ARSB|N…	http://amigo.geneontology.org/amigo/term/GO:0070062
hsa-miR-181c-5p	GO:0070371	BP	ERK1 and ERK2 cascade	Gene Ontology	7	30	5.49349e-06	0.000298896	ZFP36L1|ZFP36L2|MAP2K1|MAPK1|MED1|BRF1|IQGAP3	http://amigo.geneontology.org/amigo/term/GO:0070371
hsa-miR-181c-5p	GO:0070411	MF	I-SMAD binding	Gene Ontology	4	14	0.000321415	0.00684156	SMAD7|SMAD1|SMAD2|SMAD9	http://amigo.geneontology.org/amigo/term/GO:0070411
hsa-miR-181c-5p	GO:0070531	CC	BRCA1-A complex	Gene Ontology	3	8	0.00100937	0.0149162	BRCA1|BARD1|BABAM2	http://amigo.geneontology.org/amigo/term/GO:0070531
hsa-miR-181c-5p	GO:0070536	BP	protein K63-linked deubiquitination	Gene Ontology	4	31	0.00425913	0.0414486	SPATA2|ATXN3|OTUD1|BABAM2	http://amigo.geneontology.org/amigo/term/GO:0070536
hsa-miR-181c-5p	GO:0070878	MF	primary miRNA binding	Gene Ontology	3	8	0.00100937	0.0149162	DDX5|STAT3|SMAD1	http://amigo.geneontology.org/amigo/term/GO:0070878
hsa-miR-181c-5p	GO:0071013	CC	catalytic step 2 spliceosome	Gene Ontology	8	86	0.000436816	0.00838828	SYNCRIP|PRPF4B|SF3B1|HNRNPU|DDX5|HNRNPC|CDC40|EIF4A3	http://amigo.geneontology.org/amigo/term/GO:0071013
hsa-miR-181c-5p	GO:0071141	CC	SMAD protein complex	Gene Ontology	4	7	3.85426e-05	0.00132651	HMGA2|SMAD1|SMAD2|SMAD9	http://amigo.geneontology.org/amigo/term/GO:0071141
hsa-miR-181c-5p	GO:0071144	CC	heteromeric SMAD protein complex	Gene Ontology	4	8	5.69425e-05	0.00184217	SMAD7|SMAD1|SMAD2|SMAD9	http://amigo.geneontology.org/amigo/term/GO:0071144
hsa-miR-181c-5p	GO:0071356	BP	cellular response to tumor necrosis factor	Gene Ontology	8	125	0.00404411	0.0402282	BRCA1|BAG4|CD58|ZFP36L1|ZFP36L2|MAPK1|BRF1|YBX3	http://amigo.geneontology.org/amigo/term/GO:0071356
hsa-miR-181c-5p	GO:0071364	BP	cellular response to epidermal growth factor stimulus	Gene Ontology	5	43	0.00214153	0.0253803	BRF1|MED1|ZFP36L2|BAG4|ZFP36L1	http://amigo.geneontology.org/amigo/term/GO:0071364
hsa-miR-181c-5p	GO:0071385	BP	cellular response to glucocorticoid stimulus	Gene Ontology	5	22	0.000140221	0.00369856	BRF1|BCL2L11|HNRNPU|ZFP36L2|ZFP36L1	http://amigo.geneontology.org/amigo/term/GO:0071385
hsa-miR-181c-5p	GO:0071456	BP	cellular response to hypoxia	Gene Ontology	9	114	0.000596586	0.0102016	BRF1|PMAIP1|AK3|ZFP36L1|CPEB2|HIPK2|STC2|ERO1A|MDM4	http://amigo.geneontology.org/amigo/term/GO:0071456
hsa-miR-181c-5p	GO:0072091	BP	regulation of stem cell proliferation	Gene Ontology	3	7	0.000744596	0.0119368	HMGB2|BRF1|ZFP36L1	http://amigo.geneontology.org/amigo/term/GO:0072091
hsa-miR-181c-5p	GO:0072332	BP	intrinsic apoptotic signaling pathway by p53 class mediator	Gene Ontology	4	24	0.00184971	0.023144	DDX5|PERP|PMAIP1|JMY	http://amigo.geneontology.org/amigo/term/GO:0072332
hsa-miR-181c-5p	GO:0075733	BP	intracellular transport of virus	Gene Ontology	5	49	0.0036033	0.0373541	RAN|TSG101|POM121C|NUP50|NDC1	http://amigo.geneontology.org/amigo/term/GO:0075733
hsa-miR-181c-5p	GO:0090543	CC	Flemming body	Gene Ontology	5	31	0.00056859	0.00980822	RACGAP1|RAN|TSG101|PDCD6IP|BIRC6	http://amigo.geneontology.org/amigo/term/GO:0090543
hsa-miR-181c-5p	GO:0090575	CC	RNA polymerase II transcription regulator complex	Gene Ontology	7	61	0.000310797	0.00672333	E2F7|STAT3|HIPK2|DR1|HNRNPU|PPARG|POU2F1	http://amigo.geneontology.org/amigo/term/GO:0090575
hsa-miR-181c-5p	GO:0140110	MF	transcription regulator activity	Gene Ontology	3	8	0.00100937	0.0149162	SERTAD2|ID4|CDCA4	http://amigo.geneontology.org/amigo/term/GO:0140110
hsa-miR-181c-5p	GO:0140416	MF	DNA-binding transcription factor inhibitor activity	Gene Ontology	3	13	0.00319132	0.034006	ID4|SMAD7|SIN3A	http://amigo.geneontology.org/amigo/term/GO:0140416
hsa-miR-181c-5p	GO:1900034	BP	regulation of cellular response to heat	Gene Ontology	6	77	0.0050804	0.0472636	BAG2|POM121C|NUP50|BAG4|NDC1|MAPK1	http://amigo.geneontology.org/amigo/term/GO:1900034
hsa-miR-181c-5p	GO:1900153	BP	positive regulation of nuclear-transcribed mRNA catabolic process, deadenylation-dependent decay	Gene Ontology	6	15	1.97561e-06	0.000124464	TOB1|ZFP36L1|ZFP36L2|TNRC6B|CNOT1|BRF1	http://amigo.geneontology.org/amigo/term/GO:1900153
hsa-miR-181c-5p	GO:1901673	BP	regulation of mitotic spindle assembly	Gene Ontology	5	19	7.73933e-05	0.00239099	CHMP2B|CEP97|CCSAP|PDCD6IP|HNRNPU	http://amigo.geneontology.org/amigo/term/GO:1901673
hsa-miR-181c-5p	GO:1901796	BP	regulation of signal transduction by p53 class mediator	Gene Ontology	14	131	7.93222e-07	5.47781e-05	BRCA1|TAF5|JMY|BARD1|MEAF6|RBBP7|PRKAA2|RFC3|RFC2|HIPK2|TAF15|RAD50|MDM4|CHEK1	http://amigo.geneontology.org/amigo/term/GO:1901796
hsa-miR-181c-5p	GO:1903561	CC	extracellular vesicle	Gene Ontology	6	55	0.00106095	0.0153006	SLC11A2|PDCD6IP|DNAJC3|ARRDC4|ATP1B1|PKM	http://amigo.geneontology.org/amigo/term/GO:1903561
hsa-miR-181c-5p	GO:1903830	BP	magnesium ion transmembrane transport	Gene Ontology	4	15	0.000401016	0.00800028	NIPAL3|CNNM2|MAGT1|ZDHHC13	http://amigo.geneontology.org/amigo/term/GO:1903830
hsa-miR-181c-5p	GO:1904813	CC	ficolin-1-rich granule lumen	Gene Ontology	8	123	0.00368947	0.0380715	PDAP1|DDX3X|ARSB|IDH1|MAPK1|NLK|PAFAH1B2|PKM	http://amigo.geneontology.org/amigo/term/GO:1904813
hsa-miR-181c-5p	GO:1990830	BP	cellular response to leukemia inhibitory factor	Gene Ontology	9	97	0.0001979	0.00464483	SRSF7|SMAD7|GNPNAT1|MTF2|HNRNPU|BCLAF1|TWISTNB|KDM5B|EIF4A2	http://amigo.geneontology.org/amigo/term/GO:1990830
hsa-miR-181c-5p	GO:1990837	MF	sequence-specific double-stranded DNA binding	Gene Ontology	24	553	0.000347223	0.00712502	ONECUT2|FOXG1|ZSCAN9|ZNF597|ELF2|ZNF12|NR6A1|EN1|BHLHE40|HNRNPU|KLF6|KLF3|ZNF281|TCFL5|LIN28B|HOXD1|HEY2|E2F7|HMBOX1|HOXD10|PRDM4|ZBTB43|TGIF2|KDM5B	http://amigo.geneontology.org/amigo/term/GO:1990837
hsa-miR-181c-5p	GO:1990904	CC	ribonucleoprotein complex	Gene Ontology	9	156	0.00451022	0.0429463	BRCA1|SYNCRIP|HNRNPU|ZFP36L1|DDX5|G3BP1|HNRNPH3|CPSF6|BRF1	http://amigo.geneontology.org/amigo/term/GO:1990904
hsa-miR-181c-5p	GO:2000009	BP	negative regulation of protein localization to cell surface	Gene Ontology	3	13	0.00319132	0.034006	LEPROT|GOPC|PICALM	http://amigo.geneontology.org/amigo/term/GO:2000009
hsa-miR-181c-5p	GO:2000036	BP	regulation of stem cell population maintenance	Gene Ontology	3	14	0.00382079	0.0384098	CNOT1|HMGA2|SAV1	http://amigo.geneontology.org/amigo/term/GO:2000036
hsa-miR-181c-5p	GO:2000134	BP	negative regulation of G1/S transition of mitotic cell cycle	Gene Ontology	5	41	0.00176857	0.022521	E2F7|ZNF655|SLFN11|CTDSP2|CTDSP1	http://amigo.geneontology.org/amigo/term/GO:2000134
hsa-miR-181c-5p	GO:2000637	BP	positive regulation of gene silencing by miRNA	Gene Ontology	3	11	0.00213392	0.0253803	PUM1|STAT3|TRIM71	http://amigo.geneontology.org/amigo/term/GO:2000637
hsa-miR-181c-5p	GO:2000737	BP	negative regulation of stem cell differentiation	Gene Ontology	3	15	0.00452066	0.0429463	STAT3|HNRNPU|ZFP36L2	http://amigo.geneontology.org/amigo/term/GO:2000737
hsa-miR-181c-5p	GO:2001022	BP	positive regulation of response to DNA damage stimulus	Gene Ontology	3	13	0.00319132	0.034006	FXR2|HMGA2|BCLAF1	http://amigo.geneontology.org/amigo/term/GO:2001022
hsa-let-7f-5p	GO:0000012	BP	single strand break repair	Gene Ontology	3	9	0.00327201	0.0344439	XRCC1|TDP1|ERCC6	http://amigo.geneontology.org/amigo/term/GO:0000012
hsa-let-7f-5p	GO:0000018	BP	regulation of DNA recombination	Gene Ontology	3	6	0.00132471	0.0183841	SMARCAD1|KPNA2|KPNA1	http://amigo.geneontology.org/amigo/term/GO:0000018
hsa-let-7f-5p	GO:0000030	MF	mannosyltransferase activity	Gene Ontology	4	19	0.00275219	0.0303797	TMTC3|POMT2|ALG9|PIGM	http://amigo.geneontology.org/amigo/term/GO:0000030
hsa-let-7f-5p	GO:0000070	BP	mitotic sister chromatid segregation	Gene Ontology	7	35	9.8415e-05	0.00290931	SMC1A|CENPK|HIRA|PLK1|SGO2|SGO1|CDCA8	http://amigo.geneontology.org/amigo/term/GO:0000070
hsa-let-7f-5p	GO:0000079	BP	regulation of cyclin-dependent protein serine/threonine kinase activity	Gene Ontology	10	55	6.86876e-06	0.000325776	CCNE2|CDC25A|CCND2|CDC25C|BLM|CCND1|BCCIP|CCNT2|CDKN1A|CCNJ	http://amigo.geneontology.org/amigo/term/GO:0000079
hsa-let-7f-5p	GO:0000082	BP	G1/S transition of mitotic cell cycle	Gene Ontology	12	100	3.79583e-05	0.00134539	ITGB1|GSPT1|SKP2|TRIM71|CCNE2|CDC25A|CCND1|PPAT|DBF4|POLE2|CDKN1A|CUL2	http://amigo.geneontology.org/amigo/term/GO:0000082
hsa-let-7f-5p	GO:0000083	BP	regulation of transcription involved in G1/S transition of mitotic cell cycle	Gene Ontology	5	29	0.00178215	0.0226548	PCNA|E2F6|E2F4|CDK17|RRM2	http://amigo.geneontology.org/amigo/term/GO:0000083
hsa-let-7f-5p	GO:0000086	BP	G2/M transition of mitotic cell cycle	Gene Ontology	13	133	0.000126117	0.00351175	SKP2|PISD|NEDD1|CDC25A|PPP2R2A|CDC25C|FBXL6|PLK1|AURKA|CCP110|CEP57|DLC1|CDKN1A	http://amigo.geneontology.org/amigo/term/GO:0000086
hsa-let-7f-5p	GO:0000118	CC	histone deacetylase complex	Gene Ontology	7	44	0.00034456	0.00762626	HDAC3|ZNF217|MBD2|ELMSAN1|CBX5|KDM3A|NCOR1	http://amigo.geneontology.org/amigo/term/GO:0000118
hsa-let-7f-5p	GO:0000122	BP	negative regulation of transcription by RNA polymerase II	Gene Ontology	62	832	4.88021e-12	9.57408e-10	BPTF|HDAC3|PLK1|CHD8|HMGB1|SMAD7|TCERG1|ZNF217|ZFHX3|APBB1|HIPK2|HAND1|CBX5|EPC1|MXD1|XPO1|FNIP1|HCFC2|BACH2|RBPJ|EGR1|MEIS2|GLI2|RBM10|NCOR1|AURKB|ZFHX4|ZNF268|KCTD1|PCNA|EHMT1|IGBP1|ZBTB5|KLF12|MARS|HMGA2|E2F5|PARP1|NR2C2|E2F4|SALL1|SKIL|SATB1|MDM2|MDM4|UHRF1|NR6A1|E2F6|MGA|TRPS1|DICER1|CCND1|RFX5|MTF2|HBP1|HOXA7|PRDM5|ZFP36|LDB1|PIAS4|MBD2|PRRX1	http://amigo.geneontology.org/amigo/term/GO:0000122
hsa-let-7f-5p	GO:0000139	CC	Golgi membrane	Gene Ontology	43	616	5.30534e-08	4.87189e-06	UGCG|HS2ST1|CHPF2|CD59|SERINC3|GOLT1B|UST|SEC16A|ATP2C1|CLSTN3|MPHOSPH9|B3GNT5|EEF1AKMT4|SLC10A7|TMED2|NRAS|ARHGAP21|MGAT5B|GOLGA4|FKRP|RAB14|ENTPD4|SCAMP3|PIKFYVE|RTN3|MGAT5|MIA3|GALNT4|TRIP11|CHST3|TRIM23|ANKRD28|RAB12|TRAPPC1|PLEKHA8|LITAF|ROCK1|GALNT18|MGAT4A|COPB1|KDELR1|GBF1|FUT8	http://amigo.geneontology.org/amigo/term/GO:0000139
hsa-let-7f-5p	GO:0000165	BP	MAPK cascade	Gene Ontology	20	261	5.78305e-05	0.00189088	RPN2|PTK2|FRS2|MAP4K4|TAOK1|PSME4|MAPKAPK5|NRAS|ARAF|MAP3K5|SYNGAP1|ZFP36|GFRA1|MAP3K4|GDNF|MAPK6|NLK|TAOK3|PSMB2|SRPK2	http://amigo.geneontology.org/amigo/term/GO:0000165
hsa-let-7f-5p	GO:0000175	MF	3'-5'-exoribonuclease activity	Gene Ontology	5	32	0.00261773	0.0294991	TOE1|CNOT6L|CNOT7|CNOT6|XRN2	http://amigo.geneontology.org/amigo/term/GO:0000175
hsa-let-7f-5p	GO:0000209	BP	protein polyubiquitination	Gene Ontology	22	267	8.89676e-06	0.00039586	RPN2|TRIM38|TRIM71|TRIM32|MDM2|UBOX5|SKP2|RNF111|FBXW2|NHLRC3|ARIH1|PSME4|TRIP12|UBE2K|RNF167|ZNRF2|CBL|KLHL42|FBXO32|RNF217|FBXL20|PSMB2	http://amigo.geneontology.org/amigo/term/GO:0000209
hsa-let-7f-5p	GO:0000289	BP	nuclear-transcribed mRNA poly(A) tail shortening	Gene Ontology	6	22	7.18739e-05	0.00224788	CNOT6L|CNOT11|CNOT6|ZFP36|CNOT7|TUT4	http://amigo.geneontology.org/amigo/term/GO:0000289
hsa-let-7f-5p	GO:0000307	CC	cyclin-dependent protein kinase holoenzyme complex	Gene Ontology	8	30	5.12541e-06	0.000248554	PCNA|CCNE2|CDK13|CDKN1A|CCND2|CDK12|CCND1|CCNJ	http://amigo.geneontology.org/amigo/term/GO:0000307
hsa-let-7f-5p	GO:0000405	MF	bubble DNA binding	Gene Ontology	3	8	0.00250235	0.0285718	XPC|BLM|HMGB1	http://amigo.geneontology.org/amigo/term/GO:0000405
hsa-let-7f-5p	GO:0000407	CC	phagophore assembly site	Gene Ontology	5	23	0.000716244	0.0127214	WIPI2|TRAPPC8|RB1CC1|PIK3C3|ULK3	http://amigo.geneontology.org/amigo/term/GO:0000407
hsa-let-7f-5p	GO:0000724	BP	double-strand break repair via homologous recombination	Gene Ontology	9	82	0.000629876	0.0120824	RFWD3|POLQ|WDR48|PARP1|BLM|REV3L|RAD54B|XRCC1|POLL	http://amigo.geneontology.org/amigo/term/GO:0000724
hsa-let-7f-5p	GO:0000776	CC	kinetochore	Gene Ontology	9	87	0.000928514	0.01517	XPO1|SMC1A|NUP98|PLK1|SGO2|SGO1|AURKB|CBX5|DLC1	http://amigo.geneontology.org/amigo/term/GO:0000776
hsa-let-7f-5p	GO:0000779	CC	condensed chromosome, centromeric region	Gene Ontology	3	8	0.00250235	0.0285718	SGO1|AURKB|NCAPD2	http://amigo.geneontology.org/amigo/term/GO:0000779
hsa-let-7f-5p	GO:0000785	CC	chromatin	Gene Ontology	13	124	6.58417e-05	0.00212069	PCNA|TMPO|RBL2|PARPBP|PLK1|ESCO2|CCND2|PDS5A|IST1|CAPN2|KDM3A|SLF2|SRPK2	http://amigo.geneontology.org/amigo/term/GO:0000785
hsa-let-7f-5p	GO:0000792	CC	heterochromatin	Gene Ontology	6	27	0.000189059	0.00468954	MBD2|DDX6|SALL1|UBA1|SMARCAD1|UHRF1	http://amigo.geneontology.org/amigo/term/GO:0000792
hsa-let-7f-5p	GO:0000922	CC	spindle pole	Gene Ontology	10	121	0.00237073	0.0275056	NIN|TPT1|PLK1|NEDD1|SGO1|BRCC3|KATNAL1|RAB11A|CEP44|DEPDC1B	http://amigo.geneontology.org/amigo/term/GO:0000922
hsa-let-7f-5p	GO:0000932	CC	P-body	Gene Ontology	9	88	0.00100017	0.0158122	TRIM71|ZFP36|POLR2D|DDX6|XRN1|EIF4ENIF1|CNOT7|AGO3|MEX3A	http://amigo.geneontology.org/amigo/term/GO:0000932
hsa-let-7f-5p	GO:0000976	MF	transcription regulatory region sequence-specific DNA binding	Gene Ontology	19	263	0.000178784	0.00451246	KLF12|KMT2A|SMAD7|KMT2D|RFX5|HMGB1|EGR1|HMGA2|ZNF217|ZFHX3|PRDM5|SALL1|ZBTB24|ZFHX4|ZNF567|IKZF2|NCOR1|IKZF3|HAND1	http://amigo.geneontology.org/amigo/term/GO:0000976
hsa-let-7f-5p	GO:0000977	MF	RNA polymerase II transcription regulatory region sequence-specific DNA binding	Gene Ontology	24	327	2.12652e-05	0.000812217	EGR1|HAND1|IKZF3|ZBTB5|ZNF700|GLI2|NCOR1|CDC5L|RBL2|PARP1|NR2C2|ARID3B|SATB1|PBX1|ARID3A|E2F6|MGA|TRPS1|ZNF443|MTF2|HOXD10|PRDM5|PLAGL1|ZNF799	http://amigo.geneontology.org/amigo/term/GO:0000977
hsa-let-7f-5p	GO:0000978	MF	RNA polymerase II cis-regulatory region sequence-specific DNA binding	Gene Ontology	56	656	3.81566e-13	8.23419e-11	BPTF|ZNF217|SMARCC1|TCF20|ZNF273|CDKN2AIP|SMAD7|HOXC5|ZFHX3|ZNF516|HAND1|HBP1|MXD1|KLF12|MYCL|NR6A1|CHD7|SUB1|BACH2|RBPJ|OTX1|MEIS2|GLI2|KDM6A|ONECUT2|PGR|HNRNPC|PLAG1|SMARCD2|HOXB9|ZBTB6|HMGA2|ARID3B|NR2C2|LITAF|SALL1|SKIL|ZBTB39|ARNT2|PBX1|NFAT5|E2F4|HIC2|RFX5|RFX7|ZFHX4|PRDM4|ZNF678|HOXA7|PRDM5|MBD2|PRRX1|PLAGL1|ZNF562|HOXA9|POU2F1	http://amigo.geneontology.org/amigo/term/GO:0000978
hsa-let-7f-5p	GO:0000981	MF	DNA-binding transcription factor activity, RNA polymerase II-specific	Gene Ontology	53	874	1.19061e-07	1.00758e-05	SATB1|ONECUT2|SMAD7|HOXC5|CDC5L|ZFHX3|HAND1|MXD1|KLF12|MYCL|NR6A1|BACH2|RBPJ|EGR1|OTX1|MEIS2|ZBTB8B|CSRNP3|GLI2|PGR|ZFHX4|ELMSAN1|GTF2I|KMT2A|HOXB9|ZBTB5|NFAT5|TSC22D2|E2F5|NR2C2|LCOR|TRPS1|SALL1|SKIL|PAX3|ARNT2|PBX1|E2F6|MGA|E2F4|FOXN3|RFX5|RFX7|PRDM4|HOXD10|HBP1|HOXA7|PRDM5|ZBTB43|HOXA9|PRRX1|ZBTB24|POU2F1	http://amigo.geneontology.org/amigo/term/GO:0000981
hsa-let-7f-5p	GO:0001227	MF	DNA-binding transcription repressor activity, RNA polymerase II-specific	Gene Ontology	15	253	0.00491265	0.0467026	E2F6|ZNF217|ZBTB5|KLF12|BACH2|HMGA2|ZFHX3|HBP1|PRDM5|SALL1|SKIL|SATB1|PRRX1|MXD1|HAND1	http://amigo.geneontology.org/amigo/term/GO:0001227
hsa-let-7f-5p	GO:0001228	MF	DNA-binding transcription activator activity, RNA polymerase II-specific	Gene Ontology	43	466	2.17595e-11	3.75655e-09	RLF|TCF20|ONECUT2|CDKN2AIP|SMAD7|HAND1|IKZF3|PRDM4|MYCL|NR6A1|RBPJ|EGR1|OTX1|MEIS2|CSRNP3|GLI2|PGR|GTF2I|PLAG1|CDC5L|HMGA2|PARP1|NR2C2|PLAGL2|ARID3B|SMARCD2|SMARCD1|MDM2|MDM4|ARNT2|PBX1|ARID3A|NFAT5|MGA|E2F4|RFX5|LITAF|HOXD10|HOXA7|PRRX1|PLAGL1|HOXA9|POU2F1	http://amigo.geneontology.org/amigo/term/GO:0001228
hsa-let-7f-5p	GO:0001701	BP	in utero embryonic development	Gene Ontology	15	202	0.000633308	0.0120945	ITGB1|TGFBR1|EIF2S2|CHD7|TENT5C|MIB1|KAT2A|GLI2|ZFAND5|KDM6A|CHD8|RDH10|FUT8|ARNT2|ALKBH1	http://amigo.geneontology.org/amigo/term/GO:0001701
hsa-let-7f-5p	GO:0001822	BP	kidney development	Gene Ontology	9	95	0.0016368	0.0212145	TGFBR1|ADAMTS1|PYGO2|SULF2|CPLANE1|GLI2|PPAT|SALL1|TSC1	http://amigo.geneontology.org/amigo/term/GO:0001822
hsa-let-7f-5p	GO:0001843	BP	neural tube closure	Gene Ontology	13	78	7.10267e-07	4.78986e-05	LRP2|PHACTR4|SPINT1|TMED2|TRIM71|MTHFR|LMO4|KAT2A|FZD3|KDM6A|ADM|DLC1|TSC1	http://amigo.geneontology.org/amigo/term/GO:0001843
hsa-let-7f-5p	GO:0001934	BP	positive regulation of protein phosphorylation	Gene Ontology	12	178	0.00442863	0.042956	FNIP1|HDAC3|P2RY1|FXR1|CCND1|ERP29|CCND2|DVL3|PTK2|RB1CC1|MAVS|RALB	http://amigo.geneontology.org/amigo/term/GO:0001934
hsa-let-7f-5p	GO:0002039	MF	p53 binding	Gene Ontology	8	66	0.000691024	0.0126375	EHMT1|RFWD3|CHD8|CDKN2AIP|BLM|MDM2|MAPKAPK5|EEF2	http://amigo.geneontology.org/amigo/term/GO:0002039
hsa-let-7f-5p	GO:0002161	MF	aminoacyl-tRNA editing activity	Gene Ontology	3	11	0.00520696	0.0480198	LARS|IARS|VARS	http://amigo.geneontology.org/amigo/term/GO:0002161
hsa-let-7f-5p	GO:0002931	BP	response to ischemia	Gene Ontology	7	54	0.00103654	0.0163188	EEF2K|KCNJ11|CPEB4|EGR1|MAP3K5|P2RX4|EEF2	http://amigo.geneontology.org/amigo/term/GO:0002931
hsa-let-7f-5p	GO:0003223	BP	ventricular compact myocardium morphogenesis	Gene Ontology	3	7	0.00185579	0.0232837	TGFBR3|LRP2|TGFBR1	http://amigo.geneontology.org/amigo/term/GO:0003223
hsa-let-7f-5p	GO:0003281	BP	ventricular septum development	Gene Ontology	9	33	1.11908e-06	6.75258e-05	LRP2|HECTD1|LMO4|FRS2|SALL1|TRIP11|MDM2|CPLANE1|MDM4	http://amigo.geneontology.org/amigo/term/GO:0003281
hsa-let-7f-5p	GO:0003676	MF	nucleic acid binding	Gene Ontology	11	145	0.00274496	0.0303797	ZCCHC10|SREK1IP1|MCM3AP|NARS2|EGR1|REXO1|ZNF585B|DBF4|ZNF852|ZCCHC2|GIN1	http://amigo.geneontology.org/amigo/term/GO:0003676
hsa-let-7f-5p	GO:0003677	MF	DNA binding	Gene Ontology	101	1209	3.37228e-22	1.45548e-19	CDKN2AIP|ZFAND5|POLR3A|LEMD3|LBR|CERS2|RBPJ|ZNF264|ZNF268|SETDB1|YAF2|ZNF45|ZNF43|REV3L|ZNF280C|POLR3D|ZNF275|PLAGL1|KDM5C|RLF|CRAMP1|ZNF280B|POLR1B|EP400|ZNF850|NUP153|PEG10|CHD1|MYCL|CHD6|CHD8|EGR1|MEIS2|ZBTB8B|ZBTB38|SMARCAD1|GTF2I|ZNF763|RAD54L2|ZNF182|PARP1|MLLT10|BLM|HIST1H2BK|DNAJC1|ZNF426|POLE2|TOP3A|ZNF507|SMCHD1|ONECUT2|SCYL1|POLL|NR6A1|HIC2|POLD2|LCOR|DOT1L|ZNF322|TET1|TET2|HMGA2|E2F4|…	http://amigo.geneontology.org/amigo/term/GO:0003677
hsa-let-7f-5p	GO:0003678	MF	DNA helicase activity	Gene Ontology	10	58	1.03959e-05	0.000444245	CHD1|RAD54B|CHD7|CHD6|CHD8|ERCC6|BLM|NAV2|SMARCAD1|RAD54L2	http://amigo.geneontology.org/amigo/term/GO:0003678
hsa-let-7f-5p	GO:0003682	MF	chromatin binding	Gene Ontology	38	443	2.0749e-09	2.48757e-07	SMC1A|HDAC3|MBTD1|SATB1|POLQ|KMT5B|HMGB1|ERCC6|MSH6|POLR3D|EP400|POLR3A|CBX5|CCNT2|NCOR1|MCM3AP|HCFC2|CHD7|CHD8|RBPJ|APBB1|CDYL|KDM6A|ENY2|SETDB1|PCNA|CRAMP1|PYGO2|MLLT10|SMARCAD1|NCAPD2|SMARCD1|ARID3A|NFAT5|MTF2|HOXD10|KAT2A|SKIL	http://amigo.geneontology.org/amigo/term/GO:0003682
hsa-let-7f-5p	GO:0003684	MF	damaged DNA binding	Gene Ontology	6	55	0.00511246	0.0478642	PCNA|POLQ|XPC|HMGB1|RAD18|DCLRE1C	http://amigo.geneontology.org/amigo/term/GO:0003684
hsa-let-7f-5p	GO:0003697	MF	single-stranded DNA binding	Gene Ontology	9	107	0.00344915	0.0356137	RAD18|SUB1|XPC|HMGB1|MSH3|BLM|POLR2D|TOP3A|TDP1	http://amigo.geneontology.org/amigo/term/GO:0003697
hsa-let-7f-5p	GO:0003700	MF	DNA-binding transcription factor activity	Gene Ontology	44	607	1.3396e-08	1.41018e-06	ZNF217|CDKN2AIP|HOXC5|ZFHX3|NFAT5|ZNF10|IKZF3|IKZF2|KLF12|GLI2|BACH2|RBPJ|EGR1|CSRNP3|ZNF343|ZBTB38|ZNF550|ZNF644|GTF2I|PLAG1|HOXB9|PBX1|ZNF322|ZNF329|NR2C2|PLAGL2|TRPS1|SALL1|PAX3|ARNT2|ZNF268|E2F6|E2F5|E2F4|ZNF614|RFX5|RFX7|ZNF280C|ZNF280B|PRDM5|HOXA9|ZNF567|KDM3A|ZBTB24	http://amigo.geneontology.org/amigo/term/GO:0003700
hsa-let-7f-5p	GO:0003712	MF	transcription coregulator activity	Gene Ontology	10	89	0.000269408	0.00631937	TCERG1|MEIS2|TRRAP|LDB1|MED14|PIAS4|MED19|KDM3A|NAB1|YAF2	http://amigo.geneontology.org/amigo/term/GO:0003712
hsa-let-7f-5p	GO:0003713	MF	transcription coactivator activity	Gene Ontology	25	248	7.09827e-08	6.14456e-06	SMARCC1|MED20|HMGB1|TCERG1|KAT2A|HIPK2|HAND1|ATXN7L3|HCFC2|SUB1|NUP98|MRTFB|MED14|TRIM32|ENY2|YAF2|KMT2D|XPC|BICRA|SMARCD2|SMARCD1|TRIP11|ABT1|PRRX1|TAF5L	http://amigo.geneontology.org/amigo/term/GO:0003713
hsa-let-7f-5p	GO:0003714	MF	transcription corepressor activity	Gene Ontology	15	194	0.00042812	0.00905768	HDAC3|ZMYND8|HIRA|CCND1|CASP8AP2|TCERG1|ZNF451|HIPK2|CDYL|NCOR1|PIAS4|ELMSAN1|KCTD1|CNOT7|YAF2	http://amigo.geneontology.org/amigo/term/GO:0003714
hsa-let-7f-5p	GO:0003723	MF	RNA binding	Gene Ontology	117	1366	1.72533e-26	9.30815e-24	CDKN2AIP|PRPF4B|RRP7A|CAPRIN2|FKBP3|SNRNP200|LBR|EIF3D|MPP6|ZC3HAV1|EIF4ENIF1|PTBP2|TUT4|LUC7L2|MRPS9|KCTD12|PRRC2C|FXR1|TRMT1L|SYNCRIP|EIF4G2|AKAP8|DDX6|KPNA2|XRN2|ELAVL1|MRPL22|RRP8|PNISR|MACF1|HSP90B1|NOP10|BAZ2A|DHX32|IFIT3|PEG10|TPT1|XPO1|XPO5|CSDE1|ABCF1|SUB1|SF3A3|XRN1|SMC1A|FAM98B|GSPT1|NXF1|C6orf203|LIN28B|PARP1|BCCIP|PLEC|RPUSD2|UBA1|RBM12B|ASCC3|FLNA|AGO3|RCAN3|OTUD4|TCERG1|UPF2|FASTKD…	http://amigo.geneontology.org/amigo/term/GO:0003723
hsa-let-7f-5p	GO:0003729	MF	mRNA binding	Gene Ontology	23	200	2.65224e-08	2.66211e-06	ELAVL1|CELF1|EIF2S2|XPO5|ZFP36|EIF4ENIF1|PTBP2|HNRNPC|LUC7L2|NXF1|NUP98|HDLBP|FXR1|IGF2BP1|IGF2BP3|SCAF8|THOC5|SYNCRIP|EIF4G2|SRRM2|DDX6|MBD2|SLC4A1AP	http://amigo.geneontology.org/amigo/term/GO:0003729
hsa-let-7f-5p	GO:0003730	MF	mRNA 3'-UTR binding	Gene Ontology	8	73	0.00125726	0.0183841	ELAVL1|CPEB4|FXR1|SECISBP2|RBMS2|IGF2BP1|IGF2BP3|HNRNPC	http://amigo.geneontology.org/amigo/term/GO:0003730
hsa-let-7f-5p	GO:0003779	MF	actin binding	Gene Ontology	16	266	0.00328829	0.0344473	ITGB1|PHACTR4|MACF1|VASH2|TMOD2|MED28|HOOK1|LMO4|EPB41|IPP|PTK2|PLEC|WASL|SSH2|CALD1|MYO9B	http://amigo.geneontology.org/amigo/term/GO:0003779
hsa-let-7f-5p	GO:0003899	MF	DNA-directed 5'-3' RNA polymerase activity	Gene Ontology	5	36	0.00413116	0.0410123	MED20|POLR3D|POLR3A|POLR1B|POLR2D	http://amigo.geneontology.org/amigo/term/GO:0003899
hsa-let-7f-5p	GO:0003924	MF	GTPase activity	Gene Ontology	19	320	0.00165595	0.0212711	RGS16|GSPT1|RAB12|RAB5B|DNAJC27|RABL2A|GFM2|NRAS|TSR1|RAB14|RAB11A|AGAP1|RAB22A|GNG5|RHOBTB3|ATL2|TRIM23|RALB|EEF2	http://amigo.geneontology.org/amigo/term/GO:0003924
hsa-let-7f-5p	GO:0004386	MF	helicase activity	Gene Ontology	5	33	0.00295046	0.0323202	BLM|SNRNP200|DDX6|DICER1|EP400	http://amigo.geneontology.org/amigo/term/GO:0004386
hsa-let-7f-5p	GO:0004535	MF	poly(A)-specific ribonuclease activity	Gene Ontology	4	14	0.0010549	0.0163188	TOE1|CNOT6L|CNOT7|CNOT6	http://amigo.geneontology.org/amigo/term/GO:0004535
hsa-let-7f-5p	GO:0004672	MF	protein kinase activity	Gene Ontology	30	216	3.14963e-12	6.47323e-10	PTK2|PLK1|DCLK1|GRK3|HIPK2|ARAF|TRIB1|RPS6KB2|EEF2K|CDK12|CDK13|CDK17|MAP3K5|STK24|AURKA|NLK|MAP3K21|ULK3|TGFBR1|SCYL2|PEAK1|PRPF4B|PKN2|PIK3C3|TAOK1|RIOK2|CCND1|ROCK1|PDK2|CDK8	http://amigo.geneontology.org/amigo/term/GO:0004672
hsa-let-7f-5p	GO:0004674	MF	protein serine/threonine kinase activity	Gene Ontology	28	357	1.38882e-06	7.99217e-05	MAP4K4|PLK1|DCLK1|HIPK2|DYRK2|ARAF|MAPKAPK5|RPS6KB2|CDK17|MAP3K5|STK24|MAPK6|AURKA|AURKB|MAPK8|SRPK2|ULK2|ULK3|TGFBR1|TAOK1|PRPF4B|PKN2|NLK|TAOK3|RIOK2|TNK2|ROCK1|PDK2	http://amigo.geneontology.org/amigo/term/GO:0004674
hsa-let-7f-5p	GO:0004707	MF	MAP kinase activity	Gene Ontology	4	20	0.00323509	0.0344439	MAPK8|MAPK6|NLK|SRPK2	http://amigo.geneontology.org/amigo/term/GO:0004707
hsa-let-7f-5p	GO:0004725	MF	protein tyrosine phosphatase activity	Gene Ontology	13	100	8.3923e-06	0.000377304	DUSP11|CDC25C|PTPRK|DNAJC6|PTPRG|PTPRD|SSH2|DUSP18|DUSP16|DUSP1|CDC25A|DUSP3|PALD1	http://amigo.geneontology.org/amigo/term/GO:0004725
hsa-let-7f-5p	GO:0004842	MF	ubiquitin-protein transferase activity	Gene Ontology	21	233	3.9694e-06	0.000203952	UBE2K|HECTD1|RNF167|TTC3|ARIH1|TRIM32|FBXW2|TNFAIP1|MIB1|CBL|TRIM23|HERC1|KLHL42|RNF217|TRIM71|RNF214|MDM2|FBXL6|UHRF1|CUL2|UBR4	http://amigo.geneontology.org/amigo/term/GO:0004842
hsa-let-7f-5p	GO:0004843	MF	thiol-dependent ubiquitin-specific protease activity	Gene Ontology	9	109	0.0038642	0.03915	USP44|USP47|OTUD4|OTUD3|YOD1|USP11|BRCC3|DEPDC1B|USP24	http://amigo.geneontology.org/amigo/term/GO:0004843
hsa-let-7f-5p	GO:0005049	MF	nuclear export signal receptor activity	Gene Ontology	5	11	4.12825e-05	0.0014369	EIF4ENIF1|XPO1|XPO5|XPO4|XPO7	http://amigo.geneontology.org/amigo/term/GO:0005049
hsa-let-7f-5p	GO:0005096	MF	GTPase activator activity	Gene Ontology	22	268	9.39413e-06	0.000413725	STARD13|DOCK4|ARHGAP8|RALGAPB|ARHGAP21|RABEP1|ARHGAP28|DLC1|RALGAPA2|RANBP2|LARS|BRCC3|SYNGAP1|AGAP1|DEPDC1B|RGS16|LLGL2|VAV3|DEPDC1|MYO9B|GIT2|ASAP1	http://amigo.geneontology.org/amigo/term/GO:0005096
hsa-let-7f-5p	GO:0005102	MF	signaling receptor binding	Gene Ontology	20	353	0.0021327	0.0255687	SNX17|TNK2|NMU|FN1|TRAK1|RLF|SCYL2|SCYL1|DVL3|TNFSF9|PTPRD|GFRA1|GDNF|SMARCD1|ITPRID2|CAPRIN2|BTN2A1|ADM|PTK2|P2RX4	http://amigo.geneontology.org/amigo/term/GO:0005102
hsa-let-7f-5p	GO:0005388	MF	calcium transmembrane transporter activity, phosphorylative mechanism	Gene Ontology	3	9	0.00327201	0.0344439	ATP2C1|ATP2A2|ATP2A3	http://amigo.geneontology.org/amigo/term/GO:0005388
hsa-let-7f-5p	GO:0005515	MF	protein binding	Gene Ontology	755	11779	5.00649e-166	2.1608e-162	ZCCHC10|MAPKAPK5|NIPA1|FAM222B|MOCS3|HIPK2|ANP32E|LIFR|FKBP3|LEMD3|FAM72D|BLOC1S2|MIB1|STK24|RNF111|TMEM56|CASP8AP2|YAF2|ZMYM2|IGF1R|NUP98|WIPI2|PPP2R2A|IWS1|FXR1|SMARCD2|SMARCD1|OSBPL3|DEPDC1B|PIK3C3|GAREM1|FKBP4|TRAPPC1|CCND2|AKAP8|BAK1|IFNAR1|PDE5A|UGCG|ACTA1|ELAVL1|ATP2A2|DUSP1|CDKN1A|PDS5A|HSP90B1|C5orf30|POLR1B|C1orf21|BAZ2A|IFIT3|PEG10|TPT1|XPO1|WDR41|ZNF451|XPO5|XPO4|XPO7|WDR48|BACH2|ZNF1…	http://amigo.geneontology.org/amigo/term/GO:0005515
hsa-let-7f-5p	GO:0005524	MF	ATP binding	Gene Ontology	115	1463	3.47717e-23	1.66749e-20	NADK|MAPKAPK5|PARS2|PLK1|PCCA|PRPF4B|MOCS3|HIPK2|ARAF|ATP2C1|EEF2K|SNRNP200|SMCHD1|GRK6|GRK3|MAP3K4|MAP3K5|NAV2|SRPK2|MAP3K21|IGF1R|IARS|AURKB|NARS2|PIK3C3|ULK3|DDX6|ACTA1|ATP2A2|ATP2A3|DCLK1|HSP90B1|EP400|TRIB1|DHX32|CHD1|RPS6KB2|CHD7|CHD6|CHD8|STK24|TTL|SMARCAD1|NLK|PNPLA8|RAD54L2|SMC1A|PIKFYVE|KATNAL1|RIMKLA|UBA1|GARS|LARS|TNK2|UBE2K|BLM|ITM2C|ASCC3|MDN1|POLQ|CLPX|SCYL2|SCYL1|KIF15|DYRK2|IDE|E…	http://amigo.geneontology.org/amigo/term/GO:0005524
hsa-let-7f-5p	GO:0005525	MF	GTP binding	Gene Ontology	20	373	0.00384512	0.0391404	RAB11A|GSPT1|RAB12|NIN|ADSS|RAB5B|DNAJC27|RABL2A|GFM2|NRAS|ATL2|RALB|IFI44L|AGAP1|RAB22A|TSR1|RHOBTB3|TRIM23|RAB14|EEF2	http://amigo.geneontology.org/amigo/term/GO:0005525
hsa-let-7f-5p	GO:0005622	CC	intracellular anatomical structure	Gene Ontology	10	123	0.00264821	0.0296875	NAA20|RAB5B|CCND1|PARP6|ARHGEF3|SMC6|ATG10|ASCC3|DHX32|RAB14	http://amigo.geneontology.org/amigo/term/GO:0005622
hsa-let-7f-5p	GO:0005634	CC	nucleus	Gene Ontology	375	5208	8.71636e-73	9.40495e-70	SMARCC1|HIPK2|ANP32E|FKBP3|ZNF700|APBB1|RNF111|CASP8AP2|YAF2|ZNF43|XPC|IWS1|FXR1|SMARCD2|SMARCD1|DEPDC1B|CCND1|MBTD1|AKAP8|ZNF678|ELAVL1|DUSP1|CDKN1A|PDS5A|HSP90B1|XPO1|ZNF451|XPO5|XPO7|WDR48|BACH2|GTF2B|CDC25C|RSBN1L|GTF2I|ZNF516|FUNDC2|HOXB9|SENP5|BRCC3|NCAPD2|BLM|ARNT2|TNK2|PISD|ZNF426|PRDM5|FLNA|NAB1|ANKRA2|SESN1|SESN3|OTUD4|DYRK2|FSBP|POLL|TSC1|HIC2|ASPM|SERF2|SMC6|RBM11|RBM10|LCOR|STYX|SCAF…	http://amigo.geneontology.org/amigo/term/GO:0005634
hsa-let-7f-5p	GO:0005635	CC	nuclear envelope	Gene Ontology	14	182	0.000687853	0.0126331	XPO1|KCNJ11|LBR|OTULINL|ABCF1|NUP98|PARP1|TMPO|POGZ|IST1|IPO7|CBX5|LRRC59|RANBP2	http://amigo.geneontology.org/amigo/term/GO:0005635
hsa-let-7f-5p	GO:0005639	CC	integral component of nuclear inner membrane	Gene Ontology	4	15	0.00130875	0.0183841	P2RX5|LBR|LEMD3|P2RX4	http://amigo.geneontology.org/amigo/term/GO:0005639
hsa-let-7f-5p	GO:0005643	CC	nuclear pore	Gene Ontology	8	63	0.000522387	0.0104866	XPO4|XPO7|NUP98|NUP153|NXF1|KPNA1|IPO7|RANBP2	http://amigo.geneontology.org/amigo/term/GO:0005643
hsa-let-7f-5p	GO:0005654	CC	nucleoplasm	Gene Ontology	328	3630	6.06925e-85	1.30974e-81	BPTF|TRMT112|RPN2|SMARCC1|ADPRHL2|PLK1|CHD8|CDKN2AIP|MTF2|RRP7A|REXO1|SMC6|POLR3D|CAPRIN2|UTP11|POLR3A|USP24|PRPF4|CDKN2AIPNL|SESN1|MAPKAP1|UBN1|HIF1AN|RBPJ|APBB1|TRIM65|KMT5B|NAV2|GOLGA4|MRPL52|RNF111|PGR|CASP8AP2|CUL2|ZNF45|RAD18|ZMYND8|AURKB|NUP98|ARL14EP|NARS2|EXTL2|PPP2R2A|ARID3B|IWS1|REV3L|LDB1|CCND1|SMARCD2|SMARCD1|NIN|MDM2|CMAS|MDM4|NHEJ1|THOC5|UBR4|SYNCRIP|PCGF3|PCGF5|NCAPD2|HIPK2|CDK13|…	http://amigo.geneontology.org/amigo/term/GO:0005654
hsa-let-7f-5p	GO:0005667	CC	transcription regulator complex	Gene Ontology	16	226	0.00068774	0.0126331	NFAT5|HOXA9|RBL2|SUB1|RFX5|RBPJ|SMAD7|LMO4|PARP1|ZFHX3|ABT1|LDB1|SKIL|ELMSAN1|ARNT2|NR6A1	http://amigo.geneontology.org/amigo/term/GO:0005667
hsa-let-7f-5p	GO:0005694	CC	chromosome	Gene Ontology	20	127	1.86724e-09	2.30257e-07	SMC1A|CDCA2|SHLD2|MCM3AP|POLQ|CDK12|ESCO2|TET3|PRPF4B|EHMT1|GTF2B|ZBTB38|CDYL|USP11|TRAPPC13|CDK13|BLM|PDS5A|TOP3A|SETDB1	http://amigo.geneontology.org/amigo/term/GO:0005694
hsa-let-7f-5p	GO:0005730	CC	nucleolus	Gene Ontology	68	839	1.11473e-14	3.20745e-12	MDN1|KCTD1|MRPL22|RRP8|AKAP8|CDKN2AIP|PRDM5|ERCC6|POLR1B|HAND1|MOB1A|XRCC1|BAZ2A|CBX5|GPRC5A|MDM2|CDKN2AIPNL|XPO1|ABT1|THUMPD3|SKP2|MRPS9|CHD7|SUB1|TSR1|SCD|RBPJ|MPP6|GLI2|XPC|ZCCHC9|STK24|RBL2|UTP15|UBXN8|CDCA8|TRIM41|TUT4|CUL2|TTC3|ARL14EP|SENP5|LIN28B|MTUS1|PARP1|BLM|FXR1|CDKN1A|DOCK4|IGF2BP3|DNAJB9|SRPK2|TOE1|E2F5|NIN|PPP1CA|BMT2|CCND2|RPAP2|NUP153|CDK8|DDX6|REV3L|XRN2|GORAB|FLNA|UTP11|STAU2	http://amigo.geneontology.org/amigo/term/GO:0005730
hsa-let-7f-5p	GO:0005737	CC	cytoplasm	Gene Ontology	293	4624	8.22136e-44	7.09667e-41	BPTF|SMARCC1|PLK1|RAD9A|RAD18|HDAC3|MOCS3|PHLPP2|ZFAND5|CAPRIN2|TAOK1|QARS|RALGPS2|MDM2|RFWD3|EEF2K|DPP8|ATXN7L3B|CEP120|RBPJ|ITSN2|MIB1|MAP3K4|IFI44L|GOLGA4|MTUS1|MKLN1|RNF111|EIF4ENIF1|LBH|TAOK3|ZNF268|TUT4|RALGAPA2|RGS16|IARS|ZMYND8|FAM210A|XPC|PTAR1|HERC1|BLM|RRP7A|FXR1|SSH2|DEPDC1B|LLGL2|UBR1|PIK3C3|TDP1|THOC5|SBF1|CIB2|SOCS6|NIN|HIPK2|CCND1|TRIM23|CCND2|MAP3K21|KPNA6|TTC17|FMNL3|PLEKHA2|PGS…	http://amigo.geneontology.org/amigo/term/GO:0005737
hsa-let-7f-5p	GO:0005739	CC	mitochondrion	Gene Ontology	84	1258	1.99702e-13	4.7884e-11	KARS|ZNF217|NRDC|PMAIP1|ADSS|VARS|PARS2|WDR81|TRAK1|PCCA|GRPEL2|MTERF4|MRPS16|NDUFAF7|ARAF|DIABLO|SACS|DHX32|IDE|IFIT3|MXD1|FAM210A|PDHX|MIEF1|FASTKD2|ADPRHL2|PMPCA|TRAP1|MPC1|NDUFC2-KCTD14|MRPL22|WARS2|SUCLG1|MIPEP|FAM72A|MRPL52|GRAMD4|ENY2|PDHB|PNPLA8|DLC1|CASP8AP2|RANBP2|FUNDC2|KCNJ11|HOXB9|ZBTB6|MRPS9|C6orf203|XPC|NARS2|TUSC2|COQ10B|SLC25A42|FXN|PARP1|MTUS1|PEX11B|DLAT|UBA1|MTFR1|P2RY1|NAT8L|…	http://amigo.geneontology.org/amigo/term/GO:0005739
hsa-let-7f-5p	GO:0005759	CC	mitochondrial matrix	Gene Ontology	26	370	1.98379e-05	0.000771355	KARS|ADPRHL2|PARS2|PCCA|MTERF4|NDUFAF7|DLAT|FXN|PDHX|TRAP1|CBR4|WARS2|MARS2|MIPEP|PDHB|C6orf203|NARS2|ETFDH|SUCLG1|QARS|NAT8L|CLPX|GFM2|PDK2|DGUOK|TOP3A	http://amigo.geneontology.org/amigo/term/GO:0005759
hsa-let-7f-5p	GO:0005764	CC	lysosome	Gene Ontology	19	262	0.000170831	0.00443252	LARS|SNX16|RAB12|VPS26A|LRP2|WDR48|ITM2C|AP3M1|TMEM25|SHKBP1|POGZ|PCYOX1|IFNAR1|LAMP2|ABCB9|FUCA1|RAB14|RB1CC1|CAPN2	http://amigo.geneontology.org/amigo/term/GO:0005764
hsa-let-7f-5p	GO:0005765	CC	lysosomal membrane	Gene Ontology	28	318	1.62866e-07	1.32628e-05	ITM2C|AP3M1|SPNS1|GPLD1|WDR81|P2RX4|WDR41|GDAP2|PQLC2|ABCB9|RAB12|RAB14|MFSD8|FNIP1|TRIM23|LAMP2|UBA1|STARD3NL|ABCC10|BLOC1S2|LRP2|ZNRF2|VPS39|LITAF|POGZ|ATP6V1G1|ATP6V1C1|M6PR	http://amigo.geneontology.org/amigo/term/GO:0005765
hsa-let-7f-5p	GO:0005768	CC	endosome	Gene Ontology	17	293	0.00352706	0.0363313	SNX17|TNK2|KCNJ11|RAB12|VPS26A|RAB5B|HMGB1|RBSN|TNFAIP1|ANKRD50|SNX27|RAB11A|RABEP1|PIK3C3|TGFBR1|STARD3NL|M6PR	http://amigo.geneontology.org/amigo/term/GO:0005768
hsa-let-7f-5p	GO:0005769	CC	early endosome	Gene Ontology	16	267	0.00340329	0.0352244	SNX17|SNX16|VPS26A|TRAK1|RAB5B|NIPA1|EPHA3|RAB14|ADRB1|RAB22A|CNTNAP2|RABEP1|SNX13|ABCB9|CCDC93|SNX27	http://amigo.geneontology.org/amigo/term/GO:0005769
hsa-let-7f-5p	GO:0005770	CC	late endosome	Gene Ontology	11	140	0.00212913	0.0255687	SNX16|WDR48|SLC31A2|TMEM25|RAB22A|IFNAR1|LAMP2|MARS|PIK3C3|RAB14|M6PR	http://amigo.geneontology.org/amigo/term/GO:0005770
hsa-let-7f-5p	GO:0005777	CC	peroxisome	Gene Ontology	11	108	0.000295747	0.00678961	PIK3C3|ACOX1|ZADH2|PEX19|PEX11B|FAR1|PNPLA8|PEX13|IDE|GBF1|MIEF1	http://amigo.geneontology.org/amigo/term/GO:0005777
hsa-let-7f-5p	GO:0005778	CC	peroxisomal membrane	Gene Ontology	7	57	0.00137979	0.0188455	PNPLA8|ACOX1|PEX19|PEX11B|FAR1|PEX13|MAVS	http://amigo.geneontology.org/amigo/term/GO:0005778
hsa-let-7f-5p	GO:0005783	CC	endoplasmic reticulum	Gene Ontology	68	1018	4.24345e-11	6.78323e-09	TMC6|CYB5R4|ELAVL1|ATP2A2|ATP2A3|CPEB4|RCAN3|GPAT4|APBB1|HSP90B1|DHCR7|GOLT1B|ALG9|ATR|MAGT1|POU2F1|SEC16A|ATP2C1|TM7SF2|DNAJB9|TMED4|CERS2|TMED2|SCD|SPCS3|SULF2|THBS1|SYVN1|DNAJB12|GDPD1|P3H3|CAPN2|UTP15|LCLAT1|TMTC3|ABCB9|GPR85|LRP2|KCNJ11|ERP29|EXTL2|DNAJB14|RTN3|UBXN8|MXRA7|SLC27A5|SLC10A7|LRRC59|LPGAT1|PACS2|ICMT|LARS|SYNCRIP|STAU2|POGLUT1|TRAPPC1|DNAJC1|RNFT1|BAK1|POGZ|PPP1R15B|MGAT4A|ATL2|…	http://amigo.geneontology.org/amigo/term/GO:0005783
hsa-let-7f-5p	GO:0005788	CC	endoplasmic reticulum lumen	Gene Ontology	17	296	0.00388406	0.039259	DNAJB9|ANO8|FN1|ERP29|ARSJ|HSP90B1|FSTL1|POGLUT1|MGAT4A|EDEM3|MIA3|COL25A1|APC|STC2|THBS1|GBF1|RCAN3	http://amigo.geneontology.org/amigo/term/GO:0005788
hsa-let-7f-5p	GO:0005789	CC	endoplasmic reticulum membrane	Gene Ontology	62	942	5.38814e-10	7.26725e-08	TMC6|CYB5R4|TM7SF2|ATP2A2|ATP2A3|LCLAT1|GPAT4|ALG6|HSP90B1|DHCR7|SBF1|SC5D|ALG9|WDR81|SEC16A|RB1CC1|LPGAT1|CLSTN3|DNAJB9|TMED4|CERS2|TMED2|PIGC|SCD|BCAP29|SYVN1|DNAJB12|LPCAT3|DNAJB14|PNPLA8|TMEM41B|PIGA|CD59|SPCS2|SERINC1|EXTL2|GRAMD4|PIGM|RTN3|FAM69B|LBR|MIA3|SLC27A5|OSBPL3|LRRC59|STARD3NL|ICMT|TMEM67|TRAPPC8|KDELR1|SPCS3|SLC10A7|TXNDC11|DNAJC1|RNFT1|GJC1|GDPD1|RDH10|CYP2C18|ATL2|COPB1|POMT2	http://amigo.geneontology.org/amigo/term/GO:0005789
hsa-let-7f-5p	GO:0005790	CC	smooth endoplasmic reticulum	Gene Ontology	5	27	0.00134642	0.0184481	SYVN1|ERP29|GBA2|RYR2|PLCB4	http://amigo.geneontology.org/amigo/term/GO:0005790
hsa-let-7f-5p	GO:0005793	CC	endoplasmic reticulum-Golgi intermediate compartment	Gene Ontology	12	77	3.52739e-06	0.000183424	TMED4|DICER1|TMED2|FN1|HMGB1|SCYL1|IST1|MGAT4A|COPB1|TRIP11|KDELR1|GBF1	http://amigo.geneontology.org/amigo/term/GO:0005793
hsa-let-7f-5p	GO:0005794	CC	Golgi apparatus	Gene Ontology	75	1002	2.12482e-14	5.39453e-12	TMC6|WDR81|CEP57|SEC14L1|MACF1|SCYL2|AP3M1|MSH6|SCYL1|CNTNAP2|DOCK4|GALNT18|RAB11A|MGAT5B|SEC16A|HDAC3|ATP2C1|DCLRE1C|FKRP|MPHOSPH9|B3GNT5|FGFRL1|TMED4|SLC10A7|TMED2|ESCO2|NRAS|MAPKAP1|GBF1|ARHGAP21|STK24|FASN|CAPN2|GOLGA4|RAB12|ITM2C|SNX17|PLAGL1|ZMYND8|SCAMP3|TTC3|MARS|ASIC1|TMEM241|TRRAP|HERC1|GORAB|GGA3|UNC13B|MGAT5|GALNT4|TRIP11|YIPF3|CSDE1|LRP2|YIPF1|KDELR1|MTUS1|CDK13|GOLGA8A|LITAF|AKAP8|C…	http://amigo.geneontology.org/amigo/term/GO:0005794
hsa-let-7f-5p	GO:0005801	CC	cis-Golgi network	Gene Ontology	8	62	0.000474241	0.00988803	SLC10A7|GOLGA8A|SCYL1|HOOK3|TRIP11|KDELR1|GBF1|GOLGA8B	http://amigo.geneontology.org/amigo/term/GO:0005801
hsa-let-7f-5p	GO:0005802	CC	trans-Golgi network	Gene Ontology	12	174	0.00373782	0.0383193	ATP2C1|SLC10A7|GBF1|RAB11A|GGA3|GOLGA4|YIPF1|CHST3|M6PR|PLEKHA8|RAB14|VPS54	http://amigo.geneontology.org/amigo/term/GO:0005802
hsa-let-7f-5p	GO:0005813	CC	centrosome	Gene Ontology	46	506	6.95435e-12	1.25062e-09	PLK1|CEP57|RAD18|AHI1|KAT2A|PRKAR2A|IST1|CAPRIN2|PGS1|FOPNL|ASPM|ZNF12|CEP162|CCNE2|CEP120|ITSN2|MIB1|RAB11A|AURKA|CEP44|PLAG1|PKN2|PCNA|POC5|ZNF322|HOOK3|HOOK1|KATNAL1|BCCIP|SASS6|CCP110|SMAD7|NIN|UBR4|TMEM67|PCGF5|KIF15|PISD|DLC1|SGO1|PDE4DIP|NEDD1|TUBGCP3|GPSM2|CEP295|CCNJ	http://amigo.geneontology.org/amigo/term/GO:0005813
hsa-let-7f-5p	GO:0005814	CC	centriole	Gene Ontology	17	144	1.21729e-06	7.19703e-05	MPHOSPH9|NIN|CEP162|PISD|CEP120|CEP295|POC5|AHI1|ROCK1|PLK1|BCCIP|AURKA|CCP110|NEDD1|FOPNL|TUBGCP3|SASS6	http://amigo.geneontology.org/amigo/term/GO:0005814
hsa-let-7f-5p	GO:0005829	CC	cytosol	Gene Ontology	376	5095	8.01601e-76	1.15324e-72	MOCS3|POGLUT1|EEF2K|FAM72D|MIB1|RNF111|YAF2|ZMYM2|NUP98|XPC|PPP2R2A|FXR1|OSBPL3|DEPDC1B|PIK3C3|FKBP4|TRAPPC1|CEP295|LITAF|BAK1|ATP6V1F|ELAVL1|PNISR|CDKN1A|PDS5A|HSP90B1|POLR1B|BAZ2A|IFIT3|PEG10|XPO1|XPO5|XPO4|BACH2|BCDIN3D|CDC25C|BRCC3|LIN28B|NCAPD2|BLM|GARS|TNK2|GSTO1|ZNRF2|PISD|DNAJC6|CBL|FBXO32|FLNA|C8orf37|ECHDC1|SESN1|OTUD4|OTUD3|SMG8|DYRK2|TSC1|NEDD1|SERF2|NT5C3B|ANKRD28|STYX|SH2B3|STARD3NL…	http://amigo.geneontology.org/amigo/term/GO:0005829
hsa-let-7f-5p	GO:0005844	CC	polysome	Gene Ontology	6	40	0.00119903	0.0179066	LSM8|VBP1|MSI2|HDLBP|FXR1|UPF2	http://amigo.geneontology.org/amigo/term/GO:0005844
hsa-let-7f-5p	GO:0005886	CC	plasma membrane	Gene Ontology	202	4619	5.17376e-12	9.70867e-10	FGFRL1|SH2B3|WARS2|NIPA1|HDAC3|SPRED3|RRP8|IFNAR1|CAPRIN2|LIFR|APCDD1|CCNT2|MPP6|SPINT1|CEMIP2|GRK6|FMNL3|RYR2|MIB1|TDP1|ARHGAP21|LIG1|EFNB1|LMBRD2|RALGAPA2|TRPV2|LRP2|IGF1R|RAB5B|XPC|ATP1B2|DOCK4|TRIM23|MTUS1|OSBPL3|MDM2|GRK3|NLK|UBR4|TRAPPC8|NIN|LIMA1|CEP295|LITAF|ATP2C1|FREM2|TTC17|GNG5|GFRA1|XRN1|PLEKHA2|COPB1|YIPF3|SLC19A2|ANO8|EMB|SLC7A6|PNISR|GAREM1|SERINC1|PLS3|SERINC3|EPB41|SLC31A2|SLC29…	http://amigo.geneontology.org/amigo/term/GO:0005886
hsa-let-7f-5p	GO:0005912	CC	adherens junction	Gene Ontology	12	155	0.00153532	0.0205154	TNK2|PARD3|PPP1CA|EIF4G2|AFDN|AHI1|SSX2IP|FRMD4B|SMAD7|FRS2|PTPRK|VEZT	http://amigo.geneontology.org/amigo/term/GO:0005912
hsa-let-7f-5p	GO:0005925	CC	focal adhesion	Gene Ontology	25	418	0.000305373	0.00697349	PTK2|MAP4K4|CD59|HSP90B1|PRKAR2A|CORO1C|ITGAV|UBOX5|FZD2|PPFIA1|ARHGEF7|ARPC3|CAPN2|DLC1|ITGB1|PEAK1|ARL14EP|PLEC|CTNNA1|LIMA1|MTF2|CBL|FAT1|GIT2|FLNA	http://amigo.geneontology.org/amigo/term/GO:0005925
hsa-let-7f-5p	GO:0005967	CC	mitochondrial pyruvate dehydrogenase complex	Gene Ontology	3	6	0.00132471	0.0183841	PDHB|PDK2|DLAT	http://amigo.geneontology.org/amigo/term/GO:0005967
hsa-let-7f-5p	GO:0006164	BP	purine nucleotide biosynthetic process	Gene Ontology	3	11	0.00520696	0.0480198	PRPS1L1|PPAT|GARS	http://amigo.geneontology.org/amigo/term/GO:0006164
hsa-let-7f-5p	GO:0006281	BP	DNA repair	Gene Ontology	32	224	3.02572e-13	6.87317e-11	ADPRHL2|KMT5B|RAD9A|RAD18|PDS5A|MSH6|DEPDC1B|POLQ|PARPBP|SMC6|TRAPPC13|DOT1L|SHLD2|SMC1A|CDC5L|MSH3|TAOK1|XPC|PSME4|BRCC3|PARP1|TRRAP|BLM|BCCIP|TRIP12|UHRF1|TDP1|TAOK3|FZR1|POLE2|SLF2|ALKBH1	http://amigo.geneontology.org/amigo/term/GO:0006281
hsa-let-7f-5p	GO:0006284	BP	base-excision repair	Gene Ontology	5	30	0.002035	0.024741	XRCC1|USP47|HMGA2|ERCC6|POLQ	http://amigo.geneontology.org/amigo/term/GO:0006284
hsa-let-7f-5p	GO:0006298	BP	mismatch repair	Gene Ontology	5	32	0.00261773	0.0294991	PCNA|XPC|POLD2|MSH3|MSH6	http://amigo.geneontology.org/amigo/term/GO:0006298
hsa-let-7f-5p	GO:0006302	BP	double-strand break repair	Gene Ontology	8	64	0.000574414	0.011269	POLQ|SMCHD1|ESCO2|BRCC3|APBB1|PARP1|DEPDC1B|TDP1	http://amigo.geneontology.org/amigo/term/GO:0006302
hsa-let-7f-5p	GO:0006303	BP	double-strand break repair via nonhomologous end joining	Gene Ontology	7	55	0.00114251	0.0173629	BRCC3|DCLRE1C|PIAS4|XRCC1|DEPDC1B|POLL|NHEJ1	http://amigo.geneontology.org/amigo/term/GO:0006303
hsa-let-7f-5p	GO:0006309	BP	apoptotic DNA fragmentation	Gene Ontology	4	16	0.00160235	0.0208306	CECR2|DICER1|HMGB1|KPNA1	http://amigo.geneontology.org/amigo/term/GO:0006309
hsa-let-7f-5p	GO:0006325	BP	chromatin organization	Gene Ontology	11	137	0.00181704	0.0229308	EHMT1|HDAC3|MBTD1|RBL2|CHD6|TET1|MTF2|HMGA2|SATB1|BCORL1|NCOR1	http://amigo.geneontology.org/amigo/term/GO:0006325
hsa-let-7f-5p	GO:0006338	BP	chromatin remodeling	Gene Ontology	15	102	4.27166e-07	3.12483e-05	BPTF|CHD1|SMARCC1|SATB1|CHD7|HMGB1|NUDT5|KAT2A|HCFC2|KDM6A|SMARCD2|SMARCD1|SMARCAD1|BAZ2A|KDM5C	http://amigo.geneontology.org/amigo/term/GO:0006338
hsa-let-7f-5p	GO:0006351	BP	transcription, DNA-templated	Gene Ontology	10	87	0.000227878	0.0055254	HOXB9|HIRA|MED20|EPC1|POLR2D|LDB1|POLR3A|PLAGL2|BAZ2A|HOXA9	http://amigo.geneontology.org/amigo/term/GO:0006351
hsa-let-7f-5p	GO:0006355	BP	regulation of transcription, DNA-templated	Gene Ontology	57	773	5.23912e-11	8.07573e-09	ZNF43|ZNF217|EGR1|ZNF273|HMGB1|TGFBR1|MTERF4|ZNF516|ZNF852|ZNF850|BAZ2A|RLF|ZNF10|ZNF264|HCFC2|CHD7|ZNF182|APBB1|ZNF343|ZBTB38|ZNF585B|ZNF550|ZNF644|PLAG1|ZNF763|ZNF45|ZMYND8|KMT2D|ZNF322|HMGA2|ZNF286A|ZNF329|CELSR2|TRRAP|NR2C2|LDB1|ZFHX3|ZNF805|NLK|ARNT2|NR6A1|PCGF3|TAF5L|ZNF614|ZNF268|MTF2|ZNF280C|ZNF280B|TMPO|ZNF678|ZNF426|YAF2|ZNF792|ZNF793|ZNF548|NAB1|ZNF562	http://amigo.geneontology.org/amigo/term/GO:0006355
hsa-let-7f-5p	GO:0006357	BP	regulation of transcription by RNA polymerase II	Gene Ontology	55	751	1.45124e-10	2.08785e-08	BPTF|SMARCC1|SATB1|RLF|MED20|TRAK1|HOXC5|KAT2A|HAND1|ELOA|CCNT2|ATXN7L3|IKZF3|CHD1|HCFC2|HIC2|SUB1|BACH2|ZNF700|ZBTB8B|ZBTB39|MED14|CDKN1A|LCOR|VGLL3|HMGB1|PLAGL1|ZBTB6|RBL2|TSC22D2|NR2C2|ELMSAN1|LITAF|SALL1|SMARCD2|SMARCD1|MDM2|MDM4|FOXN3|ARID3A|PCGF3|ARID3B|PCGF5|HIRA|ZNF443|RFX5|RFX7|ENY2|ABT1|ZBTB43|PIAS4|EPC1|KDM3A|ZNF799|ANKRA2	http://amigo.geneontology.org/amigo/term/GO:0006357
hsa-let-7f-5p	GO:0006366	BP	transcription by RNA polymerase II	Gene Ontology	14	187	0.000879534	0.0147707	IWS1|TAF5L|NFAT5|MED20|LMO4|PRDM4|ERCC6|PARP1|GTF2B|POLR2D|ABT1|ELOA|TRIP11|CCNT2	http://amigo.geneontology.org/amigo/term/GO:0006366
hsa-let-7f-5p	GO:0006367	BP	transcription initiation from RNA polymerase II promoter	Gene Ontology	12	160	0.00196867	0.0242074	NR2C2|ZNF45|NR6A1|CCND1|MED20|RBPJ|GTF2B|POLR2D|MED14|CDK8|PGR|CDKN1A	http://amigo.geneontology.org/amigo/term/GO:0006367
hsa-let-7f-5p	GO:0006368	BP	transcription elongation from RNA polymerase II promoter	Gene Ontology	7	74	0.00528158	0.0485006	CDK12|CDK13|IWS1|POLR2D|ELOA|ENY2|CCNT2	http://amigo.geneontology.org/amigo/term/GO:0006368
hsa-let-7f-5p	GO:0006397	BP	mRNA processing	Gene Ontology	12	158	0.00178467	0.0226548	IWS1|CNOT6L|SREK1IP1|CDK12|TCERG1|CELF1|SON|SCAF4|RBM11|XRN2|SF3A3|TUT4	http://amigo.geneontology.org/amigo/term/GO:0006397
hsa-let-7f-5p	GO:0006418	BP	tRNA aminoacylation for protein translation	Gene Ontology	7	37	0.0001336	0.00364654	LARS|KARS|IARS|VARS|WARS2|MARS2|QARS	http://amigo.geneontology.org/amigo/term/GO:0006418
hsa-let-7f-5p	GO:0006468	BP	protein phosphorylation	Gene Ontology	36	451	3.02596e-08	2.96819e-06	MAP4K4|PLK1|DCLK1|GRK3|HIPK2|DYRK2|TRIB1|TAOK1|RPS6KB2|GRK6|CDK13|CDK17|MAP3K5|STK24|MAPK6|AURKA|AURKB|MAPK8|SRPK2|MAP3K21|ULK3|TGFBR1|SCYL2|PEAK1|PRPF4B|PKN2|PIK3C3|NLK|TAOK3|CCND1|ROCK1|CDK12|PDK2|DGUOK|CDK8|PRKD3	http://amigo.geneontology.org/amigo/term/GO:0006468
hsa-let-7f-5p	GO:0006470	BP	protein dephosphorylation	Gene Ontology	14	149	0.000103644	0.00298219	DUSP11|SBF1|PHLPP1|STYX|PPP1CA|PTPRK|CTDSPL2|PPP2R2A|PTPRG|PTPRD|SSH2|PHLPP2|DUSP16|DUSP1	http://amigo.geneontology.org/amigo/term/GO:0006470
hsa-let-7f-5p	GO:0006487	BP	protein N-linked glycosylation	Gene Ontology	7	45	0.000389273	0.00840052	ALG9|MAGT1|ALG6|MGAT5B|MGAT5|MGAT4A|FUT8	http://amigo.geneontology.org/amigo/term/GO:0006487
hsa-let-7f-5p	GO:0006493	BP	protein O-linked glycosylation	Gene Ontology	8	38	2.27381e-05	0.000860855	TET1|TRAK1|TET2|GALNT18|POGLUT1|POMT2|OGA|TET3	http://amigo.geneontology.org/amigo/term/GO:0006493
hsa-let-7f-5p	GO:0006497	BP	protein lipidation	Gene Ontology	4	11	0.000500869	0.0101969	WIPI2|ATG10|UGCG|PIK3C3	http://amigo.geneontology.org/amigo/term/GO:0006497
hsa-let-7f-5p	GO:0006511	BP	ubiquitin-dependent protein catabolic process	Gene Ontology	26	292	3.65811e-07	2.7699e-05	PLK1|TRIM32|WDR81|USP24|MDM2|ARIH1|USP47|MIB1|SYVN1|AURKA|AURKB|RNF111|CUL2|FBXO45|TTC3|USP11|UBA1|TRIP12|UHRF1|UBR4|UBE2K|RNF167|FZR1|CBL|RNF217|FBXL20	http://amigo.geneontology.org/amigo/term/GO:0006511
hsa-let-7f-5p	GO:0006607	BP	NLS-bearing protein import into nucleus	Gene Ontology	4	18	0.00232106	0.0271483	KPNA6|KPNA2|KPNA1|RANBP2	http://amigo.geneontology.org/amigo/term/GO:0006607
hsa-let-7f-5p	GO:0006661	BP	phosphatidylinositol biosynthetic process	Gene Ontology	8	76	0.00159166	0.0208306	MTMR12|PMPCA|PIKFYVE|SBF1|PLEKHA2|PIK3C3|PLEKHA8|RAB14	http://amigo.geneontology.org/amigo/term/GO:0006661
hsa-let-7f-5p	GO:0006874	BP	cellular calcium ion homeostasis	Gene Ontology	10	98	0.000542874	0.0107479	SLC10A7|TPT1|ATP2A2|ATP2A3|LMO4|RYR2|SCYL2|SCYL1|STC2|ATP2C1	http://amigo.geneontology.org/amigo/term/GO:0006874
hsa-let-7f-5p	GO:0006886	BP	intracellular protein transport	Gene Ontology	19	273	0.000277993	0.00645064	SNX17|TMED4|VPS26A|APPBP2|RAB5B|DNAJC27|ERP29|STX3|BCAP29|RABL2A|GGA3|RAB14|VPS39|RAB22A|COPB1|SNX13|TRIM23|SNX27|TMED2	http://amigo.geneontology.org/amigo/term/GO:0006886
hsa-let-7f-5p	GO:0006888	BP	endoplasmic reticulum to Golgi vesicle-mediated transport	Gene Ontology	14	188	0.000922826	0.0151442	BCAP29|TMED4|TMED2|TRAPPC8|TRAPPC1|DLC1|CD59|ATL2|MIA3|SEC16A|COPB1|APC|KDELR1|GBF1	http://amigo.geneontology.org/amigo/term/GO:0006888
hsa-let-7f-5p	GO:0006897	BP	endocytosis	Gene Ontology	13	182	0.00195661	0.0241969	LRP2|TNK2|RAB5B|TMPRSS2|ITSN2|REPS1|AP3M1|MIB1|POGZ|RAB22A|MIA3|RABEP1|PIK3C3	http://amigo.geneontology.org/amigo/term/GO:0006897
hsa-let-7f-5p	GO:0006914	BP	autophagy	Gene Ontology	11	126	0.000973687	0.0156224	ULK2|WDR41|RAB12|ULK3|VPS39|HMGB1|LIX1L|ATG10|POGZ|RB1CC1|PIK3C3	http://amigo.geneontology.org/amigo/term/GO:0006914
hsa-let-7f-5p	GO:0006915	BP	apoptotic process	Gene Ontology	31	546	0.000149454	0.00395732	PMAIP1|TGFBR1|DIABLO|TNFRSF10D|KREMEN1|PEG10|AVEN|C6orf120|BCAP29|APBB1|CSRNP3|DPP8|RABEP1|PDCD4|C3orf38|DLC1|KMT2A|PKN2|GRAMD4|PARP1|RTN3|FXR1|PAX3|PHLPP1|PACS2|ZNF443|TNFAIP1|ROCK1|BAK1|PLAGL1|RALB	http://amigo.geneontology.org/amigo/term/GO:0006915
hsa-let-7f-5p	GO:0006974	BP	cellular response to DNA damage stimulus	Gene Ontology	28	248	1.22352e-09	1.60022e-07	PMAIP1|RFWD3|POLQ|RAD9A|RAD18|CDKN2AIP|DYRK2|CBX5|USP47|APBB1|SMC6|ZBTB38|CDKN1A|ARMT1|FBXO45|ZBTB5|PSME4|PARP1|BLM|BCCIP|UBA1|TRIP12|TAOK1|TAOK3|CCND1|VAV3|CBL|SLF2	http://amigo.geneontology.org/amigo/term/GO:0006974
hsa-let-7f-5p	GO:0006977	BP	DNA damage response, signal transduction by p53 class mediator resulting in cell cycle arrest	Gene Ontology	14	56	3.11453e-09	3.53745e-07	PCNA|ARID3A|CNOT6L|E2F4|RBL2|CDC25C|CNOT7|CNOT11|AURKA|CDKN1A|MDM2|PLAGL1|MDM4|CNOT6	http://amigo.geneontology.org/amigo/term/GO:0006977
hsa-let-7f-5p	GO:0007030	BP	Golgi organization	Gene Ontology	11	115	0.000483533	0.0100333	TRAPPC8|TMED4|TMED2|GOLGA8A|HOOK1|ATL2|ARHGAP21|ARHGEF7|SEC16A|GBF1|GOLGA8B	http://amigo.geneontology.org/amigo/term/GO:0007030
hsa-let-7f-5p	GO:0007032	BP	endosome organization	Gene Ontology	5	38	0.00508457	0.0477065	HOOK3|RAB22A|PIK3C3|HOOK1|RAB5B	http://amigo.geneontology.org/amigo/term/GO:0007032
hsa-let-7f-5p	GO:0007049	BP	cell cycle	Gene Ontology	23	245	7.35967e-07	4.88682e-05	TUSC2|CASP8AP2|POC5|EPB41|RB1CC1|CCNT2|USP44|CDCA2|CCPG1|MAPK6|PKN2|SENP5|TET2|BRCC3|DEPDC1B|PIK3C3|UHRF1|RIOK2|PARD3|PPP1CA|FZR1|KLHL42|RALB	http://amigo.geneontology.org/amigo/term/GO:0007049
hsa-let-7f-5p	GO:0007064	BP	mitotic sister chromatid cohesion	Gene Ontology	3	10	0.00417155	0.0410123	POGZ|SMC1A|PDS5A	http://amigo.geneontology.org/amigo/term/GO:0007064
hsa-let-7f-5p	GO:0007095	BP	mitotic G2 DNA damage checkpoint	Gene Ontology	6	21	5.77446e-05	0.00189088	CDKN1A|HMGA2|BLM|TAOK3|TAOK1|FOXN3	http://amigo.geneontology.org/amigo/term/GO:0007095
hsa-let-7f-5p	GO:0007165	BP	signal transduction	Gene Ontology	57	1013	4.06282e-07	3.0233e-05	RASSF8|STARD13|SKAP2|CASP8AP2|SCYL1|IGBP1|GRK3|TENM3|CORO1C|ARHGAP8|TNFRSF10D|MAPKAPK5|GPRC5A|P2RX4|SNX17|PHLPP1|PPFIA1|P2RX5|APBB1|RPS6KB2|ARHGAP21|STK24|MAPK6|MKLN1|RABEP1|PGR|NLK|ARHGAP28|DLC1|GPR85|PDE5A|ULK2|IGF1R|DPYSL5|PKN2|ASIC1|IL18R1|PEX11B|TNFRSF11A|PHLPP2|ADM|TGFBR1|NFAT5|MAP3K21|AFDN|AKAP8|ROCK1|CBL|RALB|GNG5|GDNF|ARHGEF7|LRRC59|IPO7|MAVS|PTPRK|SNX27	http://amigo.geneontology.org/amigo/term/GO:0007165
hsa-let-7f-5p	GO:0007179	BP	transforming growth factor beta receptor signaling pathway	Gene Ontology	14	96	1.12647e-06	6.75258e-05	ITGB1|TGFBR3|TGFBR1|PARD3|TWSG1|SMAD7|PARP1|CBL|HIPK2|PTK2|SKIL|NLK|PTPRK|FUT8	http://amigo.geneontology.org/amigo/term/GO:0007179
hsa-let-7f-5p	GO:0007399	BP	nervous system development	Gene Ontology	20	305	0.000400708	0.00856167	SMARCC1|NR2C2|TGFBR1|DPYSL5|PAX3|FN1|TMOD2|ARHGEF7|TMEM41B|DCLK1|UTP11|LRCH4|LDB1|NAV2|GFRA1|GDNF|SMARCD1|IGF2BP1|IGF2BP3|P2RX5	http://amigo.geneontology.org/amigo/term/GO:0007399
hsa-let-7f-5p	GO:0007420	BP	brain development	Gene Ontology	14	231	0.00539629	0.049344	BPTF|HMGCS1|PYGO2|B3GNT5|CHD8|SCYL2|MEIS2|ZFHX3|BAK1|PTPRG|CNTNAP2|QARS|ARNT2|PBX1	http://amigo.geneontology.org/amigo/term/GO:0007420
hsa-let-7f-5p	GO:0007507	BP	heart development	Gene Ontology	15	189	0.000331275	0.00744678	PCNA|TGFBR1|ADIPOR2|FN1|POLR2D|CDKN1A|KAT2A|GLI2|FREM2|SALL1|MTERF4|MBD2|RB1CC1|ADM|HAND1	http://amigo.geneontology.org/amigo/term/GO:0007507
hsa-let-7f-5p	GO:0008017	MF	microtubule binding	Gene Ontology	15	252	0.00474889	0.0452455	DPYSL5|VASH2|KIF15|PLK1|HOOK3|CEP295|HOOK1|PGS1|KATNAL1|RAB11A|MTUS1|CEP57|MAP9|MID2|MAP4K4	http://amigo.geneontology.org/amigo/term/GO:0008017
hsa-let-7f-5p	GO:0008022	MF	protein C-terminus binding	Gene Ontology	14	189	0.000967897	0.0155875	SNX17|PCNA|KCNJ11|HIC2|FN1|PRRC2C|CEP120|AFDN|ERCC6|EPB41|SCAF4|PIAS4|GPSM2|FOXN3	http://amigo.geneontology.org/amigo/term/GO:0008022
hsa-let-7f-5p	GO:0008024	CC	cyclin/CDK positive transcription elongation factor complex	Gene Ontology	3	8	0.00250235	0.0285718	CDK12|CDK13|CCNT2	http://amigo.geneontology.org/amigo/term/GO:0008024
hsa-let-7f-5p	GO:0008094	MF	DNA-dependent ATPase activity	Gene Ontology	8	35	1.35412e-05	0.000551355	BPTF|CHD6|CHD8|MSH3|ERCC6|BLM|MSH6|SMARCAD1	http://amigo.geneontology.org/amigo/term/GO:0008094
hsa-let-7f-5p	GO:0008134	MF	transcription factor binding	Gene Ontology	28	325	2.45559e-07	1.92697e-05	BPTF|HDAC3|HMGB1|SMAD7|KCTD1|KAT2A|APBB1|TRIB1|GLI2|HCFC2|RBPJ|MEIS2|GTF2B|MED19|NLK|CNOT7|NFAT5|HMGA2|PARP1|E2F6|E2F5|E2F4|CCND1|LMO4|HOXA7|FLNA|NAB1|HAND1	http://amigo.geneontology.org/amigo/term/GO:0008134
hsa-let-7f-5p	GO:0008135	MF	translation factor activity, RNA binding	Gene Ontology	5	22	0.000601178	0.0115834	EEF2K|EIF4G2|EIF2S2|ABCF1|CPEB4	http://amigo.geneontology.org/amigo/term/GO:0008135
hsa-let-7f-5p	GO:0008138	MF	protein tyrosine/serine/threonine phosphatase activity	Gene Ontology	8	39	2.67782e-05	0.001005	STYX|DUSP1|SBF1|SSH2|DUSP18|DUSP16|DUSP11|DUSP3	http://amigo.geneontology.org/amigo/term/GO:0008138
hsa-let-7f-5p	GO:0008139	MF	nuclear localization sequence binding	Gene Ontology	5	27	0.00134642	0.0184481	NUP153|KPNA6|KPNA2|KPNA1|NUP98	http://amigo.geneontology.org/amigo/term/GO:0008139
hsa-let-7f-5p	GO:0008198	MF	ferrous iron binding	Gene Ontology	5	26	0.00116075	0.0175168	EGLN2|TET2|HIF1AN|FXN|ALKBH1	http://amigo.geneontology.org/amigo/term/GO:0008198
hsa-let-7f-5p	GO:0008270	MF	zinc ion binding	Gene Ontology	68	820	3.9962e-15	1.23197e-12	MBTD1|ZCCHC10|TRIM71|RLF|TRIM32|PIKFYVE|ZFAND5|TRIM38|ZMYND8|IDE|ATXN7L3|P2RX4|PEG10|EHMT1|GLI2|ADAMTS1|NR6A1|HIF1AN|EGR1|MIB1|LTN1|GTF2B|ZSWIM5|ZCCHC9|ZFHX4|PGR|SF3A3|ZCCHC3|ZCCHC2|HNRNPC|DUSP1|TUT4|ZMYM2|KMT2B|KMT2A|SREK1IP1|TRIM65|ARIH1|ZNF182|TET1|TET3|TET2|LIN28B|TRIM23|BLM|PARP1|ZFHX3|ZSWIM6|UBR1|MDM4|UHRF1|TRIM41|UBR4|NR2C2|TRPS1|RNF167|RBSN|LITAF|AKAP8|ZADH2|SETDB1|DBF4|MDM2|PIAS4|USP44|M…	http://amigo.geneontology.org/amigo/term/GO:0008270
hsa-let-7f-5p	GO:0008284	BP	positive regulation of cell population proliferation	Gene Ontology	33	501	5.82225e-06	0.000279209	FZR1|SCYL2|TGFBR1|HIPK2|PTK2|LIFR|GAREM1|CDK13|MEIS2|THBS1|SRPK2|CCPG1|DOT1L|CNOT7|CNOT6|ITGB1|FAM98B|IGF1R|KMT2D|TET1|FXN|TNFRSF11A|MDM2|ADM|ARNT2|PBX1|CNOT6L|FN1|ZNF268|STX3|CCND2|ITGAV|GDNF	http://amigo.geneontology.org/amigo/term/GO:0008284
hsa-let-7f-5p	GO:0008286	BP	insulin receptor signaling pathway	Gene Ontology	9	86	0.00086108	0.0145173	GPLD1|IGF1R|SMARCC1|ATP6V1F|LMO4|PDK2|ATP6V1G1|ATP6V1C1|IDE	http://amigo.geneontology.org/amigo/term/GO:0008286
hsa-let-7f-5p	GO:0008327	MF	methyl-CpG binding	Gene Ontology	5	24	0.000846997	0.0144492	TET1|ZBTB38|TET3|UHRF1|MBD2	http://amigo.geneontology.org/amigo/term/GO:0008327
hsa-let-7f-5p	GO:0008333	BP	endosome to lysosome transport	Gene Ontology	10	47	2.00054e-06	0.000110696	SNX16|HMGXB4|VPS39|HOOK3|TRAK1|HOOK1|SCYL2|RAB12|SNX27|M6PR	http://amigo.geneontology.org/amigo/term/GO:0008333
hsa-let-7f-5p	GO:0008380	BP	RNA splicing	Gene Ontology	13	160	0.000658336	0.0122473	SYNCRIP|SREK1IP1|CDK12|PRPF4B|TCERG1|SON|IWS1|RP9|RBM11|HNRNPC|PRPF4|THOC5|SRPK2	http://amigo.geneontology.org/amigo/term/GO:0008380
hsa-let-7f-5p	GO:0008553	MF	proton-exporting ATPase activity, phosphorylative mechanism	Gene Ontology	5	14	0.000102963	0.00298219	ATP6V1C1|ATP2C1|ATP6V1G1|ATP2A2|ATP2A3	http://amigo.geneontology.org/amigo/term/GO:0008553
hsa-let-7f-5p	GO:0008584	BP	male gonad development	Gene Ontology	11	93	8.90647e-05	0.00265106	LRP2|HMGCS1|TGFBR1|CSDE1|ASPM|CBL|RHOBTB3|RNF38|CTNNA1|HOXA9|EIF2S2	http://amigo.geneontology.org/amigo/term/GO:0008584
hsa-let-7f-5p	GO:0009117	BP	nucleotide metabolic process	Gene Ontology	3	9	0.00327201	0.0344439	ADAL|NUDT5|NT5C3B	http://amigo.geneontology.org/amigo/term/GO:0009117
hsa-let-7f-5p	GO:0009314	BP	response to radiation	Gene Ontology	4	23	0.00502254	0.0473304	FKBP4|SMC1A|CDC25A|TNFRSF11A	http://amigo.geneontology.org/amigo/term/GO:0009314
hsa-let-7f-5p	GO:0009612	BP	response to mechanical stimulus	Gene Ontology	6	54	0.00471155	0.0449891	ACTA1|MEIS2|THBS1|MBD2|MAPK8|P2RY1	http://amigo.geneontology.org/amigo/term/GO:0009612
hsa-let-7f-5p	GO:0009952	BP	anterior/posterior pattern specification	Gene Ontology	11	96	0.000115279	0.00323082	BPTF|GLI2|TGFBR1|HOXB9|HOXC5|OTX1|HOXD10|HOXA7|HIPK2|HOXA9|PBX1	http://amigo.geneontology.org/amigo/term/GO:0009952
hsa-let-7f-5p	GO:0009954	BP	proximal/distal pattern formation	Gene Ontology	5	26	0.00116075	0.0175168	GLI2|HOXB9|HOXA9|HOXD10|PBX1	http://amigo.geneontology.org/amigo/term/GO:0009954
hsa-let-7f-5p	GO:0010008	CC	endosome membrane	Gene Ontology	14	220	0.00361154	0.0371128	SNX17|RBSN|ANTXR1|PIKFYVE|MARS|SCYL2|GGA3|CORO1C|RAB22A|ABHD17C|UBA1|VPS26A|ZNRF2|SNX25	http://amigo.geneontology.org/amigo/term/GO:0010008
hsa-let-7f-5p	GO:0010039	BP	response to iron ion	Gene Ontology	4	18	0.00232106	0.0271483	CCND1|MDM2|FXN|APBB1	http://amigo.geneontology.org/amigo/term/GO:0010039
hsa-let-7f-5p	GO:0010165	BP	response to X-ray	Gene Ontology	7	20	4.55537e-06	0.000225988	KARS|CCND1|CDKN1A|BRCC3|ERCC6|BLM|DEPDC1B	http://amigo.geneontology.org/amigo/term/GO:0010165
hsa-let-7f-5p	GO:0010369	CC	chromocenter	Gene Ontology	5	13	7.75327e-05	0.00240742	ESCO2|CBX5|SALL1|CDCA8|AURKB	http://amigo.geneontology.org/amigo/term/GO:0010369
hsa-let-7f-5p	GO:0010460	BP	positive regulation of heart rate	Gene Ontology	4	20	0.00323509	0.0344439	RYR2|ADM|NMU|ATP2A2	http://amigo.geneontology.org/amigo/term/GO:0010460
hsa-let-7f-5p	GO:0010468	BP	regulation of gene expression	Gene Ontology	17	235	0.000377391	0.00818503	PRDM4|ZNF451|ATXN7L3B|NLK|MAP3K4|POGZ|PRDM5|TRIM38|MAPK6|GDNF|RICTOR|IGF2BP1|IGF2BP3|SRPK2|MAPK8|ZNF507|FUT8	http://amigo.geneontology.org/amigo/term/GO:0010468
hsa-let-7f-5p	GO:0010494	CC	cytoplasmic stress granule	Gene Ontology	8	73	0.00125726	0.0183841	ELAVL1|PRRC2C|ROCK1|NXF1|DDX6|IGF2BP1|ZFP36|CSDE1	http://amigo.geneontology.org/amigo/term/GO:0010494
hsa-let-7f-5p	GO:0010586	BP	miRNA metabolic process	Gene Ontology	5	16	0.000172536	0.00443252	BCDIN3D|XPO5|DICER1|TUT4|TRIM71	http://amigo.geneontology.org/amigo/term/GO:0010586
hsa-let-7f-5p	GO:0010613	BP	positive regulation of cardiac muscle hypertrophy	Gene Ontology	4	20	0.00323509	0.0344439	PTK2|ROCK1|PDE5A|PARP1	http://amigo.geneontology.org/amigo/term/GO:0010613
hsa-let-7f-5p	GO:0010632	BP	regulation of epithelial cell migration	Gene Ontology	3	6	0.00132471	0.0183841	CORO1C|MACF1|PTK2	http://amigo.geneontology.org/amigo/term/GO:0010632
hsa-let-7f-5p	GO:0010763	BP	positive regulation of fibroblast migration	Gene Ontology	4	13	0.000837707	0.0143474	ITGB1|ARHGEF7|PTK2|THBS1	http://amigo.geneontology.org/amigo/term/GO:0010763
hsa-let-7f-5p	GO:0010952	BP	positive regulation of peptidase activity	Gene Ontology	4	13	0.000837707	0.0143474	CLPX|PSME4|RCAN3|FN1	http://amigo.geneontology.org/amigo/term/GO:0010952
hsa-let-7f-5p	GO:0010971	BP	positive regulation of G2/M transition of mitotic cell cycle	Gene Ontology	5	27	0.00134642	0.0184481	RAB11A|CCND1|CDC25A|CDC25C|PBX1	http://amigo.geneontology.org/amigo/term/GO:0010971
hsa-let-7f-5p	GO:0012505	CC	endomembrane system	Gene Ontology	14	125	1.78813e-05	0.000708032	LARS|PARD3|AVEN|RAB5B|LCLAT1|STX3|RABL2A|FRS2|POGLUT1|RAB22A|MAL2|RNF167|LPGAT1|RAB14	http://amigo.geneontology.org/amigo/term/GO:0012505
hsa-let-7f-5p	GO:0014069	CC	postsynaptic density	Gene Ontology	15	251	0.00458958	0.0441241	FBXO45|EEF2K|PLCB4|CPEB4|DNAJC6|DCLK1|MIB1|EPB41|SYNGAP1|FXR1|KPNA1|HOMER1|P2RY1|P2RX4|TSC1	http://amigo.geneontology.org/amigo/term/GO:0014069
hsa-let-7f-5p	GO:0015030	CC	Cajal body	Gene Ontology	7	53	0.000938456	0.01517	XPO1|TOE1|USPL1|ARIH1|SRRM2|HNRNPC|PRPF4	http://amigo.geneontology.org/amigo/term/GO:0015030
hsa-let-7f-5p	GO:0015031	BP	protein transport	Gene Ontology	24	320	1.5312e-05	0.000611911	ANKRD50|RCAN3|HSP90B1|IST1|CCDC93|RABEP1|EIF4ENIF1|ABCB9|VPS54|SCAMP3|HOOK3|HOOK1|ATG10|AGAP1|MIA3|LRP2|GOLT1B|PLEKHA8|RBSN|AKAP8|C5orf30|KDELR1|GBF1|SNX25	http://amigo.geneontology.org/amigo/term/GO:0015031
hsa-let-7f-5p	GO:0015174	MF	basic amino acid transmembrane transporter activity	Gene Ontology	3	9	0.00327201	0.0344439	SLC7A6|SLC7A2|PQLC2	http://amigo.geneontology.org/amigo/term/GO:0015174
hsa-let-7f-5p	GO:0015629	CC	actin cytoskeleton	Gene Ontology	21	245	8.11516e-06	0.000368684	ACTA1|TTC17|EPHA3|PEAK1|ARPC3|LIMA1|MACF1|CALD1|IPP|ARSJ|MYO9B|CORO1C|RAB22A|ARHGAP21|WASL|ONECUT2|FLNA|HNRNPC|ZNF268|CTNNA1|CFL2	http://amigo.geneontology.org/amigo/term/GO:0015629
hsa-let-7f-5p	GO:0016020	CC	membrane	Gene Ontology	169	2075	6.4661e-36	4.65128e-33	RPN2|NIPA1|GPAT4|DHCR7|SBF1|POLR3A|ATP2C1|LEMD3|SNRNP200|SPINT1|CERS2|GRK6|RYR2|EIF3D|MPP6|STARD3NL|EIF4ENIF1|TMEM178B|IGF1R|IARS|RAB5B|PRRC2C|ATP1B2|STAU2|DOCK4|FXR1|PEX11B|EDEM3|OSBPL3|PIK3C3|UBR4|SYNCRIP|PNPLA8|KIF15|EIF4G2|AKAP8|KPNA6|DDX6|GNG5|KPNA2|PLEKHA2|PRKAR2A|COPB1|GBF1|MED28|UGCG|ALG9|ELAVL1|ATP2A2|MACF1|ALG6|HSP90B1|FRS2|GOLT1B|SLC29A1|KREMEN1|SUCO|MPHOSPH9|ABCF1|TRAP1|SCD|CMAS|DNAJB…	http://amigo.geneontology.org/amigo/term/GO:0016020
hsa-let-7f-5p	GO:0016021	CC	integral component of membrane	Gene Ontology	159	3643	1.78887e-09	2.27082e-07	CLDN12|FGFRL1|NIPA1|GPAT4|SBF1|IFNAR1|ATP2C1|LEMD3|B3GNT5|LBR|CERS2|CEMIP2|ARMH4|NDUFC2-KCTD14|PQLC2|LIG1|TMEM56|TMEM178B|PIGM|LPCAT3|SCAMP3|EXTL2|DNAJB14|FAM69B|UBR4|TRAPPC8|FUT11|WBP1L|FREM2|YIPF1|RNF217|KDELR1|SLC19A2|UGCG|ALG9|ANO8|ATP2A3|SERINC1|SERINC3|GOLT1B|SLC29A1|MGAT5|SUCO|SCD|TMEM267|GDPD1|SYT15|CLDN1|GBA2|PNPLA8|TMEM99|MAL2|CPLANE1|PDP1|PIGA|FZD3|MIA3|GALNT4|SLC10A7|NELL2|EEF1AKMT4|Y…	http://amigo.geneontology.org/amigo/term/GO:0016021
hsa-let-7f-5p	GO:0016032	BP	viral process	Gene Ontology	51	456	2.89367e-16	9.60697e-14	KARS|MSH6|HMGB1|AP3M1|KAT2A|CBX5|USP24|NELL2|UBN1|XPO1|RICTOR|XPO5|HCFC2|CHD6|WDR48|CDK13|ITSN2|MAP3K5|GTF2B|DNAJB12|DNAJB14|DLC1|CUL2|RANBP2|PCNA|NXF1|NUP98|CDC25C|TENT5C|PKN2|RTN3|USP11|SERINC3|SATB1|SKP2|MDM2|TRIM23|PACS2|UBR4|SYNCRIP|SLC20A1|PPP1CA|OGA|BAK1|NUP153|ZFP36|COPB1|IPO7|MAVS|GBF1|PSMB2	http://amigo.geneontology.org/amigo/term/GO:0016032
hsa-let-7f-5p	GO:0016126	BP	sterol biosynthetic process	Gene Ontology	4	17	0.00193878	0.0240453	SC5D|LBR|TM7SF2|DHCR7	http://amigo.geneontology.org/amigo/term/GO:0016126
hsa-let-7f-5p	GO:0016192	BP	vesicle-mediated transport	Gene Ontology	14	150	0.000110639	0.00316236	CECR2|HSPA14|VPS39|TRIM23|SYT15|AP3M1|AHI1|RAB11A|GOLT1B|GOLGA4|RABEP1|YIPF1|RTN3|RAB14	http://amigo.geneontology.org/amigo/term/GO:0016192
hsa-let-7f-5p	GO:0016197	BP	endosomal transport	Gene Ontology	8	91	0.00444887	0.042956	SNX17|BLOC1S2|RBSN|REPS1|ITSN2|DCLK1|CORO1C|SNX27	http://amigo.geneontology.org/amigo/term/GO:0016197
hsa-let-7f-5p	GO:0016301	MF	kinase activity	Gene Ontology	8	89	0.00392926	0.0396231	PRPS1L1|PKN2|TRRAP|PLK1|MAPK8|PIK3C3|TAOK1|PRKD3	http://amigo.geneontology.org/amigo/term/GO:0016301
hsa-let-7f-5p	GO:0016311	BP	dephosphorylation	Gene Ontology	8	91	0.00444887	0.042956	DUSP3|PPP1CA|NT5C3B|DUSP18|DUSP16|DUSP1|NT5C2|ARMT1	http://amigo.geneontology.org/amigo/term/GO:0016311
hsa-let-7f-5p	GO:0016442	CC	RISC complex	Gene Ontology	4	14	0.0010549	0.0163188	XPO5|DDX6|DICER1|AGO3	http://amigo.geneontology.org/amigo/term/GO:0016442
hsa-let-7f-5p	GO:0016446	BP	somatic hypermutation of immunoglobulin genes	Gene Ontology	4	16	0.00160235	0.0208306	POLL|POLQ|MSH6|MCM3AP	http://amigo.geneontology.org/amigo/term/GO:0016446
hsa-let-7f-5p	GO:0016477	BP	cell migration	Gene Ontology	15	232	0.00229721	0.0271483	ITGB1|TGFBR3|TNFAIP1|EPHA3|PEAK1|FMNL3|BRCC3|THBS1|CORO1C|FAT1|RHOBTB3|LIMA1|DEPDC1B|PTPRK|FUT8	http://amigo.geneontology.org/amigo/term/GO:0016477
hsa-let-7f-5p	GO:0016504	MF	peptidase activator activity	Gene Ontology	3	10	0.00417155	0.0410123	CLPX|PSME4|FN1	http://amigo.geneontology.org/amigo/term/GO:0016504
hsa-let-7f-5p	GO:0016514	CC	SWI/SNF complex	Gene Ontology	4	19	0.00275219	0.0303797	SMARCC1|BICRA|SMARCD2|SMARCD1	http://amigo.geneontology.org/amigo/term/GO:0016514
hsa-let-7f-5p	GO:0016538	MF	cyclin-dependent protein serine/threonine kinase regulator activity	Gene Ontology	5	33	0.00295046	0.0323202	CCNE2|CCND1|CCNT2|CCND2|CCNJ	http://amigo.geneontology.org/amigo/term/GO:0016538
hsa-let-7f-5p	GO:0016540	BP	protein autoprocessing	Gene Ontology	4	21	0.00377261	0.0384931	PISD|TMPRSS2|FXN|PARP1	http://amigo.geneontology.org/amigo/term/GO:0016540
hsa-let-7f-5p	GO:0016567	BP	protein ubiquitination	Gene Ontology	32	486	8.07547e-06	0.000368684	FBXO45|TRIM38|RFWD3|PLK1|TRIM32|RAD18|RNF38|PEX13|MID2|UBR1|MIB1|SYVN1|MED20|UBR4|CUL2|PCNA|ARIH1|RNF111|TRIM23|HERC1|UBA1|MDM2|UHRF1|TRIM41|HIST1H2BK|UBE2K|SOCS6|TNFAIP1|CBL|FBXL6|FBXO32|RNF214	http://amigo.geneontology.org/amigo/term/GO:0016567
hsa-let-7f-5p	GO:0016578	BP	histone deubiquitination	Gene Ontology	4	13	0.000837707	0.0143474	ENY2|ATXN7L3|TRRAP|KAT2A	http://amigo.geneontology.org/amigo/term/GO:0016578
hsa-let-7f-5p	GO:0016579	BP	protein deubiquitination	Gene Ontology	23	262	2.11643e-06	0.000115627	RPN2|SMAD7|OTUD3|KAT2A|USP24|DEPDC1B|SKP2|WDR48|USP44|USP47|CDC25A|TGFBR1|OTUD4|PSME4|BRCC3|TRRAP|USP11|CCP110|MDM2|MDM4|OTULINL|YOD1|PSMB2	http://amigo.geneontology.org/amigo/term/GO:0016579
hsa-let-7f-5p	GO:0016600	CC	flotillin complex	Gene Ontology	3	8	0.00250235	0.0285718	CORO1C|CTNNA1|CBL	http://amigo.geneontology.org/amigo/term/GO:0016600
hsa-let-7f-5p	GO:0016604	CC	nuclear body	Gene Ontology	33	307	1.33715e-10	1.99005e-08	ADPRHL2|CDKN1A|RAD18|ZFHX3|EPB41|SBF1|NOP10|UBN1|UBOX5|HCFC2|GTF2B|REXO1|CNOT7|PCNA|EHMT1|ARIH1|NUP98|PKN2|PARP1|SATB1|MDM2|TRIM41|LARS|TOE1|HIPK2|TCF20|SGO1|EPC1|PRDM5|DBF4|POLE2|SGO2|PLAGL1	http://amigo.geneontology.org/amigo/term/GO:0016604
hsa-let-7f-5p	GO:0016605	CC	PML body	Gene Ontology	16	101	7.11835e-08	6.14456e-06	ZMYM2|BLM|ZNF451|RFWD3|HIRA|CASP8AP2|SMC6|LRCH4|HIPK2|PIAS4|SATB1|RNF111|EIF4ENIF1|CBX5|TOP3A|UBN1	http://amigo.geneontology.org/amigo/term/GO:0016605
hsa-let-7f-5p	GO:0016607	CC	nuclear speck	Gene Ontology	39	400	4.19652e-11	6.78323e-09	ZNF217|SRRM2|PNISR|TCERG1|POLR3D|EP400|TRIP11|BAZ2A|SMC6|PRPF4|CDK12|CDK13|RBM11|APBB1|SON|GLI2|CDYL|RBM10|SF3A3|EIF4ENIF1|CNOT7|LUC7L2|CDC5L|NXF1|CDC25C|PRPF4B|PSME4|POLR2D|S100PBP|TRIP12|DUSP11|SRPK2|TOE1|PLAG1|AFDN|HBP1|PNN|ASCC3|TAF5L	http://amigo.geneontology.org/amigo/term/GO:0016607
hsa-let-7f-5p	GO:0016627	MF	oxidoreductase activity, acting on the CH-CH group of donors	Gene Ontology	3	5	0.00090061	0.014836	LBR|TM7SF2|DHCR7	http://amigo.geneontology.org/amigo/term/GO:0016627
hsa-let-7f-5p	GO:0016779	MF	nucleotidyltransferase activity	Gene Ontology	4	16	0.00160235	0.0208306	MOCS3|PAPSS2|TUT4|NUDT5	http://amigo.geneontology.org/amigo/term/GO:0016779
hsa-let-7f-5p	GO:0016791	MF	phosphatase activity	Gene Ontology	9	56	4.6918e-05	0.00160713	DUSP3|PPP1CA|DUSP1|NT5C3B|SBF1|DUSP18|DUSP16|DUSP11|ARMT1	http://amigo.geneontology.org/amigo/term/GO:0016791
hsa-let-7f-5p	GO:0016887	MF	ATPase activity	Gene Ontology	20	229	1.02607e-05	0.000442851	MDN1|CLPX|ATP6V1F|MACF1|SMCHD1|ABCF1|ATP2A3|ABCC10|HSPA14|BLM|KATNAL1|MSH6|ATP2C1|KIF15|RHOBTB3|ATP6V1G1|ABCB9|IDE|ATP2A2|MYO9B	http://amigo.geneontology.org/amigo/term/GO:0016887
hsa-let-7f-5p	GO:0016925	BP	protein sumoylation	Gene Ontology	7	63	0.0023276	0.0271511	ZNF451|NUP98|SENP5|NUP153|PIAS4|MDM2|RANBP2	http://amigo.geneontology.org/amigo/term/GO:0016925
hsa-let-7f-5p	GO:0017022	MF	myosin binding	Gene Ontology	5	23	0.000716244	0.0127214	TRIM32|TRAK1|ACTA1|CALD1|VEZT	http://amigo.geneontology.org/amigo/term/GO:0017022
hsa-let-7f-5p	GO:0017053	CC	transcription repressor complex	Gene Ontology	7	55	0.00114251	0.0173629	HDAC3|CCND1|RBPJ|DEPDC1|CBX5|HMGB1|NCOR1	http://amigo.geneontology.org/amigo/term/GO:0017053
hsa-let-7f-5p	GO:0017101	CC	aminoacyl-tRNA synthetase multienzyme complex	Gene Ontology	4	11	0.000500869	0.0101969	LARS|KARS|QARS|IARS	http://amigo.geneontology.org/amigo/term/GO:0017101
hsa-let-7f-5p	GO:0017134	MF	fibroblast growth factor binding	Gene Ontology	5	23	0.000716244	0.0127214	TGFBR3|CEP57|FGFRL1|ITGAV|THBS1	http://amigo.geneontology.org/amigo/term/GO:0017134
hsa-let-7f-5p	GO:0017148	BP	negative regulation of translation	Gene Ontology	12	79	4.4699e-06	0.000224963	SYNCRIP|TRIM71|PMPCA|CELF1|FXR1|CAPRIN2|XRN1|EIF4ENIF1|IGF2BP1|IGF2BP3|CNOT7|TSC1	http://amigo.geneontology.org/amigo/term/GO:0017148
hsa-let-7f-5p	GO:0018024	MF	histone-lysine N-methyltransferase activity	Gene Ontology	4	20	0.00323509	0.0344439	EHMT1|KMT5B|DOT1L|SETDB1	http://amigo.geneontology.org/amigo/term/GO:0018024
hsa-let-7f-5p	GO:0018105	BP	peptidyl-serine phosphorylation	Gene Ontology	12	161	0.00206634	0.0249813	TGFBR1|PLK1|PKN2|DCLK1|ROCK1|HIPK2|DYRK2|AURKA|MAPK8|RICTOR|MAPKAPK5|SRPK2	http://amigo.geneontology.org/amigo/term/GO:0018105
hsa-let-7f-5p	GO:0018242	BP	protein O-linked glycosylation via serine	Gene Ontology	3	10	0.00417155	0.0410123	GALNT4|POGLUT1|MGAT5B	http://amigo.geneontology.org/amigo/term/GO:0018242
hsa-let-7f-5p	GO:0019003	MF	GDP binding	Gene Ontology	8	73	0.00125726	0.0183841	RAB12|RAB5B|NRAS|RAB14|RAB22A|MIEF1|TRIM23|RALB	http://amigo.geneontology.org/amigo/term/GO:0019003
hsa-let-7f-5p	GO:0019005	CC	SCF ubiquitin ligase complex	Gene Ontology	8	64	0.000574414	0.011269	FBXO45|SKP2|ARIH1|USP47|FBXL6|FBXO32|FBXL20|CUL2	http://amigo.geneontology.org/amigo/term/GO:0019005
hsa-let-7f-5p	GO:0019827	BP	stem cell population maintenance	Gene Ontology	8	51	0.000143306	0.00384166	SMC1A|MED28|TET1|MTF2|DDX6|MED14|EIF4ENIF1|TUT4	http://amigo.geneontology.org/amigo/term/GO:0019827
hsa-let-7f-5p	GO:0019899	MF	enzyme binding	Gene Ontology	32	353	1.15738e-08	1.24882e-06	HDAC3|ATP2A2|RAD9A|MSH3|SERINC1|MSH6|NDUFAF7|CNTNAP2|HAND1|XRCC1|MID2|FNIP1|RYR2|PGR|CAPN2|MAPK8|ARMT1|LUC7L2|PCNA|PCCA|PARP1|LDB1|ZFHX3|MDM2|MDM4|FN1|CCND1|PDE4DIP|ZFP36|STC2|HOXA9|LAMP2	http://amigo.geneontology.org/amigo/term/GO:0019899
hsa-let-7f-5p	GO:0019901	MF	protein kinase binding	Gene Ontology	33	461	1.10438e-06	6.75258e-05	TRIM38|ELAVL1|PLK1|RAD9A|SPRED3|PTK2|RB1CC1|RICTOR|TRAP1|CCNE2|CDK13|MAP3K5|MAPKAP1|MAPK6|AURKA|CDKN1A|DUSP3|CDC5L|CDC25C|CDC25A|PARP1|IBTK|RHOBTB3|QARS|CCND1|CCND2|CDK12|ZFP36|ARHGEF7|MAVS|PTPRK|ANKRA2|EEF2	http://amigo.geneontology.org/amigo/term/GO:0019901
hsa-let-7f-5p	GO:0019904	MF	protein domain specific binding	Gene Ontology	16	239	0.00119471	0.017904	XPO1|E2F4|ZMYND8|RABEP1|SSX2IP|MAP3K5|PRKAR2A|IST1|DDX6|TRPS1|LAMP2|MBD2|DICER1|MDM2|GPSM2|M6PR	http://amigo.geneontology.org/amigo/term/GO:0019904
hsa-let-7f-5p	GO:0030014	CC	CCR4-NOT complex	Gene Ontology	5	16	0.000172536	0.00443252	ZFP36|CNOT11|CNOT7|CNOT6L|CNOT6	http://amigo.geneontology.org/amigo/term/GO:0030014
hsa-let-7f-5p	GO:0030027	CC	lamellipodium	Gene Ontology	16	185	8.50056e-05	0.00256562	ITGB1|PHACTR4|ACTA1|ARPC3|ARHGEF7|STX3|PKN2|APBB1|ROCK1|CORO1C|FAT1|PTK2|WASL|IGF2BP1|CTNNA1|TSC1	http://amigo.geneontology.org/amigo/term/GO:0030027
hsa-let-7f-5p	GO:0030133	CC	transport vesicle	Gene Ontology	11	92	8.15449e-05	0.00249608	FGFRL1|TMED2|ERP29|CD59|RAB11A|YIPF1|COPB1|TRIP11|YIPF3|KDELR1|M6PR	http://amigo.geneontology.org/amigo/term/GO:0030133
hsa-let-7f-5p	GO:0030165	MF	PDZ domain binding	Gene Ontology	9	86	0.00086108	0.0145173	TGFBR3|FZD2|FZD3|LLGL2|ACOX1|DOCK4|ADRB1|GNG5|PLEKHA2	http://amigo.geneontology.org/amigo/term/GO:0030165
hsa-let-7f-5p	GO:0030176	CC	integral component of endoplasmic reticulum membrane	Gene Ontology	9	109	0.0038642	0.03915	TM7SF2|SCD|DHCR7|SYVN1|DNAJB12|DERL3|UBXN8|SLC27A5|ABCB9	http://amigo.geneontology.org/amigo/term/GO:0030176
hsa-let-7f-5p	GO:0030177	BP	positive regulation of Wnt signaling pathway	Gene Ontology	6	36	0.000733522	0.012922	MACF1|BRCC3|SULF2|SALL1|MBD2|DEPDC1B	http://amigo.geneontology.org/amigo/term/GO:0030177
hsa-let-7f-5p	GO:0030242	BP	autophagy of peroxisome	Gene Ontology	3	5	0.00090061	0.014836	TRAPPC8|RB1CC1|PIK3C3	http://amigo.geneontology.org/amigo/term/GO:0030242
hsa-let-7f-5p	GO:0030426	CC	growth cone	Gene Ontology	11	140	0.00212913	0.0255687	DICER1|TMOD2|CPEB4|STX3|APBB1|CBL|FXR1|PTBP2|IGF2BP1|FLNA|TSC1	http://amigo.geneontology.org/amigo/term/GO:0030426
hsa-let-7f-5p	GO:0030433	BP	ubiquitin-dependent ERAD pathway	Gene Ontology	9	71	0.000240319	0.00573351	TMEM67|DNAJB9|YOD1|HSP90B1|SYVN1|DNAJB12|DERL3|UBXN8|DNAJB14	http://amigo.geneontology.org/amigo/term/GO:0030433
hsa-let-7f-5p	GO:0030496	CC	midbody	Gene Ontology	12	160	0.00196867	0.0242074	PLK1|ASPM|PKN2|HSP90B1|IST1|KLHDC8B|AURKB|CEP44|CDCA8|PIK3C3|RALB|AURKA	http://amigo.geneontology.org/amigo/term/GO:0030496
hsa-let-7f-5p	GO:0030512	BP	negative regulation of transforming growth factor beta receptor signaling pathway	Gene Ontology	10	74	6.78089e-05	0.00216788	TGFBR3|ZNF451|ONECUT2|SMAD7|TGFBR1|SPRED3|SKIL|LEMD3|PEG10|SNX25	http://amigo.geneontology.org/amigo/term/GO:0030512
hsa-let-7f-5p	GO:0030514	BP	negative regulation of BMP signaling pathway	Gene Ontology	7	47	0.000492583	0.0101722	LRP2|CTDSPL2|SMAD7|HIPK2|SKIL|LEMD3|TWSG1	http://amigo.geneontology.org/amigo/term/GO:0030514
hsa-let-7f-5p	GO:0030659	CC	cytoplasmic vesicle membrane	Gene Ontology	13	144	0.000259679	0.00612445	TMEM67|SNX17|ULK2|APPBP2|TNK2|RYR2|AP3M1|RAB11A|ARHGAP21|LRIG3|EEF1AKMT4|GPRC5A|ZNRF2	http://amigo.geneontology.org/amigo/term/GO:0030659
hsa-let-7f-5p	GO:0030867	CC	rough endoplasmic reticulum membrane	Gene Ontology	3	10	0.00417155	0.0410123	NAT8L|SUCO|UBA1	http://amigo.geneontology.org/amigo/term/GO:0030867
hsa-let-7f-5p	GO:0030879	BP	mammary gland development	Gene Ontology	5	22	0.000601178	0.0115834	GLI2|HOXB9|FASN|HOXA9|PYGO2	http://amigo.geneontology.org/amigo/term/GO:0030879
hsa-let-7f-5p	GO:0031054	BP	pre-miRNA processing	Gene Ontology	4	14	0.0010549	0.0163188	DICER1|TUT4|AGO3|LIN28B	http://amigo.geneontology.org/amigo/term/GO:0031054
hsa-let-7f-5p	GO:0031100	BP	animal organ regeneration	Gene Ontology	6	42	0.00150309	0.0202247	TGFBR3|CDKN1A|BAK1|PPAT|UPF2|ADM	http://amigo.geneontology.org/amigo/term/GO:0031100
hsa-let-7f-5p	GO:0031175	BP	neuron projection development	Gene Ontology	11	116	0.000517111	0.0104292	RAB11A|BLOC1S2|HMGB1|ROCK1|ERCC6|HERC1|CNTNAP2|GDNF|PTPRK|STX3|ALKBH1	http://amigo.geneontology.org/amigo/term/GO:0031175
hsa-let-7f-5p	GO:0031462	CC	Cul2-RING ubiquitin ligase complex	Gene Ontology	4	14	0.0010549	0.0163188	ZSWIM5|ZSWIM6|CUL2|ARIH1	http://amigo.geneontology.org/amigo/term/GO:0031462
hsa-let-7f-5p	GO:0031625	MF	ubiquitin protein ligase binding	Gene Ontology	22	294	3.52163e-05	0.00126661	RPN2|RALB|CDKN1A|SMAD7|PRKAR2A|TRIB1|UBOX5|APBB1|SMC6|AURKA|NLK|CUL2|RAD18|SCAMP3|ARIH1|MDM2|TNK2|UBE2K|YOD1|SLF2|PIAS4|ANKRA2	http://amigo.geneontology.org/amigo/term/GO:0031625
hsa-let-7f-5p	GO:0031647	BP	regulation of protein stability	Gene Ontology	8	83	0.00264693	0.0296875	HDAC3|TMEM25|CDKN2AIP|KAT2A|GGA3|AURKA|USP47|LAMP2	http://amigo.geneontology.org/amigo/term/GO:0031647
hsa-let-7f-5p	GO:0031932	CC	TORC2 complex	Gene Ontology	4	12	0.000654064	0.0122205	MAPKAP1|RICTOR|SESN1|SESN3	http://amigo.geneontology.org/amigo/term/GO:0031932
hsa-let-7f-5p	GO:0031965	CC	nuclear membrane	Gene Ontology	21	237	5.06512e-06	0.000248421	TMEM38A|HOXA7|TMC6|CCND2|MCM3AP|NUP98|CCND1|LEMD3|XPO1|FZR1|EPHA3|DNAJC1|EPC1|NUP153|DNAJB12|LBR|DNAJB14|OSBPL3|RB1CC1|ATP2A3|RANBP2	http://amigo.geneontology.org/amigo/term/GO:0031965
hsa-let-7f-5p	GO:0032091	BP	negative regulation of protein binding	Gene Ontology	8	77	0.00171754	0.0219317	STYX|PPP1CA|CDKN1A|ROCK1|AURKA|AURKB|MAPK8|RALB	http://amigo.geneontology.org/amigo/term/GO:0032091
hsa-let-7f-5p	GO:0032133	CC	chromosome passenger complex	Gene Ontology	3	6	0.00132471	0.0183841	CDCA8|AURKA|AURKB	http://amigo.geneontology.org/amigo/term/GO:0032133
hsa-let-7f-5p	GO:0032259	BP	methylation	Gene Ontology	7	60	0.0018059	0.0228571	TRMT112|GSTO1|MAT2A|RRP8|EEF1AKMT4|ARMT1|CARNMT1	http://amigo.geneontology.org/amigo/term/GO:0032259
hsa-let-7f-5p	GO:0032436	BP	positive regulation of proteasomal ubiquitin-dependent protein catabolic process	Gene Ontology	9	74	0.000317781	0.00718084	FAM122A|SOCS6|ARIH1|PLK1|SMAD7|TRIB1|MDM2|RNF217|AURKA	http://amigo.geneontology.org/amigo/term/GO:0032436
hsa-let-7f-5p	GO:0032465	BP	regulation of cytokinesis	Gene Ontology	6	42	0.00150309	0.0202247	AURKB|PLK1|RAB11A|AURKA|CCP110|PIK3C3	http://amigo.geneontology.org/amigo/term/GO:0032465
hsa-let-7f-5p	GO:0032508	BP	DNA duplex unwinding	Gene Ontology	14	73	5.77772e-08	5.19513e-06	GINS2|CHD1|RAD54B|POLQ|CHD6|CHD8|RAD18|ERCC6|CHD7|BLM|SMARCAD1|NAV2|ASCC3|RAD54L2	http://amigo.geneontology.org/amigo/term/GO:0032508
hsa-let-7f-5p	GO:0032786	BP	positive regulation of DNA-templated transcription, elongation	Gene Ontology	4	16	0.00160235	0.0208306	CCNT2|SCAF8|ERCC6|THOC5	http://amigo.geneontology.org/amigo/term/GO:0032786
hsa-let-7f-5p	GO:0032991	CC	protein-containing complex	Gene Ontology	57	623	1.61857e-14	4.3661e-12	TRMT112|SMARCC1|ATP2A2|CDKN1A|SMAD7|HSP90B1|EPB41|PRKAR2A|GOLT1B|CBX5|ZNF10|TSC1|SNX17|CLSTN3|PPFIA1|CHD8|RYR2|APBB1|MAP3K5|RAB11A|RBM10|MAPK6|RNF111|CLDN1|CDCA8|HNRNPC|XPO1|PKN2|WIPI2|DOT1L|RABEP1|SSX2IP|MLLT10|PARP1|BLM|POLR2D|PEX11B|SKIL|CCP110|LBH|SLC27A5|MDM2|QARS|PEX19|TRPS1|ARHGEF7|HIRA|ZNRF2|PARD3|LDB1|PLEKHA2|MBD2|CDK8|EMC1|GPSM2|ANKRA2|SMARCD2	http://amigo.geneontology.org/amigo/term/GO:0032991
hsa-let-7f-5p	GO:0033148	BP	positive regulation of intracellular estrogen receptor signaling pathway	Gene Ontology	3	11	0.00520696	0.0480198	SKP2|PARP1|KMT2D	http://amigo.geneontology.org/amigo/term/GO:0033148
hsa-let-7f-5p	GO:0034198	BP	cellular response to amino acid starvation	Gene Ontology	7	44	0.00034456	0.00762626	LARS|SESN1|SESN3|BMT2|CDKN1A|MAP3K5|MAPK8	http://amigo.geneontology.org/amigo/term/GO:0034198
hsa-let-7f-5p	GO:0034220	BP	ion transmembrane transport	Gene Ontology	14	209	0.0023404	0.0272268	TMC6|ATP6V1F|ANO8|ATP2A2|ATP2A3|ATP1B2|RYR2|ASIC1|GJC1|TMC7|ATP6V1G1|ATP6V1C1|ATP2C1|P2RX4	http://amigo.geneontology.org/amigo/term/GO:0034220
hsa-let-7f-5p	GO:0034497	BP	protein localization to phagophore assembly site	Gene Ontology	4	12	0.000654064	0.0122205	WIPI2|TRAPPC8|PIK3C3|PACS2	http://amigo.geneontology.org/amigo/term/GO:0034497
hsa-let-7f-5p	GO:0034604	MF	pyruvate dehydrogenase (NAD+) activity	Gene Ontology	3	6	0.00132471	0.0183841	PDHX|PDHB|DLAT	http://amigo.geneontology.org/amigo/term/GO:0034604
hsa-let-7f-5p	GO:0034644	BP	cellular response to UV	Gene Ontology	7	51	0.000764237	0.013354	PCNA|USP47|PARP1|BAK1|AURKB|PTPRK|CDC25A	http://amigo.geneontology.org/amigo/term/GO:0034644
hsa-let-7f-5p	GO:0034976	BP	response to endoplasmic reticulum stress	Gene Ontology	9	75	0.000347777	0.0076582	DNAJB9|ATP2A2|HSP90B1|MAP3K5|PPP1R15B|TMTC3|SEC16A|THBS1|EEF2	http://amigo.geneontology.org/amigo/term/GO:0034976
hsa-let-7f-5p	GO:0035064	MF	methylated histone binding	Gene Ontology	11	61	2.57284e-06	0.000135419	BPTF|CHD1|MBTD1|ZMYND8|RRP8|CHD8|MTF2|MSH6|CDYL|CBX5|UHRF1	http://amigo.geneontology.org/amigo/term/GO:0035064
hsa-let-7f-5p	GO:0035097	CC	histone methyltransferase complex	Gene Ontology	7	33	7.11646e-05	0.00224194	KMT2B|KMT2A|KMT2D|PRDM4|KDM6A|CBX5|KDM5C	http://amigo.geneontology.org/amigo/term/GO:0035097
hsa-let-7f-5p	GO:0035198	MF	miRNA binding	Gene Ontology	5	32	0.00261773	0.0294991	AGO3|RBM10|TUT4|TRIM71|ELAVL1	http://amigo.geneontology.org/amigo/term/GO:0035198
hsa-let-7f-5p	GO:0035335	BP	peptidyl-tyrosine dephosphorylation	Gene Ontology	13	99	7.60677e-06	0.000355471	DUSP11|CDC25C|PTPRK|DNAJC6|PTPRG|PTPRD|SSH2|DUSP18|DUSP16|DUSP1|CDC25A|DUSP3|PALD1	http://amigo.geneontology.org/amigo/term/GO:0035335
hsa-let-7f-5p	GO:0035556	BP	intracellular signal transduction	Gene Ontology	22	369	0.000709238	0.0127214	MAP4K4|DCLK1|PRKAR2A|MAPKAPK5|ARHGEF7|MAP3K4|RPS6KB2|DVL3|MAPK6|MAPK8|TGFBR3|TGFBR1|PIKFYVE|PKN2|BRCC3|UNC13B|SH2B3|DEPDC1B|NLK|SRPK2|SOCS6|DEPDC1	http://amigo.geneontology.org/amigo/term/GO:0035556
hsa-let-7f-5p	GO:0035861	CC	site of double-strand break	Gene Ontology	11	61	2.57284e-06	0.000135419	RFWD3|SMCHD1|ARPC3|ESCO2|RAD18|PARP1|SMC6|TRAPPC13|SMARCAD1|SHLD2|SLF2	http://amigo.geneontology.org/amigo/term/GO:0035861
hsa-let-7f-5p	GO:0035869	CC	ciliary transition zone	Gene Ontology	5	30	0.002035	0.024741	TMEM67|TMEM237|C5orf30|CFAP36|CPLANE1	http://amigo.geneontology.org/amigo/term/GO:0035869
hsa-let-7f-5p	GO:0036464	CC	cytoplasmic ribonucleoprotein granule	Gene Ontology	8	77	0.00171754	0.0219317	PARD3|HOXD10|FXR1|DDX6|UPF2|TAF5L|TUT4|AGO3	http://amigo.geneontology.org/amigo/term/GO:0036464
hsa-let-7f-5p	GO:0040015	BP	negative regulation of multicellular organism growth	Gene Ontology	3	11	0.00520696	0.0480198	ADRB1|STC2|FXN	http://amigo.geneontology.org/amigo/term/GO:0040015
hsa-let-7f-5p	GO:0042118	BP	endothelial cell activation	Gene Ontology	3	9	0.00327201	0.0344439	TGFBR1|P2RX4|HOXA9	http://amigo.geneontology.org/amigo/term/GO:0042118
hsa-let-7f-5p	GO:0042149	BP	cellular response to glucose starvation	Gene Ontology	6	48	0.0027723	0.0305236	PMAIP1|SESN1|SESN3|RRP8|CPEB4|PIK3C3	http://amigo.geneontology.org/amigo/term/GO:0042149
hsa-let-7f-5p	GO:0042393	MF	histone binding	Gene Ontology	14	163	0.00024631	0.00584107	SMARCC1|HIRA|PYGO2|KMT2D|CHD8|MBTD1|APBB1|MLLT10|ANP32E|NCAPD2|BAZ2A|IPO7|UHRF1|MCM3AP	http://amigo.geneontology.org/amigo/term/GO:0042393
hsa-let-7f-5p	GO:0042405	CC	nuclear inclusion body	Gene Ontology	5	12	5.72257e-05	0.00189088	NUP153|RANBP2|NXF1|RAD18|NUP98	http://amigo.geneontology.org/amigo/term/GO:0042405
hsa-let-7f-5p	GO:0042734	CC	presynaptic membrane	Gene Ontology	7	67	0.0031952	0.0344439	FBXO45|KCTD12|ZNRF2|STX3|ITSN2|APBB1|UNC13B	http://amigo.geneontology.org/amigo/term/GO:0042734
hsa-let-7f-5p	GO:0042802	MF	identical protein binding	Gene Ontology	77	1456	4.32533e-08	4.05829e-06	CLDN12|KARS|FGFRL1|HMGXB4|PM20D2|PLK1|TRIM32|RAD18|TCERG1|KMT2A|HAND1|FSBP|APCDD1|CBX5|PPAT|MAT2A|P2RX4|IKZF3|NKAPD1|TMEM38A|PTPRG|NUDT5|SKP2|TNFAIP1|SUB1|IFIT3|RYR2|IKZF2|SHKBP1|PARP1|RBM10|FASN|MKLN1|HOOK3|KDM6A|HNRNPC|KCTD1|EPM2AIP1|PCNA|FAM98B|IGF1R|PGR|SNRNP200|PEAK1|MSI2|CTNNA1|HOOK1|KATNAL1|AHI1|BLM|PEX11B|PRTG|CLDN1|ADIPOR2|MDM2|TRIM23|UHRF1|TRIM41|SNX16|KCTD12|TNK2|ARID3A|PARD3|FN1|ZNF79…	http://amigo.geneontology.org/amigo/term/GO:0042802
hsa-let-7f-5p	GO:0042803	MF	protein homodimerization activity	Gene Ontology	43	660	3.1288e-07	2.41141e-05	KARS|GRPEL2|TRIM38|ELAVL1|SMCHD1|CEP57|MSH3|MSH6|TENM3|HAND1|IDE|GYG1|IKZF3|CARNMT1|NR6A1|HIF1AN|MAP3K5|CIB2|ZBTB38|RBM11|MKLN1|RABEP1|ABCB9|HNRNPC|MAP3K21|MYO9B|HMGCS1|KMT2A|PRPS1L1|ERP29|NUDT5|BLM|FXR1|LDB1|PEX11B|MID2|STARD3NL|BAK1|PDK2|GDNF|FLNA|STC2|RRM2	http://amigo.geneontology.org/amigo/term/GO:0042803
hsa-let-7f-5p	GO:0042826	MF	histone deacetylase binding	Gene Ontology	13	114	2.97475e-05	0.00109735	HDAC3|CCND1|RAD9A|PKN2|AKAP8|PARP1|KAT2A|ANKRA2|KPNA2|CBX5|NCOR1|MAPK8|IKZF3	http://amigo.geneontology.org/amigo/term/GO:0042826
hsa-let-7f-5p	GO:0043065	BP	positive regulation of apoptotic process	Gene Ontology	20	335	0.00119266	0.017904	ITGB1|C3orf38|PMAIP1|MAP3K5|HMGB1|BAK1|HMGA2|ARHGEF3|APBB1|UTP11|GPLD1|UNC13B|DIABLO|ARHGEF7|IGF2BP1|VAV3|MAPK8|ADM|ZNF268|CSRNP3	http://amigo.geneontology.org/amigo/term/GO:0043065
hsa-let-7f-5p	GO:0043066	BP	negative regulation of apoptotic process	Gene Ontology	34	487	1.28686e-06	7.50553e-05	HDAC3|PTK2|MAP4K4|PLK1|CDKN1A|AHI1|HSP90B1|ARAF|TNFRSF10D|THBS1|IFIT3|EEF2K|AVEN|USP47|SON|GLI2|ARHGAP21|AURKA|PDCD4|ZNF268|IGF1R|LSM8|TPT1|HMGA2|FXN|FLNA|MDM4|MAPK8|ARNT2|LRP2|CCND2|CBL|GDNF|APC	http://amigo.geneontology.org/amigo/term/GO:0043066
hsa-let-7f-5p	GO:0043161	BP	proteasome-mediated ubiquitin-dependent protein catabolic process	Gene Ontology	15	181	0.000215391	0.00525214	FBXO45|NHLRC3|UBE2K|TRIM38|SKP2|TRIM71|USP44|PSME4|TNFAIP1|RPN2|LTN1|KLHL42|MDM2|PSMB2|CUL2	http://amigo.geneontology.org/amigo/term/GO:0043161
hsa-let-7f-5p	GO:0043197	CC	dendritic spine	Gene Ontology	13	162	0.000733016	0.012922	ITGB1|EEF2K|HOMER1|ZMYND8|PPP1CA|CPEB4|APBB1|ASAP1|FXR1|ABHD17C|IGF2BP1|PTK2|P2RX4	http://amigo.geneontology.org/amigo/term/GO:0043197
hsa-let-7f-5p	GO:0043231	CC	intracellular membrane-bounded organelle	Gene Ontology	71	788	1.8414e-17	6.62292e-15	PTK2|TM7SF2|FAM98B|SLC7A6|AP3M1|MSH6|SPECC1|MIA3|IST1|GPLD1|PEX13|GPRC5A|VBP1|SNX17|SNX16|POLE2|TMED2|CEMIP2|RAB5B|WDR48|FMNL3|PIKFYVE|SETDB1|CCDC93|RAB11A|UGT8|SLC16A10|RABEP1|EIF4ENIF1|ABCB9|DOT1L|RAB14|RANBP2|MFSD8|IGF1R|SCAMP3|FAM72D|NUP98|ARL14EP|CTNNA1|XPO1|E2F5|PEX11B|RHOBTB3|SMARCD1|PHLPP2|OSBPL3|PHLPP1|FAM72C|STARD3NL|FAM72A|CNNM3|PLAGL1|LLGL2|RBSN|DNAJC6|LITAF|TDP1|SLF2|FAM72B|FAR1|CYP2…	http://amigo.geneontology.org/amigo/term/GO:0043231
hsa-let-7f-5p	GO:0043312	BP	neutrophil degranulation	Gene Ontology	25	482	0.00204166	0.0247522	GNS|TMC6|HMGB1|CD59|RPN2|IST1|MAGT1|GYG1|NHLRC3|C6orf120|CDK13|NRAS|NLK|DLC1|RAB14|RAB5B|LAMP2|UBR4|MGA|TRAPPC1|ROCK1|ITGAV|COPB1|FUCA1|EEF2	http://amigo.geneontology.org/amigo/term/GO:0043312
hsa-let-7f-5p	GO:0043488	BP	regulation of mRNA stability	Gene Ontology	10	111	0.00131119	0.0183841	XPO1|RPN2|ELAVL1|PSME4|FXR1|ZFP36|XRN1|IGF2BP1|IGF2BP3|PSMB2	http://amigo.geneontology.org/amigo/term/GO:0043488
hsa-let-7f-5p	GO:0043507	BP	positive regulation of JUN kinase activity	Gene Ontology	5	34	0.00331265	0.0344516	DVL3|MAP3K5|TNFRSF11A|MAP3K4|TAOK3	http://amigo.geneontology.org/amigo/term/GO:0043507
hsa-let-7f-5p	GO:0043531	MF	ADP binding	Gene Ontology	5	38	0.00508457	0.0477065	P2RY1|ACTA1|MIEF1|MSH6|MYO9B	http://amigo.geneontology.org/amigo/term/GO:0043531
hsa-let-7f-5p	GO:0043547	BP	positive regulation of GTPase activity	Gene Ontology	29	307	2.44226e-08	2.50972e-06	STARD13|MAP4K4|SCYL2|DOCK4|SCYL1|ARHGAP8|SNX13|ARHGEF7|DVL3|ARHGAP21|RABEP1|ARHGAP28|DLC1|RANBP2|ITGB1|LARS|BRCC3|SYNGAP1|AGAP1|DEPDC1B|RGS16|LLGL2|VAV3|AFDN|ADRB1|DEPDC1|MYO9B|GIT2|ASAP1	http://amigo.geneontology.org/amigo/term/GO:0043547
hsa-let-7f-5p	GO:0043565	MF	sequence-specific DNA binding	Gene Ontology	26	405	8.13799e-05	0.00249608	BPTF|ERCC6|ZNF10|IKZF3|GLI2|NR6A1|RBPJ|EGR1|CSRNP3|ZNF343|KDM6A|NCOR1|ZNF550|ZNF329|NR2C2|PAX3|FOXN3|E2F6|E2F5|E2F4|ZNF614|RFX5|HOXA7|PRDM5|PLAGL2|POU2F1	http://amigo.geneontology.org/amigo/term/GO:0043565
hsa-let-7f-5p	GO:0043584	BP	nose development	Gene Ontology	3	6	0.00132471	0.0183841	RDH10|CHD7|SMCHD1	http://amigo.geneontology.org/amigo/term/GO:0043584
hsa-let-7f-5p	GO:0043666	BP	regulation of phosphoprotein phosphatase activity	Gene Ontology	6	44	0.00186252	0.0233004	PHACTR4|IGBP1|RCAN3|PPP2R2A|HSP90B1|TSC1	http://amigo.geneontology.org/amigo/term/GO:0043666
hsa-let-7f-5p	GO:0043687	BP	post-translational protein modification	Gene Ontology	20	342	0.0015042	0.0202247	RPN2|SOCS6|ANO8|FBXO32|FN1|PSMB2|PSME4|HSP90B1|FSTL1|RAB11A|KLHL42|MGAT4A|MIA3|SKP2|APC|STC2|FBXL20|FBXW2|CUL2|ICMT	http://amigo.geneontology.org/amigo/term/GO:0043687
hsa-let-7f-5p	GO:0044615	CC	nuclear pore nuclear basket	Gene Ontology	5	12	5.72257e-05	0.00189088	NUP153|ENY2|RANBP2|MCM3AP|NUP98	http://amigo.geneontology.org/amigo/term/GO:0044615
hsa-let-7f-5p	GO:0044648	BP	histone H3-K4 dimethylation	Gene Ontology	3	6	0.00132471	0.0183841	KMT2B|KMT2A|KMT2D	http://amigo.geneontology.org/amigo/term/GO:0044648
hsa-let-7f-5p	GO:0044772	BP	mitotic cell cycle phase transition	Gene Ontology	4	22	0.00436753	0.0425514	CCNE2|CCND1|CCND2|CCNJ	http://amigo.geneontology.org/amigo/term/GO:0044772
hsa-let-7f-5p	GO:0044877	MF	protein-containing complex binding	Gene Ontology	25	349	2.11189e-05	0.000812217	ITGB1|CDKN1A|RAD18|ERCC6|IST1|CBX5|IDE|TSC1|NRAS|APBB1|XPC|CAPN2|CUL2|RANBP2|PCNA|MTHFR|PPP2R2A|POLR2D|SLC27A5|ARNT2|CCND1|BAK1|SPATA2|TUB|SLF2	http://amigo.geneontology.org/amigo/term/GO:0044877
hsa-let-7f-5p	GO:0045022	BP	early endosome to late endosome transport	Gene Ontology	5	22	0.000601178	0.0115834	HOOK3|PIK3C3|WDR81|HOOK1|SNX16	http://amigo.geneontology.org/amigo/term/GO:0045022
hsa-let-7f-5p	GO:0045143	BP	homologous chromosome segregation	Gene Ontology	3	8	0.00250235	0.0285718	PLK1|SGO2|SGO1	http://amigo.geneontology.org/amigo/term/GO:0045143
hsa-let-7f-5p	GO:0045254	CC	pyruvate dehydrogenase complex	Gene Ontology	3	5	0.00090061	0.014836	PDHX|PDHB|DLAT	http://amigo.geneontology.org/amigo/term/GO:0045254
hsa-let-7f-5p	GO:0045296	MF	cadherin binding	Gene Ontology	27	305	2.4417e-07	1.92697e-05	TMPO|MACF1|SCYL1|IST1|GPRC5A|P2RX4|CEMIP2|MRTFB|STK24|FASN|ZC3HAV1|ITGB1|HDLBP|PKN2|PLEC|LRRC59|CALD1|CTNNA1|LIMA1|AFDN|CBL|DDX6|EIF4G2|FLNA|BZW1|ASAP1|EEF2	http://amigo.geneontology.org/amigo/term/GO:0045296
hsa-let-7f-5p	GO:0045540	BP	regulation of cholesterol biosynthetic process	Gene Ontology	8	35	1.35412e-05	0.000551355	HMGCS1|GPAM|TM7SF2|SCD|DHCR7|SC5D|FASN|LPCAT3	http://amigo.geneontology.org/amigo/term/GO:0045540
hsa-let-7f-5p	GO:0045739	BP	positive regulation of DNA repair	Gene Ontology	6	31	0.000363127	0.00795562	PCNA|SMCHD1|BRCC3|APBB1|ERCC6|DEPDC1B	http://amigo.geneontology.org/amigo/term/GO:0045739
hsa-let-7f-5p	GO:0045773	BP	positive regulation of axon extension	Gene Ontology	5	34	0.00331265	0.0344516	RAB11A|MACF1|GOLGA4|FN1|TRPV2	http://amigo.geneontology.org/amigo/term/GO:0045773
hsa-let-7f-5p	GO:0045862	BP	positive regulation of proteolysis	Gene Ontology	4	20	0.00323509	0.0344439	PLK1|TRIM32|BAK1|IST1	http://amigo.geneontology.org/amigo/term/GO:0045862
hsa-let-7f-5p	GO:0045892	BP	negative regulation of transcription, DNA-templated	Gene Ontology	36	536	1.46949e-06	8.34514e-05	HDAC3|ZNF217|HAND1|CBX5|ZNF12|EHMT1|HIC2|CHD8|RBPJ|ZBTB38|NCOR1|ELMSAN1|LBH|PDCD4|CNOT7|YAF2|HMGA2|LDB1|SALL1|MDM2|QARS|FOXN3|PTPRK|KCTD1|MBTD1|EPC1|HOXA7|PRDM5|DEPDC1|BCL7A|PIAS4|MBD2|POU2F1|NAB1|USP47|KDM5C	http://amigo.geneontology.org/amigo/term/GO:0045892
hsa-let-7f-5p	GO:0045893	BP	positive regulation of transcription, DNA-templated	Gene Ontology	34	556	1.82332e-05	0.000715403	KARS|SMARCC1|ZFHX4|TGFBR1|KAT2A|HIPK2|ATXN7L3|FZD2|CHD8|EGR1|APBB1|MAP3K5|GLI2|DVL3|MED14|RNF111|ENY2|LBH|ZNF516|YAF2|KMT2B|KMT2A|XPC|BICRA|ANKRD49|BLM|SALL1|ZFHX3|PAX3|ARNT2|HMGA2|RLF|EPC1|KDM3A	http://amigo.geneontology.org/amigo/term/GO:0045893
hsa-let-7f-5p	GO:0045931	BP	positive regulation of mitotic cell cycle	Gene Ontology	7	31	5.0409e-05	0.00171311	CDC25C|CDC25A|PKN2|MEIS2|TTL|MDM2|DUSP3	http://amigo.geneontology.org/amigo/term/GO:0045931
hsa-let-7f-5p	GO:0045944	BP	positive regulation of transcription by RNA polymerase II	Gene Ontology	93	1159	2.01099e-19	7.8904e-17	BPTF|SMARCC1|HIPK2|CAPRIN2|CCNT2|RBPJ|APBB1|RNF111|MED14|ZNF268|NR2C2|LDB1|SMARCD2|SMARCD1|NFAT5|PCGF5|CNOT7|LITAF|KPNA6|RFX5|ZNF567|PLAGL1|ZBTB24|RLF|CDC5L|KAT2A|MYCL|CHD7|CHD8|EGR1|OTX1|MEIS2|CSRNP3|ZBTB38|GTF2I|HOXB9|PARP1|MLLT10|PRRX1|PAX3|ARNT2|MGA|MAVS|HOXD10|PRDM4|KDM3A|HDAC3|ONECUT2|SMAD7|TCERG1|AHI1|ZFHX3|IKZF3|IKZF2|NR6A1|MRTFB|CCPG1|DOT1L|TCF20|TET1|TET3|TET2|HMGA2|E2F4|SALL1|UHRF1|PLA…	http://amigo.geneontology.org/amigo/term/GO:0045944
hsa-let-7f-5p	GO:0046328	BP	regulation of JNK cascade	Gene Ontology	4	16	0.00160235	0.0208306	TGFBR3|IGF1R|PHLPP1|MAP4K4	http://amigo.geneontology.org/amigo/term/GO:0046328
hsa-let-7f-5p	GO:0046332	MF	SMAD binding	Gene Ontology	8	49	0.000111804	0.00317466	TGFBR3|TGFBR1|RNF111|HMGA2|HIPK2|SKIL|FLNA|IPO7	http://amigo.geneontology.org/amigo/term/GO:0046332
hsa-let-7f-5p	GO:0046527	MF	glucosyltransferase activity	Gene Ontology	3	6	0.00132471	0.0183841	POGLUT1|GBA2|ALG6	http://amigo.geneontology.org/amigo/term/GO:0046527
hsa-let-7f-5p	GO:0046777	BP	protein autophosphorylation	Gene Ontology	16	170	3.35409e-05	0.00121649	ULK2|RIOK2|IGF1R|PTK2|MAPKAPK5|PEAK1|CDK12|EEF2K|TAOK1|STK24|AURKA|AURKB|NLK|MAP3K21|ULK3|TAOK3	http://amigo.geneontology.org/amigo/term/GO:0046777
hsa-let-7f-5p	GO:0046872	MF	metal ion binding	Gene Ontology	179	2298	8.42398e-36	5.19399e-33	BPTF|HECTD1|KMT5B|PCCA|MOCS3|ARAF|POLR3A|ATP2C1|CIAO2A|TRMT13|ZNF700|MAP3K4|ZNF264|ZNF585B|MIPEP|ZC3HAV1|RNF111|ADAL|ZNF268|YAF2|ZNF45|RAD18|ZNF43|AURKB|ZNF200|ETFDH|REV3L|PNKD|DEPDC1B|TRMT1L|PCGF3|PCGF5|ZNF443|CNOT7|ZNF280C|ZNF280B|ZNF678|ZNF273|FREM2|PDE5A|ZNF275|LIMA1|ZNF567|CAPRIN2|RNF217|PLAGL1|ZNF562|ZBTB24|ZNF217|NRDC|ATP2A3|CDKN1A|POLR1B|GDPD1|ZNF852|ZNF850|BAZ2A|BAK1|NUP153|ZNF451|EGR1|Z…	http://amigo.geneontology.org/amigo/term/GO:0046872
hsa-let-7f-5p	GO:0047485	MF	protein N-terminus binding	Gene Ontology	13	104	1.22959e-05	0.000511051	SMARCC1|ZMYND8|SRRM2|RBPJ|ACOX1|PARP1|ERCC6|EPB41|PEX19|MARS|MDM2|CFAP36|TSC1	http://amigo.geneontology.org/amigo/term/GO:0047485
hsa-let-7f-5p	GO:0048013	BP	ephrin receptor signaling pathway	Gene Ontology	8	86	0.00323908	0.0344439	EFNB1|ARPC3|ARHGEF7|VAV3|EPHA3|ROCK1|PTK2|WASL	http://amigo.geneontology.org/amigo/term/GO:0048013
hsa-let-7f-5p	GO:0048266	BP	behavioral response to pain	Gene Ontology	3	11	0.00520696	0.0480198	CAPN2|P2RX4|THBS1	http://amigo.geneontology.org/amigo/term/GO:0048266
hsa-let-7f-5p	GO:0048333	BP	mesodermal cell differentiation	Gene Ontology	3	11	0.00520696	0.0480198	ITGB1|HMGA2|KDM6A	http://amigo.geneontology.org/amigo/term/GO:0048333
hsa-let-7f-5p	GO:0048471	CC	perinuclear region of cytoplasm	Gene Ontology	47	697	3.41815e-08	3.27839e-06	TRMT112|CYB5R4|ATP2A2|CPEB4|TRAK1|SCYL2|HSP90B1|APBB1|SBF1|GALNT4|SLC5A3|UPF2|SEC16A|CCNT2|P2RX4|TSC1|ITM2C|HIF1AN|MEIS2|MAP3K4|RAB11A|ARHGAP21|AURKA|CDKN1A|RAB14|ITGB1|CDC5L|PIKFYVE|PKN2|MAL2|FXR1|PLEC|SERINC3|IGF2BP1|TAOK1|TNK2|DICER1|CBL|DDX6|POGZ|FAT1|GDPD1|MYO9B|FLNA|STC2|M6PR|VPS54	http://amigo.geneontology.org/amigo/term/GO:0048471
hsa-let-7f-5p	GO:0048589	BP	developmental growth	Gene Ontology	5	23	0.000716244	0.0127214	GLI2|ASPM|ADM|PYGO2|ALKBH1	http://amigo.geneontology.org/amigo/term/GO:0048589
hsa-let-7f-5p	GO:0048666	BP	neuron development	Gene Ontology	7	50	0.000687299	0.0126331	GLI2|UGCG|MFSD8|SCYL1|TENM3|SECISBP2|PBX1	http://amigo.geneontology.org/amigo/term/GO:0048666
hsa-let-7f-5p	GO:0048706	BP	embryonic skeletal system development	Gene Ontology	5	31	0.00231306	0.0271483	POLR2D|MBTD1|HOXC5|SULF2|PBX1	http://amigo.geneontology.org/amigo/term/GO:0048706
hsa-let-7f-5p	GO:0048812	BP	neuron projection morphogenesis	Gene Ontology	8	62	0.000474241	0.00988803	DICER1|MAP4K4|UGT8|DCLK1|ZSWIM6|CNTNAP2|TAOK1|TAOK3	http://amigo.geneontology.org/amigo/term/GO:0048812
hsa-let-7f-5p	GO:0050431	MF	transforming growth factor beta binding	Gene Ontology	5	23	0.000716244	0.0127214	TGFBR3|TGFBR1|THBS1|ITGAV|TWSG1	http://amigo.geneontology.org/amigo/term/GO:0050431
hsa-let-7f-5p	GO:0050790	BP	regulation of catalytic activity	Gene Ontology	7	53	0.000938456	0.01517	RPN2|GRPEL2|MTMR12|BRCC3|PARP1|DEPDC1B|GPSM2	http://amigo.geneontology.org/amigo/term/GO:0050790
hsa-let-7f-5p	GO:0050821	BP	protein stabilization	Gene Ontology	15	183	0.000240446	0.00573351	FKBP4|WDR81|ATP1B2|CDKN1A|SMAD7|OTUD3|SYVN1|DVL3|PEX19|LAMP2|SEC16A|FLNA|NLK|MDM4|TSC1	http://amigo.geneontology.org/amigo/term/GO:0050821
hsa-let-7f-5p	GO:0051056	BP	regulation of small GTPase mediated signal transduction	Gene Ontology	13	139	0.000188729	0.00468954	STARD13|RALGAPB|ARHGEF7|VAV3|BRCC3|ARHGEF3|ARHGAP21|ARHGAP8|MYO9B|DEPDC1B|ARHGAP28|DLC1|RALGAPA2	http://amigo.geneontology.org/amigo/term/GO:0051056
hsa-let-7f-5p	GO:0051087	MF	chaperone binding	Gene Ontology	12	104	5.37516e-05	0.00181244	LRP2|FNIP1|DNAJB9|FN1|ERP29|CDC25A|DNAJC1|BAK1|SYVN1|SACS|GRPEL2|TSC1	http://amigo.geneontology.org/amigo/term/GO:0051087
hsa-let-7f-5p	GO:0051213	MF	dioxygenase activity	Gene Ontology	4	23	0.00502254	0.0473304	KDM6A|KDM3A|RSBN1L|KDM5C	http://amigo.geneontology.org/amigo/term/GO:0051213
hsa-let-7f-5p	GO:0051233	CC	spindle midzone	Gene Ontology	5	25	0.000994727	0.015784	PLK1|CDCA8|MAP9|AURKA|AURKB	http://amigo.geneontology.org/amigo/term/GO:0051233
hsa-let-7f-5p	GO:0051260	BP	protein homooligomerization	Gene Ontology	11	105	0.000236619	0.00570528	KCTD3|KCTD12|KCTD1|ELAVL1|POLQ|KCTD14|CEP57|TNFAIP1|ATL2|BLM|SHKBP1	http://amigo.geneontology.org/amigo/term/GO:0051260
hsa-let-7f-5p	GO:0051301	BP	cell division	Gene Ontology	32	346	7.46328e-09	8.25937e-07	FZR1|PDS5A|EPB41|IST1|WASL|CCNT2|CCNE2|USP44|CDCA2|AURKA|CDCA8|SENP5|SMC1A|CDC25C|HMGA2|CDC25A|PKN2|BRCC3|NCAPD2|DEPDC1B|PIK3C3|LLGL2|PPP1CA|CCND1|SGO2|SGO1|CCND2|POGZ|KLHL42|NEDD1|GPSM2|RALB	http://amigo.geneontology.org/amigo/term/GO:0051301
hsa-let-7f-5p	GO:0051304	BP	chromosome separation	Gene Ontology	3	6	0.00132471	0.0183841	SMARCAD1|TOP3A|NCAPD2	http://amigo.geneontology.org/amigo/term/GO:0051304
hsa-let-7f-5p	GO:0051567	BP	histone H3-K9 methylation	Gene Ontology	3	10	0.00417155	0.0410123	EHMT1|PRDM5|SETDB1	http://amigo.geneontology.org/amigo/term/GO:0051567
hsa-let-7f-5p	GO:0051568	BP	histone H3-K4 methylation	Gene Ontology	4	21	0.00377261	0.0384931	KMT2B|KMT2A|KDM6A|KMT2D	http://amigo.geneontology.org/amigo/term/GO:0051568
hsa-let-7f-5p	GO:0051575	MF	5'-deoxyribose-5-phosphate lyase activity	Gene Ontology	3	5	0.00090061	0.014836	POLL|HMGA2|POLQ	http://amigo.geneontology.org/amigo/term/GO:0051575
hsa-let-7f-5p	GO:0051607	BP	defense response to virus	Gene Ontology	14	200	0.00159842	0.0208306	GPAM|PMAIP1|IFIT3|POLR3A|SERINC3|IFI44L|ZCCHC3|POLR3D|ZC3HAV1|SKP2|IGF2BP1|FLNA|MAVS|CNOT7	http://amigo.geneontology.org/amigo/term/GO:0051607
hsa-let-7f-5p	GO:0051726	BP	regulation of cell cycle	Gene Ontology	16	121	6.43879e-07	4.41109e-05	ITGB1|E2F6|E2F5|E2F4|SKP2|FBXL6|PHACTR4|CDK12|CDC25A|CDK17|SON|PLK1|CDK8|HIPK2|BAK1|TSC1	http://amigo.geneontology.org/amigo/term/GO:0051726
hsa-let-7f-5p	GO:0051893	BP	regulation of focal adhesion assembly	Gene Ontology	8	23	9.72086e-07	6.16989e-05	PTK2|PEAK1|MACF1|EPHA3|ROCK1|CORO1C|LDB1|DUSP3	http://amigo.geneontology.org/amigo/term/GO:0051893
hsa-let-7f-5p	GO:0055085	BP	transmembrane transport	Gene Ontology	22	296	3.87148e-05	0.00135848	RPN2|ANO8|NIPA1|PEX19|MAGT1|EIF2S2|SLC10A7|ABCF1|SLC16A14|ABCB9|MFSD14A|MFSD8|KCNJ11|PSME4|TMEM241|MRS2|PQLC2|ABCC10|SPNS1|CNNM3|SLC19A2|PSMB2	http://amigo.geneontology.org/amigo/term/GO:0055085
hsa-let-7f-5p	GO:0060068	BP	vagina development	Gene Ontology	3	10	0.00417155	0.0410123	LRP2|POLR2D|BAK1	http://amigo.geneontology.org/amigo/term/GO:0060068
hsa-let-7f-5p	GO:0060261	BP	positive regulation of transcription initiation from RNA polymerase II promoter	Gene Ontology	4	20	0.00323509	0.0344439	GTF2B|MED14|ERCC6|SUB1	http://amigo.geneontology.org/amigo/term/GO:0060261
hsa-let-7f-5p	GO:0060271	BP	cilium assembly	Gene Ontology	13	194	0.00328367	0.0344473	TMEM67|AHI1|CELSR2|CEP162|ONECUT2|SSX2IP|CPLANE1|C5orf30|FOPNL|FLNA|TMEM237|DLC1|ASAP1	http://amigo.geneontology.org/amigo/term/GO:0060271
hsa-let-7f-5p	GO:0060384	BP	innervation	Gene Ontology	4	19	0.00275219	0.0303797	UNC13B|SULF2|CHD7|LIG1	http://amigo.geneontology.org/amigo/term/GO:0060384
hsa-let-7f-5p	GO:0060412	BP	ventricular septum morphogenesis	Gene Ontology	5	34	0.00331265	0.0344516	TGFBR3|RBPJ|SMAD7|TGFBR1|FGFRL1	http://amigo.geneontology.org/amigo/term/GO:0060412
hsa-let-7f-5p	GO:0061418	BP	regulation of transcription from RNA polymerase II promoter in response to hypoxia	Gene Ontology	7	70	0.00399323	0.0400809	EGLN2|RPN2|HIF1AN|PSME4|EGR1|PSMB2|CUL2	http://amigo.geneontology.org/amigo/term/GO:0061418
hsa-let-7f-5p	GO:0061578	MF	Lys63-specific deubiquitinase activity	Gene Ontology	4	12	0.000654064	0.0122205	DEPDC1B|OTUD4|BRCC3|YOD1	http://amigo.geneontology.org/amigo/term/GO:0061578
hsa-let-7f-5p	GO:0061630	MF	ubiquitin protein ligase activity	Gene Ontology	25	286	8.33558e-07	5.45097e-05	TRIM38|RFWD3|TRIM71|TRIM32|RAD18|CBL|RNF38|MDM2|UBOX5|SKP2|LTN1|SYVN1|MED20|TRIM41|NHLRC3|UBR1|ARIH1|RNF111|TRIP12|UHRF1|UBR4|RNF167|ZNRF2|RNFT1|RNF217	http://amigo.geneontology.org/amigo/term/GO:0061630
hsa-let-7f-5p	GO:0061732	BP	mitochondrial acetyl-CoA biosynthetic process from pyruvate	Gene Ontology	3	6	0.00132471	0.0183841	PDHX|PDHB|MPC1	http://amigo.geneontology.org/amigo/term/GO:0061732
hsa-let-7f-5p	GO:0070062	CC	extracellular exosome	Gene Ontology	93	2085	2.5074e-06	0.000135274	BPTF|IST1|LIFR|SPINT1|CEMIP2|ITSN2|MPP6|FSTL1|GOLGA4|CAPN2|TUT4|IARS|SCAMP3|RAB5B|LRCH4|FN1|FREM2|FAT1|GNG5|GFRA1|DDAH1|PXDN|PCNA|ACTA1|HSP90B1|GPLD1|SUB1|THBS1|RAB11A|STK24|NLK|TPT1|ARPC3|MAL2|NUDT5|POLR2D|PLEC|UBA1|GALNT4|GARS|MGA|GSTO1|ITGAV|ITM2C|ATP6V1G1|FLNA|RALB|MGAT5|TMC6|EFNB1|ADSS|PRKAR2A|ATP6V1F|IDE|GPRC5A|TMEM38A|DNAJB9|RAB22A|FASN|HNRNPC|RAB14|TGFBR3|RBL2|LAMP2|TAOK1|LRP2|DICER1|HIRA…	http://amigo.geneontology.org/amigo/term/GO:0070062
hsa-let-7f-5p	GO:0070063	MF	RNA polymerase binding	Gene Ontology	5	18	0.000273208	0.00637387	TRAPPC8|ZFP36|CCNT2|TCERG1|PKN2	http://amigo.geneontology.org/amigo/term/GO:0070063
hsa-let-7f-5p	GO:0070064	MF	proline-rich region binding	Gene Ontology	4	18	0.00232106	0.0271483	CCND1|TCERG1|APBB1|GAREM1	http://amigo.geneontology.org/amigo/term/GO:0070064
hsa-let-7f-5p	GO:0070317	BP	negative regulation of G0 to G1 transition	Gene Ontology	7	39	0.000178349	0.00451246	EHMT1|E2F6|MGA|EPC1|RRM2|CBX5|YAF2	http://amigo.geneontology.org/amigo/term/GO:0070317
hsa-let-7f-5p	GO:0070536	BP	protein K63-linked deubiquitination	Gene Ontology	5	31	0.00231306	0.0271483	SPATA2|DEPDC1B|OTUD4|BRCC3|YOD1	http://amigo.geneontology.org/amigo/term/GO:0070536
hsa-let-7f-5p	GO:0070577	MF	lysine-acetylated histone binding	Gene Ontology	4	22	0.00436753	0.0425514	BAZ2A|PSME4|ZMYND8|KMT2A	http://amigo.geneontology.org/amigo/term/GO:0070577
hsa-let-7f-5p	GO:0070578	CC	RISC-loading complex	Gene Ontology	3	9	0.00327201	0.0344439	ZFP36|DICER1|AGO3	http://amigo.geneontology.org/amigo/term/GO:0070578
hsa-let-7f-5p	GO:0070728	MF	leucine binding	Gene Ontology	3	7	0.00185579	0.0232837	UBR1|SESN1|SESN3	http://amigo.geneontology.org/amigo/term/GO:0070728
hsa-let-7f-5p	GO:0070742	MF	C2H2 zinc finger domain binding	Gene Ontology	4	15	0.00130875	0.0183841	EHMT1|SRRM2|HMGA2|MBD2	http://amigo.geneontology.org/amigo/term/GO:0070742
hsa-let-7f-5p	GO:0070821	CC	tertiary granule membrane	Gene Ontology	8	73	0.00125726	0.0183841	MGA|CD59|NRAS|TMC6|COPB1|DLC1|RAB14|UBR4	http://amigo.geneontology.org/amigo/term/GO:0070821
hsa-let-7f-5p	GO:0070935	BP	3'-UTR-mediated mRNA stabilization	Gene Ontology	4	19	0.00275219	0.0303797	HNRNPC|ZFP36|RBM10|ELAVL1	http://amigo.geneontology.org/amigo/term/GO:0070935
hsa-let-7f-5p	GO:0070936	BP	protein K48-linked ubiquitination	Gene Ontology	6	54	0.00471155	0.0449891	UBE2K|TRIM38|SKP2|TTC3|TRIM32|SYVN1	http://amigo.geneontology.org/amigo/term/GO:0070936
hsa-let-7f-5p	GO:0070937	CC	CRD-mediated mRNA stability complex	Gene Ontology	3	6	0.00132471	0.0183841	IGF2BP1|SYNCRIP|CSDE1	http://amigo.geneontology.org/amigo/term/GO:0070937
hsa-let-7f-5p	GO:0070973	BP	protein localization to endoplasmic reticulum exit site	Gene Ontology	4	7	0.000131631	0.00361859	SEC16A|BCAP29|GBF1|MIA3	http://amigo.geneontology.org/amigo/term/GO:0070973
hsa-let-7f-5p	GO:0070989	BP	oxidative demethylation	Gene Ontology	4	15	0.00130875	0.0183841	TET1|TET3|TET2|ALKBH1	http://amigo.geneontology.org/amigo/term/GO:0070989
hsa-let-7f-5p	GO:0071013	CC	catalytic step 2 spliceosome	Gene Ontology	8	86	0.00323908	0.0344439	SYNCRIP|CDC5L|SRRM2|SNRNP200|PNN|PRPF4B|SF3A3|HNRNPC	http://amigo.geneontology.org/amigo/term/GO:0071013
hsa-let-7f-5p	GO:0071233	BP	cellular response to leucine	Gene Ontology	4	10	0.000375039	0.00817509	LARS|UBR1|SESN1|SESN3	http://amigo.geneontology.org/amigo/term/GO:0071233
hsa-let-7f-5p	GO:0071318	BP	cellular response to ATP	Gene Ontology	4	18	0.00232106	0.0271483	CIB2|P2RY1|P2RX4|HSP90B1	http://amigo.geneontology.org/amigo/term/GO:0071318
hsa-let-7f-5p	GO:0071339	CC	MLL1 complex	Gene Ontology	5	30	0.002035	0.024741	E2F6|MGA|KMT2A|HCFC2|CHD8	http://amigo.geneontology.org/amigo/term/GO:0071339
hsa-let-7f-5p	GO:0071360	BP	cellular response to exogenous dsRNA	Gene Ontology	4	17	0.00193878	0.0240453	CLP1|ZCCHC3|MAVS|RALB	http://amigo.geneontology.org/amigo/term/GO:0071360
hsa-let-7f-5p	GO:0080111	BP	DNA demethylation	Gene Ontology	4	19	0.00275219	0.0303797	TET1|TET3|TET2|ALKBH1	http://amigo.geneontology.org/amigo/term/GO:0080111
hsa-let-7f-5p	GO:0080182	BP	histone H3-K4 trimethylation	Gene Ontology	5	20	0.000413115	0.00878328	KMT2B|KMT2A|TET2|TET3|KMT2D	http://amigo.geneontology.org/amigo/term/GO:0080182
hsa-let-7f-5p	GO:0090503	BP	RNA phosphodiester bond hydrolysis, exonucleolytic	Gene Ontology	6	35	0.000642792	0.0122205	TOE1|CNOT6L|XRN1|XRN2|CNOT7|CNOT6	http://amigo.geneontology.org/amigo/term/GO:0090503
hsa-let-7f-5p	GO:0090575	CC	RNA polymerase II transcription regulator complex	Gene Ontology	9	61	8.49809e-05	0.00256562	E2F6|E2F5|HOXB9|GTF2B|HIPK2|E2F4|HAND1|POU2F1|PBX1	http://amigo.geneontology.org/amigo/term/GO:0090575
hsa-let-7f-5p	GO:0090734	CC	site of DNA damage	Gene Ontology	7	24	1.23145e-05	0.000511051	RFWD3|ADPRHL2|XPC|PARP1|ERCC6|ELOA|CBX5	http://amigo.geneontology.org/amigo/term/GO:0090734
hsa-let-7f-5p	GO:0097150	BP	neuronal stem cell population maintenance	Gene Ontology	4	23	0.00502254	0.0473304	PRRX1|IGF2BP1|ASPM|HOOK3	http://amigo.geneontology.org/amigo/term/GO:0097150
hsa-let-7f-5p	GO:0097193	BP	intrinsic apoptotic signaling pathway	Gene Ontology	6	25	0.000131394	0.00361859	PMAIP1|CDKN1A|MSH6|HIPK2|DIABLO|CUL2	http://amigo.geneontology.org/amigo/term/GO:0097193
hsa-let-7f-5p	GO:0097421	BP	liver regeneration	Gene Ontology	5	32	0.00261773	0.0294991	PCNA|CLDN1|CCND1|AURKA|SULF2	http://amigo.geneontology.org/amigo/term/GO:0097421
hsa-let-7f-5p	GO:0097431	CC	mitotic spindle pole	Gene Ontology	6	30	0.000311063	0.00706605	SMC1A|NIN|ASPM|BCCIP|AURKA|GPSM2	http://amigo.geneontology.org/amigo/term/GO:0097431
hsa-let-7f-5p	GO:0097692	BP	histone H3-K4 monomethylation	Gene Ontology	4	8	0.000193363	0.00476888	KMT2B|KMT2A|RLF|KMT2D	http://amigo.geneontology.org/amigo/term/GO:0097692
hsa-let-7f-5p	GO:0097711	BP	ciliary basal body-plasma membrane docking	Gene Ontology	10	95	0.000433718	0.00913135	TMEM67|CEP162|PISD|NEDD1|AHI1|RAB11A|PLK1|CCP110|CEP57|DLC1	http://amigo.geneontology.org/amigo/term/GO:0097711
hsa-let-7f-5p	GO:0098978	CC	glutamatergic synapse	Gene Ontology	21	354	0.000983083	0.0157148	ITGB1|FBXO45|PLCB4|ABHD17C|SYNGAP1|ELAVL1|PPP1CA|STX3|PPP2R2A|RAB11A|FXR1|PTPRD|UNC13B|KPNA2|KPNA1|HOMER1|FLNA|NELL2|P2RY1|FBXL20|CLSTN3	http://amigo.geneontology.org/amigo/term/GO:0098978
hsa-let-7f-5p	GO:0120162	BP	positive regulation of cold-induced thermogenesis	Gene Ontology	9	97	0.00186851	0.0233078	EHMT1|IGF1R|ADIPOR2|SCD|HDAC3|ADRB1|KDM3A|ZNF516|TRPV2	http://amigo.geneontology.org/amigo/term/GO:0120162
hsa-let-7f-5p	GO:1901796	BP	regulation of signal transduction by p53 class mediator	Gene Ontology	11	131	0.00130421	0.0183841	EHMT1|TOP3A|RAD9A|BLM|HIPK2|DYRK2|AURKA|AURKB|MDM2|MDM4|MAPKAPK5	http://amigo.geneontology.org/amigo/term/GO:1901796
hsa-let-7f-5p	GO:1902043	BP	positive regulation of extrinsic apoptotic signaling pathway via death domain receptors	Gene Ontology	4	12	0.000654064	0.0122205	TRPS1|PMAIP1|SKIL|THBS1	http://amigo.geneontology.org/amigo/term/GO:1902043
hsa-let-7f-5p	GO:1902231	BP	positive regulation of intrinsic apoptotic signaling pathway in response to DNA damage	Gene Ontology	3	6	0.00132471	0.0183841	RAD9A|SKIL|PIAS4	http://amigo.geneontology.org/amigo/term/GO:1902231
hsa-let-7f-5p	GO:1904262	BP	negative regulation of TORC1 signaling	Gene Ontology	4	18	0.00232106	0.0271483	FNIP1|BMT2|SESN1|SESN3	http://amigo.geneontology.org/amigo/term/GO:1904262
hsa-let-7f-5p	GO:1990253	BP	cellular response to leucine starvation	Gene Ontology	3	10	0.00417155	0.0410123	LARS|SESN1|SESN3	http://amigo.geneontology.org/amigo/term/GO:1990253
hsa-let-7f-5p	GO:1990841	MF	promoter-specific chromatin binding	Gene Ontology	9	58	5.99051e-05	0.00194399	GLI2|E2F4|RBL2|CHD7|NUP98|EGR1|GTF2B|SETDB1|IKZF3	http://amigo.geneontology.org/amigo/term/GO:1990841
hsa-let-7f-5p	GO:1990904	CC	ribonucleoprotein complex	Gene Ontology	13	156	0.000528063	0.0105515	XPO1|SYNCRIP|ELAVL1|NUP98|CELF1|RBM12B|ZFP36|DYRK2|SECISBP2|RBMS2|IGF2BP1|CBX5|EEF2	http://amigo.geneontology.org/amigo/term/GO:1990904
hsa-let-7f-5p	GO:2000036	BP	regulation of stem cell population maintenance	Gene Ontology	4	14	0.0010549	0.0163188	KDM3A|HMGA2|ELAVL1|KAT2A	http://amigo.geneontology.org/amigo/term/GO:2000036
[truncated: 1,448 more rows]

## Sheet: Table S9.2
Table S9.2. The enriched GO terms of targets of 3 edited miRNAs (hsa-let-7b_5c, hsa-mir-181c_26c, and hsa-let-7a-2_4c) in T-ALL and T-ALLcontrol samples, and 5 edited miRNAs (hsa-let-7f-1_6c, hsa-let-7f-2_7c, hsa-mir-103a-2_47c, hsa-mir-181a-1_23c, and hsa-mir-3653_42u) in T-PLL and T-PLLcontrol samples. Targets that belong to the editied miRNAs were extracted from Table S8. The enriched GO terms…
[truncated: 3,323 more rows]

[truncated: 2 more sheets: Table S9.3, Table S9.4]
