# Supplementary material for: Identification of microRNA editing sites in three subtypes of leukemia
Source: Front Mol Biosci. 2022 Nov 14;9:1014288. doi: 10.3389/fmolb.2022.1014288 (PMC9702332; doi:10.3389/fmolb.2022.1014288)
Supplement: Supplementary file 3 [file DataSheet2.zip]

Archive with 13 entries (12 files):
- SupplementTable2/
- SupplementTable2/Table S10_Fig1-source-data.xlsx
- SupplementTable2/Table S11_Fig2-source-data.xlsx
- SupplementTable2/Table S12_Fig3-source-data.xlsx
- SupplementTable2/Table S13_Fig4-source-data.xlsx
- SupplementTable2/Table S14_Fig5-source-data.xlsx
- SupplementTable2/Table S15_Fig6-source-data.xlsx
- SupplementTable2/Table S16_FigS1-source-data.xlsx
- SupplementTable2/Table S17_FigS2-source-data.xlsx
- SupplementTable2/Table S18_FigS3-source-data.xlsx
- SupplementTable2/Table S19_FigS4-source-data.xlsx
- SupplementTable2/Table S20_FigS5-source-data.xlsx
- SupplementTable2/Table S21_FigS6-source-data.xlsx
