# Supplementary material for: Identification of microRNA editing sites in three subtypes of leukemia
Source: Front Mol Biosci. 2022 Nov 14;9:1014288. doi: 10.3389/fmolb.2022.1014288 (PMC9702332; doi:10.3389/fmolb.2022.1014288)
Supplement: Supplementary file 3 [file DataSheet2.zip › SupplementTable2/Table S10_Fig1-source-data.xlsx]

## Sheet: Table S10.1
Table S10.1. Data source of Figure 1A. The categories of signicant M/E sites in miRNAs.
type(T-ALL and T-ALLcontrol)	Category	Editing_Sites_ID	number_of_editing_sites	Total	Percentage
3'-A	3'-A	hsa-mir-148a_67_U_a; hsa-mir-28_77_G_a; hsa-mir-101-2_70_G_a; hsa-mir-454_88_U_a; hsa-mir-130b_73_C_a; hsa-mir-142_39_C_a; hsa-mir-22_75_U_a; hsa-mir-17_73_C_a; hsa-mir-192_48_G_a; hsa-mir-92a-2_69_U_a; hsa-mir-130a_77_U_a; hsa-let-7d_84_U_a; hsa-mir-197_71_U_a; hsa-mir-21_32_G_a; hsa-mir-223_92_U_a; hsa-mir-221_87_C_a; hsa-mir-186_39_C_a; hsa-mir-421_71_C_a; hsa-mir-28_76_G_a; hsa-mir-196b_39_C_…	127	228	0.385787
	3'-A before central loop	hsa-mir-450a-1_39_U_a; hsa-mir-144_38_U_a; hsa-mir-186_37_U_a; hsa-mir-744_33_G_a; hsa-mir-106a_36_C_a; hsa-mir-340_38_G_a; hsa-mir-150_38_C_a; hsa-mir-345_40_G_a; hsa-mir-20a_31_U_a; hsa-let-7c_33_U_a; hsa-let-7d_31_U_a; hsa-mir-15a_36_G_a; hsa-mir-181d_60_G_a; hsa-mir-942_35_U_a; hsa-mir-628_45_G_a; hsa-mir-486-1_27_C_a; hsa-let-7i_28_G_a; hsa-mir-125b-2_39_G_a; hsa-mir-423_40_U_a; hsa-mir-16-2…	101
3'-U	3'-U	hsa-mir-19a_71_A_u; hsa-mir-101-2_71_A_u; hsa-mir-28_77_G_u; hsa-mir-27a_69_C_u; hsa-mir-101-2_70_G_u; hsa-mir-200b_80_G_u; hsa-mir-181c_51_G_u; hsa-mir-320b-2_94_A_u; hsa-mir-130b_73_C_u; hsa-mir-221_88_A_u; hsa-mir-1307_102_G_u; hsa-mir-106a_36_C_u; hsa-let-7f-2_32_A_u; hsa-mir-340_81_A_u; hsa-mir-142_39_C_u; hsa-mir-30e_80_C_u; hsa-mir-16-1_38_A_u; hsa-mir-150_38_C_u; hsa-mir-181a-2_98_C_u; hs…	232	284	0.480541
	3'-U before central loop	hsa-mir-744_33_G_u; hsa-mir-340_38_G_u; hsa-mir-345_40_G_u; hsa-mir-15a_36_G_u; hsa-mir-671_52_G_u; hsa-mir-181d_60_G_u; hsa-let-7i_28_G_u; hsa-mir-146a_43_G_u; hsa-mir-486-1_26_G_u; hsa-mir-4746_32_A_u; hsa-mir-142_38_A_u; hsa-mir-106b_33_A_u; hsa-mir-20a_32_G_u; hsa-mir-769_52_G_u; hsa-let-7e_31_A_u; hsa-let-7e_30_G_u; hsa-mir-744_32_A_u; hsa-mir-576_39_G_u; hsa-mir-26b_34_G_u; hsa-mir-424_33_G…	52
3'-Other	3'-Other	hsa-let-7f-2_32_A_g； hsa-mir-223_90_A_g； hsa-mir-221_51_G_-； hsa-mir-18a_27_A_g； hsa-mir-320b-1_59_A_g； hsa-mir-16-2_34_G_c； hsa-mir-125b-1_36_A_g； hsa-mir-148a_68_C_g； hsa-mir-27b_83_C_g； hsa-mir-484_29_U_-； hsa-mir-128-2_74_C_g； hsa-mir-130b_35_A_g； hsa-mir-641_86_U_c； hsa-mir-222_94_G_-； hsa-mir-331_81_A_c； hsa-mir-125b-2_38_A_g； hsa-mir-363_73_A_c； hsa-mir-16-2_33_A_g； hsa-mir-150_71_A_c； hsa…	25	31	0.0524535
	3'-Other before central loop	hsa-mir-150_38_C_g ；hsa-mir-942_35_U_g； hsa-mir-660_39_G_-； hsa-mir-10a_45_U_g； hsa-mir-26a-2_36_G_-； hsa-mir-181b-1_60_G_-；	6
5'	5', -1	hsa-mir-191_15_G_c； hsa-mir-181a-1_23_G_c； hsa-mir-181a-2_38_G_c； hsa-let-7f-2_7_A_c； hsa-mir-181c_26_G_c； hsa-let-7a-1_5_A_c； hsa-mir-21_7_G_c； hsa-let-7b_5_G_c； hsa-let-7a-2_4_U_c； hsa-mir-26a-1_9_G_c； hsa-mir-486-1_3_A_c； hsa-mir-98_21_G_c； hsa-let-7a-3_3_G_c； hsa-let-7f-1_6_G_c； hsa-mir-92a-1_47_G_c； hsa-mir-26a-2_13_A_c；	16	20	0.0338409
	5', -2	hsa-mir-191_14_-_u；hsa-mir-26a-1_8_C_g	2
	5', -3	hsa-mir-142_13_A_c	1
	5',	hsa-mir-425_10_U_g	1
A-to-I(G)	A-to-I(G)	hsa-mir-6503_59_A_g；hsa-mir-7977_6_A_g；hsa-let-7c_27_A_g	3	3	0.00507614
C-to-U	C-to-U	hsa-mir-3653_42_C_u	1	1	0.00169205
Other	other	hsa-mir-30a_64_G_a； hsa-mir-320b-1_58_C_-； hsa-mir-378c_30_-_g； hsa-mir-1260a_22_U_g； hsa-mir-30a_17_U_c； hsa-mir-320b-2_91_C_-； hsa-mir-181d_47_U_c； hsa-mir-10b_38_A_u；	8	8	0.0135364
SNP	SNP	hsa-mir-23b_81_G_u； hsa-mir-544b_27_U_g； hsa-mir-199b_87_G_a； hsa-mir-1304_65_C_a； hsa-mir-486-2_64_G_u； hsa-mir-941-1_70_C_u； hsa-mir-98_101_C_u； hsa-mir-199a-1_69_G_a； hsa-mir-425_77_A_u； hsa-mir-2277_42_A_u； hsa-mir-941-3_70_C_u；	11	11	0.0186125
Pseudo	pseudo	hsa-let-7c_29_G_a； hsa-mir-320b-2_92_A_g； hsa-mir-107_71_C_g； hsa-let-7e_16_G_u； hsa-mir-30a_18_C_u；	5	5	0.00846024
Sum				591
type(CLLblood and CLLcontrol)	Category	Editing_Sites_ID	number_of_editing_sites	Total	Percentage
3'-A	3'-A	hsa-mir-148a_67_U_a； hsa-mir-28_77_G_a； hsa-mir-101-2_70_G_a； hsa-mir-130b_73_C_a； hsa-mir-152_75_G_a； hsa-mir-1307_102_G_a； hsa-mir-29a_62_U_a； hsa-mir-143_84_G_a； hsa-mir-142_39_C_a； hsa-mir-101-2_73_U_a； hsa-mir-944_76_C_a； hsa-mir-22_75_U_a； hsa-mir-151b_81_C_a； hsa-mir-486-1_66_U_a； hsa-mir-17_73_C_a； hsa-mir-192_48_G_a； hsa-mir-92a-2_69_U_a； hsa-mir-150_73_G_a； hsa-mir-130a_77_U_a； hsa-mir-…	164	287	0.444272
	3'-A before central loop	hsa-mir-151a_33_U_a； hsa-mir-26a-2_37_U_a； hsa-mir-32_26_C_a； hsa-let-7i_29_G_a； hsa-mir-186_37_U_a； hsa-mir-29c_37_C_a； hsa-mir-195_37_C_a； hsa-mir-744_33_G_a； hsa-mir-101-1_31_C_a； hsa-mir-150_38_C_a； hsa-mir-345_40_G_a； hsa-mir-26a-1_33_U_a； hsa-mir-140_46_U_a； hsa-mir-30d_28_C_a； hsa-mir-20a_31_U_a； hsa-let-7d_31_U_a； hsa-mir-15a_36_G_a； hsa-mir-3681_30_C_a； hsa-mir-30d_27_G_a； hsa-mir-26b_33…	123
3'-U	3'-U	hsa-mir-191_41_G_u； hsa-mir-25_74_C_u； hsa-mir-1295a_71_A_u； hsa-mir-629_82_C_u； hsa-mir-199a-1_69_G_u； hsa-mir-342_84_C_u； hsa-mir-330_81_G_u； hsa-mir-27b_81_C_u； hsa-mir-223_91_G_u； hsa-mir-30d_30_G_u； hsa-mir-30e_81_G_u； hsa-mir-181a-2_64_G_u； hsa-mir-363_72_A_u； hsa-let-7g_83_C_u； hsa-mir-27a_71_C_u； hsa-mir-328_70_C_u； hsa-mir-326_80_C_u； hsa-mir-30a_30_G_u； hsa-mir-181b-2_41_G_u； hsa-mir-30…	218	271	0.419505
	3'-U before central loop	hsa-let-7i_29_G_u； hsa-mir-744_33_G_u； hsa-mir-15a_36_G_u； hsa-mir-181d_60_G_u； hsa-mir-199a-2_54_A_u； hsa-let-7i_28_G_u； hsa-mir-146a_43_G_u； hsa-mir-486-1_26_G_u； hsa-mir-142_38_A_u； hsa-mir-106b_33_A_u； hsa-mir-20a_32_G_u； hsa-mir-769_52_G_u； hsa-let-7e_30_G_u； hsa-mir-744_32_A_u； hsa-mir-99b_29_G_u； hsa-mir-26b_34_G_u； hsa-mir-584_38_G_u； hsa-mir-424_33_G_u； hsa-mir-155_25_G_u； hsa-mir-194-2_…	53
3'-Other	3'-Other	hsa-mir-29c_37_C_g； hsa-mir-151b_81_C_-； hsa-mir-223_90_A_g； hsa-mir-140_84_C_g； hsa-mir-18a_27_A_g； hsa-mir-22_76_G_c； hsa-mir-27b_83_C_g； hsa-mir-484_29_U_-； hsa-mir-29a_63_A_g； hsa-mir-107_71_C_-； hsa-mir-30e_41_G_-； hsa-mir-21_68_U_g； hsa-mir-150_71_A_c； hsa-mir-29a_64_U_g； hsa-mir-29c_75_A_g； hsa-mir-30d_30_G_-； hsa-mir-363_72_A_g； hsa-mir-296_70_U_c； hsa-mir-125a_38_A_g； hsa-let-7g_29_A_g； …	22	29	0.0448916
	3'-Other before central loop	hsa-mir-150_38_C_g； hsa-let-7b_28_U_g； hsa-mir-660_39_G_-； hsa-let-7b_29_C_g； hsa-mir-26a-2_36_G_-； hsa-let-7a-3_27_G_c； hsa-mir-30b_39_G_-；	7
5'	5', -1	hsa-mir-191_15_G_c； hsa-let-7f-2_7_A_c； hsa-let-7a-1_5_A_c； hsa-mir-21_7_G_c； hsa-mir-26b_11_G_c； hsa-let-7b_5_G_c； hsa-let-7a-2_4_U_c； hsa-mir-26a-1_9_G_c； hsa-mir-486-1_3_A_c； hsa-mir-98_21_G_c； hsa-mir-148a_43_G_c； hsa-let-7a-3_3_G_c； hsa-let-7f-1_6_G_c； hsa-mir-26a-2_13_A_c；	14	18	0.0278638
	5', -2	hsa-let-7g_3_G_u；hsa-mir-26a-1_8_C_g	2
	5', -3	hsa-mir-142_13_A_c	1
	5',	hsa-mir-192_23_U_c	1
A-to-I(G)	A-to-I(G)	hsa-mir-6503_59_A_g； hsa-mir-625_58_A_g； hsa-mir-1260b_18_A_g； hsa-mir-7977_6_A_g； hsa-let-7c_27_A_g；	5	5	0.00773994
C-to-U	C-to-U	hsa-mir-3653_42_C_u	1	1	0.00154799
Other	other	hsa-mir-30a_64_G_a； hsa-mir-378c_30_-_g； hsa-mir-1260a_22_U_g； hsa-mir-30a_17_U_c； hsa-let-7e_16_G_u； hsa-mir-10b_38_A_u；	6	6	0.00928793
SNP	SNP	hsa-mir-210_89_C_u； hsa-mir-340_38_G_a； hsa-mir-151b_81_C_g； hsa-mir-345_40_G_u； hsa-mir-23b_81_G_u； hsa-let-7a-3_73_C_u； hsa-mir-4433b_67_G_c； hsa-mir-628_45_G_a； hsa-mir-151a_34_G_u； hsa-mir-544b_27_U_g； hsa-mir-199b_87_G_a； hsa-mir-26b_69_G_u； hsa-mir-1304_65_C_a； hsa-mir-486-2_64_G_u； hsa-mir-766_87_C_u； hsa-mir-941-1_70_C_u； hsa-mir-98_101_C_u； hsa-mir-330_41_C_u； hsa-mir-199a-1_69_G_a； hsa-…	21	21	0.0325077
Pseudo	pseudo	hsa-let-7c_29_G_a； hsa-mir-200a_70_C_a； hsa-mir-320b-1_59_A_g； hsa-mir-151b_80_A_u； hsa-mir-320b-2_92_A_g； hsa-mir-107_71_C_g； hsa-mir-378c_31_A_g； hsa-mir-30a_18_C_u；	8	8	0.0123839
Sum				646
type(CLL-Ir and CLL-Un)	Category	Editing_Sites_ID	number_of_editing_sites	Total	Percentage
3'-A	3'-A	hsa-mir-148a_67_U_a； hsa-mir-28_77_G_a； hsa-mir-101-2_70_G_a； hsa-mir-152_75_G_a； hsa-mir-1307_102_G_a； hsa-mir-29a_62_U_a； hsa-mir-425_75_C_a； hsa-mir-101-2_73_U_a； hsa-mir-30e_80_C_a； hsa-mir-22_75_U_a； hsa-mir-486-1_66_U_a； hsa-mir-17_73_C_a； hsa-mir-19b-2_85_U_a； hsa-mir-590_76_U_a； hsa-mir-148b_85_C_a； hsa-mir-221_87_C_a； hsa-mir-28_76_G_a； hsa-mir-140_84_C_a； hsa-mir-423_75_U_a； hsa-mir-29b…	85	177	0.449239
	3'-A before central loop	hsa-mir-374a_32_U_a； hsa-let-7i_29_G_a； hsa-mir-186_37_U_a； hsa-mir-29c_37_C_a； hsa-mir-106a_36_C_a； hsa-mir-340_38_G_a； hsa-mir-150_38_C_a； hsa-mir-30d_28_C_a； hsa-mir-20a_31_U_a； hsa-mir-16-2_30_C_a； hsa-mir-28_35_G_a； hsa-mir-671_52_G_a； hsa-mir-30d_27_G_a； hsa-mir-30c-2_29_C_a； hsa-mir-26b_33_U_a； hsa-let-7f-1_30_U_a； hsa-let-7i_28_G_a； hsa-mir-186_36_U_a； hsa-mir-423_40_U_a； hsa-mir-16-2_32_…	92
3'-U	3'-U	hsa-mir-19a_71_A_u； hsa-mir-101-2_71_A_u； hsa-mir-28_77_G_u； hsa-mir-101-2_70_G_u； hsa-mir-29c_37_C_u； hsa-mir-200b_80_G_u； hsa-mir-152_75_G_u； hsa-mir-221_88_A_u； hsa-mir-222_92_C_u； hsa-mir-1307_102_G_u； hsa-mir-425_75_C_u； hsa-mir-23b_76_A_u； hsa-mir-944_76_C_u； hsa-mir-30e_80_C_u； hsa-mir-150_38_C_u； hsa-let-7a-1_77_C_u； hsa-mir-320a_70_A_u； hsa-mir-140_85_A_u； hsa-let-7b_80_C_u； hsa-mir-192_…	133	160	0.406091
	3'-U before central loop	hsa-let-7i_29_G_u； hsa-mir-340_38_G_u； hsa-mir-345_40_G_u； hsa-mir-194-2_38_G_u； hsa-mir-15a_36_G_u； hsa-let-7i_28_G_u； hsa-mir-146a_43_G_u； hsa-mir-486-1_26_G_u； hsa-mir-142_38_A_u； hsa-mir-106b_33_A_u； hsa-mir-769_52_G_u； hsa-mir-26b_34_G_u； hsa-mir-192_46_G_u； hsa-mir-30c-1_41_G_u； hsa-mir-577_37_A_u； hsa-mir-26a-2_36_G_u； hsa-mir-185_38_G_u； hsa-let-7f-1_29_G_u； hsa-mir-16-2_33_A_u； hsa-mir-2…	27
3'-Other	3'-Other	hsa-mir-142_36_U_c； hsa-mir-186_36_U_c； hsa-mir-140_84_C_g； hsa-mir-1246_30_A_g； hsa-mir-148a_65_U_c； hsa-mir-26a-2_35_U_g； hsa-mir-26a-2_35_U_c； hsa-let-7f-1_28_U_c； hsa-mir-378a_65_C_g； hsa-mir-26a-1_31_U_g； hsa-mir-26a-1_31_U_c； hsa-mir-101-1_70_A_c； hsa-mir-30b_38_U_c； hsa-mir-29a_64_U_g； hsa-mir-25_74_C_g； hsa-let-7g_26_U_c； hsa-let-7f-2_29_U_c； hsa-mir-320a_71_A_g； hsa-mir-361_27_C_g；	19	32	0.0812183
	3'-Other before central loop	hsa-mir-186_37_U_g； hsa-mir-16-2_32_U_g； hsa-mir-30c-1_40_U_c； hsa-mir-30e_40_U_c； hsa-mir-30d_29_U_c； hsa-mir-532_42_U_g； hsa-let-7a-3_26_U_g； hsa-mir-26a-2_36_G_-； hsa-mir-30c-2_30_U_c； hsa-let-7a-2_27_U_g； hsa-let-7g_27_U_g； hsa-let-7a-1_28_U_g； hsa-mir-21_31_U_g；	13
5'	5', -1	hsa-mir-142_51_G_c； hsa-let-7f-2_7_A_c； hsa-mir-21_7_G_c； hsa-mir-26b_11_G_c； hsa-mir-155_3_G_c； hsa-mir-26a-1_9_G_c； hsa-let-7f-1_6_G_c； hsa-mir-26a-2_13_A_c；	8	9	0.0228426
	5', -2	hsa-let-7g_3_G_u	1
	5', -3	0	0
	5',	0	0
A-to-I(G)	A-to-I(G)	hsa-mir-6503_59_A_g；hsa-let-7c_27_A_g	2	2	0.00507614
C-to-U	C-to-U	hsa-mir-3653_42_C_u	1	1	0.00253807
Other	other	hsa-mir-378c_30_-_g；hsa-mir-30a_17_U_c	2	2	0.00507614
SNP	SNP	hsa-mir-708_33_G_a	1	1	0.00253807
Pseudo	pseudo	hsa-mir-106a_13_A_c； hsa-let-7c_29_G_a； hsa-mir-29c_63_U_c； hsa-mir-378i_15_A_u； hsa-mir-320b-1_59_A_g； hsa-mir-320b-2_92_A_g； hsa-mir-107_71_C_g； hsa-mir-378c_31_A_g； hsa-let-7e_16_G_u； hsa-mir-30a_18_C_u；	10	10	0.0253807
Sum				394
type(T-PLL and T-PLLcontrol)	Category	Editing_Sites_ID	number_of_editing_sites	Total	Percentage
3'-A	3'-A	hsa-mir-148a_67_U_a； hsa-mir-101-2_70_G_a； hsa-let-7d_82_C_a； hsa-mir-130b_73_C_a； hsa-mir-152_75_G_a； hsa-mir-1307_102_G_a； hsa-mir-29a_62_U_a； hsa-mir-31_31_U_a； hsa-mir-30e_80_C_a； hsa-mir-22_75_U_a； hsa-mir-320c-1_69_U_a； hsa-mir-92a-2_69_U_a； hsa-mir-148b_85_C_a； hsa-mir-221_87_C_a； hsa-mir-28_76_G_a； hsa-mir-941-5_69_C_a； hsa-mir-140_84_C_a； hsa-mir-4446_65_C_a； hsa-mir-941-2_69_C_a； hsa-mi…	82	162	0.425197
	3'-A before central loop	hsa-let-7i_29_G_a； hsa-mir-186_37_U_a； hsa-mir-150_38_C_a； hsa-mir-30d_28_C_a； hsa-mir-20a_31_U_a； hsa-mir-7-1_48_U_a； hsa-mir-28_35_G_a； hsa-mir-30d_27_G_a； hsa-mir-26b_33_U_a； hsa-mir-93_33_G_a； hsa-let-7i_28_G_a； hsa-mir-186_36_U_a； hsa-mir-423_40_U_a； hsa-mir-16-2_32_U_a； hsa-let-7b_28_U_a； hsa-mir-361_28_U_a； hsa-mir-146a_43_G_a； hsa-mir-486-1_26_G_a； hsa-let-7d_30_U_a； hsa-mir-15a_35_G_a； h…	80
3'-U	3'-U	hsa-mir-19a_71_A_u； hsa-mir-101-2_71_A_u； hsa-mir-28_77_G_u； hsa-mir-101-2_70_G_u； hsa-let-7d_82_C_u； hsa-mir-320b-2_94_A_u； hsa-mir-152_75_G_u； hsa-mir-221_88_A_u； hsa-mir-222_92_C_u； hsa-mir-1307_102_G_u； hsa-mir-425_75_C_u； hsa-mir-106a_36_C_u； hsa-mir-23b_76_A_u； hsa-mir-150_38_C_u； hsa-mir-181a-2_98_C_u； hsa-mir-320a_70_A_u； hsa-mir-140_85_A_u； hsa-mir-192_48_G_u； hsa-mir-150_73_G_u； hsa-mir…	125	149	0.391076
	3'-U before central loop	hsa-let-7i_29_G_u； hsa-mir-194-2_38_G_u； hsa-mir-181d_60_G_u； hsa-let-7i_28_G_u； hsa-mir-146a_43_G_u； hsa-mir-486-1_26_G_u； hsa-mir-769_52_G_u； hsa-let-7e_30_G_u； hsa-mir-26b_34_G_u； hsa-mir-192_46_G_u； hsa-mir-30c-1_41_G_u； hsa-mir-98_44_G_u； hsa-mir-26a-2_36_G_u； hsa-let-7f-1_29_G_u； hsa-mir-26a-1_32_G_u； hsa-mir-30b_39_G_u； hsa-mir-192_45_A_u； hsa-mir-30c-2_31_G_u； hsa-mir-93_35_G_u； hsa-mir-1…	24
3'-Other	3'-Other	hsa-mir-320b-2_94_A_g； hsa-mir-320a_70_A_g； hsa-mir-140_84_C_g； hsa-mir-24-1_63_C_g； hsa-mir-320b-1_59_A_g； hsa-mir-106b_33_A_g； hsa-mir-484_29_U_-； hsa-mir-320b-2_92_A_g； hsa-mir-23a_64_C_g； hsa-mir-29a_63_A_g； hsa-mir-107_71_C_-； hsa-mir-29a_64_U_g； hsa-mir-29c_75_A_g； hsa-mir-320a_72_A_g； hsa-mir-24-2_69_C_g； hsa-mir-23b_77_C_g； hsa-let-7g_29_A_g； hsa-mir-320a_71_A_g； hsa-mir-29c_76_U_g； hsa-m…	20	30	0.0787402
	3'-Other before central loop	hsa-let-7b_28_U_g； hsa-let-7d_30_U_g； hsa-let-7a-3_26_U_g； hsa-let-7b_29_C_g； hsa-mir-26a-2_36_G_-； hsa-let-7f-2_31_U_g； hsa-let-7a-2_27_U_g； hsa-let-7g_27_U_g； hsa-let-7a-1_28_U_g； hsa-mir-181b-1_60_G_-；	10
5'	5', -1	hsa-mir-181a-1_23_G_c； hsa-let-7f-2_7_A_c； hsa-mir-103a-2_47_A_c； hsa-mir-26b_11_G_c； hsa-let-7f-1_6_G_c；	5	5	0.0131234
	5', -2	0	0
	5', -3	0	0
	5',	0	0
A-to-I(G)	A-to-I(G)	hsa-mir-1260b_18_A_g;hsa-let-7c_27_A_g	2	2	0.00524934
C-to-U	C-to-U	hsa-mir-3653_42_C_u	1	1	0.00262467
Other	other	hsa-let-7c_29_G_a； hsa-mir-378c_30_-_g； hsa-mir-1260a_22_U_g； hsa-mir-30a_17_U_c； hsa-let-7e_16_G_u；	5	5	0.0131234
SNP	SNP	hsa-mir-320b-1_61_A_u； hsa-mir-28_77_G_a； hsa-mir-130b_73_C_u； hsa-mir-30e_80_C_u； hsa-let-7b_80_C_u； hsa-mir-23b_81_G_u； hsa-let-7a-3_73_C_u； hsa-mir-200a_70_C_a； hsa-mir-345_39_C_u； hsa-mir-339_71_C_u； hsa-mir-106b_73_C_u； hsa-mir-1304_65_C_a； hsa-mir-191_40_U_a； hsa-mir-486-2_64_G_u； hsa-mir-941-1_70_C_u； hsa-mir-941-1_69_C_u； hsa-mir-2110_70_C_u； hsa-mir-140_45_G_u； hsa-mir-324_72_G_u； hsa-mi…	25	25	0.0656168
Pseudo	pseudo	hsa-mir-107_71_C_g;hsa-mir-181d_47_U_c	2	2	0.00524934
Sum				381

## Sheet: Table S10.2
Table S10.2. Data source of Figure 1B. The A-to-I, C-to-U, and Other (A_c, A_u, A_-, C_a, C_g, C_-, G_a, G_c, G_u, G_-, U_a, U_c, U_g, U_-, -_a, -_c, -_g, -_c) M/E sites in Table S2.1 were classified to twenty types based on their original and edited nucleotide.
type(T-ALL and T-ALLcontrol)	Editing_Sites_ID	Total
A_g	hsa-mir-6503_59_A_g；hsa-mir-7977_6_A_g；hsa-let-7c_27_A_g	3
C_u	hsa-mir-3653_42_C_u	1
other	hsa-mir-30a_64_G_a； hsa-mir-320b-1_58_C_-； hsa-mir-378c_30_-_g； hsa-mir-1260a_22_U_g； hsa-mir-30a_17_U_c； hsa-mir-320b-2_91_C_-； hsa-mir-181d_47_U_c； hsa-mir-10b_38_A_u；	8
SUM		12

## Sheet: Table S10.3
Table S10.3. Data source of Figure 1C. The A-to-I, C-to-U, and Other (A_c, A_u, A_-, C_a, C_g, C_-, G_a, G_c, G_u, G_-, U_a, U_c, U_g, U_-, -_a, -_c, -_g, -_c) M/E sites in Table S3.1 were classified to twenty types based on their original and edited nucleotide.
type(CLLblood and CLLcontrol)	Editing_Sites_ID	Total
A_g	hsa-mir-6503_59_A_g； hsa-mir-625_58_A_g； hsa-mir-1260b_18_A_g； hsa-mir-7977_6_A_g； hsa-let-7c_27_A_g；	5
C_u	hsa-mir-3653_42_C_u	1
other	hsa-mir-30a_64_G_a； hsa-mir-378c_30_-_g； hsa-mir-1260a_22_U_g； hsa-mir-30a_17_U_c； hsa-let-7e_16_G_u； hsa-mir-10b_38_A_u；	6
SUM		12

## Sheet: Table S10.4
Table S10.4. Data source of Figure 1D. The A-to-I, C-to-U, and Other (A_c, A_u, A_-, C_a, C_g, C_-, G_a, G_c, G_u, G_-, U_a, U_c, U_g, U_-, -_a, -_c, -_g, -_c) M/E sites in Table S4.1 were classified to twenty types based on their original and edited nucleotide.
type(CLL-Ir and CLL-Un)	Editing_Sites_ID	Total
A_g	hsa-mir-6503_59_A_g；hsa-let-7c_27_A_g	2
C_u	hsa-mir-3653_42_C_u	1
other	hsa-mir-378c_30_-_g；hsa-mir-30a_17_U_c	2
SUM		5

## Sheet: Table S10.5
Table S10.5. Data source of Figure 1E. The A-to-I, C-to-U, and Other (A_c, A_u, A_-, C_a, C_g, C_-, G_a, G_c, G_u, G_-, U_a, U_c, U_g, U_-, -_a, -_c, -_g, -_c) M/E sites in Table S5.1 were classified to twenty types based on their original and edited nucleotide.
type(T-PLL and T-PLLcontrol)	Editing_Sites_ID	Total
A_g	hsa-mir-1260b_18_A_g;hsa-let-7c_27_A_g	2
C_u	hsa-mir-3653_42_C_u	1
other	hsa-let-7c_29_G_a； hsa-mir-378c_30_-_g； hsa-mir-1260a_22_U_g； hsa-mir-30a_17_U_c； hsa-let-7e_16_G_u；	5
SUM		8

## Sheet: Table S10.6
Table S10.6. Data source of Figure 1F. The distribution of the numbers of pre-miRNAs with different numbers of 5_-, 3_-editing and Central editing sites in TableS2.1.
3'-precursor	Number of editing events			5'-precursor	Number of editing events			Central	Number of editing events
hsa-let-7c	1			hsa-let-7a-1	1			hsa-let-7c	1
hsa-mir-107	1			hsa-let-7a-2	1			hsa-mir-10b	1
hsa-mir-1273h	1			hsa-let-7a-3	1			hsa-mir-1260a	1
hsa-mir-1301	1			hsa-let-7b	1			hsa-mir-181d	1
hsa-mir-1304	1			hsa-let-7f-1	1			hsa-mir-320b-1	1
hsa-mir-130a	1			hsa-let-7f-2	1			hsa-mir-320b-2	1
hsa-mir-144	1			hsa-mir-142	1			hsa-mir-3653	1
hsa-mir-1468	1			hsa-mir-181a-1	1			hsa-mir-378c	1
hsa-mir-148b	1			hsa-mir-181a-2	1			hsa-mir-6503	1
hsa-mir-149	1			hsa-mir-181c	1			hsa-mir-7977	1
hsa-mir-152	1			hsa-mir-21	1			hsa-mir-30a	2
hsa-mir-153-2	1			hsa-mir-26a-2	1
hsa-mir-183	1			hsa-mir-425	1
hsa-mir-193a	1			hsa-mir-486-1	1
hsa-mir-199a-1	1			hsa-mir-92a-1	1
hsa-mir-19b-2	1			hsa-mir-98	1
hsa-mir-200b	1			hsa-mir-191	2
hsa-mir-200c	1			hsa-mir-26a-1	2
hsa-mir-203a	1
hsa-mir-22	1
hsa-mir-3158-1	1
hsa-mir-3158-2	1
hsa-mir-335	1
hsa-mir-33a	1
hsa-mir-374b	1
hsa-mir-450a-1	1
hsa-mir-450a-2	1
hsa-mir-450b	1
hsa-mir-5001	1
hsa-mir-503	1
hsa-mir-548e	1
hsa-mir-5695	1
hsa-mir-576	1
hsa-mir-580	1
hsa-mir-582	1
hsa-mir-628	1
hsa-mir-641	1
hsa-mir-760	1
hsa-mir-7706	1
hsa-mir-940	1
hsa-mir-941-1	1
hsa-mir-941-3	1
hsa-let-7a-2	2
hsa-let-7i	2
hsa-mir-106a	2
hsa-mir-10a	2
hsa-mir-125b-1	2
hsa-mir-132	2
hsa-mir-1908	2
hsa-mir-197	2
hsa-mir-199a-2	2
hsa-mir-199b	2
hsa-mir-19a	2
hsa-mir-19b-1	2
hsa-mir-20b	2
hsa-mir-210	2
hsa-mir-24-1	2
hsa-mir-24-2	2
hsa-mir-26a-1	2
hsa-mir-301a	2
hsa-mir-30b	2
hsa-mir-30c-2	2
hsa-mir-320b-1	2
hsa-mir-320b-2	2
hsa-mir-324	2
hsa-mir-326	2
hsa-mir-378a	2
hsa-mir-4326	2
hsa-mir-454	2
hsa-mir-4746	2
hsa-mir-486-2	2
hsa-mir-542	2
hsa-mir-7-1	2
hsa-mir-769	2
hsa-mir-941-2	2
hsa-mir-941-4	2
hsa-mir-941-5	2
hsa-mir-98	2
hsa-mir-99b	2
hsa-let-7a-1	3
hsa-let-7e	3
hsa-let-7f-1	3
hsa-mir-101-2	3
hsa-mir-103a-1	3
hsa-mir-103a-2	3
hsa-mir-125a	3
hsa-mir-143	3
hsa-mir-15a	3
hsa-mir-15b	3
hsa-mir-16-1	3
hsa-mir-18a	3
hsa-mir-20a	3
hsa-mir-23a	3
hsa-mir-25	3
hsa-mir-26a-2	3
hsa-mir-27a	3
hsa-mir-30c-1	3
hsa-mir-30d	3
hsa-mir-320a	3
hsa-mir-328	3
hsa-mir-340	3
hsa-mir-345	3
hsa-mir-3605	3
hsa-mir-363	3
hsa-mir-374a	3
hsa-mir-500a	3
hsa-mir-652	3
hsa-mir-660	3
hsa-mir-942	3
hsa-let-7a-3	4
hsa-let-7b	4
hsa-let-7d	4
hsa-let-7g	4
hsa-mir-101-1	4
hsa-mir-125b-2	4
hsa-mir-126	4
hsa-mir-130b	4
hsa-mir-140	4
hsa-mir-148a	4
hsa-mir-151a	4
hsa-mir-181d	4
hsa-mir-182	4
hsa-mir-186	4
hsa-mir-191	4
hsa-mir-21	4
hsa-mir-222	4
hsa-mir-27b	4
hsa-mir-29a	4
hsa-mir-30e	4
hsa-mir-330	4
hsa-mir-331	4
hsa-mir-3615	4
hsa-mir-421	4
hsa-mir-424	4
hsa-mir-532	4
hsa-mir-744	4
hsa-mir-766	4
hsa-mir-874	4
hsa-mir-92a-1	4
hsa-mir-92a-2	4
hsa-let-7f-2	5
hsa-mir-128-1	5
hsa-mir-1307	5
hsa-mir-146a	5
hsa-mir-146b	5
hsa-mir-181a-1	5
hsa-mir-181c	5
hsa-mir-192	5
hsa-mir-196b	5
hsa-mir-2110	5
hsa-mir-26b	5
hsa-mir-339	5
hsa-mir-361	5
hsa-mir-484	5
hsa-mir-486-1	5
hsa-mir-625	5
hsa-mir-92b	5
hsa-mir-128-2	6
hsa-mir-142	6
hsa-mir-155	6
hsa-mir-17	6
hsa-mir-28	6
hsa-mir-29c	6
hsa-mir-423	6
hsa-mir-425	6
hsa-mir-671	6
hsa-mir-93	6
hsa-mir-106b	7
hsa-mir-181b-2	7
hsa-mir-221	7
hsa-mir-223	7
hsa-mir-150	8
hsa-mir-16-2	8
hsa-mir-181a-2	8
hsa-mir-181b-1	8
hsa-mir-342	8

## Sheet: Table S10.7
Table S10.7. Data source of Figure 1G. The distribution of the numbers of pre-miRNAs with different numbers of 5_-, 3_-editing and Central editing sites in TableS3.1.
3'-precursor	Number of editing events			5'-precursor	Number of editing events			Central	Number of editing events
hsa-mir-106a	1			hsa-let-7a-1	1			hsa-let-7c	1
hsa-mir-10a	1			hsa-let-7a-2	1			hsa-let-7e	1
hsa-mir-1301	1			hsa-let-7a-3	1			hsa-mir-10b	1
hsa-mir-130a	1			hsa-let-7b	1			hsa-mir-1260a	1
hsa-mir-1468	1			hsa-let-7f-1	1			hsa-mir-1260b	1
hsa-mir-185	1			hsa-let-7f-2	1			hsa-mir-3653	1
hsa-mir-194-2	1			hsa-let-7g	1			hsa-mir-378c	1
hsa-mir-196a-2	1			hsa-mir-142	1			hsa-mir-625	1
hsa-mir-19a	1			hsa-mir-148a	1			hsa-mir-6503	1
hsa-mir-19b-1	1			hsa-mir-191	1			hsa-mir-7977	1
hsa-mir-19b-2	1			hsa-mir-192	1			hsa-mir-30a	2
hsa-mir-200b	1			hsa-mir-21	1
hsa-mir-20b	1			hsa-mir-26a-2	1
hsa-mir-2116	1			hsa-mir-26b	1
hsa-mir-212	1			hsa-mir-486-1	1
hsa-mir-23b	1			hsa-mir-98	1
hsa-mir-296	1			hsa-mir-26a-1	2
hsa-mir-29b-2	1
hsa-mir-30a	1
hsa-mir-33a	1
hsa-mir-424	1
hsa-mir-432	1
hsa-mir-4524a	1
hsa-mir-4781	1
hsa-mir-5010	1
hsa-mir-548e	1
hsa-mir-574	1
hsa-mir-577	1
hsa-mir-580	1
hsa-mir-582	1
hsa-mir-589	1
hsa-mir-590	1
hsa-mir-625	1
hsa-mir-629	1
hsa-mir-6513	1
hsa-mir-664a	1
hsa-mir-664b	1
hsa-mir-671	1
hsa-mir-6852	1
hsa-mir-7706	1
hsa-mir-944	1
hsa-let-7a-2	2
hsa-let-7e	2
hsa-mir-1295a	2
hsa-mir-130b	2
hsa-mir-132	2
hsa-mir-141	2
hsa-mir-181c	2
hsa-mir-181d	2
hsa-mir-182	2
hsa-mir-18a	2
hsa-mir-193a	2
hsa-mir-194-1	2
hsa-mir-195	2
hsa-mir-200c	2
hsa-mir-210	2
hsa-mir-24-1	2
hsa-mir-24-2	2
hsa-mir-25	2
hsa-mir-29b-1	2
hsa-mir-301a	2
hsa-mir-30c-2	2
hsa-mir-32	2
hsa-mir-326	2
hsa-mir-331	2
hsa-mir-3681	2
hsa-mir-5196	2
hsa-mir-7-1	2
hsa-mir-766	2
hsa-mir-941-1	2
hsa-mir-941-3	2
hsa-mir-942	2
hsa-mir-98	2
hsa-mir-99b	2
hsa-let-7a-1	3
hsa-let-7d	3
hsa-let-7f-2	3
hsa-mir-103a-1	3
hsa-mir-103a-2	3
hsa-mir-128-1	3
hsa-mir-128-2	3
hsa-mir-148b	3
hsa-mir-151b	3
hsa-mir-152	3
hsa-mir-15a	3
hsa-mir-15b	3
hsa-mir-191	3
hsa-mir-196b	3
hsa-mir-199a-1	3
hsa-mir-199b	3
hsa-mir-20a	3
hsa-mir-2110	3
hsa-mir-23a	3
hsa-mir-26a-1	3
hsa-mir-30b	3
hsa-mir-30c-1	3
hsa-mir-324	3
hsa-mir-328	3
hsa-mir-330	3
hsa-mir-335	3
hsa-mir-340	3
hsa-mir-345	3
hsa-mir-34a	3
hsa-mir-363	3
hsa-mir-374a	3
hsa-mir-378a	3
hsa-mir-421	3
hsa-mir-500a	3
hsa-mir-584	3
hsa-mir-652	3
hsa-mir-769	3
hsa-mir-941-2	3
hsa-mir-941-4	3
hsa-mir-941-5	3
hsa-let-7a-3	4
hsa-mir-107	4
hsa-mir-125a	4
hsa-mir-126	4
hsa-mir-1307	4
hsa-mir-16-1	4
hsa-mir-181b-2	4
hsa-mir-186	4
hsa-mir-192	4
hsa-mir-197	4
hsa-mir-199a-2	4
hsa-mir-22	4
hsa-mir-221	4
hsa-mir-3615	4
hsa-mir-484	4
hsa-mir-486-2	4
hsa-mir-598	4
hsa-mir-660	4
hsa-mir-744	4
hsa-mir-874	4
hsa-mir-92a-2	4
hsa-mir-93	4
hsa-let-7f-1	5
hsa-mir-101-2	5
hsa-mir-142	5
hsa-mir-143	5
hsa-mir-146a	5
hsa-mir-146b	5
hsa-mir-16-2	5
hsa-mir-181b-1	5
hsa-mir-222	5
hsa-mir-27a	5
hsa-mir-320a	5
hsa-mir-532	5
hsa-mir-92a-1	5
hsa-let-7g	6
hsa-let-7i	6
hsa-mir-148a	6
hsa-mir-151a	6
hsa-mir-17	6
hsa-mir-181a-2	6
hsa-mir-223	6
hsa-mir-27b	6
hsa-mir-28	6
hsa-mir-29a	6
hsa-mir-30e	6
hsa-mir-339	6
hsa-mir-92b	6
hsa-mir-101-1	7
hsa-mir-106b	7
hsa-mir-140	7
hsa-mir-181a-1	7
hsa-mir-21	7
hsa-mir-26a-2	7
hsa-mir-342	7
hsa-mir-361	7
hsa-mir-425	7
hsa-let-7b	8
hsa-mir-150	8
hsa-mir-155	8
hsa-mir-26b	8
hsa-mir-30d	8
hsa-mir-423	8
hsa-mir-486-1	8
hsa-mir-29c	10

## Sheet: Table S10.8
Table S10.8. Data source of Figure 1H. The distribution of the numbers of pre-miRNAs with different numbers of 5_-, 3_-editing and Central editing sites in TableS4.1.
3'-precursor	Number of editing events			5'-precursor	Number of editing events			Central	Number of editing events
hsa-mir-106a	1			hsa-let-7f-1	1			hsa-let-7c	1
hsa-mir-1246	1			hsa-let-7f-2	1			hsa-mir-30a	1
hsa-mir-132	1			hsa-let-7g	1			hsa-mir-3653	1
hsa-mir-143	1			hsa-mir-142	1			hsa-mir-378c	1
hsa-mir-181a-1	1			hsa-mir-155	1			hsa-mir-6503	1
hsa-mir-194-1	1			hsa-mir-21	1
hsa-mir-194-2	1			hsa-mir-26a-1	1
hsa-mir-195	1			hsa-mir-26a-2	1
hsa-mir-19a	1			hsa-mir-26b	1
hsa-mir-19b-1	1
hsa-mir-200b	1
hsa-mir-20a	1
hsa-mir-20b	1
hsa-mir-210	1
hsa-mir-324	1
hsa-mir-345	1
hsa-mir-34a	1
hsa-mir-3615	1
hsa-mir-363	1
hsa-mir-3653	1
hsa-mir-374b	1
hsa-mir-421	1
hsa-mir-454	1
hsa-mir-499a	1
hsa-mir-500a	1
hsa-mir-5010	1
hsa-mir-577	1
hsa-mir-625	1
hsa-mir-664a	1
hsa-mir-671	1
hsa-mir-7-1	1
hsa-mir-766	1
hsa-mir-874	1
hsa-mir-92b	1
hsa-mir-93	1
hsa-mir-941-1	1
hsa-mir-941-2	1
hsa-mir-941-3	1
hsa-mir-941-4	1
hsa-mir-941-5	1
hsa-mir-944	1
hsa-mir-99a	1
hsa-let-7a-2	2
hsa-let-7d	2
hsa-mir-107	2
hsa-mir-126	2
hsa-mir-146b	2
hsa-mir-15a	2
hsa-mir-17	2
hsa-mir-181a-2	2
hsa-mir-185	2
hsa-mir-191	2
hsa-mir-19b-2	2
hsa-mir-200c	2
hsa-mir-22	2
hsa-mir-23a	2
hsa-mir-24-1	2
hsa-mir-24-2	2
hsa-mir-29b-1	2
hsa-mir-29b-2	2
hsa-mir-328	2
hsa-mir-330	2
hsa-mir-331	2
hsa-mir-339	2
hsa-mir-484	2
hsa-mir-590	2
hsa-mir-652	2
hsa-let-7f-2	3
hsa-mir-103a-1	3
hsa-mir-103a-2	3
hsa-mir-128-1	3
hsa-mir-128-2	3
hsa-mir-1295a	3
hsa-mir-1307	3
hsa-mir-146a	3
hsa-mir-150	3
hsa-mir-16-1	3
hsa-mir-192	3
hsa-mir-197	3
hsa-mir-23b	3
hsa-mir-26b	3
hsa-mir-30b	3
hsa-mir-30c-2	3
hsa-mir-335	3
hsa-mir-340	3
hsa-mir-342	3
hsa-mir-486-2	3
hsa-mir-532	3
hsa-mir-92a-1	3
hsa-mir-92a-2	3
hsa-let-7a-1	4
hsa-let-7a-3	4
hsa-let-7i	4
hsa-mir-101-2	4
hsa-mir-148b	4
hsa-mir-152	4
hsa-mir-186	4
hsa-mir-222	4
hsa-mir-223	4
hsa-mir-25	4
hsa-mir-27a	4
hsa-mir-29a	4
hsa-mir-29c	4
hsa-mir-30c-1	4
hsa-mir-425	4
hsa-mir-486-1	4
hsa-mir-769	4
hsa-let-7b	5
hsa-let-7f-1	5
hsa-mir-101-1	5
hsa-mir-151a	5
hsa-mir-221	5
hsa-mir-26a-1	5
hsa-mir-27b	5
hsa-mir-320a	5
hsa-mir-374a	5
hsa-mir-378a	5
hsa-mir-423	5
hsa-mir-106b	6
hsa-mir-148a	6
hsa-mir-155	6
hsa-mir-16-2	6
hsa-mir-21	6
hsa-mir-28	6
hsa-mir-30d	6
hsa-let-7g	7
hsa-mir-140	7
hsa-mir-142	7
hsa-mir-26a-2	7
hsa-mir-30e	7
hsa-mir-361	8

## Sheet: Table S10.9
Table S10.9. Data source of Figure 1I. The distribution of the numbers of pre-miRNAs with different numbers of 5_-, 3_-editing and Central editing sites in TableS5.1.
3'-precursor	Number of editing events			5'-precursor	Number of editing events			Central	Number of editing events
hsa-mir-106a	1			hsa-let-7f-1	1			hsa-let-7e	1
hsa-mir-10a	1			hsa-let-7f-2	1			hsa-mir-1260a	1
hsa-mir-128-1	1			hsa-mir-103a-2	1			hsa-mir-1260b	1
hsa-mir-128-2	1			hsa-mir-181a-1	1			hsa-mir-30a	1
hsa-mir-132	1			hsa-mir-26b	1			hsa-mir-3653	1
hsa-mir-143	1							hsa-mir-378c	1
hsa-mir-15a	1							hsa-let-7c	2
hsa-mir-16-1	1
hsa-mir-17	1
hsa-mir-181c	1
hsa-mir-185	1
hsa-mir-190b	1
hsa-mir-194-1	1
hsa-mir-194-2	1
hsa-mir-19a	1
hsa-mir-19b-1	1
hsa-mir-19b-2	1
hsa-mir-20a	1
hsa-mir-20b	1
hsa-mir-22	1
hsa-mir-31	1
hsa-mir-320c-1	1
hsa-mir-324	1
hsa-mir-335	1
hsa-mir-363	1
hsa-mir-625	1
hsa-mir-671	1
hsa-mir-7-2	1
hsa-mir-7-3	1
hsa-mir-760	1
hsa-mir-941-1	1
hsa-mir-99b	1
hsa-let-7a-2	2
hsa-let-7a-3	2
hsa-let-7e	2
hsa-let-7f-1	2
hsa-let-7f-2	2
hsa-mir-125a	2
hsa-mir-130b	2
hsa-mir-142	2
hsa-mir-16-2	2
hsa-mir-21	2
hsa-mir-222	2
hsa-mir-23a	2
hsa-mir-24-1	2
hsa-mir-24-2	2
hsa-mir-27a	2
hsa-mir-30c-2	2
hsa-mir-320b-1	2
hsa-mir-330	2
hsa-mir-421	2
hsa-mir-4446	2
hsa-mir-484	2
hsa-mir-486-2	2
hsa-mir-532	2
hsa-mir-652	2
hsa-mir-7-1	2
hsa-mir-744	2
hsa-mir-766	2
hsa-mir-941-3	2
hsa-mir-98	2
hsa-let-7a-1	3
hsa-mir-101-2	3
hsa-mir-103a-1	3
hsa-mir-103a-2	3
hsa-mir-106b	3
hsa-mir-107	3
hsa-mir-146a	3
hsa-mir-148b	3
hsa-mir-152	3
hsa-mir-181a-1	3
hsa-mir-181d	3
hsa-mir-186	3
hsa-mir-197	3
hsa-mir-200c	3
hsa-mir-223	3
hsa-mir-23b	3
hsa-mir-25	3
hsa-mir-26a-1	3
hsa-mir-29c	3
hsa-mir-30b	3
hsa-mir-30c-1	3
hsa-mir-328	3
hsa-mir-3615	3
hsa-mir-378a	3
hsa-mir-425	3
hsa-mir-486-1	3
hsa-mir-769	3
hsa-mir-941-2	3
hsa-mir-941-4	3
hsa-mir-941-5	3
hsa-let-7i	4
hsa-mir-101-1	4
hsa-mir-1307	4
hsa-mir-140	4
hsa-mir-148a	4
hsa-mir-181a-2	4
hsa-mir-192	4
hsa-mir-221	4
hsa-mir-26a-2	4
hsa-mir-26b	4
hsa-mir-30d	4
hsa-mir-30e	4
hsa-mir-320b-2	4
hsa-mir-423	4
hsa-mir-92a-1	4
hsa-let-7d	5
hsa-let-7g	5
hsa-mir-146b	5
hsa-mir-151a	5
hsa-mir-155	5
hsa-mir-181b-1	5
hsa-mir-181b-2	5
hsa-mir-27b	5
hsa-mir-28	5
hsa-mir-29a	5
hsa-mir-92a-2	5
hsa-mir-93	5
hsa-let-7b	6
hsa-mir-150	6
hsa-mir-361	6
hsa-mir-92b	6
hsa-mir-320a	7
hsa-mir-342	10

## Sheet: Table S10.10
Table S10.10. Data source of Figure 1J. The values in the matrix are mean values ± standard errors of means of the editing levels (100%) for each A-to-I site in different disease samples and normal samples.
A-to-I M/E sites	T-ALL (n=48)	T-ALLcontrol (n=4)	CLLblood (n=21)	CLLcontrol (n=2)	CLL-Ir (n=35)	CLL-Un (n=35)	T-PLL (n=21)	T-PLLcontrol (n=34)
hsa-let-7c_27_A_g	47.9±3.5	2.38±0.6	45.0±1.3	43.0±2.5	25.2±0.5	31.6±0.6	44.1±2.8	36.2±1.8
hsa-mir-625_58_A_g	NA	NA	8.7±2.04	9.0±1.1	NA	NA	NA	NA
hsa-mir-1260b_18_A_g	NA	NA	26.2±5.5	40.2±1.2	NA	NA	12.5±4.0	26.5±5.5
hsa-mir-6503_59_A_g	39±3.1	37.5±20.0	23.7±6.5	25.0±17.6	30.9±3.6	25.2±4.1	NA	NA
hsa-mir-7977_6_A_g	99.8±0.1	100.0±0	99.4±0.3	100.0±0	NA	NA	NA	NA

[truncated: 1 more sheets: Table S10.11]
