# Supplementary material for: Identification of microRNA editing sites in three subtypes of leukemia
Source: Front Mol Biosci. 2022 Nov 14;9:1014288. doi: 10.3389/fmolb.2022.1014288 (PMC9702332; doi:10.3389/fmolb.2022.1014288)
Supplement: Supplementary file 3 [file DataSheet2.zip › SupplementTable2/Table S13_Fig4-source-data.xlsx]

## Sheet: Table S13.1
Table S13.1. Data source from Figure 4A-B. The editing levels of 4 M/E sites with significantly different editing levels in CLL-Ir and CLL-Un samples, corrected P-value samller than 0.05 was used, the datas were selected from TableS6.3.
category	CLL-Ir	CLL-Ir	CLL-Ir	CLL-Ir	CLL-Ir	CLL-Ir	CLL-Ir	CLL-Ir	CLL-Ir	CLL-Ir	CLL-Ir	CLL-Ir	CLL-Ir	CLL-Ir	CLL-Ir	CLL-Ir	CLL-Ir	CLL-Ir	CLL-Ir	CLL-Ir	CLL-Ir	CLL-Ir	CLL-Ir	CLL-Ir	CLL-Ir	CLL-Ir	CLL-Ir	CLL-Ir	CLL-Ir	CLL-Ir	CLL-Ir	CLL-Ir	CLL-Ir	CLL-Ir	CLL-Ir	CLL-Un	CLL-Un	CLL-Un	CLL-Un	CLL-Un	CLL-Un	CLL-Un	CLL-Un	CLL-Un	CLL-Un	CLL-Un	CLL-Un	CLL-Un	CLL-Un
miRNA	SRR1813294	SRR1813296	SRR1813298	SRR1813300	SRR1813302	SRR1813306	SRR1813308	SRR1813310	SRR1813312	SRR1813314	SRR1813316	SRR1813320	SRR1813322	SRR1813324	SRR1813328	SRR1813330	SRR1813304	SRR1813262	SRR1813266	SRR1813268	SRR1813270	SRR1813274	SRR1813276	SRR1813278	SRR1813286	SRR1813290	SRR1813292	SRR1813318	SRR1813272	SRR1813288	SRR1813282	SRR1813284	SRR1813264	SRR1813326	SRR1813280	SRR1813293	SRR1813295	SRR1813297	SRR1813301	SRR1813303	SRR1813307	SRR1813309	SRR1813313	SRR1813315	SRR1813319	SRR1813323	SRR1813327	SRR1813329	SRR1813305
hsa-mir-21_30_C_a	0.083	0.03	0.046	0.072	0.042	0.088	0.027	0.053	0.054	0.052	0.076	0.061	0.069	0.054	0.056	0.072	0.061	0.05	0.081	0.045	0.057	0.038	0.067	0.053	0.052	0.061	0.025	0.081	0.083	0.05	0.048	0.035	0.043	0.048	0.045	0.079	0.039	0.062	0.062	0.085	0.03	0.094	0.069	0.116	0.068	0.086	0.066	0.081	0.121
hsa-mir-155_25_G_a	0.102	0.046	0.044	0.095	0.059	0.083	0.055	0.041	0.071	0.094	0.094	0.069	0.097	0.074	0.072	0.077	0.084	0.075	0.09	0.09	0.067	0.065	0.102	0.108	0.059	0.076	0.016	0.054	0.129	0.057	0.085	0.065	0.081	0.052	0.077	0.1	0.07	0.062	0.09	0.079	0.054	0.077	0.14	0.154	0.093	0.131	0.083	0.11	0.119
hsa-mir-155_26_U_a	0.077	0.037	0.033	0.084	0.059	0.064	0.049	0.039	0.045	0.058	0.067	0.056	0.066	0.065	0.056	0.048	0.078	0.033	0.052	0.071	0.04	0.051	0.077	0.057	0.038	0.033	0.012	0.032	0.063	0.035	0.062	0.069	0.033	0.029	0.041	0.073	0.061	0.054	0.089	0.074	0.057	0.067	0.089	0.113	0.078	0.122	0.064	0.056	0.104
hsa-mir-155_27_U_a	0.041	0.028	0.023	0.075	0.037	0.045	0.042	0.028	0.036	0.033	0.046	0.041	0.047	0.043	0.059	0.051	0.069	0.02	0.039	0.045	0.031	0.031	0.047	0.042	0.032	0.042	0.024	0.027	0.033	0.034	0.034	0.047	0.026	0.029	0.033	0.041	0.043	0.036	0.055	0.066	0.038	0.032	0.048	0.069	0.05	0.074	0.07	0.068	0.063
[truncated: 21 more columns]

## Sheet: Table S13.2
Table S13.2. Data source from Figure 4G. The expression levels of original two miRNAs (hsa-miR-21-5p and hsa-miR-155-5p) in CLL-Ir and CLL-Un samples, the multiple test corrected P-value was calculated by edgeR.
category	CLL-Ir	CLL-Ir	CLL-Ir	CLL-Ir	CLL-Ir	CLL-Ir	CLL-Ir	CLL-Ir	CLL-Ir	CLL-Ir	CLL-Ir	CLL-Ir	CLL-Ir	CLL-Ir	CLL-Ir	CLL-Ir	CLL-Ir	CLL-Ir	CLL-Ir	CLL-Ir	CLL-Ir	CLL-Ir	CLL-Ir	CLL-Ir	CLL-Ir	CLL-Ir	CLL-Ir	CLL-Ir	CLL-Ir	CLL-Ir	CLL-Ir	CLL-Ir	CLL-Ir	CLL-Ir	CLL-Ir	CLL-Un	CLL-Un	CLL-Un	CLL-Un	CLL-Un	CLL-Un	CLL-Un	CLL-Un	CLL-Un	CLL-Un	CLL-Un	CLL-Un	CLL-Un	CLL-Un
miRNA	SRR1813294	SRR1813296	SRR1813298	SRR1813300	SRR1813302	SRR1813306	SRR1813308	SRR1813310	SRR1813312	SRR1813314	SRR1813316	SRR1813320	SRR1813322	SRR1813324	SRR1813328	SRR1813330	SRR1813304	SRR1813262	SRR1813266	SRR1813268	SRR1813270	SRR1813274	SRR1813276	SRR1813278	SRR1813286	SRR1813290	SRR1813292	SRR1813318	SRR1813272	SRR1813288	SRR1813282	SRR1813284	SRR1813264	SRR1813326	SRR1813280	SRR1813293	SRR1813295	SRR1813297	SRR1813301	SRR1813303	SRR1813307	SRR1813309	SRR1813313	SRR1813315	SRR1813319	SRR1813323	SRR1813327	SRR1813329	SRR1813305
hsa-mir-21_30_C_a	3588	2423	4294	8311	15593	5264	2981	23095	7865	5018	17781	2315	10846	9980	28911	25271	10079	3767	4039	4853	8128	8569	8946	4525	6449	19576	7651	7644	4380	5834	9423	9024	2345	20974	3847	3234	2639	6539	16469	11915	2941	16881	4000	15851	2061	13210	34146	27392	6534
hsa-mir-155_25_G_a	5756	1710	5527	3953	4523	2770	1569	5236	3092	12018	9394	2840	3883	6420	4345	5635	4062	3679	2407	4008	6741	8802	4728	2355	1771	6312	662	4229	6086	1432	2873	3875	5955	3392	1910	4764	2193	3770	4291	4374	1475	4522	10081	8256	2548	9917	5248	7364	3227
hsa-mir-155_26_U_a	3339	1231	3620	2790	3903	1744	1193	4442	1666	6064	5542	1911	2153	4837	2735	3007	2958	1281	1032	2528	3340	5894	2714	923	949	2338	485	2191	2108	740	1657	3503	1866	1661	826	2712	1616	2762	3381	3262	1340	3194	4593	4453	1664	7126	3128	3005	2088
hsa-mir-155_27_U_a	750	483	1445	742	1099	500	435	1423	686	1521	1587	657	570	1587	803	1147	911	282	194	583	1169	1730	541	178	291	1031	467	911	358	235	317	879	414	809	228	655	492	726	766	1009	383	670	834	927	413	1695	810	1092	397
[truncated: 23 more columns]

## Sheet: Table S13.3
Table S13.2. Data source from Figure 4H-I. The editing levels of 4 M/E sites with significantly different editing levels in CLL-Un-Un, CLL-Un-N3, CLL-Ir-Un, and CLL-Ir-N3 samples, corrected P-value samller than 0.05 was used,the datas were selected from TableS6.3.
category	CLL-Ir-N3	CLL-Ir-N3	CLL-Ir-N3	CLL-Ir-N3	CLL-Ir-N3	CLL-Ir-N3	CLL-Ir-N3	CLL-Ir-N3	CLL-Ir-N3	CLL-Ir-N3	CLL-Ir-N3	CLL-Ir-N3	CLL-Ir-N3	CLL-Ir-N3	CLL-Ir-N3	CLL-Ir-N3	CLL-Ir-N3	CLL-Ir-Un	CLL-Ir-Un	CLL-Ir-Un	CLL-Ir-Un	CLL-Ir-Un	CLL-Ir-Un	CLL-Ir-Un	CLL-Ir-Un	CLL-Ir-Un	CLL-Ir-Un	CLL-Ir-Un	CLL-Ir-Un	CLL-Ir-Un	CLL-Ir-Un	CLL-Ir-Un	CLL-Ir-Un	CLL-Ir-Un	CLL-Ir-Un	CLL-Un-N3	CLL-Un-N3	CLL-Un-N3	CLL-Un-N3	CLL-Un-N3	CLL-Un-N3	CLL-Un-N3	CLL-Un-N3	CLL-Un-N3	CLL-Un-N3	CLL-Un-N3	CLL-Un-N3	CLL-Un-N3	CLL-Un-N3
miRNA	SRR1813294	SRR1813296	SRR1813298	SRR1813300	SRR1813302	SRR1813306	SRR1813308	SRR1813310	SRR1813312	SRR1813314	SRR1813316	SRR1813320	SRR1813322	SRR1813324	SRR1813328	SRR1813330	SRR1813304	SRR1813262	SRR1813266	SRR1813268	SRR1813270	SRR1813274	SRR1813276	SRR1813278	SRR1813286	SRR1813290	SRR1813292	SRR1813318	SRR1813272	SRR1813288	SRR1813282	SRR1813284	SRR1813264	SRR1813326	SRR1813280	SRR1813293	SRR1813295	SRR1813297	SRR1813301	SRR1813303	SRR1813307	SRR1813309	SRR1813313	SRR1813315	SRR1813319	SRR1813323	SRR1813327	SRR1813329	SRR1813305
hsa-mir-21_30_C_a	0.083	0.03	0.046	0.072	0.042	0.088	0.027	0.053	0.054	0.052	0.076	0.061	0.069	0.054	0.056	0.072	0.061	0.05	0.081	0.045	0.057	0.038	0.067	0.053	0.052	0.061	0.025	0.081	0.083	0.05	0.048	0.035	0.043	0.048	0.045	0.079	0.039	0.062	0.062	0.085	0.03	0.094	0.069	0.116	0.068	0.086	0.066	0.081	0.121
hsa-mir-155_25_G_a	0.102	0.046	0.044	0.095	0.059	0.083	0.055	0.041	0.071	0.094	0.094	0.069	0.097	0.074	0.072	0.077	0.084	0.075	0.09	0.09	0.067	0.065	0.102	0.108	0.059	0.076	0.016	0.054	0.129	0.057	0.085	0.065	0.081	0.052	0.077	0.1	0.07	0.062	0.09	0.079	0.054	0.077	0.14	0.154	0.093	0.131	0.083	0.11	0.119
hsa-mir-155_26_U_a	0.077	0.037	0.033	0.084	0.059	0.064	0.049	0.039	0.045	0.058	0.067	0.056	0.066	0.065	0.056	0.048	0.078	0.033	0.052	0.071	0.04	0.051	0.077	0.057	0.038	0.033	0.012	0.032	0.063	0.035	0.062	0.069	0.033	0.029	0.041	0.073	0.061	0.054	0.089	0.074	0.057	0.067	0.089	0.113	0.078	0.122	0.064	0.056	0.104
hsa-mir-155_27_U_a	0.041	0.028	0.023	0.075	0.037	0.045	0.042	0.028	0.036	0.033	0.046	0.041	0.047	0.043	0.059	0.051	0.069	0.02	0.039	0.045	0.031	0.031	0.047	0.042	0.032	0.042	0.024	0.027	0.033	0.034	0.034	0.047	0.026	0.029	0.033	0.041	0.043	0.036	0.055	0.066	0.038	0.032	0.048	0.069	0.05	0.074	0.07	0.068	0.063
CLL-Ir-N3vsCLL-Un-N3					CLL-Ir-UnvsCLL-Un-Un					CLL-Ir-N3vsCLL-Ir-Un					CLL-Un-N3vsCLL-Un-Un
sites	P-value	FDR			sites	P-value	FDR			sites	P-value	FDR			sites	P-value	FDR
hsa-mir-21_30_C_a	0.0130988	0.0211769			hsa-mir-21_30_C_a	0.00224844	0.00224844			hsa-mir-21_30_C_a	0.209359	0.279145			hsa-mir-21_30_C_a	0.57458	0.947344
hsa-mir-155_25_G_a	0.0158827	0.0211769			hsa-mir-155_25_G_a	0.000667813	0.000890417			hsa-mir-155_25_G_a	1	1			hsa-mir-155_25_G_a	0.314035	0.947344
hsa-mir-155_26_U_a	0.00256232	0.0102493			hsa-mir-155_26_U_a	0.000145379	0.000290758			hsa-mir-155_26_U_a	0.0493628	0.0987255			hsa-mir-155_26_U_a	0.947344	0.947344
hsa-mir-155_27_U_a	0.028633	0.028633			hsa-mir-155_27_U_a	1.78841e-05	7.15363e-05			hsa-mir-155_27_U_a	0.0344441	0.0987255			hsa-mir-155_27_U_a	0.74124	0.947344
[truncated: 21 more columns]
