# Supplementary material for: Identification of microRNA editing sites in three subtypes of leukemia
Source: Front Mol Biosci. 2022 Nov 14;9:1014288. doi: 10.3389/fmolb.2022.1014288 (PMC9702332; doi:10.3389/fmolb.2022.1014288)
Supplement: Supplementary file 3 [file DataSheet2.zip › SupplementTable2/Table S14_Fig5-source-data.xlsx]

## Sheet: Table S14.1
Table S14.1. Data source from Figure 5A. The editing levels of two 5'-editing sites with significantly increased editing level in T-ALL samples, the result selected from TableS6.1.
category	T-ALL	T-ALL	T-ALL	T-ALL	T-ALL	T-ALL	T-ALL	T-ALL	T-ALL	T-ALL	T-ALL	T-ALL	T-ALL	T-ALL	T-ALL	T-ALL	T-ALL	T-ALL	T-ALL	T-ALL	T-ALL	T-ALL	T-ALL	T-ALL	T-ALL	T-ALL	T-ALL	T-ALL	T-ALL	T-ALL	T-ALL	T-ALL	T-ALL	T-ALL	T-ALL	T-ALL	T-ALL	T-ALL	T-ALL	T-ALL	T-ALL	T-ALL	T-ALL	T-ALL	T-ALL	T-ALL	T-ALL	T-ALL	T-ALLcontrol
miRNA	p-blood-1	p-blood-2	p-blood-3	p-blood-4	p-blood-5	p-blood-6	p-blood-7	p-blood-8	p-blood-9	p-blood-10	p-blood-11	p-blood-12	p-blood-13	p-blood-14	p-blood-15	p-blood-16	p-blood-17	p-blood-18	p-blood-19	p-blood-20	p-blood-21	p-blood-22	p-blood-23	p-blood-24	p-blood-25	p-blood-26	p-blood-27	p-blood-28	p-blood-29	p-blood-30	p-blood-31	p-blood-32	p-blood-33	p-blood-34	p-blood-35	p-blood-36	p-bone-marrow-1	p-bone-marrow-2	p-bone-marrow-3	p-bone-marrow-4	p-bone-marrow-5	p-bone-marrow-6	p-bone-marrow-7	p-bone-marrow-8	p-bone-marrow-9	p-bone-marrow-10	p-bone-marrow-11	p-bone-marrow-12	health-1
hsa-let-7b_5c	0.643	0.739	0.545	0.4	0.571	0.714	0.667	0.917	1	1	0.6	0.667	1	0.75	0.667	0.688	0.65	0.917	0.778	0.5	0.333	0.667	0.929	1	1	0.667	1	0	0.25	0.609	0.609	0.923	0.786	0.375	1	0.957	1	1	0.571	0.4	0	0.833	1	0	0.844	0	0.824	1	0
hsa-mir-181c_26c	0.25	0.857	0.625	0.75	1	0.652	0.409	0.545	0.65	0.333	0.706	0.2	1	0.6	0.75	1	0.706	0.45	0.556	0.76	0.889	0.5	0.333	0	0.333	0	0.857	0.75	0.875	0.556	0.333	0.462	1	0.524	0.5	0.458	0.625	0	0	0.417	0.895	0.5	1	0.714	0.5	0.333	0.529	0.625	0
[truncated: 9 more columns]

## Sheet: Table S14.2
Table S14.2. Data source from Figure 5B. The expression levels (TPTM) of two 5'-edited miRNAs with significantly increased editing level in T-ALL samples, the multiple test corrected P-value was calculated by edgeR, the result selected from TableS2.1.
category	T-ALL	T-ALL	T-ALL	T-ALL	T-ALL	T-ALL	T-ALL	T-ALL	T-ALL	T-ALL	T-ALL	T-ALL	T-ALL	T-ALL	T-ALL	T-ALL	T-ALL	T-ALL	T-ALL	T-ALL	T-ALL	T-ALL	T-ALL	T-ALL	T-ALL	T-ALL	T-ALL	T-ALL	T-ALL	T-ALL	T-ALL	T-ALL	T-ALL	T-ALL	T-ALL	T-ALL	T-ALL	T-ALL	T-ALL	T-ALL	T-ALL	T-ALL	T-ALL	T-ALL	T-ALL	T-ALL	T-ALL	T-ALL	Normal Thymocytes
miRNA	p-blood-1	p-blood-2	p-blood-3	p-blood-4	p-blood-5	p-blood-6	p-blood-7	p-blood-8	p-blood-9	p-blood-10	p-blood-11	p-blood-12	p-blood-13	p-blood-14	p-blood-15	p-blood-16	p-blood-17	p-blood-18	p-blood-19	p-blood-20	p-blood-21	p-blood-22	p-blood-23	p-blood-24	p-blood-25	p-blood-26	p-blood-27	p-blood-28	p-blood-29	p-blood-30	p-blood-31	p-blood-32	p-blood-33	p-blood-34	p-blood-35	p-blood-36	p-bone-marrow-1	p-bone-marrow-2	p-bone-marrow-3	p-bone-marrow-4	p-bone-marrow-5	p-bone-marrow-6	p-bone-marrow-7	p-bone-marrow-8	p-bone-marrow-9	p-bone-marrow-10	p-bone-marrow-11	p-bone-marrow-12	health-1
hsa-let-7b_5c	10	15	5	5	4	21	11	12	4	16	18	4	1	9	7	13	17	13	28	17	1	4	11	6	2	2	6	0	1	11	20	15	14	4	9	13	15	6	6	1	0	5	11	0	40	0	16	3	0
hsa-mir-181c_26c	2	5	4	4	1	10	7	6	18	3	12	1	1	6	11	7	15	10	6	21	8	5	4	0	1	0	6	5	7	8	2	15	10	15	4	13	19	0	0	4	19	1	3	7	3	4	10	9	0
[truncated: 5 more columns]

## Sheet: Table S14.3
Table S14.3. Extended Data of Figure 5C. The comparisons of targets, GO terms, and KEGG pathways of original and two 5’-edited miRNAs with significantly increased editing levels in T-ALL. The GO terms include three catgories. i,e,. Biological Process (BP), Cellular Component (CC), and Molecular Function (MF). The extended data selected from Table S7, Table S8 and Table S9.
MiRNA targets
original miRNA	original miRNA	overlapped	edited miRNA	edited miRNA
hsa-let-7b-5p	411	614	292	hsa-let-7b_5c
hsa-miR-181c-5p	383	381	377	hsa-mir-181c_26c
Biological Process
original miRNA	original miRNA	overlapped	edited miRNA	edited miRNA
hsa-let-7b-5p	120	155	116	hsa-let-7b_5c
hsa-miR-181c-5p	76	94	145	hsa-mir-181c_26c
Cellular Component
original miRNA	original miRNA	overlapped	edited miRNA	edited miRNA
hsa-let-7b-5p	35	71	22	hsa-let-7b_5c
hsa-miR-181c-5p	22	44	39	hsa-mir-181c_26c
Molecular Function
original miRNA	original miRNA	overlapped	edited miRNA	edited miRNA
hsa-let-7b-5p	34	76	35	hsa-let-7b_5c
hsa-miR-181c-5p	22	54	51	hsa-mir-181c_26c
KEGG pathway
original miRNA	original miRNA	overlapped	edited miRNA	edited miRNA
hsa-let-7b-5p	19	35	19	hsa-let-7b_5c
hsa-miR-181c-5p	15	67	33	hsa-mir-181c_26c

## Sheet: Table S14.4
Table S14.4. Data source from Figure 5J. The comparsion of gene expression in 18 samples of T-ALL patients and 4 samples of normal control (data from GSE146901). Gene with significantly different expression in T-ALL paitents were defined as corrected P-value < 0.05. The multiple test corrected P-value was calculated by edgeR.
Geneid	tumor1	tumor2	tumor3	tumor4	tumor5	tumor6	tumor7	tumor8	tumor9	tumor10	tumor11	tumor12	tumor13	tumor14	tumor15	tumor16	tumor17	tumor18	normal1	normal2	normal3	normal4	logFC	logCPM	LR	P-value	FDR
CTDSP1	29.6467	36.4359	42.3582	40.2402	24.6478	38.4646	23.5965	41.4434	41.1015	40.3528	30.5542	38.9105	35.9832	20.8858	36.372	39.2083	23.4062	30.8645	54.8278	42.8939	46.7164	52.764	0.631924	7.4284	7.29375	0.0069195	0.0422141
