# Supplementary material for: Identification of microRNA editing sites in three subtypes of leukemia
Source: Front Mol Biosci. 2022 Nov 14;9:1014288. doi: 10.3389/fmolb.2022.1014288 (PMC9702332; doi:10.3389/fmolb.2022.1014288)
Supplement: Supplementary file 3 [file DataSheet2.zip › SupplementTable2/Table S15_Fig6-source-data.xlsx]

## Sheet: Table S15.1
Table S15.1. Data source from Figure 6A. The result of KEGG pathways analysis and annotation with 262 new targets of hsa-let-7b_5c by KOBAS3.0 in T-ALL and the KEGG pathways with corrected P-value smaller than 0.05 were listed here. Targets that only belong to the editied miRNA were extracted from Table S8.1.
miRNA	Term	Database	ID	Input_num	Background_num	P-Value	Corrected_P-Value	Input	Hyperlink
hsa-let-7b_5c	Thyroid hormone signaling pathway	KEGG PATHWAY	hsa04919	8	119	2.28252e-06	0.000283436	NCOA3|HDAC2|MED13L|HIF1A|GSK3B|SLC16A10|ATP1A1|RHEB	http://www.genome.jp/kegg-bin/show_pathway?hsa04919/hsa:117247%09red/hsa:2932%09red/hsa:8202%09red/hsa:23389%09red/hsa:3066%09red/hsa:6009%09red/hsa:476%09red/hsa:3091%09red
hsa-let-7b_5c	Protein processing in endoplasmic reticulum	KEGG PATHWAY	hsa04141	8	165	2.21351e-05	0.00166883	RAD23B|HSPH1|TUSC3|UBQLN2|PRKCSH|LMAN2|EIF2S1|SEC31A	http://www.genome.jp/kegg-bin/show_pathway?hsa04141/hsa:22872%09red/hsa:5887%09red/hsa:10808%09red/hsa:5589%09red/hsa:1965%09red/hsa:7991%09red/hsa:29978%09red/hsa:10960%09red
hsa-let-7b_5c	Breast cancer	KEGG PATHWAY	hsa05224	7	147	8.07248e-05	0.00403967	NCOA3|LRP6|SHC1|SP1|GSK3B|CDK6|LEF1	http://www.genome.jp/kegg-bin/show_pathway?hsa05224/hsa:1021%09red/hsa:2932%09red/hsa:4040%09red/hsa:51176%09red/hsa:6464%09red/hsa:6667%09red/hsa:8202%09red
hsa-let-7b_5c	Transcriptional misregulation in cancer	KEGG PATHWAY	hsa05202	7	186	0.000324199	0.0114064	HDAC2|SP1|CCND2|FLI1|BMP2K|SS18|MAF	http://www.genome.jp/kegg-bin/show_pathway?hsa05202/hsa:894%09red/hsa:55589%09red/hsa:2313%09red/hsa:4094%09red/hsa:3066%09red/hsa:6760%09red/hsa:6667%09red
hsa-let-7b_5c	Herpes simplex virus 1 infection	KEGG PATHWAY	hsa05168	11	492	0.000593627	0.0171707	ZNF223|ZNF674|ZNF527|ZNF582|ZNF585A|ZNF557|ZNF195|ZNF780B|RHEB|EIF2S1|ZNF559	http://www.genome.jp/kegg-bin/show_pathway?hsa05168/hsa:147948%09red/hsa:79230%09red/hsa:199704%09red/hsa:641339%09red/hsa:163131%09red/hsa:7748%09red/hsa:1965%09red/hsa:7766%09red/hsa:6009%09red/hsa:84527%09red/hsa:84503%09red
hsa-let-7b_5c	Wnt signaling pathway	KEGG PATHWAY	hsa04310	6	160	0.000880304	0.0220952	TBL1X|ZNRF3|CCND2|GSK3B|LRP6|LEF1	http://www.genome.jp/kegg-bin/show_pathway?hsa04310/hsa:894%09red/hsa:84133%09red/hsa:2932%09red/hsa:4040%09red/hsa:51176%09red/hsa:6907%09red
hsa-let-7b_5c	Pathways in cancer	KEGG PATHWAY	hsa05200	11	530	0.00107103	0.0243112	EGLN2|HDAC2|LRP6|NCOA3|SP1|CCND2|HIF1A|GSK3B|CDK6|LEF1|CTNNA1	http://www.genome.jp/kegg-bin/show_pathway?hsa05200/hsa:894%09red/hsa:1495%09red/hsa:2932%09red/hsa:1021%09red/hsa:112398%09red/hsa:4040%09red/hsa:51176%09red/hsa:3066%09red/hsa:8202%09red/hsa:6667%09red/hsa:3091%09red
hsa-let-7b_5c	p53 signaling pathway	KEGG PATHWAY	hsa04115	4	72	0.00166811	0.0311627	CDK1|ZMAT3|CCND2|CDK6	http://www.genome.jp/kegg-bin/show_pathway?hsa04115/hsa:894%09red/hsa:983%09red/hsa:64393%09red/hsa:1021%09red
hsa-let-7b_5c	Cell cycle	KEGG PATHWAY	hsa04110	5	124	0.00174229	0.0318709	HDAC2|CDK1|CCND2|CDK6|GSK3B	http://www.genome.jp/kegg-bin/show_pathway?hsa04110/hsa:894%09red/hsa:983%09red/hsa:2932%09red/hsa:1021%09red/hsa:3066%09red
hsa-let-7b_5c	Alanine, aspartate and glutamate metabolism	KEGG PATHWAY	hsa00250	3	36	0.00220908	0.0362237	GLUL|PPAT|GAD1	http://www.genome.jp/kegg-bin/show_pathway?hsa00250/hsa:5471%09red/hsa:2571%09red/hsa:2752%09red
hsa-let-7b_5c	RNA degradation	KEGG PATHWAY	hsa03018	4	79	0.00230455	0.0362237	EXOSC10|MTREX|LSM7|BTG2	http://www.genome.jp/kegg-bin/show_pathway?hsa03018/hsa:51690%09red/hsa:5394%09red/hsa:7832%09red/hsa:23517%09red
hsa-let-7b_5c	Viral carcinogenesis	KEGG PATHWAY	hsa05203	6	201	0.0026944	0.0402939	HDAC2|SRF|CCND2|CDK1|CDK6|HIST1H2BK	http://www.genome.jp/kegg-bin/show_pathway?hsa05203/hsa:894%09red/hsa:983%09red/hsa:1021%09red/hsa:6722%09red/hsa:3066%09red/hsa:85236%09red
hsa-let-7b_5c	Gastric cancer	KEGG PATHWAY	hsa05226	5	149	0.00374559	0.0466034	LEF1|GSK3B|LRP6|SHC1|CTNNA1	http://www.genome.jp/kegg-bin/show_pathway?hsa05226/hsa:2932%09red/hsa:6464%09red/hsa:51176%09red/hsa:4040%09red/hsa:1495%09red
hsa-let-7b_5c	Basal transcription factors	KEGG PATHWAY	hsa03022	3	45	0.00400162	0.0482709	TAF7|TAF4|TAF9	http://www.genome.jp/kegg-bin/show_pathway?hsa03022/hsa:6880%09red/hsa:6874%09red/hsa:6879%09red
hsa-let-7b_5c	Hippo signaling pathway	KEGG PATHWAY	hsa04390	5	154	0.00428812	0.049589	LEF1|CCND2|GSK3B|CTNNA1|TP53BP2	http://www.genome.jp/kegg-bin/show_pathway?hsa04390/hsa:7159%09red/hsa:894%09red/hsa:51176%09red/hsa:2932%09red/hsa:1495%09red

## Sheet: Table S15.2
Table S15.2. Data source from Figure 6B. The result of Gene Ontology analysis and annotation with 262 new targets of hsa-let-7b_5c by KOBAS3.0 in T-ALL and the GO terms with corrected P-value smaller than 0.05 were listed here. Targets that only belong to the editied miRNAs were extracted from Table S8.1.
miRNA	GO_ID	Ontology	Term	Database	Input_num	Background_num	P-Value	Corrected_P-Value	Input	Hyperlink
hsa-let-7b_5c	GO:0000122	BP	negative regulation of transcription by RNA polymerase II	Gene Ontology	15	832	0.000596027	0.0171707	TAF7|KDM1A|HDAC2|TBL1X|BTG2|SUV39H1|RNF2|ZFHX4|CDK6|MAF|TBX18|LEF1|RITA1|GCFC2|DMAP1	http://amigo.geneontology.org/amigo/term/GO:0000122
hsa-let-7b_5c	GO:0000151	CC	ubiquitin ligase complex	Gene Ontology	5	107	0.000930011	0.0223518	RNF2|DCUN1D4|RNF19B|RNF20|GID8	http://amigo.geneontology.org/amigo/term/GO:0000151
hsa-let-7b_5c	GO:0000307	CC	cyclin-dependent protein kinase holoenzyme complex	Gene Ontology	4	30	7.49663e-05	0.00403967	CDK12|CDK1|CCND2|CDK6	http://amigo.geneontology.org/amigo/term/GO:0000307
hsa-let-7b_5c	GO:0000398	BP	mRNA splicing, via spliceosome	Gene Ontology	8	246	0.000318475	0.0113949	RNPS1|LSM7|SPEN|MTREX|ZCCHC8|CCAR1|GCFC2|METTL14	http://amigo.geneontology.org/amigo/term/GO:0000398
hsa-let-7b_5c	GO:0000460	BP	maturation of 5.8S rRNA	Gene Ontology	3	13	0.000151484	0.0065262	EXOSC10|MTREX|RRP15	http://amigo.geneontology.org/amigo/term/GO:0000460
hsa-let-7b_5c	GO:0000492	BP	box C/D snoRNP assembly	Gene Ontology	2	9	0.00231653	0.0362237	ZNHIT3|TAF9	http://amigo.geneontology.org/amigo/term/GO:0000492
hsa-let-7b_5c	GO:0000785	CC	chromatin	Gene Ontology	6	124	0.000241159	0.00925612	KMT2E|CENPF|CCND2|MAF|ANKRD17|FAM111B	http://amigo.geneontology.org/amigo/term/GO:0000785
hsa-let-7b_5c	GO:0000791	CC	euchromatin	Gene Ontology	2	8	0.00190366	0.0329396	RRP1B|RNF2	http://amigo.geneontology.org/amigo/term/GO:0000791
hsa-let-7b_5c	GO:0000792	CC	heterochromatin	Gene Ontology	3	27	0.00102546	0.0239552	SUV39H1|RRP1B|FAM208A	http://amigo.geneontology.org/amigo/term/GO:0000792
hsa-let-7b_5c	GO:0000976	MF	transcription regulatory region sequence-specific DNA binding	Gene Ontology	10	263	1.61785e-05	0.00136611	TAF7|KLF13|TBL1X|SUV39H1|ZFHX4|TAF9|TBX18|DLX5|LEF1|XRCC5	http://amigo.geneontology.org/amigo/term/GO:0000976
hsa-let-7b_5c	GO:0000978	MF	RNA polymerase II cis-regulatory region sequence-specific DNA binding	Gene Ontology	14	656	0.000175845	0.0072786	KLF13|ZNF195|SRF|CHD7|HSF2|DLX5|FLI1|HDAC2|RAD23B|MAF|ZFHX4|CCAR1|LEF1|GCFC2	http://amigo.geneontology.org/amigo/term/GO:0000978
hsa-let-7b_5c	GO:0001228	MF	DNA-binding transcription activator activity, RNA polymerase II-specific	Gene Ontology	10	466	0.00140658	0.0285509	KLF13|HSF2|SRF|FLI1|HIF1A|VEZF1|MAF|TBX18|DLX5|LEF1	http://amigo.geneontology.org/amigo/term/GO:0001228
hsa-let-7b_5c	GO:0001569	BP	branching involved in blood vessel morphogenesis	Gene Ontology	3	29	0.00124059	0.0259296	SPEN|LEF1|SRF	http://amigo.geneontology.org/amigo/term/GO:0001569
hsa-let-7b_5c	GO:0001837	BP	epithelial to mesenchymal transition	Gene Ontology	3	43	0.00354637	0.0464993	LEF1|HIF1A|GSK3B	http://amigo.geneontology.org/amigo/term/GO:0001837
hsa-let-7b_5c	GO:0001947	BP	heart looping	Gene Ontology	4	63	0.001044	0.0239552	STIL|SRF|MICAL2|HIF1A	http://amigo.geneontology.org/amigo/term/GO:0001947
hsa-let-7b_5c	GO:0002039	MF	p53 binding	Gene Ontology	7	66	5.84259e-07	0.000102781	KDM1A|RFWD3|HIF1A|GSK3B|TAF9|TP53BP2|RNF20	http://amigo.geneontology.org/amigo/term/GO:0002039
hsa-let-7b_5c	GO:0003677	MF	DNA binding	Gene Ontology	19	1209	0.000607795	0.0171707	POLA2|PHTF2|ZNF223|ZNF527|MKI67|FLI1|TAF9|KIF4A|BTAF1|GTF3C3|TAF4|LUC7L3|ZNF407|LEF1|ZNF71|XRCC5|ZNF780B|ILF3|HIST1H2BK	http://amigo.geneontology.org/amigo/term/GO:0003677
hsa-let-7b_5c	GO:0003682	MF	chromatin binding	Gene Ontology	13	443	1.3212e-05	0.00116211	KDM1A|HDAC2|FAM208A|CHD7|SUV39H1|CENPF|FLI1|CDK1|PWWP2A|ANKRD17|LEF1|RNF2|RNF20	http://amigo.geneontology.org/amigo/term/GO:0003682
hsa-let-7b_5c	GO:0003700	MF	DNA-binding transcription factor activity	Gene Ontology	12	607	0.000969197	0.0229885	HSF2|ZNF674|SRF|FLI1|HIF1A|ZNF557|ZNF582|ZXDC|MAF|DLX5|LEF1|ZNF559	http://amigo.geneontology.org/amigo/term/GO:0003700
hsa-let-7b_5c	GO:0003713	MF	transcription coactivator activity	Gene Ontology	9	248	6.07211e-05	0.00356062	TAF7|NCOA3|RRP1B|TAF9|BCL10|MED6|CCAR1|DYRK1B|RNF20	http://amigo.geneontology.org/amigo/term/GO:0003713
hsa-let-7b_5c	GO:0003723	MF	RNA binding	Gene Ontology	44	1366	1.21445e-17	5.12739e-15	RBM7|MKI67|HDAC2|ISG20L2|RRP1B|LSM14B|RPS19|EIF5|DNAJC21|YTHDF3|ZMAT3|CCAR1|RBM3|DHX33|EIF2S1|EXOSC10|FAM208A|SRP54|XRCC5|UHMK1|ZCCHC8|APEH|LUC7L3|ESF1|TCOF1|RNPS1|PRRC2B|HDLBP|LSM7|ADAT1|RDX|TBL3|CTNNA1|USP36|ANKRD17|ATXN2L|HNRNPDL|RBM47|RSRC2|PTCD1|SPEN|MTREX|PDCD11|ILF3	http://amigo.geneontology.org/amigo/term/GO:0003723
hsa-let-7b_5c	GO:0003727	MF	single-stranded RNA binding	Gene Ontology	3	43	0.00354637	0.0464993	EXOSC10|RBM7|ILF3	http://amigo.geneontology.org/amigo/term/GO:0003727
hsa-let-7b_5c	GO:0003729	MF	mRNA binding	Gene Ontology	8	200	8.14944e-05	0.00403967	YTHDF3|RBM47|LSM14B|HDLBP|SPEN|LUC7L3|DHX33|METTL14	http://amigo.geneontology.org/amigo/term/GO:0003729
hsa-let-7b_5c	GO:0004197	MF	cysteine-type endopeptidase activity	Gene Ontology	4	89	0.00347793	0.0461755	USP38|USP30|USP36|USP37	http://amigo.geneontology.org/amigo/term/GO:0004197
hsa-let-7b_5c	GO:0004672	MF	protein kinase activity	Gene Ontology	6	216	0.00379715	0.0466034	CDK12|WNK1|GSK3B|CDK1|TRIB2|DYRK1B	http://amigo.geneontology.org/amigo/term/GO:0004672
hsa-let-7b_5c	GO:0004693	MF	cyclin-dependent protein serine/threonine kinase activity	Gene Ontology	3	29	0.00124059	0.0259296	CDK12|CDK1|CDK6	http://amigo.geneontology.org/amigo/term/GO:0004693
hsa-let-7b_5c	GO:0004843	MF	thiol-dependent ubiquitin-specific protease activity	Gene Ontology	7	109	1.31253e-05	0.00116211	USP38|MINDY4|MINDY2|USP30|RNF2|USP36|USP37	http://amigo.geneontology.org/amigo/term/GO:0004843
hsa-let-7b_5c	GO:0005092	MF	GDP-dissociation inhibitor activity	Gene Ontology	2	12	0.00378284	0.0466034	CCDC88A|EIF5	http://amigo.geneontology.org/amigo/term/GO:0005092
hsa-let-7b_5c	GO:0005515	MF	protein binding	Gene Ontology	208	11779	1.20031e-60	2.53385e-57	HSF2|HECTD4|PLK4|MFHAS1|LZTFL1|HPS4|AGPS|ZXDC|RAPGEF2|LRFN4|PDCD11|ZNF71|LEF1|BRPF3|CCDC88A|EIF1AD|PWWP2A|APEH|DYRK1B|LUC7L3|ZSCAN23|ENTPD5|ATPAF1|TCOF1|SHC1|PRRC2B|KCNJ2|TSC22D1|CENPF|EXTL3|FLI1|SH3GLB1|SPPL3|TBL3|IQCE|USP30|RNF19B|USP36|USP37|HNRNPDL|RBM47|CCND2|SLC2A3|GSK3B|SPEN|MTREX|MAF|SPPL2A|UQCRFS1|LEPROTL1|RNF2|RSRC2|ISG20L2|DTL|RRP1B|LSM14B|POC5|HIF1A|GTF3C3|GLUL|MED6|TRIB2|CCAR1|THAP10…	http://amigo.geneontology.org/amigo/term/GO:0005515
hsa-let-7b_5c	GO:0005524	MF	ATP binding	Gene Ontology	27	1463	2.64942e-06	0.000310718	MKI67|PLK4|UHMK1|GLUL|DHX33|XRCC5|HSPH1|CHD7|CDK1|CDK12|BMP2K|KIF4A|LANCL2|NMNAT1|MAT2A|ATP1A1|WNK1|BTAF1|DYRK1B|PRPS1|INSR|GSK3B|MTREX|STARD9|ACTR1B|CDK6|ACTR3	http://amigo.geneontology.org/amigo/term/GO:0005524
hsa-let-7b_5c	GO:0005525	MF	GTP binding	Gene Ontology	8	373	0.00414884	0.049589	NKIRAS2|SRP54|EIF5|MFHAS1|ARF6|LANCL2|INSR|RAB12	http://amigo.geneontology.org/amigo/term/GO:0005525
hsa-let-7b_5c	GO:0005536	MF	glucose binding	Gene Ontology	2	11	0.00325664	0.0435112	G6PD|SLC2A3	http://amigo.geneontology.org/amigo/term/GO:0005536
hsa-let-7b_5c	GO:0005634	CC	nucleus	Gene Ontology	124	5208	3.71112e-40	3.91709e-37	HSF2|PLK4|ZXDC|PDCD11|ZNF71|LEF1|LANCL2|EIF1AD|MICAL2|PTP4A2|DYRK1B|LUC7L3|ZSCAN23|TSC22D1|CENPF|FLI1|SCCPDH|USP38|USP30|USP36|USP37|ZNF674|RBM47|CCND2|GSK3B|SPEN|MTREX|STARD9|MAF|RNF2|ZNF195|ISG20L2|DTL|RRP1B|HIF1A|GLUL|MED6|TRIB2|CCAR1|DHX33|XRCC5|HSPH1|CHD7|CMAS|VEZF1|DMAP1|DLX5|NARF|TNPO2|ZNF223|RNPS1|INTS12|GID8|ZNF582|TIPARP|DTNBP1|GCFC2|HIST1H2BK|EGLN2|PREPL|ERBIN|G6PD|TAF9|DCUN1D4|ACTR3|K…	http://amigo.geneontology.org/amigo/term/GO:0005634
hsa-let-7b_5c	GO:0005654	CC	nucleoplasm	Gene Ontology	87	3630	1.20121e-26	8.45252e-24	HSF2|PDCD11|LEF1|CMAS|RNF20|DYRK1B|LUC7L3|PSMG1|TCOF1|CENPF|FLI1|TBL3|USP36|USP37|HNRNPDL|CCND2|GSK3B|SPEN|MTREX|RNF2|TRIM38|FAM208A|MSL2|DTL|RRP1B|POC5|HIF1A|GTF3C3|MED6|CCAR1|DHX33|XRCC5|HSPH1|CHD7|LANCL2|VEZF1|DMAP1|RNPS1|NCOA3|GID8|BLVRB|GCFC2|HIST1H2BK|TAF7|EGLN2|TAF4|TAF9|MINDY2|KDM1A|HDAC2|RAD23B|RFWD3|POLA2|ELOA|ISG20L2|DCTN5|EXOSC10|INTS12|SAP30BP|NMNAT1|SRF|RITA1|ANKS1A|BTAF1|CTDSPL2|CD…	http://amigo.geneontology.org/amigo/term/GO:0005654
hsa-let-7b_5c	GO:0005669	CC	transcription factor TFIID complex	Gene Ontology	3	44	0.00376979	0.0466034	TAF7|TAF4|TAF9	http://amigo.geneontology.org/amigo/term/GO:0005669
hsa-let-7b_5c	GO:0005730	CC	nucleolus	Gene Ontology	28	839	6.96945e-12	2.10179e-09	RBM7|MKI67|AGPS|ISG20L2|DTL|RRP1B|RPS19|PLK4|DNAJC21|GTF3C3|ZMAT3|PDCD11|DHX33|XRCC5|EXOSC10|SRP54|CHD7|ZCCHC8|URB2|ESF1|TCOF1|TBL3|GCFC2|RNF20|USP36|CCND2|MTREX|ILF3	http://amigo.geneontology.org/amigo/term/GO:0005730
hsa-let-7b_5c	GO:0005737	CC	cytoplasm	Gene Ontology	82	4624	5.86807e-17	2.06458e-14	RNF2|TRIM38|RBM3|RFWD3|KCTD5|DTL|RPS19|TP53BP2|PLK4|HIF1A|UHMK1|YTHDF3|HPS4|GLUL|HDAC2|PRPS1|TRIB2|ARF6|ANKRD17|MFHAS1|DHX33|EIF2S1|RITA1|CYP2U1|EXOSC10|NCOA3|STIL|SRP54|BTG2|WDR47|UBQLN2|CCDC88A|BMP2K|KIF4A|SEC31A|DMAP1|PTP4A2|DLX5|ERBIN|TNPO2|ZNHIT3|CNTF|HDLBP|SRF|RNPS1|KMT2E|NKIRAS2|TSC22D1|CENPF|WNK1|GID8|SH3GLB1|DNAJC21|EIF5|DSTN|UBASH3B|NIF3L1|PSMG1|DTNBP1|LEF1|LZTFL1|RNF19B|BCL10|USP36|HSP…	http://amigo.geneontology.org/amigo/term/GO:0005737
hsa-let-7b_5c	GO:0005739	CC	mitochondrion	Gene Ontology	22	1258	5.09899e-05	0.00316587	AGPS|TUSC3|MTERF4|GLUL|ATPAF1|GSK3B|GDAP1|DNAJC11|MRPL35|COA5|SCCPDH|MFHAS1|TP53BP2|USP30|MTHFD2|RAB11FIP5|SLC7A11|PTCD1|CDK1|UQCRFS1|ILF3|NIF3L1	http://amigo.geneontology.org/amigo/term/GO:0005739
hsa-let-7b_5c	GO:0005764	CC	lysosome	Gene Ontology	7	262	0.0022395	0.0362237	MFHAS1|FYCO1|ANKRD27|HPS4|INSR|RAB12|BCL10	http://amigo.geneontology.org/amigo/term/GO:0005764
hsa-let-7b_5c	GO:0005770	CC	late endosome	Gene Ontology	5	140	0.00289578	0.0418698	SPPL2A|ANKRD27|INSR|RAPGEF2|FYCO1	http://amigo.geneontology.org/amigo/term/GO:0005770
hsa-let-7b_5c	GO:0005783	CC	endoplasmic reticulum	Gene Ontology	17	1018	0.000610045	0.0171707	PHTF2|ENTPD5|EXTL3|LRP6|ADPGK|PRKCSH|CCDC88A|FAF2|C18orf32|CALU|TBC1D20|PSMG1|ATP1A1|ZDHHC23|RNF19B|SEC31A|MESD	http://amigo.geneontology.org/amigo/term/GO:0005783
hsa-let-7b_5c	GO:0005791	CC	rough endoplasmic reticulum	Gene Ontology	4	59	0.000828301	0.0213237	SPPL3|GLUL|SLC7A11|KCNJ2	http://amigo.geneontology.org/amigo/term/GO:0005791
hsa-let-7b_5c	GO:0005794	CC	Golgi apparatus	Gene Ontology	22	1002	1.62355e-06	0.000244808	FYCO1|CCDC88A|UHMK1|TGOLN2|TM9SF4|PSMG1|RAB12|SH3RF1|EXTL3|SPPL3|ARF6|LMAN2|ZDHHC23|TAF7|KCNJ2|PREPL|LRP6|RAB11FIP5|CAMSAP2|PRRC1|CALU|ATP1A1	http://amigo.geneontology.org/amigo/term/GO:0005794
hsa-let-7b_5c	GO:0005813	CC	centrosome	Gene Ontology	14	506	1.16862e-05	0.00112135	ACTR1B|STIL|DTL|CAMSAP2|CCDC88A|POC5|PLK4|GSK3B|CDK1|SLC16A1|CDK6|CENPF|RITA1|DCTN5	http://amigo.geneontology.org/amigo/term/GO:0005813
hsa-let-7b_5c	GO:0005814	CC	centriole	Gene Ontology	5	144	0.00325411	0.0435112	CCDC88A|STARD9|POC5|PLK4|STIL	http://amigo.geneontology.org/amigo/term/GO:0005814
hsa-let-7b_5c	GO:0005829	CC	cytosol	Gene Ontology	91	5095	3.04475e-19	1.60687e-16	PLK4|LZTFL1|HPS4|RAPGEF2|PDCD11|CCDC88A|PTP4A2|APEH|TCOF1|SHC1|CENPF|WNK1|FLI1|SH3GLB1|USP38|USP30|RNF19B|USP36|USP37|HNRNPDL|CCND2|GSK3B|RNF2|TRIM38|DTL|RRP1B|POC5|HIF1A|YTHDF3|GLUL|XRCC5|STIL|HSPH1|LANCL2|TIPRL|PSMG1|DMAP1|SURF4|RNPS1|GID8|ANKRD27|DENND5A|DTNBP1|BLVRB|GCFC2|HIST1H2BK|PREPL|TAF4|CAMSAP2|G6PD|MINDY2|ACTR3|TRIM4|AGPS|RAD23B|DCTN5|EXOSC10|NCOA3|BTG2|GDAP1|ARF6|BCL10|TRAPPC13|RAB12|…	http://amigo.geneontology.org/amigo/term/GO:0005829
hsa-let-7b_5c	GO:0005886	CC	plasma membrane	Gene Ontology	46	4619	0.00388934	0.047459	TUSC3|EIF5|SLC7A11|GLUL|RAPGEF2|LRFN4|XRCC5|GAD1|LANCL2|PLXNB1|UBQLN2|CCDC88A|FAM171A1|DTL|ARF6|TGOLN2|SLC16A10|PTP4A2|RAB12|SURF4|ZMAT3|SHC1|KMT2E|UNC5C|KCNQ4|HDLBP|SCCPDH|RDX|ANKRD27|SPPL3|DTNBP1|BLVRB|ARHGEF39|CTNNA1|MESD|KCNJ2|LRP6|ZNRF3|SLC16A1|ERBIN|SLC2A3|INSR|GSK3B|ATP1A1|SPPL2A|TRIM4	http://amigo.geneontology.org/amigo/term/GO:0005886
hsa-let-7b_5c	GO:0006164	BP	purine nucleotide biosynthetic process	Gene Ontology	2	11	0.00325664	0.0435112	PPAT|PRPS1	http://amigo.geneontology.org/amigo/term/GO:0006164
hsa-let-7b_5c	GO:0006260	BP	DNA replication	Gene Ontology	5	131	0.00219493	0.0362237	POLA2|CDK1|DTL|FAM111B|CCDC88A	http://amigo.geneontology.org/amigo/term/GO:0006260
hsa-let-7b_5c	GO:0006275	BP	regulation of DNA replication	Gene Ontology	3	22	0.000595309	0.0171707	ANKRD17|CCDC88A|USP37	http://amigo.geneontology.org/amigo/term/GO:0006275
hsa-let-7b_5c	GO:0006355	BP	regulation of transcription, DNA-templated	Gene Ontology	19	773	1.75885e-06	0.000247528	ZNHIT3|ZNF195|ZNF527|CHD7|ZNF582|MN1|HIF1A|ZNF585A|ZNF557|INSR|ZNF674|SAP30BP|MTERF4|GCFC2|CCAR1|ZNF780B|ZNF223|RNF20|ZNF559	http://amigo.geneontology.org/amigo/term/GO:0006355
hsa-let-7b_5c	GO:0006357	BP	regulation of transcription by RNA polymerase II	Gene Ontology	13	751	0.00193584	0.0329561	TAF7|KDM1A|HSF2|TBL1X|TSC22D1|FLI1|HIF1A|MED13L|MED6|VEZF1|ELOA|DLX5|THAP10	http://amigo.geneontology.org/amigo/term/GO:0006357
hsa-let-7b_5c	GO:0006364	BP	rRNA processing	Gene Ontology	10	141	7.64912e-08	1.46794e-05	EXOSC10|ESF1|ISG20L2|CHD7|MTREX|SUV39H1|RPS19|RRP1B|TBL3|PDCD11	http://amigo.geneontology.org/amigo/term/GO:0006364
hsa-let-7b_5c	GO:0006366	BP	transcription by RNA polymerase II	Gene Ontology	7	187	0.000334462	0.0115746	TAF7|KLF13|TAF4|TSC22D1|MAF|TAF9|ELOA	http://amigo.geneontology.org/amigo/term/GO:0006366
hsa-let-7b_5c	GO:0006417	BP	regulation of translation	Gene Ontology	4	63	0.001044	0.0239552	EIF2S1|RBM3|TCOF1|LSM14B	http://amigo.geneontology.org/amigo/term/GO:0006417
hsa-let-7b_5c	GO:0006468	BP	protein phosphorylation	Gene Ontology	12	451	7.07853e-05	0.00403859	CDK6|CDK12|WNK1|BMP2K|PLK4|CDK1|INSR|GSK3B|TRIB2|DYRK1B|EIF2S1|ILF3	http://amigo.geneontology.org/amigo/term/GO:0006468
hsa-let-7b_5c	GO:0006469	BP	negative regulation of protein kinase activity	Gene Ontology	6	75	1.71962e-05	0.0013962	TAF7|UBASH3B|LRP6|WNK1|TRIB2|DTNBP1	http://amigo.geneontology.org/amigo/term/GO:0006469
hsa-let-7b_5c	GO:0006511	BP	ubiquitin-dependent protein catabolic process	Gene Ontology	10	292	3.81768e-05	0.00259972	ZNRF3|DTL|UBQLN2|RNF19B|USP38|USP30|RNF2|RNF20|USP36|USP37	http://amigo.geneontology.org/amigo/term/GO:0006511
hsa-let-7b_5c	GO:0006974	BP	cellular response to DNA damage stimulus	Gene Ontology	7	248	0.00165768	0.0311627	BTG2|DTL|SUV39H1|TAF9|ZMAT3|XRCC5|RFWD3	http://amigo.geneontology.org/amigo/term/GO:0006974
hsa-let-7b_5c	GO:0007000	BP	nucleolus organization	Gene Ontology	2	5	0.000900134	0.0220952	RPS19|USP36	http://amigo.geneontology.org/amigo/term/GO:0007000
hsa-let-7b_5c	GO:0007599	BP	hemostasis	Gene Ontology	2	9	0.00231653	0.0362237	HPS4|FLI1	http://amigo.geneontology.org/amigo/term/GO:0007599
hsa-let-7b_5c	GO:0008013	MF	beta-catenin binding	Gene Ontology	4	86	0.00309101	0.0435112	LEF1|TBL1X|CTNNA1|GSK3B	http://amigo.geneontology.org/amigo/term/GO:0008013
hsa-let-7b_5c	GO:0008134	MF	transcription factor binding	Gene Ontology	12	325	3.0858e-06	0.000342849	TAF7|KDM1A|HDAC2|SRF|CENPF|TBL1X|HIF1A|MED6|NIF3L1|TRIB2|PDCD11|BCL10	http://amigo.geneontology.org/amigo/term/GO:0008134
hsa-let-7b_5c	GO:0008283	BP	cell population proliferation	Gene Ontology	5	142	0.00307117	0.0435112	CDK1|GLUL|XRCC5|DLX5|MKI67	http://amigo.geneontology.org/amigo/term/GO:0008283
hsa-let-7b_5c	GO:0008353	MF	RNA polymerase II CTD heptapeptide repeat kinase activity	Gene Ontology	3	12	0.000123687	0.00543965	CDK12|CDK1|CDK6	http://amigo.geneontology.org/amigo/term/GO:0008353
hsa-let-7b_5c	GO:0009048	BP	dosage compensation by inactivation of X chromosome	Gene Ontology	2	11	0.00325664	0.0435112	EXOSC10|SPEN	http://amigo.geneontology.org/amigo/term/GO:0009048
hsa-let-7b_5c	GO:0009116	BP	nucleoside metabolic process	Gene Ontology	2	12	0.00378284	0.0466034	PPAT|PRPS1	http://amigo.geneontology.org/amigo/term/GO:0009116
hsa-let-7b_5c	GO:0009165	BP	nucleotide biosynthetic process	Gene Ontology	2	11	0.00325664	0.0435112	NMNAT1|PRPS1	http://amigo.geneontology.org/amigo/term/GO:0009165
hsa-let-7b_5c	GO:0014029	BP	neural crest formation	Gene Ontology	2	7	0.00152962	0.0293547	LRP6|TCOF1	http://amigo.geneontology.org/amigo/term/GO:0014029
hsa-let-7b_5c	GO:0014070	BP	response to organic cyclic compound	Gene Ontology	4	45	0.000316799	0.0113949	CDK1|G6PD|BTG2|SLC7A11	http://amigo.geneontology.org/amigo/term/GO:0014070
hsa-let-7b_5c	GO:0014704	CC	intercalated disc	Gene Ontology	3	46	0.00424193	0.049589	KCNJ2|CTNNA1|ATP1A1	http://amigo.geneontology.org/amigo/term/GO:0014704
hsa-let-7b_5c	GO:0015693	BP	magnesium ion transport	Gene Ontology	2	13	0.00434579	0.049589	KCNJ2|TUSC3	http://amigo.geneontology.org/amigo/term/GO:0015693
hsa-let-7b_5c	GO:0016020	CC	membrane	Gene Ontology	37	2075	7.32168e-08	1.46794e-05	MKI67|AGPS|RAPGEF2|RPS19|FYCO1|HPS4|INSR|MED6|ADPGK|ANKRD17|EIF2S1|EXOSC10|GDAP1|CCDC88A|ARF6|KIF4A|CMAS|TM9SF4|ARHGDIA|ATP1A1|WNK1|SCCPDH|ANKRD27|SPPL3|CALU|ATXN2L|SLC16A1|G6PD|SLC7A11|CDK1|XRCC5|ACTR1B|ACBD5|SPPL2A|TMEM237|ACTR3|ILF3	http://amigo.geneontology.org/amigo/term/GO:0016020
hsa-let-7b_5c	GO:0016055	BP	Wnt signaling pathway	Gene Ontology	7	189	0.00035577	0.0119211	LRP6|ZNRF3|GID8|GSK3B|LEF1|NARF|MESD	http://amigo.geneontology.org/amigo/term/GO:0016055
hsa-let-7b_5c	GO:0016251	MF	RNA polymerase II general transcription initiation factor activity	Gene Ontology	3	37	0.00237658	0.0368895	TAF7|TAF4|TAF9	http://amigo.geneontology.org/amigo/term/GO:0016251
hsa-let-7b_5c	GO:0016491	MF	oxidoreductase activity	Gene Ontology	5	137	0.00264643	0.0402939	AGPS|KDM1A|UQCRFS1|MICAL2|SCCPDH	http://amigo.geneontology.org/amigo/term/GO:0016491
hsa-let-7b_5c	GO:0016567	BP	protein ubiquitination	Gene Ontology	11	486	0.0005378	0.0164223	HECTD4|ZNRF3|TRIM38|RFWD3|MSL2|BCL10|HIF1A|RNF20|NARF|TRIM4|HIST1H2BK	http://amigo.geneontology.org/amigo/term/GO:0016567
hsa-let-7b_5c	GO:0016579	BP	protein deubiquitination	Gene Ontology	8	262	0.000477501	0.0155078	RAD23B|HIF1A|USP38|CDK1|USP30|RNF2|USP36|USP37	http://amigo.geneontology.org/amigo/term/GO:0016579
hsa-let-7b_5c	GO:0016592	CC	mediator complex	Gene Ontology	3	39	0.00273469	0.0402939	MED13L|MED6|CDK6	http://amigo.geneontology.org/amigo/term/GO:0016592
hsa-let-7b_5c	GO:0016595	MF	glutamate binding	Gene Ontology	2	10	0.0027677	0.0402939	GLUL|GAD1	http://amigo.geneontology.org/amigo/term/GO:0016595
hsa-let-7b_5c	GO:0016607	CC	nuclear speck	Gene Ontology	12	400	2.30521e-05	0.00167803	ATXN2L|SRP54|RNPS1|KMT2E|CDK12|ERBIN|BMP2K|HIF1A|SPEN|MTREX|USP36|LUC7L3	http://amigo.geneontology.org/amigo/term/GO:0016607
hsa-let-7b_5c	GO:0016807	MF	cysteine-type carboxypeptidase activity	Gene Ontology	2	5	0.000900134	0.0220952	MINDY4|MINDY2	http://amigo.geneontology.org/amigo/term/GO:0016807
hsa-let-7b_5c	GO:0018107	BP	peptidyl-threonine phosphorylation	Gene Ontology	4	65	0.0011654	0.0257397	CDK1|WNK1|DYRK1B|GSK3B	http://amigo.geneontology.org/amigo/term/GO:0018107
hsa-let-7b_5c	GO:0019901	MF	protein kinase binding	Gene Ontology	13	461	1.98053e-05	0.00154848	TRIM38|SHC1|CDK12|UNC5C|RPS19|WNK1|HIF1A|GSK3B|CCND2|ATP1A1|NARF|BCL10|USP37	http://amigo.geneontology.org/amigo/term/GO:0019901
hsa-let-7b_5c	GO:0021542	BP	dentate gyrus development	Gene Ontology	3	16	0.000258291	0.00956583	LEF1|BTG2|CDK6	http://amigo.geneontology.org/amigo/term/GO:0021542
hsa-let-7b_5c	GO:0021591	BP	ventricular system development	Gene Ontology	3	19	0.000404499	0.0133422	CENPF|SLC7A11|RAPGEF2	http://amigo.geneontology.org/amigo/term/GO:0021591
hsa-let-7b_5c	GO:0021861	BP	forebrain radial glial cell differentiation	Gene Ontology	2	7	0.00152962	0.0293547	LEF1|METTL14	http://amigo.geneontology.org/amigo/term/GO:0021861
hsa-let-7b_5c	GO:0021987	BP	cerebral cortex development	Gene Ontology	4	70	0.00151156	0.0293547	KDM1A|LRP6|HIF1A|WDR47	http://amigo.geneontology.org/amigo/term/GO:0021987
hsa-let-7b_5c	GO:0030027	CC	lamellipodium	Gene Ontology	6	185	0.00180325	0.0325356	SH3RF1|UNC5C|RDX|CCDC88A|ACTR3|CTNNA1	http://amigo.geneontology.org/amigo/term/GO:0030027
hsa-let-7b_5c	GO:0030042	BP	actin filament depolymerization	Gene Ontology	2	11	0.00325664	0.0435112	DSTN|MICAL2	http://amigo.geneontology.org/amigo/term/GO:0030042
hsa-let-7b_5c	GO:0030054	CC	cell junction	Gene Ontology	6	190	0.00205318	0.0346741	SLC16A1|ERBIN|GID8|SLC16A10|TP53BP2|CTNNA1	http://amigo.geneontology.org/amigo/term/GO:0030054
hsa-let-7b_5c	GO:0030134	CC	COPII-coated ER to Golgi transport vesicle	Gene Ontology	3	40	0.00292551	0.0420119	TEX261|SEC31A|LMAN2	http://amigo.geneontology.org/amigo/term/GO:0030134
hsa-let-7b_5c	GO:0030315	CC	T-tubule	Gene Ontology	3	45	0.00400162	0.0482709	KCNJ2|RDX|ATP1A1	http://amigo.geneontology.org/amigo/term/GO:0030315
hsa-let-7b_5c	GO:0030326	BP	embryonic limb morphogenesis	Gene Ontology	3	39	0.00273469	0.0402939	DLX5|LEF1|LRP6	http://amigo.geneontology.org/amigo/term/GO:0030326
hsa-let-7b_5c	GO:0030332	MF	cyclin binding	Gene Ontology	3	30	0.001358	0.0278324	CDK12|CDK1|CDK6	http://amigo.geneontology.org/amigo/term/GO:0030332
hsa-let-7b_5c	GO:0030374	MF	nuclear receptor transcription coactivator activity	Gene Ontology	4	52	0.000529592	0.0164223	CCAR1|NCOA3|SS18|KDM1A	http://amigo.geneontology.org/amigo/term/GO:0030374
hsa-let-7b_5c	GO:0030496	CC	midbody	Gene Ontology	9	160	2.14492e-06	0.000282995	RDX|CENPF|SH3GLB1|SCCPDH|UHMK1|CDK1|KIF4A|DTNBP1|URB2	http://amigo.geneontology.org/amigo/term/GO:0030496
hsa-let-7b_5c	GO:0031017	BP	exocrine pancreas development	Gene Ontology	2	8	0.00190366	0.0329396	INSR|SRP54	http://amigo.geneontology.org/amigo/term/GO:0031017
hsa-let-7b_5c	GO:0031175	BP	neuron projection development	Gene Ontology	6	116	0.000170818	0.00721194	SRF|BTG2|UHMK1|GSK3B|RAPGEF2|DTNBP1	http://amigo.geneontology.org/amigo/term/GO:0031175
hsa-let-7b_5c	GO:0031625	MF	ubiquitin protein ligase binding	Gene Ontology	9	294	0.000210005	0.00836453	UBASH3B|FAF2|HIF1A|BCL10|MFHAS1|TRIB2|GSK3B|XRCC5|RNF20	http://amigo.geneontology.org/amigo/term/GO:0031625
hsa-let-7b_5c	GO:0031965	CC	nuclear membrane	Gene Ontology	9	237	4.33417e-05	0.00277256	GTF3C3|DTL|ERBIN|CCND2|SPEN|TBC1D20|APEH|ANKRD17|DCTN5	http://amigo.geneontology.org/amigo/term/GO:0031965
hsa-let-7b_5c	GO:0032040	CC	small-subunit processome	Gene Ontology	3	39	0.00273469	0.0402939	PDCD11|XRCC5|TBL3	http://amigo.geneontology.org/amigo/term/GO:0032040
hsa-let-7b_5c	GO:0032094	BP	response to food	Gene Ontology	3	21	0.000526444	0.0164223	SLC16A1|G6PD|BCL10	http://amigo.geneontology.org/amigo/term/GO:0032094
hsa-let-7b_5c	GO:0032991	CC	protein-containing complex	Gene Ontology	14	623	0.000104383	0.00479025	KDM1A|HDAC2|HSPH1|KMT2E|NCOA3|SH3GLB1|HIF1A|GLUL|TAF4|ATP1A1|RAPGEF2|XRCC5|BCL10|ILF3	http://amigo.geneontology.org/amigo/term/GO:0032991
hsa-let-7b_5c	GO:0033116	CC	endoplasmic reticulum-Golgi intermediate compartment membrane	Gene Ontology	4	74	0.00183559	0.0328383	SPPL3|TBC1D20|SURF4|LMAN2	http://amigo.geneontology.org/amigo/term/GO:0033116
hsa-let-7b_5c	GO:0033276	CC	transcription factor TFTC complex	Gene Ontology	3	14	0.000183045	0.0074309	TAF7|TAF4|TAF9	http://amigo.geneontology.org/amigo/term/GO:0033276
hsa-let-7b_5c	GO:0033619	BP	membrane protein proteolysis	Gene Ontology	2	12	0.00378284	0.0466034	SPPL2A|SPPL3	http://amigo.geneontology.org/amigo/term/GO:0033619
hsa-let-7b_5c	GO:0034260	BP	negative regulation of GTPase activity	Gene Ontology	3	46	0.00424193	0.049589	RRP1B|WNK1|RDX	http://amigo.geneontology.org/amigo/term/GO:0034260
hsa-let-7b_5c	GO:0034511	MF	U3 snoRNA binding	Gene Ontology	2	10	0.0027677	0.0402939	XRCC5|TBL3	http://amigo.geneontology.org/amigo/term/GO:0034511
hsa-let-7b_5c	GO:0034968	BP	histone lysine methylation	Gene Ontology	2	13	0.00434579	0.049589	SUV39H1|KMT2E	http://amigo.geneontology.org/amigo/term/GO:0034968
hsa-let-7b_5c	GO:0035861	CC	site of double-strand break	Gene Ontology	4	61	0.000931764	0.0223518	NARF|ACTR3|RFWD3|TRAPPC13	http://amigo.geneontology.org/amigo/term/GO:0035861
hsa-let-7b_5c	GO:0035871	BP	protein K11-linked deubiquitination	Gene Ontology	2	10	0.0027677	0.0402939	USP30|USP37	http://amigo.geneontology.org/amigo/term/GO:0035871
hsa-let-7b_5c	GO:0036396	CC	RNA N6-methyladenosine methyltransferase complex	Gene Ontology	2	8	0.00190366	0.0329396	SPEN|METTL14	http://amigo.geneontology.org/amigo/term/GO:0036396
hsa-let-7b_5c	GO:0042063	BP	gliogenesis	Gene Ontology	2	6	0.00119493	0.0257397	METTL14|CDK6	http://amigo.geneontology.org/amigo/term/GO:0042063
hsa-let-7b_5c	GO:0042255	BP	ribosome assembly	Gene Ontology	2	8	0.00190366	0.0329396	EIF2S1|MTERF4	http://amigo.geneontology.org/amigo/term/GO:0042255
hsa-let-7b_5c	GO:0042470	CC	melanosome	Gene Ontology	5	99	0.000665435	0.0182433	ANKRD27|HPS4|SLC7A11|ATP1A1|CALU	http://amigo.geneontology.org/amigo/term/GO:0042470
hsa-let-7b_5c	GO:0042475	BP	odontogenesis of dentin-containing tooth	Gene Ontology	5	57	5.86867e-05	0.00353965	LEF1|HDAC2|LRP6|SLC7A11|CTNNA1	http://amigo.geneontology.org/amigo/term/GO:0042475
hsa-let-7b_5c	GO:0042500	MF	aspartic endopeptidase activity, intramembrane cleaving	Gene Ontology	2	7	0.00152962	0.0293547	SPPL2A|SPPL3	http://amigo.geneontology.org/amigo/term/GO:0042500
hsa-let-7b_5c	GO:0042802	MF	identical protein binding	Gene Ontology	26	1456	7.25789e-06	0.000729591	HSF2|KCTD5|RPS19|PLK4|LZTFL1|GLUL|STIL|UBASH3B|UBQLN2|RNF20|APEH|NMNAT1|MAT2A|SH3GLB1|NIF3L1|TP53BP2|CTNNA1|MESD|KCNJ2|LRP6|SLC16A1|BCL10|G6PD|PPAT|LEPROTL1|TRIM4	http://amigo.geneontology.org/amigo/term/GO:0042802
hsa-let-7b_5c	GO:0042803	MF	protein homodimerization activity	Gene Ontology	13	660	0.000622335	0.0172862	TRIM38|SRF|SPPL3|CCDC88A|G6PD|GID8|SH3GLB1|TBX18|HPS4|PRPS1|CENPF|SPPL2A|LRP6	http://amigo.geneontology.org/amigo/term/GO:0042803
hsa-let-7b_5c	GO:0043023	MF	ribosomal large subunit binding	Gene Ontology	2	13	0.00434579	0.049589	DHX33|RBM3	http://amigo.geneontology.org/amigo/term/GO:0043023
hsa-let-7b_5c	GO:0043066	BP	negative regulation of apoptotic process	Gene Ontology	10	487	0.00192897	0.0329561	STIL|HDAC2|SHC1|SH3RF1|CCND2|TAF9|GSK3B|CDK1|ARHGDIA|LEF1	http://amigo.geneontology.org/amigo/term/GO:0043066
hsa-let-7b_5c	GO:0043231	CC	intracellular membrane-bounded organelle	Gene Ontology	15	788	0.000343892	0.011709	RAB11FIP5|KMT2E|SLC16A1|CTNNA1|G6PD|SLC7A11|FYCO1|SPPL3|PRKCSH|SEC31A|SPPL2A|BLVRB|BTAF1|CYP2U1|SLC16A10	http://amigo.geneontology.org/amigo/term/GO:0043231
hsa-let-7b_5c	GO:0043392	BP	negative regulation of DNA binding	Gene Ontology	3	30	0.001358	0.0278324	KDM1A|LEF1|HDAC2	http://amigo.geneontology.org/amigo/term/GO:0043392
hsa-let-7b_5c	GO:0043405	BP	regulation of MAP kinase activity	Gene Ontology	2	12	0.00378284	0.0466034	CDK12|TRIB2	http://amigo.geneontology.org/amigo/term/GO:0043405
hsa-let-7b_5c	GO:0043422	MF	protein kinase B binding	Gene Ontology	2	11	0.00325664	0.0435112	CCDC88A|BCL10	http://amigo.geneontology.org/amigo/term/GO:0043422
hsa-let-7b_5c	GO:0043565	MF	sequence-specific DNA binding	Gene Ontology	10	405	0.000498989	0.0159601	ZNF674|HNRNPDL|HIF1A|ZNF557|ZNF582|MAF|HDAC2|DLX5|LEF1|ZNF559	http://amigo.geneontology.org/amigo/term/GO:0043565
hsa-let-7b_5c	GO:0043697	BP	cell dedifferentiation	Gene Ontology	2	5	0.000900134	0.0220952	NCOA3|CDK6	http://amigo.geneontology.org/amigo/term/GO:0043697
hsa-let-7b_5c	GO:0043966	BP	histone H3 acetylation	Gene Ontology	3	41	0.00312433	0.0435112	BRPF3|LEF1|TAF9	http://amigo.geneontology.org/amigo/term/GO:0043966
hsa-let-7b_5c	GO:0045295	MF	gamma-catenin binding	Gene Ontology	2	12	0.00378284	0.0466034	LEF1|CTNNA1	http://amigo.geneontology.org/amigo/term/GO:0045295
hsa-let-7b_5c	GO:0045296	MF	cadherin binding	Gene Ontology	8	305	0.00124024	0.0259296	ATXN2L|HDLBP|SLC7A11|RDX|SH3GLB1|EIF5|EIF2S1|CTNNA1	http://amigo.geneontology.org/amigo/term/GO:0045296
hsa-let-7b_5c	GO:0045347	BP	negative regulation of MHC class II biosynthetic process	Gene Ontology	2	6	0.00119493	0.0257397	TAF7|HDAC2	http://amigo.geneontology.org/amigo/term/GO:0045347
hsa-let-7b_5c	GO:0045732	BP	positive regulation of protein catabolic process	Gene Ontology	4	73	0.00175046	0.0318709	EGLN2|DTL|TIPARP|GSK3B	http://amigo.geneontology.org/amigo/term/GO:0045732
hsa-let-7b_5c	GO:0045821	BP	positive regulation of glycolytic process	Gene Ontology	3	24	0.000749703	0.0195386	INSR|ENTPD5|HIF1A	http://amigo.geneontology.org/amigo/term/GO:0045821
hsa-let-7b_5c	GO:0045892	BP	negative regulation of transcription, DNA-templated	Gene Ontology	15	536	4.98457e-06	0.000526122	TAF7|SPEN|HDAC2|SHC1|KDM1A|SUV39H1|CENPF|BTAF1|LANCL2|DMAP1|RNF2|LEF1|XRCC5|GCFC2|ILF3	http://amigo.geneontology.org/amigo/term/GO:0045892
hsa-let-7b_5c	GO:0045893	BP	positive regulation of transcription, DNA-templated	Gene Ontology	18	556	7.06197e-08	1.46794e-05	HDAC2|LRP6|SHC1|KMT2E|ZFHX4|FLI1|TBL1X|HIF1A|BCL10|SS18|INSR|NIF3L1|DLX5|LEF1|DYRK1B|RNF20|ILF3|ZXDC	http://amigo.geneontology.org/amigo/term/GO:0045893
hsa-let-7b_5c	GO:0045944	BP	positive regulation of transcription by RNA polymerase II	Gene Ontology	24	1159	1.45898e-06	0.000236917	KDM1A|HDAC2|RRP1B|HIF1A|HSF2|MED6|KLF13|NCOA3|CHD7|CDK12|VEZF1|TBX18|DLX5|SRF|FLI1|SS18|LRP6|LEF1|SSBP4|TAF7|TBL1X|TAF9|MAF|ACTR3	http://amigo.geneontology.org/amigo/term/GO:0045944
hsa-let-7b_5c	GO:0046777	BP	protein autophosphorylation	Gene Ontology	6	170	0.00119006	0.0257397	CDK12|UHMK1|GSK3B|INSR|DYRK1B|EIF2S1	http://amigo.geneontology.org/amigo/term/GO:0046777
hsa-let-7b_5c	GO:0046872	MF	metal ion binding	Gene Ontology	40	2298	3.81798e-08	1.00747e-05	RFWD3|MSL2|FYCO1|ZXDC|ADPGK|THAP10|ZNF71|ZNF780B|KLF13|INTS12|KIF4A|NT5DC3|BRPF3|ZNF557|MICAL2|VEZF1|NARF|ZSCAN23|ZNHIT3|ZNF223|MAT2A|SH3RF3|KMT2E|SH3RF1|EXTL3|ADAT1|ZNF582|TIPARP|LMAN2|ZNF585A|RNF19B|RNF20|ZNF674|ZNF527|ZNRF3|ARSJ|PPAT|ZUP1|UQCRFS1|ZNF559	http://amigo.geneontology.org/amigo/term/GO:0046872
hsa-let-7b_5c	GO:0046966	MF	thyroid hormone receptor binding	Gene Ontology	3	31	0.00148217	0.0293547	TAF7|ZNHIT3|NCOA3	http://amigo.geneontology.org/amigo/term/GO:0046966
hsa-let-7b_5c	GO:0046982	MF	protein heterodimerization activity	Gene Ontology	7	297	0.00438379	0.0497536	TAF7|TAF4|TCOF1|TAF9|HIF1A|ATP1A1|HIST1H2BK	http://amigo.geneontology.org/amigo/term/GO:0046982
hsa-let-7b_5c	GO:0051059	MF	NF-kappaB binding	Gene Ontology	4	31	8.41998e-05	0.00403967	HDAC2|GSK3B|BCL10|TP53BP2	http://amigo.geneontology.org/amigo/term/GO:0051059
hsa-let-7b_5c	GO:0051726	BP	regulation of cell cycle	Gene Ontology	5	121	0.00157095	0.0298763	CDK12|CENPF|RNF2|CDK6|DTL	http://amigo.geneontology.org/amigo/term/GO:0051726
hsa-let-7b_5c	GO:0055119	BP	relaxation of cardiac muscle	Gene Ontology	2	12	0.00378284	0.0466034	KCNJ2|ATP1A1	http://amigo.geneontology.org/amigo/term/GO:0055119
hsa-let-7b_5c	GO:0060173	BP	limb development	Gene Ontology	3	33	0.00175132	0.0318709	ZNRF3|SLC7A11|CHD7	http://amigo.geneontology.org/amigo/term/GO:0060173
hsa-let-7b_5c	GO:0060218	BP	hematopoietic stem cell differentiation	Gene Ontology	3	16	0.000258291	0.00956583	XRCC5|SRF|CDK6	http://amigo.geneontology.org/amigo/term/GO:0060218
hsa-let-7b_5c	GO:0060325	BP	face morphogenesis	Gene Ontology	4	31	8.41998e-05	0.00403967	LRP6|LEF1|TIPARP|DLX5	http://amigo.geneontology.org/amigo/term/GO:0060325
hsa-let-7b_5c	GO:0061029	BP	eyelid development in camera-type eye	Gene Ontology	2	13	0.00434579	0.049589	HDAC2|SRF	http://amigo.geneontology.org/amigo/term/GO:0061029
hsa-let-7b_5c	GO:0061630	MF	ubiquitin protein ligase activity	Gene Ontology	10	286	3.22347e-05	0.00226825	ZNRF3|TRIM38|RFWD3|MSL2|SH3RF1|RNF19B|NARF|RNF2|TRIM4|SH3RF3	http://amigo.geneontology.org/amigo/term/GO:0061630
hsa-let-7b_5c	GO:0070306	BP	lens fiber cell differentiation	Gene Ontology	2	12	0.00378284	0.0466034	SLC7A11|MAF	http://amigo.geneontology.org/amigo/term/GO:0070306
hsa-let-7b_5c	GO:0070742	MF	C2H2 zinc finger domain binding	Gene Ontology	3	15	0.000218578	0.00854478	LEF1|ZXDC|TAF9	http://amigo.geneontology.org/amigo/term/GO:0070742
hsa-let-7b_5c	GO:0070761	CC	pre-snoRNP complex	Gene Ontology	2	7	0.00152962	0.0293547	ZNHIT3|TAF9	http://amigo.geneontology.org/amigo/term/GO:0070761
hsa-let-7b_5c	GO:0071108	BP	protein K48-linked deubiquitination	Gene Ontology	4	34	0.000116862	0.00524886	MINDY4|MINDY2|RNF2|USP37	http://amigo.geneontology.org/amigo/term/GO:0071108
hsa-let-7b_5c	GO:0071339	CC	MLL1 complex	Gene Ontology	4	30	7.49663e-05	0.00403967	TAF7|TAF4|RNF2|TAF9	http://amigo.geneontology.org/amigo/term/GO:0071339
hsa-let-7b_5c	GO:0071458	CC	integral component of cytoplasmic side of endoplasmic reticulum membrane	Gene Ontology	2	6	0.00119493	0.0257397	SPPL2A|SPPL3	http://amigo.geneontology.org/amigo/term/GO:0071458
hsa-let-7b_5c	GO:0072659	BP	protein localization to plasma membrane	Gene Ontology	6	152	0.00068066	0.0184215	ZDHHC23|LRP6|RDX|SLC7A11|RAPGEF2|RAB12	http://amigo.geneontology.org/amigo/term/GO:0072659
hsa-let-7b_5c	GO:0086004	BP	regulation of cardiac muscle cell contraction	Gene Ontology	2	13	0.00434579	0.049589	KCNJ2|ATP1A1	http://amigo.geneontology.org/amigo/term/GO:0086004
hsa-let-7b_5c	GO:0086013	BP	membrane repolarization during cardiac muscle cell action potential	Gene Ontology	2	9	0.00231653	0.0362237	KCNJ2|ATP1A1	http://amigo.geneontology.org/amigo/term/GO:0086013
hsa-let-7b_5c	GO:0090009	BP	primitive streak formation	Gene Ontology	2	9	0.00231653	0.0362237	LRP6|SRF	http://amigo.geneontology.org/amigo/term/GO:0090009
hsa-let-7b_5c	GO:0090136	BP	epithelial cell-cell adhesion	Gene Ontology	2	11	0.00325664	0.0435112	SRF|CTNNA1	http://amigo.geneontology.org/amigo/term/GO:0090136
hsa-let-7b_5c	GO:0090734	CC	site of DNA damage	Gene Ontology	3	24	0.000749703	0.0195386	XRCC5|RFWD3|ELOA	http://amigo.geneontology.org/amigo/term/GO:0090734
hsa-let-7b_5c	GO:1900087	BP	positive regulation of G1/S transition of mitotic cell cycle	Gene Ontology	4	32	9.42329e-05	0.00442057	ANKRD17|CCND2|RDX|KMT2E	http://amigo.geneontology.org/amigo/term/GO:1900087
hsa-let-7b_5c	GO:1901216	BP	positive regulation of neuron death	Gene Ontology	3	38	0.00255175	0.0393193	GSK3B|EIF2S1|TP53BP2	http://amigo.geneontology.org/amigo/term/GO:1901216
hsa-let-7b_5c	GO:1901796	BP	regulation of signal transduction by p53 class mediator	Gene Ontology	5	131	0.00219493	0.0362237	TAF7|HDAC2|TAF4|TAF9|TP53BP2	http://amigo.geneontology.org/amigo/term/GO:1901796
hsa-let-7b_5c	GO:1903955	BP	positive regulation of protein targeting to mitochondrion	Gene Ontology	4	31	8.41998e-05	0.00403967	HPS4|RNF2|SH3GLB1|USP36	http://amigo.geneontology.org/amigo/term/GO:1903955
hsa-let-7b_5c	GO:1990909	CC	Wnt signalosome	Gene Ontology	2	12	0.00378284	0.0466034	LRP6|GSK3B	http://amigo.geneontology.org/amigo/term/GO:1990909
hsa-let-7b_5c	GO:2000009	BP	negative regulation of protein localization to cell surface	Gene Ontology	2	13	0.00434579	0.049589	LEPROTL1|ARF6	http://amigo.geneontology.org/amigo/term/GO:2000009
hsa-let-7b_5c	GO:0008022	MF	protein C-terminus binding	Gene Ontology	5	189	0.0149322	0.0945708	CENPF|TBL1X|XRCC5|BCL10|MKI67	http://amigo.geneontology.org/amigo/term/GO:0008022
hsa-let-7b_5c	GO:0008053	BP	mitochondrial fusion	Gene Ontology	2	17	0.00855613	0.0683153	USP30|GDAP1	http://amigo.geneontology.org/amigo/term/GO:0008053
hsa-let-7b_5c	GO:0008089	BP	anterograde axonal transport	Gene Ontology	3	31	0.00201416	0.033038	KIF1B|KIF4A|DTNBP1	http://amigo.geneontology.org/amigo/term/GO:0008089
hsa-let-7b_5c	GO:0008134	MF	transcription factor binding	Gene Ontology	13	325	1.68343e-06	0.000239889	TAF7|KDM1A|HDAC2|SRF|CENPF|TBL1X|HIF1A|MAPK1|MED6|NIF3L1|TRIB2|PDCD11|BCL10	http://amigo.geneontology.org/amigo/term/GO:0008134
hsa-let-7b_5c	GO:0008139	MF	nuclear localization sequence binding	Gene Ontology	2	27	0.019355	0.112863	TNPO2|POM121C	http://amigo.geneontology.org/amigo/term/GO:0008139
hsa-let-7b_5c	GO:0008157	MF	protein phosphatase 1 binding	Gene Ontology	2	30	0.0233061	0.127124	SHOC2|PPP1R3B	http://amigo.geneontology.org/amigo/term/GO:0008157
hsa-let-7b_5c	GO:0008270	MF	zinc ion binding	Gene Ontology	12	820	0.0218271	0.122879	ZNF207|ZNF195|SUV39H1|ZFHX4|ZMAT3|DNAJC21|MARCH7|TRIM38|ZNF407|RNF2|TRIM4|ZCCHC8	http://amigo.geneontology.org/amigo/term/GO:0008270
hsa-let-7b_5c	GO:0008283	BP	cell population proliferation	Gene Ontology	5	142	0.00483892	0.0501488	MKI67|CDK1|GLUL|XRCC5|DLX5	http://amigo.geneontology.org/amigo/term/GO:0008283
hsa-let-7b_5c	GO:0008284	BP	positive regulation of cell population proliferation	Gene Ontology	9	501	0.0142111	0.0934544	CNTF|HDAC2|SHC1|CCND2|GID8|INSR|MARCH7|CCAR1|LEF1	http://amigo.geneontology.org/amigo/term/GO:0008284
hsa-let-7b_5c	GO:0008286	BP	insulin receptor signaling pathway	Gene Ontology	3	86	0.0284307	0.142998	INSR|SHC1|GSK3B	http://amigo.geneontology.org/amigo/term/GO:0008286
hsa-let-7b_5c	GO:0008289	MF	lipid binding	Gene Ontology	4	151	0.028343	0.142998	HDLBP|STARD9|SH3GLB1|ACBD5	http://amigo.geneontology.org/amigo/term/GO:0008289
hsa-let-7b_5c	GO:0008306	BP	associative learning	Gene Ontology	2	27	0.019355	0.112863	SRF|BTG2	http://amigo.geneontology.org/amigo/term/GO:0008306
hsa-let-7b_5c	GO:0008353	MF	RNA polymerase II CTD heptapeptide repeat kinase activity	Gene Ontology	4	12	4.94667e-06	0.00046925	CDK12|CDK1|MAPK1|CDK6	http://amigo.geneontology.org/amigo/term/GO:0008353
hsa-let-7b_5c	GO:0008356	BP	asymmetric cell division	Gene Ontology	1	5	0.0435065	0.163552	ACTR3	http://amigo.geneontology.org/amigo/term/GO:0008356
hsa-let-7b_5c	GO:0008380	BP	RNA splicing	Gene Ontology	5	160	0.00780997	0.0652261	PTBP3|RRP1B|CDK12|RNPS1|LUC7L3	http://amigo.geneontology.org/amigo/term/GO:0008380
hsa-let-7b_5c	GO:0008420	MF	RNA polymerase II CTD heptapeptide repeat phosphatase activity	Gene Ontology	2	13	0.00535689	0.0520966	CTDSP1|CTDSPL2	http://amigo.geneontology.org/amigo/term/GO:0008420
hsa-let-7b_5c	GO:0009048	BP	dosage compensation by inactivation of X chromosome	Gene Ontology	2	11	0.00401834	0.0462718	SPEN|EXOSC10	http://amigo.geneontology.org/amigo/term/GO:0009048
hsa-let-7b_5c	GO:0009113	BP	purine nucleobase biosynthetic process	Gene Ontology	1	5	0.0435065	0.163552	PPAT	http://amigo.geneontology.org/amigo/term/GO:0009113
hsa-let-7b_5c	GO:0009116	BP	nucleoside metabolic process	Gene Ontology	2	12	0.00466529	0.0492447	PPAT|PRPS1	http://amigo.geneontology.org/amigo/term/GO:0009116
hsa-let-7b_5c	GO:0009165	BP	nucleotide biosynthetic process	Gene Ontology	2	11	0.00401834	0.0462718	NMNAT1|PRPS1	http://amigo.geneontology.org/amigo/term/GO:0009165
hsa-let-7b_5c	GO:0009636	BP	response to toxic substance	Gene Ontology	4	82	0.00385063	0.0462718	CDK1|MAPK1|SRF|SLC7A11	http://amigo.geneontology.org/amigo/term/GO:0009636
hsa-let-7b_5c	GO:0009925	CC	basal plasma membrane	Gene Ontology	3	50	0.00711351	0.062141	SLC16A1|ERBIN|KCNQ4	http://amigo.geneontology.org/amigo/term/GO:0009925
hsa-let-7b_5c	GO:0010389	BP	regulation of G2/M transition of mitotic cell cycle	Gene Ontology	3	80	0.02375	0.128928	CDK1|PLK4|CENPF	http://amigo.geneontology.org/amigo/term/GO:0010389
hsa-let-7b_5c	GO:0010468	BP	regulation of gene expression	Gene Ontology	7	235	0.00226228	0.0356591	TRIM38|HIF1A|MAPK1|CDK6|ZNF407|ZNF71|TRIM4	http://amigo.geneontology.org/amigo/term/GO:0010468
hsa-let-7b_5c	GO:0010508	BP	positive regulation of autophagy	Gene Ontology	3	58	0.0104673	0.0764919	TRIM38|SH3GLB1|GSK3B	http://amigo.geneontology.org/amigo/term/GO:0010508
hsa-let-7b_5c	GO:0010628	BP	positive regulation of gene expression	Gene Ontology	10	391	0.000876622	0.0210389	CNTF|KIF1B|RDX|HIF1A|GSK3B|CDK1|MAPK1|CDK6|DTNBP1|LEF1	http://amigo.geneontology.org/amigo/term/GO:0010628
hsa-let-7b_5c	GO:0010718	BP	positive regulation of epithelial to mesenchymal transition	Gene Ontology	2	42	0.0419645	0.163552	LEF1|HDAC2	http://amigo.geneontology.org/amigo/term/GO:0010718
hsa-let-7b_5c	GO:0010792	BP	DNA double-strand break processing involved in repair via single-strand annealing	Gene Ontology	1	5	0.0435065	0.163552	NARF	http://amigo.geneontology.org/amigo/term/GO:0010792
hsa-let-7b_5c	GO:0010822	BP	positive regulation of mitochondrion organization	Gene Ontology	1	5	0.0435065	0.163552	GSK3B	http://amigo.geneontology.org/amigo/term/GO:0010822
hsa-let-7b_5c	GO:0010971	BP	positive regulation of G2/M transition of mitotic cell cycle	Gene Ontology	2	27	0.019355	0.112863	CDK1|DTL	http://amigo.geneontology.org/amigo/term/GO:0010971
hsa-let-7b_5c	GO:0010975	BP	regulation of neuron projection development	Gene Ontology	2	31	0.0246906	0.131223	CCDC88A|GSK3B	http://amigo.geneontology.org/amigo/term/GO:0010975
hsa-let-7b_5c	GO:0014029	BP	neural crest formation	Gene Ontology	2	7	0.00189116	0.0317047	LRP6|TCOF1	http://amigo.geneontology.org/amigo/term/GO:0014029
hsa-let-7b_5c	GO:0014066	BP	regulation of phosphatidylinositol 3-kinase signaling	Gene Ontology	2	22	0.0134793	0.089862	ENTPD5|MAPK1	http://amigo.geneontology.org/amigo/term/GO:0014066
hsa-let-7b_5c	GO:0014070	BP	response to organic cyclic compound	Gene Ontology	4	45	0.000475432	0.0133825	CDK1|G6PD|BTG2|SLC7A11	http://amigo.geneontology.org/amigo/term/GO:0014070
hsa-let-7b_5c	GO:0014704	CC	intercalated disc	Gene Ontology	3	46	0.00571686	0.0543376	KCNJ2|CTNNA1|ATP1A1	http://amigo.geneontology.org/amigo/term/GO:0014704
hsa-let-7b_5c	GO:0015031	BP	protein transport	Gene Ontology	6	320	0.0349125	0.16245	ANKRD27|LIN7C|CENPF|ARRDC4|ZMAT3|LMAN2	http://amigo.geneontology.org/amigo/term/GO:0015031
hsa-let-7b_5c	GO:0015629	CC	actin cytoskeleton	Gene Ontology	5	245	0.0387306	0.163552	DSTN|ARSJ|ACTR3|CTNNA1|ILF3	http://amigo.geneontology.org/amigo/term/GO:0015629
hsa-let-7b_5c	GO:0015693	BP	magnesium ion transport	Gene Ontology	2	13	0.00535689	0.0520966	KCNJ2|TUSC3	http://amigo.geneontology.org/amigo/term/GO:0015693
hsa-let-7b_5c	GO:0016020	CC	membrane	Gene Ontology	43	2075	1.95772e-09	5.57951e-07	MKI67|AGPS|RAPGEF2|RPS19|FYCO1|HPS4|INSR|MED6|ADPGK|ANKRD17|EIF2S1|EXOSC10|GDAP1|CCDC88A|ARF6|KIF4A|CMAS|TM9SF4|ARHGDIA|CNOT1|ACBD5|WNK1|SCCPDH|CALU|SPPL3|EDEM3|HELZ|ATXN2L|ANKRD27|SLC16A1|G6PD|SLC7A11|NOTCH2|ACBD3|CDK1|XRCC5|ACTR1B|ATP1A1|SPPL2A|IPO7|TMEM237|ACTR3|ILF3	http://amigo.geneontology.org/amigo/term/GO:0016020
hsa-let-7b_5c	GO:0016032	BP	viral process	Gene Ontology	12	456	0.000213782	0.00757049	ACBD3|POM121C|TAF4|SHC1|KCTD5|SH3RF1|SUV39H1|SPEN|RRP1B|MAPK1|ANKRD17|IPO7	http://amigo.geneontology.org/amigo/term/GO:0016032
hsa-let-7b_5c	GO:0016055	BP	Wnt signaling pathway	Gene Ontology	7	189	0.000673849	0.0176545	LRP6|ZNRF3|GID8|GSK3B|LEF1|NARF|MESD	http://amigo.geneontology.org/amigo/term/GO:0016055
hsa-let-7b_5c	GO:0016202	BP	regulation of striated muscle tissue development	Gene Ontology	1	5	0.0435065	0.163552	CENPF	http://amigo.geneontology.org/amigo/term/GO:0016202
hsa-let-7b_5c	GO:0016239	BP	positive regulation of macroautophagy	Gene Ontology	2	33	0.0275574	0.141509	RAB12|HIF1A	http://amigo.geneontology.org/amigo/term/GO:0016239
hsa-let-7b_5c	GO:0016251	MF	RNA polymerase II general transcription initiation factor activity	Gene Ontology	3	37	0.00321887	0.0412305	TAF7|TAF4|TAF9	http://amigo.geneontology.org/amigo/term/GO:0016251
hsa-let-7b_5c	GO:0016301	MF	kinase activity	Gene Ontology	3	89	0.030941	0.148517	MAPK1|PRPS1|GSK3B	http://amigo.geneontology.org/amigo/term/GO:0016301
hsa-let-7b_5c	GO:0016323	CC	basolateral plasma membrane	Gene Ontology	5	216	0.0246177	0.131223	SLC16A1|ERBIN|LIN7C|SLC16A10|ATP1A1	http://amigo.geneontology.org/amigo/term/GO:0016323
hsa-let-7b_5c	GO:0016491	MF	oxidoreductase activity	Gene Ontology	5	137	0.00418223	0.0476574	AGPS|KDM1A|UQCRFS1|MICAL2|SCCPDH	http://amigo.geneontology.org/amigo/term/GO:0016491
hsa-let-7b_5c	GO:0016567	BP	protein ubiquitination	Gene Ontology	13	486	0.000100458	0.00508986	ZNRF3|TRIM4|RFWD3|MSL2|HECTD4|HIF1A|BCL10|ARRDC4|TRIM38|NARF|FEM1B|RNF20|HIST1H2BK	http://amigo.geneontology.org/amigo/term/GO:0016567
hsa-let-7b_5c	GO:0016575	BP	histone deacetylation	Gene Ontology	2	39	0.0369009	0.163552	HDAC2|TBL1X	http://amigo.geneontology.org/amigo/term/GO:0016575
hsa-let-7b_5c	GO:0016579	BP	protein deubiquitination	Gene Ontology	8	262	0.000960836	0.0223542	RAD23B|HIF1A|USP38|CDK1|USP30|RNF2|USP36|USP37	http://amigo.geneontology.org/amigo/term/GO:0016579
hsa-let-7b_5c	GO:0016592	CC	mediator complex	Gene Ontology	3	39	0.00369979	0.0448699	MED13L|MED6|CDK6	http://amigo.geneontology.org/amigo/term/GO:0016592
hsa-let-7b_5c	GO:0016595	MF	glutamate binding	Gene Ontology	2	10	0.00341674	0.0425692	GLUL|GAD1	http://amigo.geneontology.org/amigo/term/GO:0016595
hsa-let-7b_5c	GO:0016604	CC	nuclear body	Gene Ontology	7	307	0.00917119	0.0721045	MKI67|KMT2E|FLI1|HIF1A|ZCCHC8|NMNAT1|RNF2	http://amigo.geneontology.org/amigo/term/GO:0016604
hsa-let-7b_5c	GO:0016607	CC	nuclear speck	Gene Ontology	14	400	3.01973e-06	0.000328864	ATXN2L|SRP54|RNPS1|KMT2E|CDK12|ERBIN|BMP2K|HIF1A|SPEN|MTREX|USP36|PNISR|CDC40|LUC7L3	http://amigo.geneontology.org/amigo/term/GO:0016607
hsa-let-7b_5c	GO:0016740	MF	transferase activity	Gene Ontology	2	41	0.040249	0.163552	MARCH7|UHMK1	http://amigo.geneontology.org/amigo/term/GO:0016740
hsa-let-7b_5c	GO:0016807	MF	cysteine-type carboxypeptidase activity	Gene Ontology	2	5	0.00111401	0.0228823	MINDY4|MINDY2	http://amigo.geneontology.org/amigo/term/GO:0016807
hsa-let-7b_5c	GO:0017148	BP	negative regulation of translation	Gene Ontology	3	79	0.0230141	0.127124	CNOT1|BTG2|ILF3	http://amigo.geneontology.org/amigo/term/GO:0017148
hsa-let-7b_5c	GO:0018024	MF	histone-lysine N-methyltransferase activity	Gene Ontology	2	20	0.0113914	0.0809106	SUV39H1|KMT2E	http://amigo.geneontology.org/amigo/term/GO:0018024
hsa-let-7b_5c	GO:0018105	BP	peptidyl-serine phosphorylation	Gene Ontology	6	161	0.00157289	0.0284618	WNK1|UHMK1|GSK3B|CDK1|MAPK1|DYRK1B	http://amigo.geneontology.org/amigo/term/GO:0018105
hsa-let-7b_5c	GO:0018107	BP	peptidyl-threonine phosphorylation	Gene Ontology	5	65	0.000173604	0.00648881	CDK1|WNK1|DYRK1B|MAPK1|GSK3B	http://amigo.geneontology.org/amigo/term/GO:0018107
hsa-let-7b_5c	GO:0018345	BP	protein palmitoylation	Gene Ontology	2	26	0.0181073	0.109219	GLUL|ZDHHC23	http://amigo.geneontology.org/amigo/term/GO:0018345
hsa-let-7b_5c	GO:0019210	MF	kinase inhibitor activity	Gene Ontology	1	5	0.0435065	0.163552	LRP6	http://amigo.geneontology.org/amigo/term/GO:0019210
hsa-let-7b_5c	GO:0019706	MF	protein-cysteine S-palmitoyltransferase activity	Gene Ontology	2	28	0.0206377	0.117635	GLUL|ZDHHC23	http://amigo.geneontology.org/amigo/term/GO:0019706
hsa-let-7b_5c	GO:0019886	BP	antigen processing and presentation of exogenous peptide antigen via MHC class II	Gene Ontology	4	98	0.00703179	0.062141	ACTR1B|SEC31A|KIF4A|DCTN5	http://amigo.geneontology.org/amigo/term/GO:0019886
hsa-let-7b_5c	GO:0019888	MF	protein phosphatase regulator activity	Gene Ontology	2	36	0.0320938	0.152446	SHOC2|PPP1R3B	http://amigo.geneontology.org/amigo/term/GO:0019888
hsa-let-7b_5c	GO:0019901	MF	protein kinase binding	Gene Ontology	13	461	6.01076e-05	0.00360646	TRIM38|SHC1|CDK12|UNC5C|RPS19|WNK1|HIF1A|GSK3B|CCND2|ATP1A1|NARF|BCL10|USP37	http://amigo.geneontology.org/amigo/term/GO:0019901
hsa-let-7b_5c	GO:0019904	MF	protein domain specific binding	Gene Ontology	7	239	0.00247891	0.0362302	LIN7C|TBL1X|RDX|HIF1A|INSR|ATP1A1|CNOT1	http://amigo.geneontology.org/amigo/term/GO:0019904
hsa-let-7b_5c	GO:0021542	BP	dentate gyrus development	Gene Ontology	3	16	0.000353956	0.0106187	LEF1|BTG2|CDK6	http://amigo.geneontology.org/amigo/term/GO:0021542
hsa-let-7b_5c	GO:0021591	BP	ventricular system development	Gene Ontology	3	19	0.000553384	0.0151393	CENPF|SLC7A11|RAPGEF2	http://amigo.geneontology.org/amigo/term/GO:0021591
hsa-let-7b_5c	GO:0021861	BP	forebrain radial glial cell differentiation	Gene Ontology	2	7	0.00189116	0.0317047	LEF1|METTL14	http://amigo.geneontology.org/amigo/term/GO:0021861
hsa-let-7b_5c	GO:0021889	BP	olfactory bulb interneuron differentiation	Gene Ontology	1	5	0.0435065	0.163552	DLX5	http://amigo.geneontology.org/amigo/term/GO:0021889
hsa-let-7b_5c	GO:0021987	BP	cerebral cortex development	Gene Ontology	6	70	2.18453e-05	0.0017175	FOXP2|KDM1A|LRP6|WDR47|HIF1A|BTBD3	http://amigo.geneontology.org/amigo/term/GO:0021987
hsa-let-7b_5c	GO:0022008	BP	neurogenesis	Gene Ontology	2	45	0.0472713	0.163552	RITA1|BTBD3	http://amigo.geneontology.org/amigo/term/GO:0022008
hsa-let-7b_5c	GO:0030007	BP	cellular potassium ion homeostasis	Gene Ontology	2	14	0.00609245	0.056238	KCNJ2|ATP1A1	http://amigo.geneontology.org/amigo/term/GO:0030007
hsa-let-7b_5c	GO:0030027	CC	lamellipodium	Gene Ontology	6	185	0.00307713	0.040321	SH3RF1|UNC5C|RDX|CCDC88A|ACTR3|CTNNA1	http://amigo.geneontology.org/amigo/term/GO:0030027
hsa-let-7b_5c	GO:0030033	BP	microvillus assembly	Gene Ontology	2	17	0.00855613	0.0683153	RDX|RAPGEF2	http://amigo.geneontology.org/amigo/term/GO:0030033
hsa-let-7b_5c	GO:0030042	BP	actin filament depolymerization	Gene Ontology	2	11	0.00401834	0.0462718	DSTN|MICAL2	http://amigo.geneontology.org/amigo/term/GO:0030042
hsa-let-7b_5c	GO:0030054	CC	cell junction	Gene Ontology	6	190	0.00349282	0.0428152	SLC16A1|ERBIN|GID8|SLC16A10|TP53BP2|CTNNA1	http://amigo.geneontology.org/amigo/term/GO:0030054
hsa-let-7b_5c	GO:0030111	BP	regulation of Wnt signaling pathway	Gene Ontology	2	23	0.0145807	0.0934544	LEF1|TMEM237	http://amigo.geneontology.org/amigo/term/GO:0030111
hsa-let-7b_5c	GO:0030133	CC	transport vesicle	Gene Ontology	3	92	0.0335639	0.157619	TGOLN2|ANKRD27|SURF4	http://amigo.geneontology.org/amigo/term/GO:0030133
hsa-let-7b_5c	GO:0030134	CC	COPII-coated ER to Golgi transport vesicle	Gene Ontology	3	40	0.00395578	0.0462718	TEX261|SEC31A|LMAN2	http://amigo.geneontology.org/amigo/term/GO:0030134
hsa-let-7b_5c	GO:0030218	BP	erythrocyte differentiation	Gene Ontology	3	48	0.00639239	0.0580663	RPS19|KMT2E|MFHAS1	http://amigo.geneontology.org/amigo/term/GO:0030218
hsa-let-7b_5c	GO:0030242	BP	autophagy of peroxisome	Gene Ontology	1	5	0.0435065	0.163552	ACBD5	http://amigo.geneontology.org/amigo/term/GO:0030242
hsa-let-7b_5c	GO:0030278	BP	regulation of ossification	Gene Ontology	2	12	0.00466529	0.0492447	MAPK1|LRP6	http://amigo.geneontology.org/amigo/term/GO:0030278
hsa-let-7b_5c	GO:0030284	MF	estrogen receptor activity	Gene Ontology	1	5	0.0435065	0.163552	LEF1	http://amigo.geneontology.org/amigo/term/GO:0030284
hsa-let-7b_5c	GO:0030315	CC	T-tubule	Gene Ontology	3	45	0.00539595	0.0520966	KCNJ2|RDX|ATP1A1	http://amigo.geneontology.org/amigo/term/GO:0030315
hsa-let-7b_5c	GO:0030326	BP	embryonic limb morphogenesis	Gene Ontology	4	39	0.00028671	0.00947388	DLX5|LEF1|LRP6|NOTCH2	http://amigo.geneontology.org/amigo/term/GO:0030326
hsa-let-7b_5c	GO:0030331	MF	estrogen receptor binding	Gene Ontology	2	42	0.0419645	0.163552	LEF1|CNOT1	http://amigo.geneontology.org/amigo/term/GO:0030331
hsa-let-7b_5c	GO:0030332	MF	cyclin binding	Gene Ontology	3	30	0.00184646	0.0317047	CDK12|CDK1|CDK6	http://amigo.geneontology.org/amigo/term/GO:0030332
hsa-let-7b_5c	GO:0030335	BP	positive regulation of cell migration	Gene Ontology	5	227	0.0295008	0.14403	CCAR1|LEF1|RDX|INSR|ARHGEF39	http://amigo.geneontology.org/amigo/term/GO:0030335
hsa-let-7b_5c	GO:0030374	MF	nuclear receptor transcription coactivator activity	Gene Ontology	4	52	0.000791486	0.0194042	CCAR1|NCOA3|SS18|KDM1A	http://amigo.geneontology.org/amigo/term/GO:0030374
hsa-let-7b_5c	GO:0030424	CC	axon	Gene Ontology	8	310	0.0026747	0.0383542	CNTF|KIF1B|SLC7A11|UHMK1|GSK3B|INSR|MAPK1|DTNBP1	http://amigo.geneontology.org/amigo/term/GO:0030424
hsa-let-7b_5c	GO:0030496	CC	midbody	Gene Ontology	9	160	5.14529e-06	0.00046925	RDX|CENPF|SH3GLB1|SCCPDH|UHMK1|CDK1|KIF4A|DTNBP1|URB2	http://amigo.geneontology.org/amigo/term/GO:0030496
hsa-let-7b_5c	GO:0030520	BP	intracellular estrogen receptor signaling pathway	Gene Ontology	2	20	0.0113914	0.0809106	TAF7|EGLN2	http://amigo.geneontology.org/amigo/term/GO:0030520
hsa-let-7b_5c	GO:0030540	BP	female genitalia development	Gene Ontology	1	5	0.0435065	0.163552	CHD7	http://amigo.geneontology.org/amigo/term/GO:0030540
hsa-let-7b_5c	GO:0030660	CC	Golgi-associated vesicle membrane	Gene Ontology	2	19	0.0104061	0.0764919	SPPL2A|SPPL3	http://amigo.geneontology.org/amigo/term/GO:0030660
hsa-let-7b_5c	GO:0030687	CC	preribosome, large subunit precursor	Gene Ontology	2	23	0.0145807	0.0934544	RRP1B|RRP15	http://amigo.geneontology.org/amigo/term/GO:0030687
hsa-let-7b_5c	GO:0030705	BP	cytoskeleton-dependent intracellular transport	Gene Ontology	2	19	0.0104061	0.0764919	CCDC88A|KIF1B	http://amigo.geneontology.org/amigo/term/GO:0030705
hsa-let-7b_5c	GO:0030864	CC	cortical actin cytoskeleton	Gene Ontology	3	53	0.00828224	0.0683153	LANCL2|DSTN|RDX	http://amigo.geneontology.org/amigo/term/GO:0030864
hsa-let-7b_5c	GO:0030878	BP	thyroid gland development	Gene Ontology	2	21	0.012416	0.0851299	MAPK1|SRF	http://amigo.geneontology.org/amigo/term/GO:0030878
hsa-let-7b_5c	GO:0031017	BP	exocrine pancreas development	Gene Ontology	2	8	0.00235243	0.0356591	INSR|SRP54	http://amigo.geneontology.org/amigo/term/GO:0031017
hsa-let-7b_5c	GO:0031100	BP	animal organ regeneration	Gene Ontology	2	42	0.0419645	0.163552	CDK1|PPAT	http://amigo.geneontology.org/amigo/term/GO:0031100
hsa-let-7b_5c	GO:0031175	BP	neuron projection development	Gene Ontology	6	116	0.000304327	0.00950501	SRF|BTG2|UHMK1|GSK3B|RAPGEF2|DTNBP1	http://amigo.geneontology.org/amigo/term/GO:0031175
hsa-let-7b_5c	GO:0031410	CC	cytoplasmic vesicle	Gene Ontology	6	285	0.0216406	0.12213	LRP6|KIF1B|UBQLN2|CCDC88A|SH3GLB1|HPS4	http://amigo.geneontology.org/amigo/term/GO:0031410
hsa-let-7b_5c	GO:0031465	CC	Cul4B-RING E3 ubiquitin ligase complex	Gene Ontology	1	5	0.0435065	0.163552	DTL	http://amigo.geneontology.org/amigo/term/GO:0031465
hsa-let-7b_5c	GO:0031547	BP	brain-derived neurotrophic factor receptor signaling pathway	Gene Ontology	1	5	0.0435065	0.163552	RAPGEF2	http://amigo.geneontology.org/amigo/term/GO:0031547
hsa-let-7b_5c	GO:0031593	MF	polyubiquitin modification-dependent protein binding	Gene Ontology	2	31	0.0246906	0.131223	UBQLN2|RAD23B	http://amigo.geneontology.org/amigo/term/GO:0031593
hsa-let-7b_5c	GO:0031624	MF	ubiquitin conjugating enzyme binding	Gene Ontology	3	33	0.00237727	0.0356591	DCUN1D4|MARCH7|RNF19B	http://amigo.geneontology.org/amigo/term/GO:0031624
hsa-let-7b_5c	GO:0031625	MF	ubiquitin protein ligase binding	Gene Ontology	9	294	0.000460919	0.0131362	UBASH3B|FAF2|HIF1A|BCL10|MFHAS1|TRIB2|GSK3B|XRCC5|RNF20	http://amigo.geneontology.org/amigo/term/GO:0031625
hsa-let-7b_5c	GO:0031640	BP	killing of cells of other organism	Gene Ontology	2	35	0.0305509	0.147264	RPS19|HIST1H2BK	http://amigo.geneontology.org/amigo/term/GO:0031640
hsa-let-7b_5c	GO:0031647	BP	regulation of protein stability	Gene Ontology	3	83	0.0260335	0.136528	MAPK1|SH3GLB1|USP36	http://amigo.geneontology.org/amigo/term/GO:0031647
hsa-let-7b_5c	GO:0031663	BP	lipopolysaccharide-mediated signaling pathway	Gene Ontology	2	34	0.0290386	0.142998	MAPK1|BCL10	http://amigo.geneontology.org/amigo/term/GO:0031663
hsa-let-7b_5c	GO:0031697	MF	beta-1 adrenergic receptor binding	Gene Ontology	1	5	0.0435065	0.163552	RAPGEF2	http://amigo.geneontology.org/amigo/term/GO:0031697
hsa-let-7b_5c	GO:0031929	BP	TOR signaling	Gene Ontology	2	19	0.0104061	0.0764919	CCDC88A|TIPRL	http://amigo.geneontology.org/amigo/term/GO:0031929
hsa-let-7b_5c	GO:0031965	CC	nuclear membrane	Gene Ontology	10	237	1.72529e-05	0.00140488	GTF3C3|POM121C|DTL|ERBIN|CCND2|SPEN|TBC1D20|APEH|ANKRD17|DCTN5	http://amigo.geneontology.org/amigo/term/GO:0031965
hsa-let-7b_5c	GO:0032040	CC	small-subunit processome	Gene Ontology	3	39	0.00369979	0.0448699	PDCD11|XRCC5|TBL3	http://amigo.geneontology.org/amigo/term/GO:0032040
hsa-let-7b_5c	GO:0032091	BP	negative regulation of protein binding	Gene Ontology	3	77	0.0215802	0.122092	KDM1A|GSK3B|DTNBP1	http://amigo.geneontology.org/amigo/term/GO:0032091
hsa-let-7b_5c	GO:0032092	BP	positive regulation of protein binding	Gene Ontology	3	70	0.01696	0.104228	SPPL3|RAPGEF2|GSK3B	http://amigo.geneontology.org/amigo/term/GO:0032092
hsa-let-7b_5c	GO:0032094	BP	response to food	Gene Ontology	3	21	0.000719406	0.0182249	SLC16A1|G6PD|BCL10	http://amigo.geneontology.org/amigo/term/GO:0032094
hsa-let-7b_5c	GO:0032147	BP	activation of protein kinase activity	Gene Ontology	3	66	0.0145969	0.0934544	CCDC88A|INSR|WNK1	http://amigo.geneontology.org/amigo/term/GO:0032147
hsa-let-7b_5c	GO:0032148	BP	activation of protein kinase B activity	Gene Ontology	2	32	0.0261079	0.136528	CCDC88A|INSR	http://amigo.geneontology.org/amigo/term/GO:0032148
hsa-let-7b_5c	GO:0032154	CC	cleavage furrow	Gene Ontology	3	54	0.00869535	0.069078	ARF6|RDX|PLK4	http://amigo.geneontology.org/amigo/term/GO:0032154
hsa-let-7b_5c	GO:0032182	MF	ubiquitin-like protein binding	Gene Ontology	1	5	0.0435065	0.163552	DCUN1D4	http://amigo.geneontology.org/amigo/term/GO:0032182
hsa-let-7b_5c	GO:0032184	MF	SUMO polymer binding	Gene Ontology	1	5	0.0435065	0.163552	SIMC1	http://amigo.geneontology.org/amigo/term/GO:0032184
hsa-let-7b_5c	GO:0032212	BP	positive regulation of telomere maintenance via telomerase	Gene Ontology	2	34	0.0290386	0.142998	MAPK1|XRCC5	http://amigo.geneontology.org/amigo/term/GO:0032212
hsa-let-7b_5c	GO:0032436	BP	positive regulation of proteasomal ubiquitin-dependent protein catabolic process	Gene Ontology	3	74	0.0195243	0.11356	RNF19B|TRIB2|GSK3B	http://amigo.geneontology.org/amigo/term/GO:0032436
hsa-let-7b_5c	GO:0032465	BP	regulation of cytokinesis	Gene Ontology	2	42	0.0419645	0.163552	PLK4|SH3GLB1	http://amigo.geneontology.org/amigo/term/GO:0032465
hsa-let-7b_5c	GO:0032839	CC	dendrite cytoplasm	Gene Ontology	2	33	0.0275574	0.141509	MAPK1|UHMK1	http://amigo.geneontology.org/amigo/term/GO:0032839
hsa-let-7b_5c	GO:0032869	BP	cellular response to insulin stimulus	Gene Ontology	3	97	0.0381836	0.163552	RAB12|INSR|PPAT	http://amigo.geneontology.org/amigo/term/GO:0032869
hsa-let-7b_5c	GO:0032991	CC	protein-containing complex	Gene Ontology	16	623	2.60923e-05	0.00192516	KDM1A|HDAC2|HSPH1|KMT2E|NCOA3|SH3GLB1|HIF1A|GLUL|MAPK1|ATP1A1|TAF4|COX11|RAPGEF2|XRCC5|BCL10|ILF3	http://amigo.geneontology.org/amigo/term/GO:0032991
hsa-let-7b_5c	GO:0032993	CC	protein-DNA complex	Gene Ontology	2	44	0.0454762	0.163552	LEF1|XRCC5	http://amigo.geneontology.org/amigo/term/GO:0032993
hsa-let-7b_5c	GO:0033116	CC	endoplasmic reticulum-Golgi intermediate compartment membrane	Gene Ontology	4	74	0.00270803	0.0383738	SPPL3|TBC1D20|SURF4|LMAN2	http://amigo.geneontology.org/amigo/term/GO:0033116
hsa-let-7b_5c	GO:0033132	BP	negative regulation of glucokinase activity	Gene Ontology	1	5	0.0435065	0.163552	COX11	http://amigo.geneontology.org/amigo/term/GO:0033132
hsa-let-7b_5c	GO:0033153	BP	T cell receptor V(D)J recombination	Gene Ontology	1	5	0.0435065	0.163552	LEF1	http://amigo.geneontology.org/amigo/term/GO:0033153
hsa-let-7b_5c	GO:0033276	CC	transcription factor TFTC complex	Gene Ontology	3	14	0.000251123	0.00842	TAF7|TAF4|TAF9	http://amigo.geneontology.org/amigo/term/GO:0033276
hsa-let-7b_5c	GO:0033503	CC	HULC complex	Gene Ontology	1	5	0.0435065	0.163552	RNF20	http://amigo.geneontology.org/amigo/term/GO:0033503
hsa-let-7b_5c	GO:0033553	CC	rDNA heterochromatin	Gene Ontology	1	5	0.0435065	0.163552	SUV39H1	http://amigo.geneontology.org/amigo/term/GO:0033553
hsa-let-7b_5c	GO:0033564	BP	anterior/posterior axon guidance	Gene Ontology	1	5	0.0435065	0.163552	UNC5C	http://amigo.geneontology.org/amigo/term/GO:0033564
hsa-let-7b_5c	GO:0033613	MF	activating transcription factor binding	Gene Ontology	2	35	0.0305509	0.147264	DHX33|TAF9	http://amigo.geneontology.org/amigo/term/GO:0033613
hsa-let-7b_5c	GO:0033619	BP	membrane protein proteolysis	Gene Ontology	2	12	0.00466529	0.0492447	SPPL2A|SPPL3	http://amigo.geneontology.org/amigo/term/GO:0033619
hsa-let-7b_5c	GO:0034063	BP	stress granule assembly	Gene Ontology	2	20	0.0113914	0.0809106	ATXN2L|EIF2S1	http://amigo.geneontology.org/amigo/term/GO:0034063
hsa-let-7b_5c	GO:0034136	BP	negative regulation of toll-like receptor 2 signaling pathway	Gene Ontology	1	5	0.0435065	0.163552	MFHAS1	http://amigo.geneontology.org/amigo/term/GO:0034136
hsa-let-7b_5c	GO:0034198	BP	cellular response to amino acid starvation	Gene Ontology	3	44	0.00508615	0.0515411	MAPK1|EIF2S1|SH3GLB1	http://amigo.geneontology.org/amigo/term/GO:0034198
hsa-let-7b_5c	GO:0034237	MF	protein kinase A regulatory subunit binding	Gene Ontology	2	26	0.0181073	0.109219	ACBD3|PRRC1	http://amigo.geneontology.org/amigo/term/GO:0034237
hsa-let-7b_5c	GO:0034260	BP	negative regulation of GTPase activity	Gene Ontology	3	46	0.00571686	0.0543376	RRP1B|WNK1|RDX	http://amigo.geneontology.org/amigo/term/GO:0034260
hsa-let-7b_5c	GO:0034389	BP	lipid droplet organization	Gene Ontology	2	20	0.0113914	0.0809106	FAF2|TBC1D20	http://amigo.geneontology.org/amigo/term/GO:0034389
hsa-let-7b_5c	GO:0034394	BP	protein localization to cell surface	Gene Ontology	2	27	0.019355	0.112863	ARF6|MESD	http://amigo.geneontology.org/amigo/term/GO:0034394
hsa-let-7b_5c	GO:0034511	MF	U3 snoRNA binding	Gene Ontology	2	10	0.00341674	0.0425692	XRCC5|TBL3	http://amigo.geneontology.org/amigo/term/GO:0034511
hsa-let-7b_5c	GO:0034599	BP	cellular response to oxidative stress	Gene Ontology	3	95	0.0362987	0.163552	G6PD|EIF2S1|SLC7A11	http://amigo.geneontology.org/amigo/term/GO:0034599
hsa-let-7b_5c	GO:0034968	BP	histone lysine methylation	Gene Ontology	2	13	0.00535689	0.0520966	SUV39H1|KMT2E	http://amigo.geneontology.org/amigo/term/GO:0034968
hsa-let-7b_5c	GO:0035035	MF	histone acetyltransferase binding	Gene Ontology	2	28	0.0206377	0.117635	TAF7|HIF1A	http://amigo.geneontology.org/amigo/term/GO:0035035
hsa-let-7b_5c	GO:0035094	BP	response to nicotine	Gene Ontology	3	30	0.00184646	0.0317047	MAPK1|HDAC2|SLC7A11	http://amigo.geneontology.org/amigo/term/GO:0035094
hsa-let-7b_5c	GO:0035257	MF	nuclear hormone receptor binding	Gene Ontology	2	26	0.0181073	0.109219	NCOA3|HIF1A	http://amigo.geneontology.org/amigo/term/GO:0035257
hsa-let-7b_5c	GO:0035267	CC	NuA4 histone acetyltransferase complex	Gene Ontology	2	20	0.0113914	0.0809106	MEAF6|DMAP1	http://amigo.geneontology.org/amigo/term/GO:0035267
hsa-let-7b_5c	GO:0035327	CC	transcriptionally active chromatin	Gene Ontology	2	23	0.0145807	0.0934544	EXOSC10|KMT2E	http://amigo.geneontology.org/amigo/term/GO:0035327
hsa-let-7b_5c	GO:0035556	BP	intracellular signal transduction	Gene Ontology	7	369	0.0224154	0.125263	PLXNB1|WNK1|GSK3B|SS18|PRKCSH|RAPGEF2|MAPK1	http://amigo.geneontology.org/amigo/term/GO:0035556
hsa-let-7b_5c	GO:0035624	BP	receptor transactivation	Gene Ontology	1	5	0.0435065	0.163552	NCOA3	http://amigo.geneontology.org/amigo/term/GO:0035624
hsa-let-7b_5c	GO:0035855	BP	megakaryocyte development	Gene Ontology	2	17	0.00855613	0.0683153	FLI1|SRF	http://amigo.geneontology.org/amigo/term/GO:0035855
hsa-let-7b_5c	GO:0035861	CC	site of double-strand break	Gene Ontology	4	61	0.00138516	0.0272164	NARF|ACTR3|RFWD3|TRAPPC13	http://amigo.geneontology.org/amigo/term/GO:0035861
hsa-let-7b_5c	GO:0035871	BP	protein K11-linked deubiquitination	Gene Ontology	2	10	0.00341674	0.0425692	USP30|USP37	http://amigo.geneontology.org/amigo/term/GO:0035871
hsa-let-7b_5c	GO:0036124	BP	histone H3-K9 trimethylation	Gene Ontology	1	5	0.0435065	0.163552	SUV39H1	http://amigo.geneontology.org/amigo/term/GO:0036124
hsa-let-7b_5c	GO:0036396	CC	RNA N6-methyladenosine methyltransferase complex	Gene Ontology	2	8	0.00235243	0.0356591	SPEN|METTL14	http://amigo.geneontology.org/amigo/term/GO:0036396
hsa-let-7b_5c	GO:0036498	BP	IRE1-mediated unfolded protein response	Gene Ontology	3	55	0.00912034	0.0719529	EXTL3|SHC1|SEC31A	http://amigo.geneontology.org/amigo/term/GO:0036498
hsa-let-7b_5c	GO:0038128	BP	ERBB2 signaling pathway	Gene Ontology	2	31	0.0246906	0.131223	ERBIN|SHC1	http://amigo.geneontology.org/amigo/term/GO:0038128
hsa-let-7b_5c	GO:0038163	BP	thrombopoietin-mediated signaling pathway	Gene Ontology	1	5	0.0435065	0.163552	SPEN	http://amigo.geneontology.org/amigo/term/GO:0038163
hsa-let-7b_5c	GO:0040008	BP	regulation of growth	Gene Ontology	3	61	0.0119235	0.0839311	ZMAT3|SHC1|DMAP1	http://amigo.geneontology.org/amigo/term/GO:0040008
hsa-let-7b_5c	GO:0042063	BP	gliogenesis	Gene Ontology	2	6	0.0014781	0.0276235	METTL14|CDK6	http://amigo.geneontology.org/amigo/term/GO:0042063
hsa-let-7b_5c	GO:0042162	MF	telomeric DNA binding	Gene Ontology	2	26	0.0181073	0.109219	KDM1A|XRCC5	http://amigo.geneontology.org/amigo/term/GO:0042162
hsa-let-7b_5c	GO:0042254	BP	ribosome biogenesis	Gene Ontology	2	27	0.019355	0.112863	URB2|GLUL	http://amigo.geneontology.org/amigo/term/GO:0042254
hsa-let-7b_5c	GO:0042255	BP	ribosome assembly	Gene Ontology	2	8	0.00235243	0.0356591	EIF2S1|MTERF4	http://amigo.geneontology.org/amigo/term/GO:0042255
hsa-let-7b_5c	GO:0042307	BP	positive regulation of protein import into nucleus	Gene Ontology	3	40	0.00395578	0.0462718	CDK1|MAPK1|DMAP1	http://amigo.geneontology.org/amigo/term/GO:0042307
hsa-let-7b_5c	GO:0042383	CC	sarcolemma	Gene Ontology	3	97	0.0381836	0.163552	SLC7A11|ATP1A1|DTNBP1	http://amigo.geneontology.org/amigo/term/GO:0042383
hsa-let-7b_5c	GO:0042393	MF	histone binding	Gene Ontology	6	163	0.00167069	0.0298301	TBL1X|BRPF3|PWWP2A|IPO7|LEF1|RNF20	http://amigo.geneontology.org/amigo/term/GO:0042393
hsa-let-7b_5c	GO:0042470	CC	melanosome	Gene Ontology	5	99	0.00107611	0.0228823	ANKRD27|HPS4|SLC7A11|ATP1A1|CALU	http://amigo.geneontology.org/amigo/term/GO:0042470
hsa-let-7b_5c	GO:0042472	BP	inner ear morphogenesis	Gene Ontology	3	57	0.0100063	0.075298	DLX5|KCNQ4|CHD7	http://amigo.geneontology.org/amigo/term/GO:0042472
hsa-let-7b_5c	GO:0042475	BP	odontogenesis of dentin-containing tooth	Gene Ontology	5	57	9.73909e-05	0.00504662	LEF1|HDAC2|LRP6|SLC7A11|CTNNA1	http://amigo.geneontology.org/amigo/term/GO:0042475
hsa-let-7b_5c	GO:0042493	BP	response to drug	Gene Ontology	8	280	0.00144754	0.0276235	HDAC2|SS18|CENPF|CDK1|SRP54|ATP1A1|XRCC5|GAD1	http://amigo.geneontology.org/amigo/term/GO:0042493
hsa-let-7b_5c	GO:0042500	MF	aspartic endopeptidase activity, intramembrane cleaving	Gene Ontology	2	7	0.00189116	0.0317047	SPPL2A|SPPL3	http://amigo.geneontology.org/amigo/term/GO:0042500
hsa-let-7b_5c	GO:0042593	BP	glucose homeostasis	Gene Ontology	4	115	0.011927	0.0839311	SLC16A1|INSR|HECTD4|HIF1A	http://amigo.geneontology.org/amigo/term/GO:0042593
hsa-let-7b_5c	GO:0042802	MF	identical protein binding	Gene Ontology	29	1456	2.23315e-06	0.000291388	FOXP2|HSF2|KCTD5|RPS19|PLK4|LZTFL1|GLUL|STIL|UBASH3B|UBQLN2|RNF20|MAPK1|APEH|NMNAT1|MAT2A|SH3GLB1|NIF3L1|TP53BP2|CTNNA1|MESD|KCNJ2|LRP6|SLC16A1|BCL10|G6PD|PPAT|LEPROTL1|TRIM4|BTBD3	http://amigo.geneontology.org/amigo/term/GO:0042802
hsa-let-7b_5c	GO:0042803	MF	protein homodimerization activity	Gene Ontology	14	660	0.000552559	0.0151393	FOXP2|TRIM38|SRF|SPPL3|CCDC88A|G6PD|GID8|SH3GLB1|TBX18|HPS4|PRPS1|CENPF|SPPL2A|LRP6	http://amigo.geneontology.org/amigo/term/GO:0042803
hsa-let-7b_5c	GO:0042826	MF	histone deacetylase binding	Gene Ontology	4	114	0.0115918	0.0820788	LEF1|HDAC2|SRF|HIF1A	http://amigo.geneontology.org/amigo/term/GO:0042826
hsa-let-7b_5c	GO:0043010	BP	camera-type eye development	Gene Ontology	2	42	0.0419645	0.163552	FOXP2|MTERF4	http://amigo.geneontology.org/amigo/term/GO:0043010
hsa-let-7b_5c	GO:0043021	MF	ribonucleoprotein complex binding	Gene Ontology	2	34	0.0290386	0.142998	SRP54|UHMK1	http://amigo.geneontology.org/amigo/term/GO:0043021
hsa-let-7b_5c	GO:0043023	MF	ribosomal large subunit binding	Gene Ontology	2	13	0.00535689	0.0520966	DHX33|RBM3	http://amigo.geneontology.org/amigo/term/GO:0043023
hsa-let-7b_5c	GO:0043065	BP	positive regulation of apoptotic process	Gene Ontology	8	335	0.00421841	0.0476574	PLEKHG2|RNPS1|RRP1B|UNC5C|NOTCH2|ZMAT3|CCAR1|BCL10	http://amigo.geneontology.org/amigo/term/GO:0043065
hsa-let-7b_5c	GO:0043066	BP	negative regulation of apoptotic process	Gene Ontology	11	487	0.00131119	0.0259958	STIL|HDAC2|SHC1|SH3RF1|CCND2|NOTCH2|GSK3B|CDK1|TAF9|ARHGDIA|LEF1	http://amigo.geneontology.org/amigo/term/GO:0043066
hsa-let-7b_5c	GO:0043130	MF	ubiquitin binding	Gene Ontology	4	79	0.00338997	0.0425692	RAD23B|MARCH7|FAF2|RNF19B	http://amigo.geneontology.org/amigo/term/GO:0043130
hsa-let-7b_5c	GO:0043149	BP	stress fiber assembly	Gene Ontology	2	18	0.0094608	0.0728737	SRF|FAM171A1	http://amigo.geneontology.org/amigo/term/GO:0043149
hsa-let-7b_5c	GO:0043161	BP	proteasome-mediated ubiquitin-dependent protein catabolic process	Gene Ontology	5	181	0.0126504	0.0863561	RAD23B|TRIM38|GID8|TBL1X|KCTD5	http://amigo.geneontology.org/amigo/term/GO:0043161
hsa-let-7b_5c	GO:0043231	CC	intracellular membrane-bounded organelle	Gene Ontology	17	788	0.000119124	0.00543207	RAB11FIP5|PPP1R3B|KMT2E|SLC16A1|CTNNA1|G6PD|SLC7A11|FYCO1|ARRDC4|SPPL3|PRKCSH|SEC31A|SPPL2A|BLVRB|BTAF1|CYP2U1|SLC16A10	http://amigo.geneontology.org/amigo/term/GO:0043231
hsa-let-7b_5c	GO:0043243	BP	positive regulation of protein-containing complex disassembly	Gene Ontology	1	5	0.0435065	0.163552	INSR	http://amigo.geneontology.org/amigo/term/GO:0043243
hsa-let-7b_5c	GO:0043249	BP	erythrocyte maturation	Gene Ontology	2	15	0.0068713	0.0610682	PTBP3|G6PD	http://amigo.geneontology.org/amigo/term/GO:0043249
hsa-let-7b_5c	GO:0043392	BP	negative regulation of DNA binding	Gene Ontology	3	30	0.00184646	0.0317047	KDM1A|LEF1|HDAC2	http://amigo.geneontology.org/amigo/term/GO:0043392
hsa-let-7b_5c	GO:0043405	BP	regulation of MAP kinase activity	Gene Ontology	2	12	0.00466529	0.0492447	CDK12|TRIB2	http://amigo.geneontology.org/amigo/term/GO:0043405
hsa-let-7b_5c	GO:0043410	BP	positive regulation of MAPK cascade	Gene Ontology	4	109	0.0100067	0.075298	INSR|NMNAT1|DHX33|SHC1	http://amigo.geneontology.org/amigo/term/GO:0043410
hsa-let-7b_5c	GO:0043422	MF	protein kinase B binding	Gene Ontology	2	11	0.00401834	0.0462718	CCDC88A|BCL10	http://amigo.geneontology.org/amigo/term/GO:0043422
hsa-let-7b_5c	GO:0043426	MF	MRF binding	Gene Ontology	1	5	0.0435065	0.163552	KDM1A	http://amigo.geneontology.org/amigo/term/GO:0043426
hsa-let-7b_5c	GO:0043433	BP	negative regulation of DNA-binding transcription factor activity	Gene Ontology	3	71	0.0175821	0.107473	KDM1A|HDAC2|RNF2	http://amigo.geneontology.org/amigo/term/GO:0043433
hsa-let-7b_5c	GO:0043434	BP	response to peptide hormone	Gene Ontology	3	48	0.00639239	0.0580663	LRP6|BTG2|SLC7A11	http://amigo.geneontology.org/amigo/term/GO:0043434
hsa-let-7b_5c	GO:0043484	BP	regulation of RNA splicing	Gene Ontology	3	43	0.00478735	0.0498409	PTBP3|RRP1B|CDK12	http://amigo.geneontology.org/amigo/term/GO:0043484
hsa-let-7b_5c	GO:0043518	BP	negative regulation of DNA damage response, signal transduction by p53 class mediator	Gene Ontology	2	15	0.0068713	0.0610682	KDM1A|MARCH7	http://amigo.geneontology.org/amigo/term/GO:0043518
hsa-let-7b_5c	GO:0043523	BP	regulation of neuron apoptotic process	Gene Ontology	2	17	0.00855613	0.0683153	EGLN2|G6PD	http://amigo.geneontology.org/amigo/term/GO:0043523
hsa-let-7b_5c	GO:0043547	BP	positive regulation of GTPase activity	Gene Ontology	6	307	0.0294926	0.14403	PLXNB1|GSK3B|ANKRD27|TBC1D20|RAPGEF2|ARHGDIA	http://amigo.geneontology.org/amigo/term/GO:0043547
hsa-let-7b_5c	GO:0043548	MF	phosphatidylinositol 3-kinase binding	Gene Ontology	2	21	0.012416	0.0851299	INSR|ATP1A1	http://amigo.geneontology.org/amigo/term/GO:0043548
hsa-let-7b_5c	GO:0043565	MF	sequence-specific DNA binding	Gene Ontology	11	405	0.0003005	0.00950501	FOXP2|ZNF674|HNRNPDL|HIF1A|ZNF557|ZNF582|MAF|HDAC2|DLX5|LEF1|ZNF559	http://amigo.geneontology.org/amigo/term/GO:0043565
hsa-let-7b_5c	GO:0043666	BP	regulation of phosphoprotein phosphatase activity	Gene Ontology	3	44	0.00508615	0.0515411	SHOC2|TIPRL|PPP1R3B	http://amigo.geneontology.org/amigo/term/GO:0043666
hsa-let-7b_5c	GO:0043687	BP	post-translational protein modification	Gene Ontology	7	342	0.015617	0.098361	DTL|CALU|HIF1A|TGOLN2|PRKCSH|PTP4A2|FEM1B	http://amigo.geneontology.org/amigo/term/GO:0043687
hsa-let-7b_5c	GO:0043697	BP	cell dedifferentiation	Gene Ontology	2	5	0.00111401	0.0228823	NCOA3|CDK6	http://amigo.geneontology.org/amigo/term/GO:0043697
hsa-let-7b_5c	GO:0043923	BP	positive regulation by host of viral transcription	Gene Ontology	2	17	0.00855613	0.0683153	RRP1B|LEF1	http://amigo.geneontology.org/amigo/term/GO:0043923
hsa-let-7b_5c	GO:0043966	BP	histone H3 acetylation	Gene Ontology	3	41	0.00422228	0.0476574	BRPF3|LEF1|TAF9	http://amigo.geneontology.org/amigo/term/GO:0043966
hsa-let-7b_5c	GO:0043967	BP	histone H4 acetylation	Gene Ontology	2	37	0.0336668	0.157619	LEF1|DMAP1	http://amigo.geneontology.org/amigo/term/GO:0043967
hsa-let-7b_5c	GO:0043968	BP	histone H2A acetylation	Gene Ontology	2	16	0.00769275	0.0652025	MEAF6|DMAP1	http://amigo.geneontology.org/amigo/term/GO:0043968
hsa-let-7b_5c	GO:0043972	BP	histone H3-K23 acetylation	Gene Ontology	2	5	0.00111401	0.0228823	BRPF3|MEAF6	http://amigo.geneontology.org/amigo/term/GO:0043972
hsa-let-7b_5c	GO:0043984	BP	histone H4-K16 acetylation	Gene Ontology	2	21	0.012416	0.0851299	MEAF6|MSL2	http://amigo.geneontology.org/amigo/term/GO:0043984
hsa-let-7b_5c	GO:0043994	MF	histone acetyltransferase activity (H3-K23 specific)	Gene Ontology	2	5	0.00111401	0.0228823	BRPF3|MEAF6	http://amigo.geneontology.org/amigo/term/GO:0043994
hsa-let-7b_5c	GO:0044154	BP	histone H3-K14 acetylation	Gene Ontology	2	8	0.00235243	0.0356591	BRPF3|MEAF6	http://amigo.geneontology.org/amigo/term/GO:0044154
hsa-let-7b_5c	GO:0044194	CC	cytolytic granule	Gene Ontology	1	5	0.0435065	0.163552	RNF19B	http://amigo.geneontology.org/amigo/term/GO:0044194
hsa-let-7b_5c	GO:0044877	MF	protein-containing complex binding	Gene Ontology	7	349	0.0172159	0.105517	CNTF|GAD1|KCTD5|LZTFL1|INSR|XRCC5|BCL10	http://amigo.geneontology.org/amigo/term/GO:0044877
hsa-let-7b_5c	GO:0045295	MF	gamma-catenin binding	Gene Ontology	2	12	0.00466529	0.0492447	LEF1|CTNNA1	http://amigo.geneontology.org/amigo/term/GO:0045295
hsa-let-7b_5c	GO:0045296	MF	cadherin binding	Gene Ontology	8	305	0.00242768	0.0361771	ATXN2L|HDLBP|SLC7A11|RDX|SH3GLB1|EIF5|EIF2S1|CTNNA1	http://amigo.geneontology.org/amigo/term/GO:0045296
hsa-let-7b_5c	GO:0045345	BP	positive regulation of MHC class I biosynthetic process	Gene Ontology	1	5	0.0435065	0.163552	HSPH1	http://amigo.geneontology.org/amigo/term/GO:0045345
hsa-let-7b_5c	GO:0045347	BP	negative regulation of MHC class II biosynthetic process	Gene Ontology	2	6	0.0014781	0.0276235	TAF7|HDAC2	http://amigo.geneontology.org/amigo/term/GO:0045347
hsa-let-7b_5c	GO:0045471	BP	response to ethanol	Gene Ontology	3	98	0.0391445	0.163552	CDK1|G6PD|DMAP1	http://amigo.geneontology.org/amigo/term/GO:0045471
hsa-let-7b_5c	GO:0045638	BP	negative regulation of myeloid cell differentiation	Gene Ontology	2	18	0.0094608	0.0728737	SPEN|CDK6	http://amigo.geneontology.org/amigo/term/GO:0045638
hsa-let-7b_5c	GO:0045652	BP	regulation of megakaryocyte differentiation	Gene Ontology	2	45	0.0472713	0.163552	SPEN|KMT2E	http://amigo.geneontology.org/amigo/term/GO:0045652
hsa-let-7b_5c	GO:0045727	BP	positive regulation of translation	Gene Ontology	3	73	0.0188643	0.112299	YTHDF3|MAPK1|RBM3	http://amigo.geneontology.org/amigo/term/GO:0045727
hsa-let-7b_5c	GO:0045732	BP	positive regulation of protein catabolic process	Gene Ontology	4	73	0.00258396	0.0372875	EGLN2|DTL|TIPARP|GSK3B	http://amigo.geneontology.org/amigo/term/GO:0045732
hsa-let-7b_5c	GO:0045740	BP	positive regulation of DNA replication	Gene Ontology	2	29	0.021955	0.123294	BRPF3|CDK1	http://amigo.geneontology.org/amigo/term/GO:0045740
hsa-let-7b_5c	GO:0045786	BP	negative regulation of cell cycle	Gene Ontology	2	42	0.0419645	0.163552	CDK6|TP53BP2	http://amigo.geneontology.org/amigo/term/GO:0045786
hsa-let-7b_5c	GO:0045787	BP	positive regulation of cell cycle	Gene Ontology	2	35	0.0305509	0.147264	ANKRD17|LRP6	http://amigo.geneontology.org/amigo/term/GO:0045787
hsa-let-7b_5c	GO:0045821	BP	positive regulation of glycolytic process	Gene Ontology	3	24	0.00102278	0.0228823	INSR|ENTPD5|HIF1A	http://amigo.geneontology.org/amigo/term/GO:0045821
hsa-let-7b_5c	GO:0045843	BP	negative regulation of striated muscle tissue development	Gene Ontology	1	5	0.0435065	0.163552	LEF1	http://amigo.geneontology.org/amigo/term/GO:0045843
hsa-let-7b_5c	GO:0045892	BP	negative regulation of transcription, DNA-templated	Gene Ontology	16	536	4.31389e-06	0.000427638	TAF7|SPEN|HDAC2|SHC1|KDM1A|SUV39H1|CENPF|BTAF1|LANCL2|FOXP2|DMAP1|RNF2|LEF1|XRCC5|GCFC2|ILF3	http://amigo.geneontology.org/amigo/term/GO:0045892
hsa-let-7b_5c	GO:0045893	BP	positive regulation of transcription, DNA-templated	Gene Ontology	19	556	7.36413e-08	1.52638e-05	HDAC2|LRP6|SHC1|KMT2E|ZFHX4|FLI1|TBL1X|HIF1A|BCL10|SS18|INSR|MAPK1|NIF3L1|DLX5|LEF1|DYRK1B|RNF20|ILF3|ZXDC	http://amigo.geneontology.org/amigo/term/GO:0045893
hsa-let-7b_5c	GO:0045944	BP	positive regulation of transcription by RNA polymerase II	Gene Ontology	25	1159	3.02901e-06	0.000328864	KDM1A|HDAC2|RRP1B|HIF1A|HSF2|MED6|KLF13|NCOA3|CHD7|CDK12|VEZF1|TBX18|DLX5|SRF|FLI1|SS18|MLXIP|LRP6|LEF1|SSBP4|TAF7|TBL1X|TAF9|MAF|ACTR3	http://amigo.geneontology.org/amigo/term/GO:0045944
hsa-let-7b_5c	GO:0045948	BP	positive regulation of translational initiation	Gene Ontology	2	22	0.0134793	0.089862	YTHDF3|UHMK1	http://amigo.geneontology.org/amigo/term/GO:0045948
hsa-let-7b_5c	GO:0045995	BP	regulation of embryonic development	Gene Ontology	2	19	0.0104061	0.0764919	CDK1|INSR	http://amigo.geneontology.org/amigo/term/GO:0045995
hsa-let-7b_5c	GO:0046330	BP	positive regulation of JNK cascade	Gene Ontology	3	80	0.02375	0.128928	SH3RF3|MFHAS1|SH3RF1	http://amigo.geneontology.org/amigo/term/GO:0046330
hsa-let-7b_5c	GO:0046579	BP	positive regulation of Ras protein signal transduction	Gene Ontology	4	32	0.000142518	0.00570074	ERBIN|SHOC2|SHC1|NOTCH2	http://amigo.geneontology.org/amigo/term/GO:0046579
hsa-let-7b_5c	GO:0046697	BP	decidualization	Gene Ontology	2	24	0.0157196	0.0987346	MAPK1|SLC7A11	http://amigo.geneontology.org/amigo/term/GO:0046697
hsa-let-7b_5c	GO:0046716	BP	muscle cell cellular homeostasis	Gene Ontology	2	21	0.012416	0.0851299	SRF|HIF1A	http://amigo.geneontology.org/amigo/term/GO:0046716
hsa-let-7b_5c	GO:0046777	BP	protein autophosphorylation	Gene Ontology	6	170	0.00204971	0.0333809	CDK12|UHMK1|GSK3B|INSR|DYRK1B|EIF2S1	http://amigo.geneontology.org/amigo/term/GO:0046777
hsa-let-7b_5c	GO:0046827	BP	positive regulation of protein export from nucleus	Gene Ontology	2	20	0.0113914	0.0809106	GSK3B|CTDSPL2	http://amigo.geneontology.org/amigo/term/GO:0046827
hsa-let-7b_5c	GO:0046849	BP	bone remodeling	Gene Ontology	2	16	0.00769275	0.0652025	LRP6|NOTCH2	http://amigo.geneontology.org/amigo/term/GO:0046849
hsa-let-7b_5c	GO:0046872	MF	metal ion binding	Gene Ontology	43	2298	3.57408e-08	9.05434e-06	FOXP2|RFWD3|MSL2|FYCO1|ZXDC|ADPGK|ZNF780B|ZNF71|THAP10|KLF13|INTS12|KIF4A|NT5DC3|BRPF3|ZNF557|MICAL2|VEZF1|NARF|CTDSP1|ZSCAN23|ZNHIT3|ZNF585A|ZNF223|MAT2A|SH3RF3|KMT2E|SH3RF1|EXTL3|ADAT1|ZNF582|TIPARP|LMAN2|HELZ|RNF19B|RNF20|ZNF674|ZNF527|ZNRF3|ARSJ|PPAT|ZUP1|UQCRFS1|ZNF559	http://amigo.geneontology.org/amigo/term/GO:0046872
hsa-let-7b_5c	GO:0046875	MF	ephrin receptor binding	Gene Ontology	2	27	0.019355	0.112863	ANKS1A|SHC1	http://amigo.geneontology.org/amigo/term/GO:0046875
hsa-let-7b_5c	GO:0046966	MF	thyroid hormone receptor binding	Gene Ontology	3	31	0.00201416	0.033038	TAF7|ZNHIT3|NCOA3	http://amigo.geneontology.org/amigo/term/GO:0046966
hsa-let-7b_5c	GO:0046982	MF	protein heterodimerization activity	Gene Ontology	7	297	0.0077576	0.0652261	TAF7|TAF4|TCOF1|TAF9|HIF1A|ATP1A1|HIST1H2BK	http://amigo.geneontology.org/amigo/term/GO:0046982
hsa-let-7b_5c	GO:0047485	MF	protein N-terminus binding	Gene Ontology	4	104	0.00856938	0.0683153	SUV39H1|NCOA3|ARF6|GAD1	http://amigo.geneontology.org/amigo/term/GO:0047485
hsa-let-7b_5c	GO:0048013	BP	ephrin receptor signaling pathway	Gene Ontology	3	86	0.0284307	0.142998	SS18|ANKS1A|ACTR3	http://amigo.geneontology.org/amigo/term/GO:0048013
hsa-let-7b_5c	GO:0048025	BP	negative regulation of mRNA splicing, via spliceosome	Gene Ontology	2	22	0.0134793	0.089862	PTBP3|RNPS1	http://amigo.geneontology.org/amigo/term/GO:0048025
hsa-let-7b_5c	GO:0048286	BP	lung alveolus development	Gene Ontology	2	34	0.0290386	0.142998	FOXP2|SLC7A11	http://amigo.geneontology.org/amigo/term/GO:0048286
hsa-let-7b_5c	GO:0048341	BP	paraxial mesoderm formation	Gene Ontology	1	5	0.0435065	0.163552	LEF1	http://amigo.geneontology.org/amigo/term/GO:0048341
hsa-let-7b_5c	GO:0048511	BP	rhythmic process	Gene Ontology	3	66	0.0145969	0.0934544	SUV39H1|CDK1|DTL	http://amigo.geneontology.org/amigo/term/GO:0048511
hsa-let-7b_5c	GO:0048538	BP	thymus development	Gene Ontology	2	44	0.0454762	0.163552	MAPK1|SRF	http://amigo.geneontology.org/amigo/term/GO:0048538
hsa-let-7b_5c	GO:0048639	BP	positive regulation of developmental growth	Gene Ontology	1	5	0.0435065	0.163552	INSR	http://amigo.geneontology.org/amigo/term/GO:0048639
hsa-let-7b_5c	GO:0048666	BP	neuron development	Gene Ontology	3	50	0.00711351	0.062141	CNTF|WNK1|SRF	http://amigo.geneontology.org/amigo/term/GO:0048666
hsa-let-7b_5c	GO:0048745	BP	smooth muscle tissue development	Gene Ontology	2	14	0.00609245	0.056238	FOXP2|TIPARP	http://amigo.geneontology.org/amigo/term/GO:0048745
hsa-let-7b_5c	GO:0048752	BP	semicircular canal morphogenesis	Gene Ontology	1	5	0.0435065	0.163552	CHD7	http://amigo.geneontology.org/amigo/term/GO:0048752
hsa-let-7b_5c	GO:0048786	CC	presynaptic active zone	Gene Ontology	2	39	0.0369009	0.163552	PNISR|GAD1	http://amigo.geneontology.org/amigo/term/GO:0048786
hsa-let-7b_5c	GO:0048812	BP	neuron projection morphogenesis	Gene Ontology	3	62	0.0124334	0.0851299	ANKRD27|PLXNB1|DTNBP1	http://amigo.geneontology.org/amigo/term/GO:0048812
hsa-let-7b_5c	GO:0048813	BP	dendrite morphogenesis	Gene Ontology	2	34	0.0290386	0.142998	BTBD3|DTNBP1	http://amigo.geneontology.org/amigo/term/GO:0048813
hsa-let-7b_5c	GO:0050681	MF	androgen receptor binding	Gene Ontology	2	28	0.0206377	0.117635	FOXP2|KDM1A	http://amigo.geneontology.org/amigo/term/GO:0050681
hsa-let-7b_5c	GO:0050772	BP	positive regulation of axonogenesis	Gene Ontology	2	33	0.0275574	0.141509	PLXNB1|ARHGDIA	http://amigo.geneontology.org/amigo/term/GO:0050772
hsa-let-7b_5c	GO:0050821	BP	protein stabilization	Gene Ontology	7	183	0.000560732	0.0151393	ZNF207|TBL1X|TAF9|HPS4|MARCH7|SWSAP1|USP36	http://amigo.geneontology.org/amigo/term/GO:0050821
hsa-let-7b_5c	GO:0050852	BP	T cell receptor signaling pathway	Gene Ontology	4	174	0.043551	0.163552	SPPL3|WNK1|BCL10|MAPK1	http://amigo.geneontology.org/amigo/term/GO:0050852
hsa-let-7b_5c	GO:0050856	BP	regulation of T cell receptor signaling pathway	Gene Ontology	1	5	0.0435065	0.163552	BCL10	http://amigo.geneontology.org/amigo/term/GO:0050856
hsa-let-7b_5c	GO:0051059	MF	NF-kappaB binding	Gene Ontology	5	31	6.63639e-06	0.000560406	HDAC2|GSK3B|BCL10|NOTCH2|TP53BP2	http://amigo.geneontology.org/amigo/term/GO:0051059
hsa-let-7b_5c	GO:0051091	BP	positive regulation of DNA-binding transcription factor activity	Gene Ontology	4	112	0.0109397	0.0796886	KDM1A|TRIM38|SRF|LRP6	http://amigo.geneontology.org/amigo/term/GO:0051091
hsa-let-7b_5c	GO:0051135	BP	positive regulation of NK T cell activation	Gene Ontology	1	5	0.0435065	0.163552	HSPH1	http://amigo.geneontology.org/amigo/term/GO:0051135
hsa-let-7b_5c	GO:0051150	BP	regulation of smooth muscle cell differentiation	Gene Ontology	1	5	0.0435065	0.163552	SRF	http://amigo.geneontology.org/amigo/term/GO:0051150
hsa-let-7b_5c	GO:0051219	MF	phosphoprotein binding	Gene Ontology	2	35	0.0305509	0.147264	PRKCSH|UBASH3B	http://amigo.geneontology.org/amigo/term/GO:0051219
hsa-let-7b_5c	GO:0051301	BP	cell division	Gene Ontology	7	346	0.0165171	0.102334	ZNF207|CENPF|CCND2|ARF6|CDK1|CDK6|USP37	http://amigo.geneontology.org/amigo/term/GO:0051301
hsa-let-7b_5c	GO:0051443	BP	positive regulation of ubiquitin-protein transferase activity	Gene Ontology	2	21	0.012416	0.0851299	ARRDC4|DCUN1D4	http://amigo.geneontology.org/amigo/term/GO:0051443
hsa-let-7b_5c	GO:0051493	BP	regulation of cytoskeleton organization	Gene Ontology	2	30	0.0233061	0.127124	MAPK1|PLXNB1	http://amigo.geneontology.org/amigo/term/GO:0051493
hsa-let-7b_5c	GO:0051575	MF	5'-deoxyribose-5-phosphate lyase activity	Gene Ontology	1	5	0.0435065	0.163552	XRCC5	http://amigo.geneontology.org/amigo/term/GO:0051575
hsa-let-7b_5c	GO:0051653	BP	spindle localization	Gene Ontology	1	5	0.0435065	0.163552	ACTR3	http://amigo.geneontology.org/amigo/term/GO:0051653
hsa-let-7b_5c	GO:0051726	BP	regulation of cell cycle	Gene Ontology	5	121	0.0025067	0.0364031	CDK12|CENPF|RNF2|CDK6|DTL	http://amigo.geneontology.org/amigo/term/GO:0051726
hsa-let-7b_5c	GO:0051865	BP	protein autoubiquitination	Gene Ontology	4	69	0.0021266	0.0343875	MARCH7|RNF19B|SH3RF3|SH3RF1	http://amigo.geneontology.org/amigo/term/GO:0051865
hsa-let-7b_5c	GO:0051973	BP	positive regulation of telomerase activity	Gene Ontology	2	34	0.0290386	0.142998	MAPK1|XRCC5	http://amigo.geneontology.org/amigo/term/GO:0051973
hsa-let-7b_5c	GO:0051983	BP	regulation of chromosome segregation	Gene Ontology	2	9	0.0028612	0.0383738	ZNF207|MKI67	http://amigo.geneontology.org/amigo/term/GO:0051983
hsa-let-7b_5c	GO:0055038	CC	recycling endosome membrane	Gene Ontology	3	87	0.0292549	0.143443	RAB12|ARF6|RAB11FIP5	http://amigo.geneontology.org/amigo/term/GO:0055038
hsa-let-7b_5c	GO:0055119	BP	relaxation of cardiac muscle	Gene Ontology	2	12	0.00466529	0.0492447	KCNJ2|ATP1A1	http://amigo.geneontology.org/amigo/term/GO:0055119
hsa-let-7b_5c	GO:0060021	BP	roof of mouth development	Gene Ontology	3	66	0.0145969	0.0934544	LRP6|TIPARP|DLX5	http://amigo.geneontology.org/amigo/term/GO:0060021
hsa-let-7b_5c	GO:0060045	BP	positive regulation of cardiac muscle cell proliferation	Gene Ontology	2	25	0.0168953	0.104112	CDK1|MAPK1	http://amigo.geneontology.org/amigo/term/GO:0060045
hsa-let-7b_5c	GO:0060173	BP	limb development	Gene Ontology	3	33	0.00237727	0.0356591	ZNRF3|SLC7A11|CHD7	http://amigo.geneontology.org/amigo/term/GO:0060173
hsa-let-7b_5c	GO:0060213	BP	positive regulation of nuclear-transcribed mRNA poly(A) tail shortening	Gene Ontology	2	12	0.00466529	0.0492447	CNOT1|BTG2	http://amigo.geneontology.org/amigo/term/GO:0060213
hsa-let-7b_5c	GO:0060218	BP	hematopoietic stem cell differentiation	Gene Ontology	3	16	0.000353956	0.0106187	XRCC5|SRF|CDK6	http://amigo.geneontology.org/amigo/term/GO:0060218
hsa-let-7b_5c	GO:0060266	BP	negative regulation of respiratory burst involved in inflammatory response	Gene Ontology	1	5	0.0435065	0.163552	RPS19	http://amigo.geneontology.org/amigo/term/GO:0060266
hsa-let-7b_5c	GO:0060324	BP	face development	Gene Ontology	3	17	0.000414149	0.0121059	MAPK1|SRF|CHD7	http://amigo.geneontology.org/amigo/term/GO:0060324
hsa-let-7b_5c	GO:0060325	BP	face morphogenesis	Gene Ontology	4	31	0.00012742	0.00557278	LRP6|LEF1|TIPARP|DLX5	http://amigo.geneontology.org/amigo/term/GO:0060325
hsa-let-7b_5c	GO:0060425	BP	lung morphogenesis	Gene Ontology	2	13	0.00535689	0.0520966	MAPK1|SRF	http://amigo.geneontology.org/amigo/term/GO:0060425
hsa-let-7b_5c	GO:0060674	BP	placenta blood vessel development	Gene Ontology	2	12	0.00466529	0.0492447	SPEN|NOTCH2	http://amigo.geneontology.org/amigo/term/GO:0060674
hsa-let-7b_5c	GO:0061028	BP	establishment of endothelial barrier	Gene Ontology	2	18	0.0094608	0.0728737	RDX|RAPGEF2	http://amigo.geneontology.org/amigo/term/GO:0061028
hsa-let-7b_5c	GO:0061029	BP	eyelid development in camera-type eye	Gene Ontology	2	13	0.00535689	0.0520966	HDAC2|SRF	http://amigo.geneontology.org/amigo/term/GO:0061029
hsa-let-7b_5c	GO:0061157	BP	mRNA destabilization	Gene Ontology	2	16	0.00769275	0.0652025	YTHDF3|METTL14	http://amigo.geneontology.org/amigo/term/GO:0061157
hsa-let-7b_5c	GO:0061630	MF	ubiquitin protein ligase activity	Gene Ontology	10	286	7.92818e-05	0.00430387	ZNRF3|TRIM38|RFWD3|MSL2|SH3RF1|RNF19B|NARF|RNF2|TRIM4|SH3RF3	http://amigo.geneontology.org/amigo/term/GO:0061630
hsa-let-7b_5c	GO:0062009	BP	secondary palate development	Gene Ontology	2	14	0.00609245	0.056238	LEF1|CHD7	http://amigo.geneontology.org/amigo/term/GO:0062009
hsa-let-7b_5c	GO:0070016	MF	armadillo repeat domain binding	Gene Ontology	2	10	0.00341674	0.0425692	LEF1|CNOT1	http://amigo.geneontology.org/amigo/term/GO:0070016
hsa-let-7b_5c	GO:0070062	CC	extracellular exosome	Gene Ontology	24	2085	0.0244219	0.131223	RPS19|INSR|GLUL|EIF2S1|NCOA3|BTG2|ARF6|ARHGDIA|APEH|CTDSP1|RDX|DSTN|LMAN2|BLVRB|HSPH1|SLC16A1|G6PD|SLC2A3|SLC7A11|CDK1|ACTR1B|ATP1A1|SPPL2A|ACTR3	http://amigo.geneontology.org/amigo/term/GO:0070062
hsa-let-7b_5c	GO:0070072	BP	vacuolar proton-transporting V-type ATPase complex assembly	Gene Ontology	1	5	0.0435065	0.163552	TM9SF4	http://amigo.geneontology.org/amigo/term/GO:0070072
hsa-let-7b_5c	GO:0070120	BP	ciliary neurotrophic factor-mediated signaling pathway	Gene Ontology	1	5	0.0435065	0.163552	CNTF	http://amigo.geneontology.org/amigo/term/GO:0070120
hsa-let-7b_5c	GO:0070306	BP	lens fiber cell differentiation	Gene Ontology	2	12	0.00466529	0.0492447	SLC7A11|MAF	http://amigo.geneontology.org/amigo/term/GO:0070306
hsa-let-7b_5c	GO:0070527	BP	platelet aggregation	Gene Ontology	2	44	0.0454762	0.163552	UBASH3B|SLC7A11	http://amigo.geneontology.org/amigo/term/GO:0070527
hsa-let-7b_5c	GO:0070628	MF	proteasome binding	Gene Ontology	2	17	0.00855613	0.0683153	RAD23B|PSMG1	http://amigo.geneontology.org/amigo/term/GO:0070628
hsa-let-7b_5c	GO:0070742	MF	C2H2 zinc finger domain binding	Gene Ontology	3	15	0.000299703	0.00950501	LEF1|ZXDC|TAF9	http://amigo.geneontology.org/amigo/term/GO:0070742
hsa-let-7b_5c	GO:0070761	CC	pre-snoRNP complex	Gene Ontology	2	7	0.00189116	0.0317047	ZNHIT3|TAF9	http://amigo.geneontology.org/amigo/term/GO:0070761
hsa-let-7b_5c	GO:0070776	CC	MOZ/MORF histone acetyltransferase complex	Gene Ontology	2	8	0.00235243	0.0356591	BRPF3|MEAF6	http://amigo.geneontology.org/amigo/term/GO:0070776
hsa-let-7b_5c	GO:0071004	CC	U2-type prespliceosome	Gene Ontology	2	17	0.00855613	0.0683153	LSM7|LUC7L3	http://amigo.geneontology.org/amigo/term/GO:0071004
hsa-let-7b_5c	GO:0071013	CC	catalytic step 2 spliceosome	Gene Ontology	4	86	0.00452834	0.0492447	MTREX|LSM7|ZCCHC8|CDC40	http://amigo.geneontology.org/amigo/term/GO:0071013
hsa-let-7b_5c	GO:0071108	BP	protein K48-linked deubiquitination	Gene Ontology	4	34	0.000176532	0.00649184	MINDY4|MINDY2|RNF2|USP37	http://amigo.geneontology.org/amigo/term/GO:0071108
hsa-let-7b_5c	GO:0071260	BP	cellular response to mechanical stimulus	Gene Ontology	3	79	0.0230141	0.127124	KCNJ2|BCL10|ATP1A1	http://amigo.geneontology.org/amigo/term/GO:0071260
hsa-let-7b_5c	GO:0071339	CC	MLL1 complex	Gene Ontology	4	30	0.000113515	0.00528193	TAF7|TAF4|RNF2|TAF9	http://amigo.geneontology.org/amigo/term/GO:0071339
hsa-let-7b_5c	GO:0071407	BP	cellular response to organic cyclic compound	Gene Ontology	2	45	0.0472713	0.163552	SLC16A1|TIPARP	http://amigo.geneontology.org/amigo/term/GO:0071407
hsa-let-7b_5c	GO:0071458	CC	integral component of cytoplasmic side of endoplasmic reticulum membrane	Gene Ontology	2	6	0.0014781	0.0276235	SPPL2A|SPPL3	http://amigo.geneontology.org/amigo/term/GO:0071458
hsa-let-7b_5c	GO:0071480	BP	cellular response to gamma radiation	Gene Ontology	2	30	0.0233061	0.127124	KDM1A|XRCC5	http://amigo.geneontology.org/amigo/term/GO:0071480
hsa-let-7b_5c	GO:0071526	BP	semaphorin-plexin signaling pathway	Gene Ontology	2	34	0.0290386	0.142998	PLXNB1|ARHGDIA	http://amigo.geneontology.org/amigo/term/GO:0071526
hsa-let-7b_5c	GO:0071542	BP	dopaminergic neuron differentiation	Gene Ontology	2	21	0.012416	0.0851299	LRP6|HIF1A	http://amigo.geneontology.org/amigo/term/GO:0071542
hsa-let-7b_5c	GO:0071556	CC	integral component of lumenal side of endoplasmic reticulum membrane	Gene Ontology	2	28	0.0206377	0.117635	SPPL2A|SPPL3	http://amigo.geneontology.org/amigo/term/GO:0071556
hsa-let-7b_5c	GO:0071681	BP	cellular response to indole-3-methanol	Gene Ontology	1	5	0.0435065	0.163552	CTNNA1	http://amigo.geneontology.org/amigo/term/GO:0071681
hsa-let-7b_5c	GO:0071866	BP	negative regulation of apoptotic process in bone marrow cell	Gene Ontology	1	5	0.0435065	0.163552	LEF1	http://amigo.geneontology.org/amigo/term/GO:0071866
hsa-let-7b_5c	GO:0071901	BP	negative regulation of protein serine/threonine kinase activity	Gene Ontology	2	21	0.012416	0.0851299	LRP6|DTNBP1	http://amigo.geneontology.org/amigo/term/GO:0071901
hsa-let-7b_5c	GO:0071949	MF	FAD binding	Gene Ontology	2	31	0.0246906	0.131223	MICAL2|AGPS	http://amigo.geneontology.org/amigo/term/GO:0071949
hsa-let-7b_5c	GO:0072487	CC	MSL complex	Gene Ontology	1	5	0.0435065	0.163552	MSL2	http://amigo.geneontology.org/amigo/term/GO:0072487
hsa-let-7b_5c	GO:0072584	BP	caveolin-mediated endocytosis	Gene Ontology	1	5	0.0435065	0.163552	MAPK1	http://amigo.geneontology.org/amigo/term/GO:0072584
hsa-let-7b_5c	GO:0072659	BP	protein localization to plasma membrane	Gene Ontology	6	152	0.00118555	0.0239209	ZDHHC23|LRP6|RDX|SLC7A11|RAPGEF2|RAB12	http://amigo.geneontology.org/amigo/term/GO:0072659
hsa-let-7b_5c	GO:0072686	CC	mitotic spindle	Gene Ontology	3	100	0.0411029	0.163552	CDK1|MAPK1|TBL1X	http://amigo.geneontology.org/amigo/term/GO:0072686
hsa-let-7b_5c	GO:0086002	BP	cardiac muscle cell action potential involved in contraction	Gene Ontology	2	16	0.00769275	0.0652025	KCNJ2|ATP1A1	http://amigo.geneontology.org/amigo/term/GO:0086002
hsa-let-7b_5c	GO:0086004	BP	regulation of cardiac muscle cell contraction	Gene Ontology	2	13	0.00535689	0.0520966	KCNJ2|ATP1A1	http://amigo.geneontology.org/amigo/term/GO:0086004
hsa-let-7b_5c	GO:0086013	BP	membrane repolarization during cardiac muscle cell action potential	Gene Ontology	2	9	0.0028612	0.0383738	KCNJ2|ATP1A1	http://amigo.geneontology.org/amigo/term/GO:0086013
hsa-let-7b_5c	GO:0090009	BP	primitive streak formation	Gene Ontology	2	9	0.0028612	0.0383738	LRP6|SRF	http://amigo.geneontology.org/amigo/term/GO:0090009
hsa-let-7b_5c	GO:0090110	BP	COPII-coated vesicle cargo loading	Gene Ontology	2	14	0.00609245	0.056238	TBC1D20|SEC31A	http://amigo.geneontology.org/amigo/term/GO:0090110
hsa-let-7b_5c	GO:0090114	BP	COPII-coated vesicle budding	Gene Ontology	1	5	0.0435065	0.163552	SEC31A	http://amigo.geneontology.org/amigo/term/GO:0090114
hsa-let-7b_5c	GO:0090136	BP	epithelial cell-cell adhesion	Gene Ontology	2	11	0.00401834	0.0462718	SRF|CTNNA1	http://amigo.geneontology.org/amigo/term/GO:0090136
hsa-let-7b_5c	GO:0090148	BP	membrane fission	Gene Ontology	1	5	0.0435065	0.163552	SH3GLB1	http://amigo.geneontology.org/amigo/term/GO:0090148
hsa-let-7b_5c	GO:0090263	BP	positive regulation of canonical Wnt signaling pathway	Gene Ontology	4	145	0.0249947	0.13253	DLX5|WNK1|GID8|TBL1X	http://amigo.geneontology.org/amigo/term/GO:0090263
hsa-let-7b_5c	GO:0090503	BP	RNA phosphodiester bond hydrolysis, exonucleolytic	Gene Ontology	2	35	0.0305509	0.147264	CNOT1|ISG20L2	http://amigo.geneontology.org/amigo/term/GO:0090503
hsa-let-7b_5c	GO:0090734	CC	site of DNA damage	Gene Ontology	3	24	0.00102278	0.0228823	XRCC5|RFWD3|ELOA	http://amigo.geneontology.org/amigo/term/GO:0090734
hsa-let-7b_5c	GO:0097025	CC	MPP7-DLG1-LIN7 complex	Gene Ontology	1	5	0.0435065	0.163552	LIN7C	http://amigo.geneontology.org/amigo/term/GO:0097025
hsa-let-7b_5c	GO:0097371	MF	MDM2/MDM4 family protein binding	Gene Ontology	2	8	0.00235243	0.0356591	MARCH7|RFWD3	http://amigo.geneontology.org/amigo/term/GO:0097371
hsa-let-7b_5c	GO:0097422	CC	tubular endosome	Gene Ontology	1	5	0.0435065	0.163552	ANKRD27	http://amigo.geneontology.org/amigo/term/GO:0097422
hsa-let-7b_5c	GO:0097602	MF	cullin family protein binding	Gene Ontology	2	25	0.0168953	0.104112	DCUN1D4|KCTD5	http://amigo.geneontology.org/amigo/term/GO:0097602
hsa-let-7b_5c	GO:0098535	BP	de novo centriole assembly involved in multi-ciliated epithelial cell differentiation	Gene Ontology	1	5	0.0435065	0.163552	PLK4	http://amigo.geneontology.org/amigo/term/GO:0098535
hsa-let-7b_5c	GO:0098536	CC	deuterosome	Gene Ontology	1	5	0.0435065	0.163552	PLK4	http://amigo.geneontology.org/amigo/term/GO:0098536
hsa-let-7b_5c	GO:0098708	BP	glucose import across plasma membrane	Gene Ontology	1	5	0.0435065	0.163552	SLC2A3	http://amigo.geneontology.org/amigo/term/GO:0098708
hsa-let-7b_5c	GO:0120041	BP	positive regulation of macrophage proliferation	Gene Ontology	1	5	0.0435065	0.163552	MAPK1	http://amigo.geneontology.org/amigo/term/GO:0120041
hsa-let-7b_5c	GO:0120183	BP	positive regulation of focal adhesion disassembly	Gene Ontology	1	5	0.0435065	0.163552	ARF6	http://amigo.geneontology.org/amigo/term/GO:0120183
hsa-let-7b_5c	GO:0120200	CC	rod photoreceptor outer segment	Gene Ontology	1	5	0.0435065	0.163552	TMEM237	http://amigo.geneontology.org/amigo/term/GO:0120200
hsa-let-7b_5c	GO:0150104	BP	transport across blood-brain barrier	Gene Ontology	3	84	0.02682	0.139293	SLC16A1|INSR|SLC2A3	http://amigo.geneontology.org/amigo/term/GO:0150104
hsa-let-7b_5c	GO:1900034	BP	regulation of cellular response to heat	Gene Ontology	4	77	0.00310462	0.0404488	POM121C|MAPK1|HSPH1|GSK3B	http://amigo.geneontology.org/amigo/term/GO:1900034
hsa-let-7b_5c	GO:1900087	BP	positive regulation of G1/S transition of mitotic cell cycle	Gene Ontology	4	32	0.000142518	0.00570074	ANKRD17|CCND2|RDX|KMT2E	http://amigo.geneontology.org/amigo/term/GO:1900087
hsa-let-7b_5c	GO:1900181	BP	negative regulation of protein localization to nucleus	Gene Ontology	2	17	0.00855613	0.0683153	MFHAS1|GSK3B	http://amigo.geneontology.org/amigo/term/GO:1900181
hsa-let-7b_5c	GO:1901216	BP	positive regulation of neuron death	Gene Ontology	3	38	0.00345421	0.0428021	GSK3B|EIF2S1|TP53BP2	http://amigo.geneontology.org/amigo/term/GO:1901216
hsa-let-7b_5c	GO:1901796	BP	regulation of signal transduction by p53 class mediator	Gene Ontology	6	131	0.000564405	0.0151393	TAF7|HDAC2|MEAF6|TAF9|TAF4|TP53BP2	http://amigo.geneontology.org/amigo/term/GO:1901796
hsa-let-7b_5c	GO:1902166	BP	negative regulation of intrinsic apoptotic signaling pathway in response to DNA damage by p53 class mediator	Gene Ontology	3	16	0.000353956	0.0106187	KDM1A|MARCH7|TAF9	http://amigo.geneontology.org/amigo/term/GO:1902166
hsa-let-7b_5c	GO:1902262	BP	apoptotic process involved in blood vessel morphogenesis	Gene Ontology	1	5	0.0435065	0.163552	LEF1	http://amigo.geneontology.org/amigo/term/GO:1902262
hsa-let-7b_5c	GO:1902895	BP	positive regulation of pri-miRNA transcription by RNA polymerase II	Gene Ontology	2	40	0.0385609	0.163552	SRF|HIF1A	http://amigo.geneontology.org/amigo/term/GO:1902895
hsa-let-7b_5c	GO:1903232	BP	melanosome assembly	Gene Ontology	1	5	0.0435065	0.163552	HPS4	http://amigo.geneontology.org/amigo/term/GO:1903232
hsa-let-7b_5c	GO:1903351	BP	cellular response to dopamine	Gene Ontology	2	14	0.00609245	0.056238	MAPK1|HDAC2	http://amigo.geneontology.org/amigo/term/GO:1903351
hsa-let-7b_5c	GO:1903507	BP	negative regulation of nucleic acid-templated transcription	Gene Ontology	2	43	0.0437071	0.163552	CCAR1|NIF3L1	http://amigo.geneontology.org/amigo/term/GO:1903507
hsa-let-7b_5c	GO:1903955	BP	positive regulation of protein targeting to mitochondrion	Gene Ontology	4	31	0.00012742	0.00557278	HPS4|RNF2|SH3GLB1|USP36	http://amigo.geneontology.org/amigo/term/GO:1903955
hsa-let-7b_5c	GO:1904115	CC	axon cytoplasm	Gene Ontology	4	57	0.00109257	0.0228823	KIF1B|KIF4A|HIF1A|DTNBP1	http://amigo.geneontology.org/amigo/term/GO:1904115
hsa-let-7b_5c	GO:1904885	BP	beta-catenin destruction complex assembly	Gene Ontology	1	5	0.0435065	0.163552	GSK3B	http://amigo.geneontology.org/amigo/term/GO:1904885
hsa-let-7b_5c	GO:1904886	BP	beta-catenin destruction complex disassembly	Gene Ontology	2	21	0.012416	0.0851299	LRP6|GSK3B	http://amigo.geneontology.org/amigo/term/GO:1904886
hsa-let-7b_5c	GO:1905606	BP	regulation of presynapse assembly	Gene Ontology	2	32	0.0261079	0.136528	ARF6|LRFN4	http://amigo.geneontology.org/amigo/term/GO:1905606
hsa-let-7b_5c	GO:1990048	BP	anterograde neuronal dense core vesicle transport	Gene Ontology	1	5	0.0435065	0.163552	KIF1B	http://amigo.geneontology.org/amigo/term/GO:1990048
hsa-let-7b_5c	GO:1990049	BP	retrograde neuronal dense core vesicle transport	Gene Ontology	1	5	0.0435065	0.163552	KIF1B	http://amigo.geneontology.org/amigo/term/GO:1990049
hsa-let-7b_5c	GO:1990090	BP	cellular response to nerve growth factor stimulus	Gene Ontology	3	35	0.00277842	0.0383738	RAPGEF2|ARF6|KIF1B	http://amigo.geneontology.org/amigo/term/GO:1990090
hsa-let-7b_5c	GO:1990380	MF	Lys48-specific deubiquitinase activity	Gene Ontology	2	17	0.00855613	0.0683153	MINDY4|MINDY2	http://amigo.geneontology.org/amigo/term/GO:1990380
hsa-let-7b_5c	GO:1990391	CC	DNA repair complex	Gene Ontology	1	5	0.0435065	0.163552	KDM1A	http://amigo.geneontology.org/amigo/term/GO:1990391
hsa-let-7b_5c	GO:1990573	BP	potassium ion import across plasma membrane	Gene Ontology	2	43	0.0437071	0.163552	KCNJ2|ATP1A1	http://amigo.geneontology.org/amigo/term/GO:1990573
hsa-let-7b_5c	GO:1990726	CC	Lsm1-7-Pat1 complex	Gene Ontology	1	5	0.0435065	0.163552	LSM7	http://amigo.geneontology.org/amigo/term/GO:1990726
hsa-let-7b_5c	GO:1990752	CC	microtubule end	Gene Ontology	1	5	0.0435065	0.163552	CAMSAP2	http://amigo.geneontology.org/amigo/term/GO:1990752
hsa-let-7b_5c	GO:1990791	BP	dorsal root ganglion development	Gene Ontology	1	5	0.0435065	0.163552	UNC5C	http://amigo.geneontology.org/amigo/term/GO:1990791
hsa-let-7b_5c	GO:1990830	BP	cellular response to leukemia inhibitory factor	Gene Ontology	3	97	0.0381836	0.163552	MAT2A|NARF|XRCC5	http://amigo.geneontology.org/amigo/term/GO:1990830
hsa-let-7b_5c	GO:1990837	MF	sequence-specific double-stranded DNA binding	Gene Ontology	10	553	0.00961779	0.0735858	KLF13|HSF2|SRF|HNRNPDL|FLI1|MAF|TBX18|DLX5|LEF1|ZSCAN23	http://amigo.geneontology.org/amigo/term/GO:1990837
hsa-let-7b_5c	GO:1990841	MF	promoter-specific chromatin binding	Gene Ontology	3	58	0.0104673	0.0764919	KDM1A|HDAC2|CHD7	http://amigo.geneontology.org/amigo/term/GO:1990841
hsa-let-7b_5c	GO:1990909	CC	Wnt signalosome	Gene Ontology	2	12	0.00466529	0.0492447	LRP6|GSK3B	http://amigo.geneontology.org/amigo/term/GO:1990909
hsa-let-7b_5c	GO:2000001	BP	regulation of DNA damage checkpoint	Gene Ontology	2	9	0.0028612	0.0383738	FEM1B|RFWD3	http://amigo.geneontology.org/amigo/term/GO:2000001
hsa-let-7b_5c	GO:2000009	BP	negative regulation of protein localization to cell surface	Gene Ontology	2	13	0.00535689	0.0520966	LEPROTL1|ARF6	http://amigo.geneontology.org/amigo/term/GO:2000009
hsa-let-7b_5c	GO:2000134	BP	negative regulation of G1/S transition of mitotic cell cycle	Gene Ontology	2	41	0.040249	0.163552	CTDSP1|CDK6	http://amigo.geneontology.org/amigo/term/GO:2000134
hsa-let-7b_5c	GO:2000249	BP	regulation of actin cytoskeleton reorganization	Gene Ontology	2	20	0.0113914	0.0809106	NOTCH2|ARHGDIA	http://amigo.geneontology.org/amigo/term/GO:2000249
hsa-let-7b_5c	GO:2000300	BP	regulation of synaptic vesicle exocytosis	Gene Ontology	3	50	0.00711351	0.062141	PREPL|GSK3B|DTNBP1	http://amigo.geneontology.org/amigo/term/GO:2000300
hsa-let-7b_5c	GO:2000378	BP	negative regulation of reactive oxygen species metabolic process	Gene Ontology	2	22	0.0134793	0.089862	G6PD|HIF1A	http://amigo.geneontology.org/amigo/term/GO:2000378
