# Supplementary material for: Identification of microRNA editing sites in three subtypes of leukemia
Source: Front Mol Biosci. 2022 Nov 14;9:1014288. doi: 10.3389/fmolb.2022.1014288 (PMC9702332; doi:10.3389/fmolb.2022.1014288)
Supplement: Supplementary file 3 [file DataSheet2.zip › SupplementTable2/Table S19_FigS4-source-data.xlsx]

## Sheet: Table S19.1
Table S19.1. Data source from Figure S4A. The result of KEGG pathways analysis and annotation with new targets of hsa-mir-181c_26c by KOBAS3.0 in T-ALL and the KEGG pathways with corrected P-value smaller than 0.05 were listed here. Targets that only belong to the editied miRNA were extracted from Table S8.1.
miRNA	Term	Database	ID	Input_num	Background_num	P_Value	Corrected_P_Value	Input	Hyperlink
hsa-mir-181c_26c	Cell cycle	KEGG PATHWAY	hsa04110	11	124	7.41364e-08	8.13647e-06	HDAC2|CCNE2|EP300|CCND2|PRKDC|CDK1|ORC6|MCM3|SMAD3|CHEK2|SMAD4	http://www.genome.jp/kegg-bin/show_pathway?hsa04110/hsa:894%09red/hsa:983%09red/hsa:4172%09red/hsa:23594%09red/hsa:5591%09red/hsa:3066%09red/hsa:11200%09red/hsa:9134%09red/hsa:4088%09red/hsa:4089%09red/hsa:2033%09red
hsa-mir-181c_26c	Pathways in cancer	KEGG PATHWAY	hsa05200	19	530	1.59697e-06	0.000116845	TCF4|EGLN1|HDAC2|FZD6|VHL|CCNE2|SP1|PIK3CB|CCND2|MSH6|SMAD3|SMAD4|GNA12|GNG12|PIK3R1|LEF1|EP300|FGFR2|GNA13	http://www.genome.jp/kegg-bin/show_pathway?hsa05200/hsa:55970%09red/hsa:894%09red/hsa:2033%09red/hsa:2956%09red/hsa:5291%09red/hsa:3066%09red/hsa:5295%09red/hsa:2768%09red/hsa:10672%09red/hsa:9134%09red/hsa:51176%09red/hsa:8323%09red/hsa:4088%09red/hsa:4089%09red/hsa:54583%09red/hsa:6667%09red/hsa:6934%09red/hsa:7428%09red/hsa:2263%09red
hsa-mir-181c_26c	Metabolic pathways	KEGG PATHWAY	hsa01100	33	1433	4.7559e-06	0.000305537	NADK|AGPS|ADSS|TRAK2|NAMPT|MOCS2|ALG10B|PI4K2B|RRM2|GCLM|DCK|B3GNT2|PIK3CB|GCLC|NNT|PIP4K2A|BCAT1|COX4I1|HMGCR|GALNT4|MLYCD|HACD3|NME7|POC1B-GALNT4|ACAD8|PYGL|HEXB|ELOVL7|ELOVL4|ACADSB|PNP|DBT|ECHDC1	http://www.genome.jp/kegg-bin/show_pathway?hsa01100/hsa:144245%09red/hsa:159%09red/hsa:8540%09red/hsa:8693%09red/hsa:27034%09red/hsa:4860%09red/hsa:10678%09red/hsa:2729%09red/hsa:55862%09red/hsa:79993%09red/hsa:1633%09red/hsa:6785%09red/hsa:100528030%09red/hsa:66008%09red/hsa:5291%09red/hsa:586%09red/hsa:65220%09red/hsa:10135%09red/hsa:1327%09red/hsa:23530%09red/hsa:29922%09red/hsa:5836%09red/hsa…
hsa-mir-181c_26c	Gastric cancer	KEGG PATHWAY	hsa05226	9	149	2.15399e-05	0.000978211	TCF4|FZD6|CCNE2|PIK3CB|SMAD3|SMAD4|PIK3R1|LEF1|FGFR2	http://www.genome.jp/kegg-bin/show_pathway?hsa05226/hsa:5291%09red/hsa:4089%09red/hsa:5295%09red/hsa:9134%09red/hsa:51176%09red/hsa:4088%09red/hsa:2263%09red/hsa:8323%09red/hsa:6934%09red
hsa-mir-181c_26c	Hippo signaling pathway	KEGG PATHWAY	hsa04390	9	154	2.75568e-05	0.00118991	TCF4|FZD6|SMAD4|CCND2|SMAD3|BMPR1B|MOB1A|FRMD6|LEF1	http://www.genome.jp/kegg-bin/show_pathway?hsa04390/hsa:55233%09red/hsa:894%09red/hsa:658%09red/hsa:122786%09red/hsa:51176%09red/hsa:4088%09red/hsa:4089%09red/hsa:8323%09red/hsa:6934%09red
hsa-mir-181c_26c	Colorectal cancer	KEGG PATHWAY	hsa05210	7	86	3.03253e-05	0.00128834	TCF4|SMAD4|PIK3CB|MSH6|SMAD3|PIK3R1|LEF1	http://www.genome.jp/kegg-bin/show_pathway?hsa05210/hsa:2956%09red/hsa:5291%09red/hsa:5295%09red/hsa:51176%09red/hsa:4088%09red/hsa:4089%09red/hsa:6934%09red
hsa-mir-181c_26c	Epstein-Barr virus infection	KEGG PATHWAY	hsa05169	10	201	3.69679e-05	0.00152146	EIF2AK2|SYK|PSMD14|PIK3CB|CCND2|PDIA3|CCNE2|HDAC2|PIK3R1|PSMC4	http://www.genome.jp/kegg-bin/show_pathway?hsa05169/hsa:894%09red/hsa:2923%09red/hsa:5291%09red/hsa:3066%09red/hsa:5295%09red/hsa:10213%09red/hsa:9134%09red/hsa:5610%09red/hsa:6850%09red/hsa:5704%09red
hsa-mir-181c_26c	FoxO signaling pathway	KEGG PATHWAY	hsa04068	8	132	6.03109e-05	0.00220638	PIK3R1|SMAD4|PIK3CB|CCND2|SMAD3|CCNG2|FBXO32|EP300	http://www.genome.jp/kegg-bin/show_pathway?hsa04068/hsa:894%09red/hsa:2033%09red/hsa:901%09red/hsa:5295%09red/hsa:5291%09red/hsa:4088%09red/hsa:4089%09red/hsa:114907%09red
hsa-mir-181c_26c	Prostate cancer	KEGG PATHWAY	hsa05215	7	97	6.2221e-05	0.00224507	TCF4|CCNE2|PIK3CB|PIK3R1|LEF1|EP300|FGFR2	http://www.genome.jp/kegg-bin/show_pathway?hsa05215/hsa:2033%09red/hsa:5291%09red/hsa:5295%09red/hsa:9134%09red/hsa:51176%09red/hsa:2263%09red/hsa:6934%09red
hsa-mir-181c_26c	Human T-cell leukemia virus 1 infection	KEGG PATHWAY	hsa05166	10	219	7.34323e-05	0.00254501	PIK3R1|CCNE2|PIK3CB|CCND2|SMAD3|NFYB|ELK4|EP300|CHEK2|SMAD4	http://www.genome.jp/kegg-bin/show_pathway?hsa05166/hsa:894%09red/hsa:2033%09red/hsa:2005%09red/hsa:5295%09red/hsa:5291%09red/hsa:4801%09red/hsa:9134%09red/hsa:4088%09red/hsa:4089%09red/hsa:11200%09red
hsa-mir-181c_26c	Adherens junction	KEGG PATHWAY	hsa04520	6	72	9.99647e-05	0.00309773	TCF4|SMAD4|SMAD3|WASL|LEF1|EP300	http://www.genome.jp/kegg-bin/show_pathway?hsa04520/hsa:2033%09red/hsa:8976%09red/hsa:51176%09red/hsa:4088%09red/hsa:4089%09red/hsa:6934%09red
hsa-mir-181c_26c	p53 signaling pathway	KEGG PATHWAY	hsa04115	6	72	9.99647e-05	0.00309773	CCNE2|CCND2|CDK1|CCNG2|RRM2|CHEK2	http://www.genome.jp/kegg-bin/show_pathway?hsa04115/hsa:894%09red/hsa:983%09red/hsa:901%09red/hsa:11200%09red/hsa:9134%09red/hsa:6241%09red
hsa-mir-181c_26c	Viral carcinogenesis	KEGG PATHWAY	hsa05203	9	201	0.000192495	0.00517381	EIF2AK2|SYK|PIK3CB|CCND2|CDK1|HDAC2|PIK3R1|EP300|CCNE2	http://www.genome.jp/kegg-bin/show_pathway?hsa05203/hsa:894%09red/hsa:983%09red/hsa:2033%09red/hsa:5291%09red/hsa:3066%09red/hsa:5295%09red/hsa:9134%09red/hsa:5610%09red/hsa:6850%09red
hsa-mir-181c_26c	Hepatocellular carcinoma	KEGG PATHWAY	hsa05225	8	168	0.000292647	0.00647759	TCF4|FZD6|SMAD4|ARID1B|PIK3CB|SMAD3|PIK3R1|LEF1	http://www.genome.jp/kegg-bin/show_pathway?hsa05225/hsa:5291%09red/hsa:5295%09red/hsa:51176%09red/hsa:4088%09red/hsa:4089%09red/hsa:8323%09red/hsa:57492%09red/hsa:6934%09red
hsa-mir-181c_26c	Nicotinate and nicotinamide metabolism	KEGG PATHWAY	hsa00760	4	30	0.000292647	0.00647759	NADK|PNP|NNT|NAMPT	http://www.genome.jp/kegg-bin/show_pathway?hsa00760/hsa:23530%09red/hsa:4860%09red/hsa:65220%09red/hsa:10135%09red
hsa-mir-181c_26c	Regulation of actin cytoskeleton	KEGG PATHWAY	hsa04810	9	214	0.000300078	0.00653229	PIP4K2A|PIK3CB|GNG12|GNA12|WASL|PIK3R1|ARHGEF7|FGFR2|GNA13	http://www.genome.jp/kegg-bin/show_pathway?hsa04810/hsa:55970%09red/hsa:5291%09red/hsa:2263%09red/hsa:8976%09red/hsa:5295%09red/hsa:2768%09red/hsa:10672%09red/hsa:8874%09red/hsa:5305%09red
hsa-mir-181c_26c	Signaling pathways regulating pluripotency of stem cells	KEGG PATHWAY	hsa04550	7	140	0.000527561	0.0104481	FZD6|SMAD4|PIK3CB|SMAD3|BMPR1B|PIK3R1|FGFR2	http://www.genome.jp/kegg-bin/show_pathway?hsa04550/hsa:658%09red/hsa:5291%09red/hsa:4089%09red/hsa:5295%09red/hsa:4088%09red/hsa:2263%09red/hsa:8323%09red
hsa-mir-181c_26c	Renal cell carcinoma	KEGG PATHWAY	hsa05211	5	69	0.000697777	0.0129969	VHL|EGLN1|EP300|PIK3CB|PIK3R1	http://www.genome.jp/kegg-bin/show_pathway?hsa05211/hsa:54583%09red/hsa:5291%09red/hsa:5295%09red/hsa:2033%09red/hsa:7428%09red
hsa-mir-181c_26c	Phospholipase D signaling pathway	KEGG PATHWAY	hsa04072	7	148	0.000722461	0.0129969	DNM3|SYK|PIK3CB|RAPGEF4|GNA12|GNA13|PIK3R1	http://www.genome.jp/kegg-bin/show_pathway?hsa04072/hsa:5291%09red/hsa:6850%09red/hsa:5295%09red/hsa:11069%09red/hsa:2768%09red/hsa:10672%09red/hsa:26052%09red
hsa-mir-181c_26c	Endocytosis	KEGG PATHWAY	hsa04144	9	244	0.000745078	0.0129969	RAB11FIP2|CAPZA1|RAB4A|FGFR2|SNX1|SMAD3|WASL|DNM3|CAV2	http://www.genome.jp/kegg-bin/show_pathway?hsa04144/hsa:22841%09red/hsa:8976%09red/hsa:829%09red/hsa:6642%09red/hsa:4088%09red/hsa:2263%09red/hsa:5867%09red/hsa:858%09red/hsa:26052%09red
hsa-mir-181c_26c	Bacterial invasion of epithelial cells	KEGG PATHWAY	hsa05100	5	74	0.000939407	0.0155045	DNM3|PIK3CB|CAV2|WASL|PIK3R1	http://www.genome.jp/kegg-bin/show_pathway?hsa05100/hsa:5291%09red/hsa:858%09red/hsa:8976%09red/hsa:5295%09red/hsa:26052%09red
hsa-mir-181c_26c	Chronic myeloid leukemia	KEGG PATHWAY	hsa05220	5	76	0.00105166	0.0168908	SMAD4|PIK3CB|HDAC2|PIK3R1|SMAD3	http://www.genome.jp/kegg-bin/show_pathway?hsa05220/hsa:5291%09red/hsa:3066%09red/hsa:5295%09red/hsa:4088%09red/hsa:4089%09red
hsa-mir-181c_26c	Wnt signaling pathway	KEGG PATHWAY	hsa04310	7	160	0.0011172	0.0174124	TCF4|FZD6|SMAD4|CCND2|SMAD3|LEF1|EP300	http://www.genome.jp/kegg-bin/show_pathway?hsa04310/hsa:894%09red/hsa:2033%09red/hsa:51176%09red/hsa:4088%09red/hsa:4089%09red/hsa:8323%09red/hsa:6934%09red
hsa-mir-181c_26c	Cellular senescence	KEGG PATHWAY	hsa04218	7	160	0.0011172	0.0174124	CCNE2|PIK3CB|CCND2|SMAD3|CDK1|PIK3R1|CHEK2	http://www.genome.jp/kegg-bin/show_pathway?hsa04218/hsa:894%09red/hsa:983%09red/hsa:5291%09red/hsa:5295%09red/hsa:11200%09red/hsa:9134%09red/hsa:4088%09red
hsa-mir-181c_26c	RNA degradation	KEGG PATHWAY	hsa03018	5	79	0.0012383	0.0189633	DDX6|CNOT8|TTC37|DIS3|TOB2	http://www.genome.jp/kegg-bin/show_pathway?hsa03018/hsa:22894%09red/hsa:1656%09red/hsa:9337%09red/hsa:10766%09red/hsa:9652%09red
hsa-mir-181c_26c	Thyroid hormone signaling pathway	KEGG PATHWAY	hsa04919	6	119	0.00125965	0.0191787	HDAC2|PIK3CB|MED13|PIK3R1|OPA1|EP300	http://www.genome.jp/kegg-bin/show_pathway?hsa04919/hsa:2033%09red/hsa:5291%09red/hsa:3066%09red/hsa:5295%09red/hsa:9968%09red/hsa:9969%09red
hsa-mir-181c_26c	RNA transport	KEGG PATHWAY	hsa03013	7	165	0.00132458	0.0198236	SEH1L|EIF1|EIF1AX|EIF1AY|PNN|FMR1|EIF2S1	http://www.genome.jp/kegg-bin/show_pathway?hsa03013/hsa:5411%09red/hsa:81929%09red/hsa:2332%09red/hsa:9086%09red/hsa:1964%09red/hsa:1965%09red/hsa:10209%09red
hsa-mir-181c_26c	Valine, leucine and isoleucine degradation	KEGG PATHWAY	hsa00280	4	48	0.00149445	0.0218688	ACAD8|ACADSB|DBT|BCAT1	http://www.genome.jp/kegg-bin/show_pathway?hsa00280/hsa:1629%09red/hsa:586%09red/hsa:27034%09red/hsa:36%09red
hsa-mir-181c_26c	Apoptosis	KEGG PATHWAY	hsa04210	6	136	0.00240428	0.0297938	PTPN13|PIK3CB|MCL1|PIK3R1|CEBPZ|EIF2S1	http://www.genome.jp/kegg-bin/show_pathway?hsa04210/hsa:5783%09red/hsa:4170%09red/hsa:5291%09red/hsa:5295%09red/hsa:1649%09red/hsa:1965%09red
hsa-mir-181c_26c	TGF-beta signaling pathway	KEGG PATHWAY	hsa04350	5	94	0.00255722	0.0309398	SMAD4|SP1|BMPR1B|EP300|SMAD3	http://www.genome.jp/kegg-bin/show_pathway?hsa04350/hsa:658%09red/hsa:6667%09red/hsa:2033%09red/hsa:4088%09red/hsa:4089%09red
hsa-mir-181c_26c	Measles	KEGG PATHWAY	hsa05162	6	138	0.00257797	0.0310063	EIF2AK2|CCNE2|PIK3CB|CCND2|PIK3R1|EIF2S1	http://www.genome.jp/kegg-bin/show_pathway?hsa05162/hsa:894%09red/hsa:5291%09red/hsa:5295%09red/hsa:9134%09red/hsa:1965%09red/hsa:5610%09red
hsa-mir-181c_26c	Fatty acid metabolism	KEGG PATHWAY	hsa01212	4	57	0.00269514	0.0316919	ELOVL7|ELOVL4|HACD3|ACADSB	http://www.genome.jp/kegg-bin/show_pathway?hsa01212/hsa:6785%09red/hsa:51495%09red/hsa:79993%09red/hsa:36%09red
hsa-mir-181c_26c	Pyrimidine metabolism	KEGG PATHWAY	hsa00240	4	57	0.00269514	0.0316919	PNP|NME7|DCK|RRM2	http://www.genome.jp/kegg-bin/show_pathway?hsa00240/hsa:29922%09red/hsa:4860%09red/hsa:1633%09red/hsa:6241%09red
hsa-mir-181c_26c	Biosynthesis of unsaturated fatty acids	KEGG PATHWAY	hsa01040	3	27	0.00282542	0.032106	ELOVL7|ELOVL4|HACD3	http://www.genome.jp/kegg-bin/show_pathway?hsa01040/hsa:6785%09red/hsa:51495%09red/hsa:79993%09red
hsa-mir-181c_26c	Fatty acid elongation	KEGG PATHWAY	hsa00062	3	27	0.00282542	0.032106	ELOVL7|ELOVL4|HACD3	http://www.genome.jp/kegg-bin/show_pathway?hsa00062/hsa:6785%09red/hsa:51495%09red/hsa:79993%09red
hsa-mir-181c_26c	Endometrial cancer	KEGG PATHWAY	hsa05213	4	58	0.0028598	0.032106	TCF4|PIK3CB|LEF1|PIK3R1	http://www.genome.jp/kegg-bin/show_pathway?hsa05213/hsa:5291%09red/hsa:51176%09red/hsa:6934%09red/hsa:5295%09red
hsa-mir-181c_26c	Breast cancer	KEGG PATHWAY	hsa05224	6	147	0.00347847	0.0348376	TCF4|FZD6|SP1|PIK3CB|PIK3R1|LEF1	http://www.genome.jp/kegg-bin/show_pathway?hsa05224/hsa:5291%09red/hsa:5295%09red/hsa:51176%09red/hsa:8323%09red/hsa:6667%09red/hsa:6934%09red
hsa-mir-181c_26c	Sulfur relay system	KEGG PATHWAY	hsa04122	2	8	0.00382386	0.0355903	MOCS3|MOCS2	http://www.genome.jp/kegg-bin/show_pathway?hsa04122/hsa:4338%09red/hsa:27304%09red
hsa-mir-181c_26c	mTOR signaling pathway	KEGG PATHWAY	hsa04150	6	153	0.00419665	0.0385156	FNIP2|FZD6|RRAGC|PIK3CB|PIK3R1|SEH1L	http://www.genome.jp/kegg-bin/show_pathway?hsa04150/hsa:81929%09red/hsa:5291%09red/hsa:57600%09red/hsa:5295%09red/hsa:8323%09red/hsa:64121%09red
hsa-mir-181c_26c	Acute myeloid leukemia	KEGG PATHWAY	hsa05221	4	66	0.00443113	0.0390354	TCF4|PIK3CB|LEF1|PIK3R1	http://www.genome.jp/kegg-bin/show_pathway?hsa05221/hsa:5291%09red/hsa:51176%09red/hsa:6934%09red/hsa:5295%09red
hsa-mir-181c_26c	Cushing syndrome	KEGG PATHWAY	hsa04934	6	155	0.00445875	0.0391479	TCF4|FZD6|CCNE2|SP1|AHR|LEF1	http://www.genome.jp/kegg-bin/show_pathway?hsa04934/hsa:9134%09red/hsa:51176%09red/hsa:8323%09red/hsa:6667%09red/hsa:6934%09red/hsa:196%09red
hsa-mir-181c_26c	HIF-1 signaling pathway	KEGG PATHWAY	hsa04066	5	109	0.00468059	0.0398987	VHL|EGLN1|EP300|PIK3CB|PIK3R1	http://www.genome.jp/kegg-bin/show_pathway?hsa04066/hsa:54583%09red/hsa:5291%09red/hsa:5295%09red/hsa:2033%09red/hsa:7428%09red
hsa-mir-181c_26c	Propanoate metabolism	KEGG PATHWAY	hsa00640	3	34	0.00514983	0.0430624	MLYCD|DBT|ECHDC1	http://www.genome.jp/kegg-bin/show_pathway?hsa00640/hsa:1629%09red/hsa:23417%09red/hsa:55862%09red
hsa-mir-181c_26c	Human papillomavirus infection	KEGG PATHWAY	hsa05165	9	330	0.00533672	0.0435252	TCF4|EIF2AK2|FZD6|CCNE2|PIK3CB|CCND2|HDAC2|PIK3R1|EP300	http://www.genome.jp/kegg-bin/show_pathway?hsa05165/hsa:894%09red/hsa:2033%09red/hsa:5291%09red/hsa:5295%09red/hsa:9134%09red/hsa:5610%09red/hsa:3066%09red/hsa:8323%09red/hsa:6934%09red
hsa-mir-181c_26c	Hepatitis B	KEGG PATHWAY	hsa05161	6	163	0.00562902	0.0436083	CCNE2|PIK3CB|SMAD3|SMAD4|PIK3R1|EP300	http://www.genome.jp/kegg-bin/show_pathway?hsa05161/hsa:2033%09red/hsa:5291%09red/hsa:5295%09red/hsa:9134%09red/hsa:4088%09red/hsa:4089%09red
hsa-mir-181c_26c	Platinum drug resistance	KEGG PATHWAY	hsa01524	4	73	0.00621174	0.0471519	PIK3CB|MSH6|PIK3R1|TOP2A	http://www.genome.jp/kegg-bin/show_pathway?hsa01524/hsa:2956%09red/hsa:5291%09red/hsa:7153%09red/hsa:5295%09red
hsa-mir-181c_26c	Pancreatic cancer	KEGG PATHWAY	hsa05212	4	75	0.00679612	0.0495872	SMAD4|PIK3CB|PIK3R1|SMAD3	http://www.genome.jp/kegg-bin/show_pathway?hsa05212/hsa:5291%09red/hsa:5295%09red/hsa:4088%09red/hsa:4089%09red
hsa-mir-181c_26c	Endometrial cancer	KEGG PATHWAY	hsa05213	7	58	0.000221881	0.00423488	TCF4|PIK3CB|NRAS|MAPK1|PIK3R1|LEF1|KRAS	http://www.genome.jp/kegg-bin/show_pathway?hsa05213/hsa:5594%09red/hsa:5291%09red/hsa:4893%09red/hsa:5295%09red/hsa:51176%09red/hsa:3845%09red/hsa:6934%09red
hsa-mir-181c_26c	Chagas disease (American trypanosomiasis)	KEGG PATHWAY	hsa05142	9	103	0.000280271	0.00516578	TGFBR2|TNFRSF1A|PIK3CB|PPP2R2A|SMAD2|SMAD3|MAPK1|PIK3R1|MAPK8	http://www.genome.jp/kegg-bin/show_pathway?hsa05142/hsa:5520%09red/hsa:5594%09red/hsa:5291%09red/hsa:5295%09red/hsa:5599%09red/hsa:7132%09red/hsa:4088%09red/hsa:4087%09red/hsa:7048%09red
hsa-mir-181c_26c	mTOR signaling pathway	KEGG PATHWAY	hsa04150	11	153	0.000301426	0.00544885	FNIP2|ULK1|FZD6|SEH1L|TNFRSF1A|PIK3CB|NRAS|MAPK1|PIK3R1|RRAGC|KRAS	http://www.genome.jp/kegg-bin/show_pathway?hsa04150/hsa:5594%09red/hsa:81929%09red/hsa:8408%09red/hsa:5291%09red/hsa:4893%09red/hsa:7132%09red/hsa:5295%09red/hsa:57600%09red/hsa:3845%09red/hsa:8323%09red/hsa:64121%09red
hsa-mir-181c_26c	Longevity regulating pathway - multiple species	KEGG PATHWAY	hsa04213	7	62	0.000322256	0.00563573	HDAC2|IRS4|PIK3CB|NRAS|PIK3R1|ATG5|KRAS	http://www.genome.jp/kegg-bin/show_pathway?hsa04213/hsa:8471%09red/hsa:5291%09red/hsa:4893%09red/hsa:5295%09red/hsa:9474%09red/hsa:3845%09red/hsa:3066%09red
hsa-mir-181c_26c	ErbB signaling pathway	KEGG PATHWAY	hsa04012	8	85	0.000382679	0.0064757	NCK1|CDKN1B|PIK3CB|NRAS|MAPK1|PIK3R1|MAPK8|KRAS	http://www.genome.jp/kegg-bin/show_pathway?hsa04012/hsa:1027%09red/hsa:5594%09red/hsa:5291%09red/hsa:4893%09red/hsa:4690%09red/hsa:5295%09red/hsa:5599%09red/hsa:3845%09red
hsa-mir-181c_26c	Jak-STAT signaling pathway	KEGG PATHWAY	hsa04630	11	162	0.000474772	0.00766933	SOCS4|EP300|STAT3|PIK3CB|CCND2|TIFA|IL6ST|IFNAR1|MCL1|PIK3R1|PIAS1	http://www.genome.jp/kegg-bin/show_pathway?hsa04630/hsa:894%09red/hsa:2033%09red/hsa:4170%09red/hsa:3454%09red/hsa:3572%09red/hsa:8554%09red/hsa:5295%09red/hsa:122809%09red/hsa:50616%09red/hsa:5291%09red/hsa:6774%09red
hsa-mir-181c_26c	Measles	KEGG PATHWAY	hsa05162	10	138	0.000528536	0.00834998	CCND2|STAT3|CCNE2|CDKN1B|PIK3CB|EIF2AK2|IFNAR1|PIK3R1|MAPK8|EIF2S1	http://www.genome.jp/kegg-bin/show_pathway?hsa05162/hsa:1027%09red/hsa:894%09red/hsa:3454%09red/hsa:5291%09red/hsa:5295%09red/hsa:5599%09red/hsa:9134%09red/hsa:1965%09red/hsa:5610%09red/hsa:6774%09red
hsa-mir-181c_26c	Fc epsilon RI signaling pathway	KEGG PATHWAY	hsa04664	7	68	0.000537961	0.00840982	SYK|PIK3CB|NRAS|MAPK1|PIK3R1|MAPK8|KRAS	http://www.genome.jp/kegg-bin/show_pathway?hsa04664/hsa:5594%09red/hsa:5291%09red/hsa:4893%09red/hsa:5295%09red/hsa:5599%09red/hsa:3845%09red/hsa:6850%09red
hsa-mir-181c_26c	Apoptosis - multiple species	KEGG PATHWAY	hsa04215	5	33	0.000704441	0.0103986	BIRC6|MAPK8|BCL2L11|PMAIP1|TNFRSF1A	http://www.genome.jp/kegg-bin/show_pathway?hsa04215/hsa:10018%09red/hsa:57448%09red/hsa:5599%09red/hsa:5366%09red/hsa:7132%09red
hsa-mir-181c_26c	Neurotrophin signaling pathway	KEGG PATHWAY	hsa04722	9	119	0.000745856	0.0107039	MAGED1|PIK3CB|NRAS|FRS2|PRDM4|MAPK1|PIK3R1|MAPK8|KRAS	http://www.genome.jp/kegg-bin/show_pathway?hsa04722/hsa:5594%09red/hsa:5291%09red/hsa:4893%09red/hsa:5295%09red/hsa:5599%09red/hsa:10818%09red/hsa:3845%09red/hsa:9500%09red/hsa:11108%09red
hsa-mir-181c_26c	Thyroid hormone signaling pathway	KEGG PATHWAY	hsa04919	9	119	0.000745856	0.0107039	HDAC2|PIK3CB|NRAS|MAPK1|PIK3R1|OPA1|EP300|MED13|KRAS	http://www.genome.jp/kegg-bin/show_pathway?hsa04919/hsa:5594%09red/hsa:9968%09red/hsa:2033%09red/hsa:5291%09red/hsa:4893%09red/hsa:3066%09red/hsa:5295%09red/hsa:3845%09red/hsa:9969%09red
hsa-mir-181c_26c	Proteoglycans in cancer	KEGG PATHWAY	hsa05205	12	203	0.000854579	0.0116526	PPP1CB|FZD6|PIK3CB|NRAS|SMAD2|FRS2|MET|MAPK1|PIK3R1|STAT3|CAV2|KRAS	http://www.genome.jp/kegg-bin/show_pathway?hsa05205/hsa:6774%09red/hsa:5594%09red/hsa:5291%09red/hsa:4893%09red/hsa:5500%09red/hsa:5295%09red/hsa:4233%09red/hsa:10818%09red/hsa:3845%09red/hsa:8323%09red/hsa:4087%09red/hsa:858%09red
hsa-mir-181c_26c	Bacterial invasion of epithelial cells	KEGG PATHWAY	hsa05100	7	74	0.000855351	0.0116526	PIK3R1|PIK3CB|MET|WASL|DNM3|CAV2|WASF1	http://www.genome.jp/kegg-bin/show_pathway?hsa05100/hsa:5291%09red/hsa:8976%09red/hsa:5295%09red/hsa:4233%09red/hsa:8936%09red/hsa:858%09red/hsa:26052%09red
hsa-mir-181c_26c	Phospholipase D signaling pathway	KEGG PATHWAY	hsa04072	10	148	0.00087752	0.0119115	DNM3|SYK|PIK3CB|NRAS|RAPGEF4|MAPK1|GNA12|GNA13|PIK3R1|KRAS	http://www.genome.jp/kegg-bin/show_pathway?hsa04072/hsa:5594%09red/hsa:5291%09red/hsa:4893%09red/hsa:6850%09red/hsa:5295%09red/hsa:11069%09red/hsa:2768%09red/hsa:3845%09red/hsa:10672%09red/hsa:26052%09red
hsa-mir-181c_26c	Endocrine resistance	KEGG PATHWAY	hsa01522	8	98	0.00091578	0.0122791	SP1|PIK3CB|NRAS|MAPK1|PIK3R1|CDKN1B|MAPK8|KRAS	http://www.genome.jp/kegg-bin/show_pathway?hsa01522/hsa:1027%09red/hsa:5594%09red/hsa:5291%09red/hsa:4893%09red/hsa:5295%09red/hsa:5599%09red/hsa:3845%09red/hsa:6667%09red
hsa-mir-181c_26c	Non-alcoholic fatty liver disease (NAFLD)	KEGG PATHWAY	hsa04932	10	149	0.000920929	0.0122791	BCL2L11|NDUFA12|TNFRSF1A|PIK3CB|COX4I1|MLXIP|PIK3R1|CEBPZ|MAPK8|EIF2S1	http://www.genome.jp/kegg-bin/show_pathway?hsa04932/hsa:55967%09red/hsa:10018%09red/hsa:5291%09red/hsa:7132%09red/hsa:5599%09red/hsa:5295%09red/hsa:1965%09red/hsa:1649%09red/hsa:1327%09red/hsa:22877%09red
hsa-mir-181c_26c	Thyroid cancer	KEGG PATHWAY	hsa05216	5	37	0.00112217	0.014159	TCF4|LEF1|MAPK1|NRAS|KRAS	http://www.genome.jp/kegg-bin/show_pathway?hsa05216/hsa:4893%09red/hsa:5594%09red/hsa:6934%09red/hsa:3845%09red/hsa:51176%09red
hsa-mir-181c_26c	Fatty acid metabolism	KEGG PATHWAY	hsa01212	6	57	0.0012006	0.0149478	HACD3|ECHS1|ACSL4|ELOVL7|ELOVL4|ACADSB	http://www.genome.jp/kegg-bin/show_pathway?hsa01212/hsa:79993%09red/hsa:36%09red/hsa:6785%09red/hsa:51495%09red/hsa:1892%09red/hsa:2182%09red
hsa-mir-181c_26c	Cushing syndrome	KEGG PATHWAY	hsa04934	10	155	0.00121991	0.0151381	TCF4|KMT2A|FZD6|CCNE2|SP1|NCEH1|AHR|MAPK1|CDKN1B|LEF1	http://www.genome.jp/kegg-bin/show_pathway?hsa04934/hsa:1027%09red/hsa:6667%09red/hsa:51176%09red/hsa:9134%09red/hsa:5594%09red/hsa:8323%09red/hsa:4297%09red/hsa:57552%09red/hsa:6934%09red/hsa:196%09red
hsa-mir-181c_26c	Ferroptosis	KEGG PATHWAY	hsa04216	5	40	0.00153869	0.0180684	GCLM|SLC11A2|GCLC|ACSL4|ATG5	http://www.genome.jp/kegg-bin/show_pathway?hsa04216/hsa:9474%09red/hsa:4891%09red/hsa:2729%09red/hsa:2730%09red/hsa:2182%09red
hsa-mir-181c_26c	Mismatch repair	KEGG PATHWAY	hsa03430	4	23	0.00155696	0.0180684	MLH3|RFC3|MSH6|RFC2	http://www.genome.jp/kegg-bin/show_pathway?hsa03430/hsa:2956%09red/hsa:27030%09red/hsa:5982%09red/hsa:5983%09red
hsa-mir-181c_26c	HIF-1 signaling pathway	KEGG PATHWAY	hsa04066	8	109	0.00173016	0.0197134	EGLN1|STAT3|CDKN1B|PIK3CB|VHL|MAPK1|PIK3R1|EP300	http://www.genome.jp/kegg-bin/show_pathway?hsa04066/hsa:1027%09red/hsa:6774%09red/hsa:5594%09red/hsa:2033%09red/hsa:5291%09red/hsa:5295%09red/hsa:54583%09red/hsa:7428%09red
hsa-mir-181c_26c	Human cytomegalovirus infection	KEGG PATHWAY	hsa05163	12	225	0.00195502	0.0218127	STAT3|TNFRSF1A|SP1|PIK3CB|NRAS|GNG12|MAPK1|PDIA3|GNA13|PIK3R1|GNA12|KRAS	http://www.genome.jp/kegg-bin/show_pathway?hsa05163/hsa:55970%09red/hsa:6774%09red/hsa:5594%09red/hsa:2923%09red/hsa:5291%09red/hsa:4893%09red/hsa:5295%09red/hsa:7132%09red/hsa:3845%09red/hsa:10672%09red/hsa:2768%09red/hsa:6667%09red
hsa-mir-181c_26c	Mitophagy - animal	KEGG PATHWAY	hsa04137	6	65	0.00222991	0.0240243	ULK1|SP1|NRAS|ATG5|MAPK8|KRAS	http://www.genome.jp/kegg-bin/show_pathway?hsa04137/hsa:8408%09red/hsa:4893%09red/hsa:5599%09red/hsa:9474%09red/hsa:3845%09red/hsa:6667%09red
hsa-mir-181c_26c	Non-small cell lung cancer	KEGG PATHWAY	hsa05223	6	66	0.00239453	0.0250095	STAT3|PIK3CB|NRAS|MAPK1|PIK3R1|KRAS	http://www.genome.jp/kegg-bin/show_pathway?hsa05223/hsa:6774%09red/hsa:5594%09red/hsa:5291%09red/hsa:4893%09red/hsa:5295%09red/hsa:3845%09red
hsa-mir-181c_26c	Ras signaling pathway	KEGG PATHWAY	hsa04014	12	232	0.00248473	0.0256664	BRAP|PIK3R1|PIK3CB|NRAS|GNG12|MET|MAPK1|REL|MAPK8|RASAL2|FGFR2|KRAS	http://www.genome.jp/kegg-bin/show_pathway?hsa04014/hsa:55970%09red/hsa:4233%09red/hsa:5594%09red/hsa:5291%09red/hsa:4893%09red/hsa:5295%09red/hsa:5599%09red/hsa:5966%09red/hsa:9462%09red/hsa:3845%09red/hsa:2263%09red/hsa:8315%09red
hsa-mir-181c_26c	Fatty acid elongation	KEGG PATHWAY	hsa00062	4	27	0.00263016	0.0265844	ELOVL7|ELOVL4|HACD3|ECHS1	http://www.genome.jp/kegg-bin/show_pathway?hsa00062/hsa:1892%09red/hsa:6785%09red/hsa:51495%09red/hsa:79993%09red
hsa-mir-181c_26c	Breast cancer	KEGG PATHWAY	hsa05224	9	147	0.00293878	0.0292272	TCF4|FZD6|SP1|PIK3CB|NRAS|MAPK1|PIK3R1|LEF1|KRAS	http://www.genome.jp/kegg-bin/show_pathway?hsa05224/hsa:5594%09red/hsa:5291%09red/hsa:4893%09red/hsa:5295%09red/hsa:51176%09red/hsa:3845%09red/hsa:8323%09red/hsa:6667%09red/hsa:6934%09red
hsa-mir-181c_26c	AMPK signaling pathway	KEGG PATHWAY	hsa04152	8	120	0.0030324	0.0297698	MLYCD|ULK1|PIK3R1|IRS4|PIK3CB|PPP2R2A|HMGCR|PPP2R5C	http://www.genome.jp/kegg-bin/show_pathway?hsa04152/hsa:5520%09red/hsa:8408%09red/hsa:8471%09red/hsa:23417%09red/hsa:5291%09red/hsa:3156%09red/hsa:5295%09red/hsa:5527%09red
hsa-mir-181c_26c	Fc gamma R-mediated phagocytosis	KEGG PATHWAY	hsa04666	7	94	0.00306639	0.0299912	MARCKS|WASF1|SYK|PIK3CB|MAPK1|WASL|PIK3R1	http://www.genome.jp/kegg-bin/show_pathway?hsa04666/hsa:5594%09red/hsa:5291%09red/hsa:8976%09red/hsa:5295%09red/hsa:6850%09red/hsa:8936%09red/hsa:4082%09red
hsa-mir-181c_26c	Non-homologous end-joining	KEGG PATHWAY	hsa03450	3	13	0.00311079	0.0299912	LIG4|DCLRE1C|PRKDC	http://www.genome.jp/kegg-bin/show_pathway?hsa03450/hsa:5591%09red/hsa:64421%09red/hsa:3981%09red
hsa-mir-181c_26c	Amino sugar and nucleotide sugar metabolism	KEGG PATHWAY	hsa00520	5	48	0.00319493	0.0303357	HEXB|GFPT1|NANS|CYB5R4|NANP	http://www.genome.jp/kegg-bin/show_pathway?hsa00520/hsa:2673%09red/hsa:51167%09red/hsa:140838%09red/hsa:3074%09red/hsa:54187%09red
hsa-mir-181c_26c	Valine, leucine and isoleucine degradation	KEGG PATHWAY	hsa00280	5	48	0.00319493	0.0303357	ACAD8|ECHS1|ACADSB|DBT|BCAT1	http://www.genome.jp/kegg-bin/show_pathway?hsa00280/hsa:1629%09red/hsa:1892%09red/hsa:586%09red/hsa:27034%09red/hsa:36%09red
hsa-mir-181c_26c	Melanoma	KEGG PATHWAY	hsa05218	6	72	0.00358125	0.0333304	PIK3CB|NRAS|MET|MAPK1|PIK3R1|KRAS	http://www.genome.jp/kegg-bin/show_pathway?hsa05218/hsa:5594%09red/hsa:5291%09red/hsa:4893%09red/hsa:5295%09red/hsa:4233%09red/hsa:3845%09red
hsa-mir-181c_26c	Nicotinate and nicotinamide metabolism	KEGG PATHWAY	hsa00760	4	30	0.00370775	0.0339115	NADK|PNP|NNT|NAMPT	http://www.genome.jp/kegg-bin/show_pathway?hsa00760/hsa:23530%09red/hsa:4860%09red/hsa:65220%09red/hsa:10135%09red
hsa-mir-181c_26c	Platinum drug resistance	KEGG PATHWAY	hsa01524	6	73	0.00381506	0.0344823	PMAIP1|PIK3CB|MSH6|MAPK1|PIK3R1|TOP2A	http://www.genome.jp/kegg-bin/show_pathway?hsa01524/hsa:5594%09red/hsa:2956%09red/hsa:5291%09red/hsa:7153%09red/hsa:5295%09red/hsa:5366%09red
hsa-mir-181c_26c	Progesterone-mediated oocyte maturation	KEGG PATHWAY	hsa04914	7	99	0.00401014	0.0360721	PIK3CB|CPEB2|CDK1|MAPK1|PIK3R1|MAPK8|KRAS	http://www.genome.jp/kegg-bin/show_pathway?hsa04914/hsa:5594%09red/hsa:5291%09red/hsa:132864%09red/hsa:5295%09red/hsa:5599%09red/hsa:983%09red/hsa:3845%09red
hsa-mir-181c_26c	Osteoclast differentiation	KEGG PATHWAY	hsa04380	8	128	0.0043832	0.0374955	IFNAR1|TGFBR2|TNFRSF1A|SYK|PIK3CB|MAPK1|PIK3R1|MAPK8	http://www.genome.jp/kegg-bin/show_pathway?hsa04380/hsa:5594%09red/hsa:3454%09red/hsa:5291%09red/hsa:7132%09red/hsa:5599%09red/hsa:5295%09red/hsa:6850%09red/hsa:7048%09red
hsa-mir-181c_26c	Melanogenesis	KEGG PATHWAY	hsa04916	7	101	0.00444365	0.0376309	TCF4|FZD6|NRAS|MAPK1|LEF1|EP300|KRAS	http://www.genome.jp/kegg-bin/show_pathway?hsa04916/hsa:5594%09red/hsa:2033%09red/hsa:4893%09red/hsa:51176%09red/hsa:3845%09red/hsa:8323%09red/hsa:6934%09red
hsa-mir-181c_26c	T cell receptor signaling pathway	KEGG PATHWAY	hsa04660	7	103	0.00491162	0.0405883	NCK1|PIK3CB|NRAS|MAPK1|PIK3R1|MAPK8|KRAS	http://www.genome.jp/kegg-bin/show_pathway?hsa04660/hsa:5594%09red/hsa:5291%09red/hsa:4893%09red/hsa:4690%09red/hsa:5295%09red/hsa:5599%09red/hsa:3845%09red
hsa-mir-181c_26c	Wnt signaling pathway	KEGG PATHWAY	hsa04310	9	160	0.00496989	0.0408008	TCF4|FZD6|SMAD4|CCND2|SENP2|SMAD3|MAPK8|EP300|LEF1	http://www.genome.jp/kegg-bin/show_pathway?hsa04310/hsa:894%09red/hsa:59343%09red/hsa:2033%09red/hsa:5599%09red/hsa:51176%09red/hsa:4088%09red/hsa:4089%09red/hsa:8323%09red/hsa:6934%09red
hsa-mir-181c_26c	C-type lectin receptor signaling pathway	KEGG PATHWAY	hsa04625	7	104	0.00515905	0.0413801	SYK|PIK3CB|NRAS|MAPK1|PIK3R1|MAPK8|KRAS	http://www.genome.jp/kegg-bin/show_pathway?hsa04625/hsa:5594%09red/hsa:5291%09red/hsa:4893%09red/hsa:5295%09red/hsa:5599%09red/hsa:3845%09red/hsa:6850%09red
hsa-mir-181c_26c	Necroptosis	KEGG PATHWAY	hsa04217	9	162	0.00536069	0.0428855	STAT3|TNFRSF1A|EIF2AK2|CHMP2B|IFNAR1|USP16|MAPK8|TRPM7|PYGL	http://www.genome.jp/kegg-bin/show_pathway?hsa04217/hsa:6774%09red/hsa:5836%09red/hsa:3454%09red/hsa:27005%09red/hsa:5599%09red/hsa:7132%09red/hsa:5610%09red/hsa:25978%09red/hsa:54822%09red
hsa-mir-181c_26c	RNA degradation	KEGG PATHWAY	hsa03018	6	79	0.00546246	0.0433309	DIS3|TOB2|DDX6|CNOT8|TTC37|CNOT4	http://www.genome.jp/kegg-bin/show_pathway?hsa03018/hsa:1656%09red/hsa:22894%09red/hsa:9337%09red/hsa:10766%09red/hsa:4850%09red/hsa:9652%09red
hsa-mir-181c_26c	Propanoate metabolism	KEGG PATHWAY	hsa00640	4	34	0.00556214	0.0435909	MLYCD|ECHS1|DBT|ECHDC1	http://www.genome.jp/kegg-bin/show_pathway?hsa00640/hsa:1629%09red/hsa:1892%09red/hsa:55862%09red/hsa:23417%09red
hsa-mir-181c_26c	MAPK signaling pathway	KEGG PATHWAY	hsa04010	13	295	0.00611009	0.0462415	TGFBR2|MAP4K3|TNFRSF1A|NRAS|GNG12|MET|MAPK1|GNA12|ELK4|CEBPZ|MAPK8|FGFR2|KRAS	http://www.genome.jp/kegg-bin/show_pathway?hsa04010/hsa:55970%09red/hsa:4233%09red/hsa:5594%09red/hsa:8491%09red/hsa:2005%09red/hsa:4893%09red/hsa:7132%09red/hsa:5599%09red/hsa:2768%09red/hsa:1649%09red/hsa:3845%09red/hsa:2263%09red/hsa:7048%09red
hsa-mir-181c_26c	Apelin signaling pathway	KEGG PATHWAY	hsa04371	8	137	0.00640981	0.0480097	SMAD4|NRAS|GNG12|SMAD3|SMAD2|MAPK1|GNA13|KRAS	http://www.genome.jp/kegg-bin/show_pathway?hsa04371/hsa:55970%09red/hsa:5594%09red/hsa:3845%09red/hsa:4893%09red/hsa:4089%09red/hsa:4088%09red/hsa:10672%09red/hsa:4087%09red
hsa-mir-181c_26c	Influenza A	KEGG PATHWAY	hsa05164	9	167	0.00644186	0.0481538	IFNAR1|TNFRSF1A|PIK3CB|EIF2AK2|DNAJC3|MAPK1|PIK3R1|EP300|EIF2S1	http://www.genome.jp/kegg-bin/show_pathway?hsa05164/hsa:5594%09red/hsa:2033%09red/hsa:3454%09red/hsa:5291%09red/hsa:5295%09red/hsa:7132%09red/hsa:1965%09red/hsa:5610%09red/hsa:5611%09red
hsa-mir-181c_26c	B cell receptor signaling pathway	KEGG PATHWAY	hsa04662	6	82	0.00645742	0.0481744	SYK|PIK3CB|NRAS|MAPK1|PIK3R1|KRAS	http://www.genome.jp/kegg-bin/show_pathway?hsa04662/hsa:5594%09red/hsa:5291%09red/hsa:4893%09red/hsa:5295%09red/hsa:3845%09red/hsa:6850%09red
hsa-mir-181c_26c	Alanine, aspartate and glutamate metabolism	KEGG PATHWAY	hsa00250	4	36	0.00668595	0.048822	GOT2|GFPT1|GLS|ADSS	http://www.genome.jp/kegg-bin/show_pathway?hsa00250/hsa:2673%09red/hsa:2806%09red/hsa:27165%09red/hsa:159%09red
hsa-mir-181c_26c	2-Oxocarboxylic acid metabolism	KEGG PATHWAY	hsa01210	3	18	0.00688938	0.048822	GOT2|IDH1|BCAT1	http://www.genome.jp/kegg-bin/show_pathway?hsa01210/hsa:2806%09red/hsa:586%09red/hsa:3417%09red
hsa-mir-181c_26c	Fluid shear stress and atherosclerosis	KEGG PATHWAY	hsa05418	8	139	0.00694337	0.048822	ACVR2B|TNFRSF1A|SUMO3|BMPR1B|PIK3R1|MAPK8|CAV2|PIK3CB	http://www.genome.jp/kegg-bin/show_pathway?hsa05418/hsa:658%09red/hsa:5291%09red/hsa:5295%09red/hsa:5599%09red/hsa:7132%09red/hsa:93%09red/hsa:858%09red/hsa:6613%09red
hsa-mir-181c_26c	VEGF signaling pathway	KEGG PATHWAY	hsa04370	5	59	0.00717113	0.04984	PIK3CB|MAPK1|NRAS|PIK3R1|KRAS	http://www.genome.jp/kegg-bin/show_pathway?hsa04370/hsa:5291%09red/hsa:4893%09red/hsa:5594%09red/hsa:5295%09red/hsa:3845%09red
hsa-mir-181c_26c	Aldosterone-regulated sodium reabsorption	KEGG PATHWAY	hsa04960	4	37	0.00730022	0.0502726	PIK3CB|MAPK1|PIK3R1|KRAS	http://www.genome.jp/kegg-bin/show_pathway?hsa04960/hsa:5291%09red/hsa:5594%09red/hsa:5295%09red/hsa:3845%09red
hsa-mir-181c_26c	Long-term depression	KEGG PATHWAY	hsa04730	5	60	0.00765089	0.0523996	GNA12|MAPK1|NRAS|GNA13|KRAS	http://www.genome.jp/kegg-bin/show_pathway?hsa04730/hsa:4893%09red/hsa:5594%09red/hsa:2768%09red/hsa:3845%09red/hsa:10672%09red
hsa-mir-181c_26c	PD-L1 expression and PD-1 checkpoint pathway in cancer	KEGG PATHWAY	hsa05235	6	89	0.00928103	0.0574904	STAT3|PIK3CB|NRAS|MAPK1|PIK3R1|KRAS	http://www.genome.jp/kegg-bin/show_pathway?hsa05235/hsa:6774%09red/hsa:5594%09red/hsa:5291%09red/hsa:4893%09red/hsa:5295%09red/hsa:3845%09red
hsa-mir-181c_26c	Human immunodeficiency virus 1 infection	KEGG PATHWAY	hsa05170	10	212	0.00992367	0.0607704	TNFRSF1A|PDIA3|PIK3CB|NRAS|GNG12|CDK1|MAPK1|PIK3R1|MAPK8|KRAS	http://www.genome.jp/kegg-bin/show_pathway?hsa05170/hsa:55970%09red/hsa:983%09red/hsa:2923%09red/hsa:5291%09red/hsa:4893%09red/hsa:5295%09red/hsa:5599%09red/hsa:7132%09red/hsa:5594%09red/hsa:3845%09red
hsa-mir-181c_26c	mRNA surveillance pathway	KEGG PATHWAY	hsa03015	6	91	0.0102278	0.061927	PPP1CB|PPP2R2A|PNN|CPSF6|PPP2R5C|SMG1	http://www.genome.jp/kegg-bin/show_pathway?hsa03015/hsa:11052%09red/hsa:23049%09red/hsa:5520%09red/hsa:5411%09red/hsa:5527%09red/hsa:5500%09red
hsa-mir-181c_26c	Long-term potentiation	KEGG PATHWAY	hsa04720	5	67	0.0116477	0.0651813	PPP1CB|EP300|MAPK1|NRAS|KRAS	http://www.genome.jp/kegg-bin/show_pathway?hsa04720/hsa:4893%09red/hsa:5594%09red/hsa:5500%09red/hsa:2033%09red/hsa:3845%09red
hsa-mir-181c_26c	Shigellosis	KEGG PATHWAY	hsa05131	5	68	0.0123153	0.0681598	WASF1|MAPK8|MAPK1|WASL|ATG5	http://www.genome.jp/kegg-bin/show_pathway?hsa05131/hsa:9474%09red/hsa:8936%09red/hsa:5594%09red/hsa:8976%09red/hsa:5599%09red
hsa-mir-181c_26c	Adipocytokine signaling pathway	KEGG PATHWAY	hsa04920	5	69	0.0130084	0.0702753	IRS4|MAPK8|STAT3|ACSL4|TNFRSF1A	http://www.genome.jp/kegg-bin/show_pathway?hsa04920/hsa:6774%09red/hsa:8471%09red/hsa:7132%09red/hsa:5599%09red/hsa:2182%09red
hsa-mir-181c_26c	Sulfur relay system	KEGG PATHWAY	hsa04122	2	8	0.0144455	0.0736974	MOCS3|MOCS2	http://www.genome.jp/kegg-bin/show_pathway?hsa04122/hsa:4338%09red/hsa:27304%09red
hsa-mir-181c_26c	Phosphatidylinositol signaling system	KEGG PATHWAY	hsa04070	6	99	0.0147041	0.0746117	CDS2|PI4K2B|PIK3R1|MTMR6|PIP4K2A|PIK3CB	http://www.genome.jp/kegg-bin/show_pathway?hsa04070/hsa:8760%09red/hsa:5291%09red/hsa:5295%09red/hsa:9107%09red/hsa:55300%09red/hsa:5305%09red
hsa-mir-181c_26c	Purine metabolism	KEGG PATHWAY	hsa00230	7	130	0.0154465	0.077542	NME7|ADSS|AK3|PNP|RRM2|DCK|PKM	http://www.genome.jp/kegg-bin/show_pathway?hsa00230/hsa:29922%09red/hsa:4860%09red/hsa:159%09red/hsa:1633%09red/hsa:6241%09red/hsa:5315%09red/hsa:205%09red
hsa-mir-181c_26c	Natural killer cell mediated cytotoxicity	KEGG PATHWAY	hsa04650	7	131	0.0160163	0.0800031	IFNAR1|SYK|PIK3CB|NRAS|MAPK1|PIK3R1|KRAS	http://www.genome.jp/kegg-bin/show_pathway?hsa04650/hsa:5594%09red/hsa:3454%09red/hsa:5291%09red/hsa:4893%09red/hsa:5295%09red/hsa:3845%09red/hsa:6850%09red
hsa-mir-181c_26c	Thermogenesis	KEGG PATHWAY	hsa04714	10	231	0.0167885	0.083325	ARID1B|NRAS|ACSL4|FRS2|COX4I1|ACTL6A|NDUFA12|COX11|ZNF516|KRAS	http://www.genome.jp/kegg-bin/show_pathway?hsa04714/hsa:55967%09red/hsa:1353%09red/hsa:4893%09red/hsa:86%09red/hsa:9658%09red/hsa:10818%09red/hsa:3845%09red/hsa:1327%09red/hsa:57492%09red/hsa:2182%09red
hsa-mir-181c_26c	Cysteine and methionine metabolism	KEGG PATHWAY	hsa00270	4	49	0.0176974	0.0842476	GOT2|GCLM|GCLC|BCAT1	http://www.genome.jp/kegg-bin/show_pathway?hsa00270/hsa:2729%09red/hsa:2806%09red/hsa:586%09red/hsa:2730%09red
hsa-mir-181c_26c	Glioma	KEGG PATHWAY	hsa05214	5	75	0.0177234	0.0842476	PIK3CB|MAPK1|NRAS|PIK3R1|KRAS	http://www.genome.jp/kegg-bin/show_pathway?hsa05214/hsa:5291%09red/hsa:4893%09red/hsa:5594%09red/hsa:5295%09red/hsa:3845%09red
hsa-mir-181c_26c	Focal adhesion	KEGG PATHWAY	hsa04510	9	199	0.0177698	0.0843616	PPP1CB|PIK3CB|CCND2|MET|MAPK1|PIK3R1|MAPK8|LAMC1|CAV2	http://www.genome.jp/kegg-bin/show_pathway?hsa04510/hsa:894%09red/hsa:5594%09red/hsa:5500%09red/hsa:3915%09red/hsa:5295%09red/hsa:5599%09red/hsa:4233%09red/hsa:5291%09red/hsa:858%09red
hsa-mir-181c_26c	Biosynthesis of unsaturated fatty acids	KEGG PATHWAY	hsa01040	3	27	0.0185611	0.0869112	ELOVL7|ELOVL4|HACD3	http://www.genome.jp/kegg-bin/show_pathway?hsa01040/hsa:6785%09red/hsa:51495%09red/hsa:79993%09red
hsa-mir-181c_26c	Ubiquitin mediated proteolysis	KEGG PATHWAY	hsa04120	7	137	0.0197507	0.09112	UBE2J1|BIRC6|UBE2B|VHL|PIAS1|HERC4|UBE3C	http://www.genome.jp/kegg-bin/show_pathway?hsa04120/hsa:51465%09red/hsa:57448%09red/hsa:26091%09red/hsa:8554%09red/hsa:7320%09red/hsa:9690%09red/hsa:7428%09red
hsa-mir-181c_26c	Rap1 signaling pathway	KEGG PATHWAY	hsa04015	9	210	0.0238582	0.10022	PIK3CB|NRAS|RAPGEF4|MET|MAPK1|MAGI3|PIK3R1|FGFR2|KRAS	http://www.genome.jp/kegg-bin/show_pathway?hsa04015/hsa:5594%09red/hsa:5291%09red/hsa:4893%09red/hsa:5295%09red/hsa:11069%09red/hsa:260425%09red/hsa:4233%09red/hsa:3845%09red/hsa:2263%09red
hsa-mir-181c_26c	Cholinergic synapse	KEGG PATHWAY	hsa04725	6	112	0.0246078	0.101788	PIK3CB|NRAS|GNG12|MAPK1|PIK3R1|KRAS	http://www.genome.jp/kegg-bin/show_pathway?hsa04725/hsa:55970%09red/hsa:5594%09red/hsa:5291%09red/hsa:4893%09red/hsa:5295%09red/hsa:3845%09red
hsa-mir-181c_26c	NOD-like receptor signaling pathway	KEGG PATHWAY	hsa04621	8	178	0.0253967	0.104591	PAN3|NEK7|NAMPT|IFNAR1|ATG5|MAPK1|MAPK8|TRPM7	http://www.genome.jp/kegg-bin/show_pathway?hsa04621/hsa:5594%09red/hsa:3454%09red/hsa:140609%09red/hsa:5599%09red/hsa:10135%09red/hsa:9474%09red/hsa:171389%09red/hsa:54822%09red
hsa-mir-181c_26c	Peroxisome	KEGG PATHWAY	hsa04146	5	83	0.0255922	0.105051	AGPS|MLYCD|IDH1|NUDT19|ACSL4	http://www.genome.jp/kegg-bin/show_pathway?hsa04146/hsa:390916%09red/hsa:2182%09red/hsa:8540%09red/hsa:23417%09red/hsa:3417%09red
hsa-mir-181c_26c	Salmonella infection	KEGG PATHWAY	hsa05132	5	83	0.0255922	0.105051	MAPK8|MAPK1|WASL|DYNC1LI2|WASF1	http://www.genome.jp/kegg-bin/show_pathway?hsa05132/hsa:8936%09red/hsa:1783%09red/hsa:5594%09red/hsa:8976%09red/hsa:5599%09red
hsa-mir-181c_26c	Circadian rhythm	KEGG PATHWAY	hsa04710	3	31	0.0258893	0.10535	BHLHE40|FBXL3|CLOCK	http://www.genome.jp/kegg-bin/show_pathway?hsa04710/hsa:9575%09red/hsa:8553%09red/hsa:26224%09red
hsa-mir-181c_26c	Glutathione metabolism	KEGG PATHWAY	hsa00480	4	56	0.0266107	0.107703	IDH1|GCLM|GCLC|RRM2	http://www.genome.jp/kegg-bin/show_pathway?hsa00480/hsa:2729%09red/hsa:6241%09red/hsa:2730%09red/hsa:3417%09red
hsa-mir-181c_26c	Axon guidance	KEGG PATHWAY	hsa04360	8	181	0.0275827	0.109094	NCK1|PIK3CB|NRAS|MET|BMPR1B|MAPK1|PIK3R1|KRAS	http://www.genome.jp/kegg-bin/show_pathway?hsa04360/hsa:5594%09red/hsa:658%09red/hsa:5291%09red/hsa:4893%09red/hsa:4690%09red/hsa:5295%09red/hsa:4233%09red/hsa:3845%09red
hsa-mir-181c_26c	Pyrimidine metabolism	KEGG PATHWAY	hsa00240	4	57	0.028067	0.109359	PNP|NME7|DCK|RRM2	http://www.genome.jp/kegg-bin/show_pathway?hsa00240/hsa:29922%09red/hsa:4860%09red/hsa:1633%09red/hsa:6241%09red
hsa-mir-181c_26c	Yersinia infection	KEGG PATHWAY	hsa05135	6	121	0.033598	0.123851	ARHGEF7|PIK3CB|MAPK1|WASL|PIK3R1|MAPK8	http://www.genome.jp/kegg-bin/show_pathway?hsa05135/hsa:5594%09red/hsa:5291%09red/hsa:8976%09red/hsa:5295%09red/hsa:5599%09red/hsa:8874%09red
hsa-mir-181c_26c	Chemokine signaling pathway	KEGG PATHWAY	hsa04062	8	190	0.0349142	0.127826	STAT3|PIK3CB|NRAS|GNG12|MAPK1|WASL|PIK3R1|KRAS	http://www.genome.jp/kegg-bin/show_pathway?hsa04062/hsa:55970%09red/hsa:6774%09red/hsa:5594%09red/hsa:5291%09red/hsa:4893%09red/hsa:8976%09red/hsa:5295%09red/hsa:3845%09red
hsa-mir-181c_26c	DNA replication	KEGG PATHWAY	hsa03030	3	36	0.0369176	0.131574	MCM3|RFC3|RFC2	http://www.genome.jp/kegg-bin/show_pathway?hsa03030/hsa:5982%09red/hsa:5983%09red/hsa:4172%09red
hsa-mir-181c_26c	Platelet activation	KEGG PATHWAY	hsa04611	6	124	0.0370102	0.131779	PPP1CB|SYK|PIK3CB|MAPK1|GNA13|PIK3R1	http://www.genome.jp/kegg-bin/show_pathway?hsa04611/hsa:5594%09red/hsa:5291%09red/hsa:6850%09red/hsa:5500%09red/hsa:5295%09red/hsa:10672%09red
hsa-mir-181c_26c	Small cell lung cancer	KEGG PATHWAY	hsa05222	5	93	0.0381707	0.13527	CCNE2|CDKN1B|PIK3CB|LAMC1|PIK3R1	http://www.genome.jp/kegg-bin/show_pathway?hsa05222/hsa:1027%09red/hsa:9134%09red/hsa:3915%09red/hsa:5295%09red/hsa:5291%09red
hsa-mir-181c_26c	Glycosphingolipid biosynthesis - globo and isoglobo series	KEGG PATHWAY	hsa00603	2	15	0.04003	0.139235	HEXB|FUT1	http://www.genome.jp/kegg-bin/show_pathway?hsa00603/hsa:2523%09red/hsa:3074%09red
hsa-mir-181c_26c	Inflammatory bowel disease (IBD)	KEGG PATHWAY	hsa05321	4	65	0.0414065	0.143228	STAT3|SMAD2|TIFA|SMAD3	http://www.genome.jp/kegg-bin/show_pathway?hsa05321/hsa:4087%09red/hsa:6774%09red/hsa:50616%09red/hsa:4088%09red
hsa-mir-181c_26c	Oocyte meiosis	KEGG PATHWAY	hsa04114	6	128	0.0418933	0.144538	PPP1CB|CCNE2|CPEB2|CDK1|MAPK1|PPP2R5C	http://www.genome.jp/kegg-bin/show_pathway?hsa04114/hsa:5594%09red/hsa:5527%09red/hsa:132864%09red/hsa:5500%09red/hsa:9134%09red/hsa:983%09red
hsa-mir-181c_26c	Dopaminergic synapse	KEGG PATHWAY	hsa04728	6	131	0.0458095	0.152428	PPP1CB|CLOCK|PPP2R2A|GNG12|MAPK8|PPP2R5C	http://www.genome.jp/kegg-bin/show_pathway?hsa04728/hsa:55970%09red/hsa:5520%09red/hsa:5527%09red/hsa:9575%09red/hsa:5500%09red/hsa:5599%09red
hsa-mir-181c_26c	Bladder cancer	KEGG PATHWAY	hsa05219	3	41	0.0499715	0.161698	MAPK1|NRAS|KRAS	http://www.genome.jp/kegg-bin/show_pathway?hsa05219/hsa:4893%09red/hsa:5594%09red/hsa:3845%09red
hsa-mir-181c_26c	Homologous recombination	KEGG PATHWAY	hsa03440	3	41	0.0499715	0.161698	TOPBP1|RAD54B|BARD1	http://www.genome.jp/kegg-bin/show_pathway?hsa03440/hsa:11073%09red/hsa:580%09red/hsa:25788%09red
hsa-mir-181c_26c	RIG-I-like receptor signaling pathway	KEGG PATHWAY	hsa04622	4	70	0.0512784	0.165357	OTUD5|DDX3X|MAPK8|ATG5	http://www.genome.jp/kegg-bin/show_pathway?hsa04622/hsa:9474%09red/hsa:1654%09red/hsa:55593%09red/hsa:5599%09red
hsa-mir-181c_26c	Spliceosome	KEGG PATHWAY	hsa03040	6	135	0.0513739	0.165382	TCERG1|SRSF9|SF3B1|HNRNPU|DDX46|HNRNPC	http://www.genome.jp/kegg-bin/show_pathway?hsa03040/hsa:3183%09red/hsa:9879%09red/hsa:10992%09red/hsa:8683%09red/hsa:3192%09red/hsa:10915%09red
hsa-mir-181c_26c	Toll-like receptor signaling pathway	KEGG PATHWAY	hsa04620	5	104	0.0557151	0.174507	MAPK1|MAPK8|IFNAR1|PIK3CB|PIK3R1	http://www.genome.jp/kegg-bin/show_pathway?hsa04620/hsa:3454%09red/hsa:5291%09red/hsa:5594%09red/hsa:5295%09red/hsa:5599%09red
hsa-mir-181c_26c	Estrogen signaling pathway	KEGG PATHWAY	hsa04915	6	138	0.0558066	0.17457	SP1|PIK3CB|NRAS|MAPK1|PIK3R1|KRAS	http://www.genome.jp/kegg-bin/show_pathway?hsa04915/hsa:5594%09red/hsa:5291%09red/hsa:4893%09red/hsa:5295%09red/hsa:3845%09red/hsa:6667%09red
hsa-mir-181c_26c	Fatty acid degradation	KEGG PATHWAY	hsa00071	3	44	0.058738	0.180629	ECHS1|ACSL4|ACADSB	http://www.genome.jp/kegg-bin/show_pathway?hsa00071/hsa:1892%09red/hsa:2182%09red/hsa:36%09red
hsa-mir-181c_26c	Parathyroid hormone synthesis, secretion and action	KEGG PATHWAY	hsa04928	5	106	0.0593296	0.181957	NR4A2|SP1|MAPK1|GNA12|GNA13	http://www.genome.jp/kegg-bin/show_pathway?hsa04928/hsa:5594%09red/hsa:6667%09red/hsa:4929%09red/hsa:2768%09red/hsa:10672%09red
hsa-mir-181c_26c	Inositol phosphate metabolism	KEGG PATHWAY	hsa00562	4	74	0.0600204	0.183925	PIP4K2A|PIK3CB|PI4K2B|MTMR6	http://www.genome.jp/kegg-bin/show_pathway?hsa00562/hsa:5291%09red/hsa:9107%09red/hsa:55300%09red/hsa:5305%09red
hsa-mir-181c_26c	Basal transcription factors	KEGG PATHWAY	hsa03022	3	45	0.0618103	0.188642	GTF2E1|TAF15|TAF9	http://www.genome.jp/kegg-bin/show_pathway?hsa03022/hsa:6880%09red/hsa:2960%09red/hsa:8148%09red
hsa-mir-181c_26c	Proteasome	KEGG PATHWAY	hsa03050	3	45	0.0618103	0.188642	PSMA3|PSMC4|PSMD14	http://www.genome.jp/kegg-bin/show_pathway?hsa03050/hsa:10213%09red/hsa:5704%09red/hsa:5684%09red
hsa-mir-181c_26c	Biosynthesis of amino acids	KEGG PATHWAY	hsa01230	4	75	0.0623217	0.189894	GOT2|IDH1|BCAT1|PKM	http://www.genome.jp/kegg-bin/show_pathway?hsa01230/hsa:5315%09red/hsa:2806%09red/hsa:586%09red/hsa:3417%09red
hsa-mir-181c_26c	Tuberculosis	KEGG PATHWAY	hsa05152	7	179	0.0634893	0.191433	TNFRSF1A|SYK|NFYB|MAPK1|ATP6V0A1|MAPK8|EP300	http://www.genome.jp/kegg-bin/show_pathway?hsa05152/hsa:5594%09red/hsa:2033%09red/hsa:7132%09red/hsa:5599%09red/hsa:4801%09red/hsa:535%09red/hsa:6850%09red
hsa-mir-181c_26c	Alcoholism	KEGG PATHWAY	hsa05034	7	180	0.0649429	0.193957	HDAC2|PPP1CB|NRAS|GNG12|MAPK1|H3F3B|KRAS	http://www.genome.jp/kegg-bin/show_pathway?hsa05034/hsa:55970%09red/hsa:5594%09red/hsa:3021%09red/hsa:4893%09red/hsa:5500%09red/hsa:3845%09red/hsa:3066%09red
hsa-mir-181c_26c	Sphingolipid metabolism	KEGG PATHWAY	hsa00600	3	47	0.0681737	0.202315	UGT8|UGCG|SPTLC1	http://www.genome.jp/kegg-bin/show_pathway?hsa00600/hsa:10558%09red/hsa:7357%09red/hsa:7368%09red
hsa-mir-181c_26c	Arginine biosynthesis	KEGG PATHWAY	hsa00220	2	21	0.0691871	0.202604	GOT2|GLS	http://www.genome.jp/kegg-bin/show_pathway?hsa00220/hsa:2806%09red/hsa:27165%09red
hsa-mir-181c_26c	TNF signaling pathway	KEGG PATHWAY	hsa04668	5	112	0.0709547	0.207135	MAPK8|MAPK1|PIK3CB|PIK3R1|TNFRSF1A	http://www.genome.jp/kegg-bin/show_pathway?hsa04668/hsa:5291%09red/hsa:5594%09red/hsa:5295%09red/hsa:5599%09red/hsa:7132%09red
hsa-mir-181c_26c	Toxoplasmosis	KEGG PATHWAY	hsa05145	5	113	0.0730055	0.212791	MAPK1|MAPK8|LAMC1|STAT3|TNFRSF1A	http://www.genome.jp/kegg-bin/show_pathway?hsa05145/hsa:6774%09red/hsa:5594%09red/hsa:3915%09red/hsa:7132%09red/hsa:5599%09red
hsa-mir-181c_26c	N-Glycan biosynthesis	KEGG PATHWAY	hsa00510	3	50	0.0782487	0.223568	STT3B|ALG10B|DPM2	http://www.genome.jp/kegg-bin/show_pathway?hsa00510/hsa:201595%09red/hsa:144245%09red/hsa:8818%09red
hsa-mir-181c_26c	Huntington disease	KEGG PATHWAY	hsa05016	7	193	0.0856601	0.239377	HDAC2|SP1|COX4I1|RCOR1|NDUFA12|EP300|DCTN4	http://www.genome.jp/kegg-bin/show_pathway?hsa05016/hsa:23186%09red/hsa:55967%09red/hsa:2033%09red/hsa:1327%09red/hsa:51164%09red/hsa:3066%09red/hsa:6667%09red
hsa-mir-181c_26c	Lysosome	KEGG PATHWAY	hsa04142	5	123	0.0952544	0.253915	AP3S2|HEXB|SLC11A2|AP3M1|ATP6V0A1	http://www.genome.jp/kegg-bin/show_pathway?hsa04142/hsa:4891%09red/hsa:535%09red/hsa:3074%09red/hsa:26985%09red/hsa:10239%09red
hsa-mir-181c_26c	Gap junction	KEGG PATHWAY	hsa04540	4	88	0.0963003	0.253915	CDK1|MAPK1|NRAS|KRAS	http://www.genome.jp/kegg-bin/show_pathway?hsa04540/hsa:4893%09red/hsa:983%09red/hsa:5594%09red/hsa:3845%09red
hsa-mir-181c_26c	Regulation of lipolysis in adipocytes	KEGG PATHWAY	hsa04923	3	55	0.096372	0.253915	IRS4|PIK3CB|PIK3R1	http://www.genome.jp/kegg-bin/show_pathway?hsa04923/hsa:5291%09red/hsa:5295%09red/hsa:8471%09red
hsa-mir-181c_26c	Glycosphingolipid biosynthesis - lacto and neolacto series	KEGG PATHWAY	hsa00601	2	27	0.103232	0.253915	FUT1|B3GNT2	http://www.genome.jp/kegg-bin/show_pathway?hsa00601/hsa:2523%09red/hsa:10678%09red
hsa-mir-181c_26c	D-Glutamine and D-glutamate metabolism	KEGG PATHWAY	hsa00471	1	5	0.107914	0.253915	GLS	http://www.genome.jp/kegg-bin/show_pathway?hsa00471/hsa:27165%09red
hsa-mir-181c_26c	Phenylalanine, tyrosine and tryptophan biosynthesis	KEGG PATHWAY	hsa00400	1	5	0.107914	0.253915	GOT2	http://www.genome.jp/kegg-bin/show_pathway?hsa00400/hsa:2806%09red
hsa-mir-181c_26c	Phototransduction	KEGG PATHWAY	hsa04744	2	28	0.10928	0.255055	SLC24A1|GUCA1B	http://www.genome.jp/kegg-bin/show_pathway?hsa04744/hsa:2979%09red/hsa:9187%09red
hsa-mir-181c_26c	GnRH signaling pathway	KEGG PATHWAY	hsa04912	4	93	0.111265	0.259365	MAPK8|MAPK1|NRAS|KRAS	http://www.genome.jp/kegg-bin/show_pathway?hsa04912/hsa:4893%09red/hsa:5594%09red/hsa:3845%09red/hsa:5599%09red
hsa-mir-181c_26c	Lysine degradation	KEGG PATHWAY	hsa00310	3	59	0.111975	0.26012	ECHS1|KMT2A|NSD2	http://www.genome.jp/kegg-bin/show_pathway?hsa00310/hsa:4297%09red/hsa:1892%09red/hsa:7468%09red
hsa-mir-181c_26c	Hippo signaling pathway - multiple species	KEGG PATHWAY	hsa04392	2	29	0.115419	0.26012	MOB1A|FRMD6	http://www.genome.jp/kegg-bin/show_pathway?hsa04392/hsa:55233%09red/hsa:122786%09red
hsa-mir-181c_26c	cAMP signaling pathway	KEGG PATHWAY	hsa04024	7	214	0.126133	0.262748	PPP1CB|PIK3CB|RAPGEF4|MAPK1|PIK3R1|MAPK8|EP300	http://www.genome.jp/kegg-bin/show_pathway?hsa04024/hsa:5594%09red/hsa:2033%09red/hsa:5291%09red/hsa:5500%09red/hsa:5295%09red/hsa:11069%09red/hsa:5599%09red
hsa-mir-181c_26c	RNA polymerase	KEGG PATHWAY	hsa03020	2	31	0.127947	0.264767	POLR3F|TWISTNB	http://www.genome.jp/kegg-bin/show_pathway?hsa03020/hsa:221830%09red/hsa:10621%09red
hsa-mir-181c_26c	Mucin type O-glycan biosynthesis	KEGG PATHWAY	hsa00512	2	31	0.127947	0.264767	GALNT4|POC1B-GALNT4	http://www.genome.jp/kegg-bin/show_pathway?hsa00512/hsa:100528030%09red/hsa:8693%09red
hsa-mir-181c_26c	Basal cell carcinoma	KEGG PATHWAY	hsa05217	3	63	0.128465	0.265399	TCF4|LEF1|FZD6	http://www.genome.jp/kegg-bin/show_pathway?hsa05217/hsa:8323%09red/hsa:51176%09red/hsa:6934%09red
hsa-mir-181c_26c	Inflammatory mediator regulation of TRP channels	KEGG PATHWAY	hsa04750	4	100	0.133814	0.268712	MAPK8|PPP1CB|PIK3CB|PIK3R1	http://www.genome.jp/kegg-bin/show_pathway?hsa04750/hsa:5291%09red/hsa:5500%09red/hsa:5295%09red/hsa:5599%09red
hsa-mir-181c_26c	beta-Alanine metabolism	KEGG PATHWAY	hsa00410	2	33	0.140774	0.268712	MLYCD|ECHS1	http://www.genome.jp/kegg-bin/show_pathway?hsa00410/hsa:1892%09red/hsa:23417%09red
hsa-mir-181c_26c	Ribosome biogenesis in eukaryotes	KEGG PATHWAY	hsa03008	4	105	0.150965	0.27803	RAN|WDR43|WDR75|EMG1	http://www.genome.jp/kegg-bin/show_pathway?hsa03008/hsa:84128%09red/hsa:10436%09red/hsa:23160%09red/hsa:5901%09red
hsa-mir-181c_26c	Prion diseases	KEGG PATHWAY	hsa05020	2	35	0.15386	0.27803	MAPK1|LAMC1	http://www.genome.jp/kegg-bin/show_pathway?hsa05020/hsa:5594%09red/hsa:3915%09red
hsa-mir-181c_26c	Glucagon signaling pathway	KEGG PATHWAY	hsa04922	4	106	0.154492	0.27803	EP300|PYGL|PPP4R3B|PKM	http://www.genome.jp/kegg-bin/show_pathway?hsa04922/hsa:5315%09red/hsa:57223%09red/hsa:2033%09red/hsa:5836%09red
hsa-mir-181c_26c	Epithelial cell signaling in Helicobacter pylori infection	KEGG PATHWAY	hsa05120	3	70	0.159184	0.281001	MET|MAPK8|ATP6V0A1	http://www.genome.jp/kegg-bin/show_pathway?hsa05120/hsa:535%09red/hsa:4233%09red/hsa:5599%09red
hsa-mir-181c_26c	Adrenergic signaling in cardiomyocytes	KEGG PATHWAY	hsa04261	5	149	0.166659	0.28937	RAPGEF4|PPP2R2A|MAPK1|PPP1CB|PPP2R5C	http://www.genome.jp/kegg-bin/show_pathway?hsa04261/hsa:5520%09red/hsa:5594%09red/hsa:5500%09red/hsa:5527%09red/hsa:11069%09red
hsa-mir-181c_26c	Bile secretion	KEGG PATHWAY	hsa04976	3	72	0.168341	0.28937	NCEH1|ABCB1|HMGCR	http://www.genome.jp/kegg-bin/show_pathway?hsa04976/hsa:57552%09red/hsa:3156%09red/hsa:5243%09red
hsa-mir-181c_26c	Glutamatergic synapse	KEGG PATHWAY	hsa04724	4	114	0.183757	0.298433	MAPK1|GLS|CPD|GNG12	http://www.genome.jp/kegg-bin/show_pathway?hsa04724/hsa:55970%09red/hsa:5594%09red/hsa:27165%09red/hsa:9455%09red
hsa-mir-181c_26c	Serotonergic synapse	KEGG PATHWAY	hsa04726	4	115	0.187537	0.298433	MAPK1|NRAS|GNG12|KRAS	http://www.genome.jp/kegg-bin/show_pathway?hsa04726/hsa:55970%09red/hsa:4893%09red/hsa:5594%09red/hsa:3845%09red
hsa-mir-181c_26c	Arrhythmogenic right ventricular cardiomyopathy (ARVC)	KEGG PATHWAY	hsa05412	3	77	0.19186	0.302852	DSG2|TCF4|LEF1	http://www.genome.jp/kegg-bin/show_pathway?hsa05412/hsa:51176%09red/hsa:6934%09red/hsa:1829%09red
hsa-mir-181c_26c	Carbon metabolism	KEGG PATHWAY	hsa01200	4	117	0.19517	0.306505	GOT2|ECHS1|IDH1|PKM	http://www.genome.jp/kegg-bin/show_pathway?hsa01200/hsa:5315%09red/hsa:1892%09red/hsa:2806%09red/hsa:3417%09red
hsa-mir-181c_26c	Vasopressin-regulated water reabsorption	KEGG PATHWAY	hsa04962	2	44	0.215012	0.319705	DYNC1LI2|DCTN4	http://www.genome.jp/kegg-bin/show_pathway?hsa04962/hsa:1783%09red/hsa:51164%09red
hsa-mir-181c_26c	Carbohydrate digestion and absorption	KEGG PATHWAY	hsa04973	2	44	0.215012	0.319705	PIK3CB|PIK3R1	http://www.genome.jp/kegg-bin/show_pathway?hsa04973/hsa:5291%09red/hsa:5295%09red
hsa-mir-181c_26c	cGMP-PKG signaling pathway	KEGG PATHWAY	hsa04022	5	167	0.225358	0.327794	IRS4|GNA12|MAPK1|PPP1CB|GNA13	http://www.genome.jp/kegg-bin/show_pathway?hsa04022/hsa:5594%09red/hsa:5500%09red/hsa:2768%09red/hsa:8471%09red/hsa:10672%09red
hsa-mir-181c_26c	Ether lipid metabolism	KEGG PATHWAY	hsa00565	2	47	0.235898	0.331332	UGT8|AGPS	http://www.genome.jp/kegg-bin/show_pathway?hsa00565/hsa:7368%09red/hsa:8540%09red
hsa-mir-181c_26c	Nucleotide excision repair	KEGG PATHWAY	hsa03420	2	47	0.235898	0.331332	RFC3|RFC2	http://www.genome.jp/kegg-bin/show_pathway?hsa03420/hsa:5982%09red/hsa:5983%09red
hsa-mir-181c_26c	Notch signaling pathway	KEGG PATHWAY	hsa04330	2	48	0.242886	0.339345	EP300|HDAC2	http://www.genome.jp/kegg-bin/show_pathway?hsa04330/hsa:2033%09red/hsa:3066%09red
hsa-mir-181c_26c	Glycosaminoglycan biosynthesis - keratan sulfate	KEGG PATHWAY	hsa00533	1	14	0.248372	0.339345	B3GNT2	http://www.genome.jp/kegg-bin/show_pathway?hsa00533/hsa:10678%09red
hsa-mir-181c_26c	GABAergic synapse	KEGG PATHWAY	hsa04727	3	89	0.251082	0.342302	TRAK2|GLS|GNG12	http://www.genome.jp/kegg-bin/show_pathway?hsa04727/hsa:55970%09red/hsa:66008%09red/hsa:27165%09red
hsa-mir-181c_26c	Vascular smooth muscle contraction	KEGG PATHWAY	hsa04270	4	132	0.25505	0.347586	GNA12|MAPK1|PPP1CB|GNA13	http://www.genome.jp/kegg-bin/show_pathway?hsa04270/hsa:5594%09red/hsa:5500%09red/hsa:2768%09red/hsa:10672%09red
hsa-mir-181c_26c	Vibrio cholerae infection	KEGG PATHWAY	hsa05110	2	50	0.256885	0.348578	ATP6V0A1|ERO1A	http://www.genome.jp/kegg-bin/show_pathway?hsa05110/hsa:535%09red/hsa:30001%09red
hsa-mir-181c_26c	Cholesterol metabolism	KEGG PATHWAY	hsa04979	2	50	0.256885	0.348578	NCEH1|VAPB	http://www.genome.jp/kegg-bin/show_pathway?hsa04979/hsa:9217%09red/hsa:57552%09red
hsa-mir-181c_26c	Oxidative phosphorylation	KEGG PATHWAY	hsa00190	4	133	0.259176	0.348578	COX11|COX4I1|ATP6V0A1|NDUFA12	http://www.genome.jp/kegg-bin/show_pathway?hsa00190/hsa:535%09red/hsa:55967%09red/hsa:1353%09red/hsa:1327%09red
hsa-mir-181c_26c	Glycosphingolipid biosynthesis - ganglio series	KEGG PATHWAY	hsa00604	1	15	0.262546	0.348578	HEXB	http://www.genome.jp/kegg-bin/show_pathway?hsa00604/hsa:3074%09red
hsa-mir-181c_26c	IL-17 signaling pathway	KEGG PATHWAY	hsa04657	3	93	0.27141	0.359206	MAPK8|MAPK1|MAPK6	http://www.genome.jp/kegg-bin/show_pathway?hsa04657/hsa:5597%09red/hsa:5594%09red/hsa:5599%09red
hsa-mir-181c_26c	Thiamine metabolism	KEGG PATHWAY	hsa00730	1	16	0.276453	0.359765	AK3	http://www.genome.jp/kegg-bin/show_pathway?hsa00730/hsa:205%09red
hsa-mir-181c_26c	Mineral absorption	KEGG PATHWAY	hsa04978	2	53	0.2779	0.361059	TRPM7|SLC11A2	http://www.genome.jp/kegg-bin/show_pathway?hsa04978/hsa:4891%09red/hsa:54822%09red
hsa-mir-181c_26c	Amoebiasis	KEGG PATHWAY	hsa05146	3	95	0.281642	0.365415	PIK3CB|LAMC1|PIK3R1	http://www.genome.jp/kegg-bin/show_pathway?hsa05146/hsa:5291%09red/hsa:3915%09red/hsa:5295%09red
hsa-mir-181c_26c	Fanconi anemia pathway	KEGG PATHWAY	hsa03460	2	54	0.284899	0.369004	FANCF|UBE2T	http://www.genome.jp/kegg-bin/show_pathway?hsa03460/hsa:2188%09red/hsa:29089%09red
hsa-mir-181c_26c	Selenocompound metabolism	KEGG PATHWAY	hsa00450	1	17	0.290099	0.370633	MARS2	http://www.genome.jp/kegg-bin/show_pathway?hsa00450/hsa:92935%09red
hsa-mir-181c_26c	Phenylalanine metabolism	KEGG PATHWAY	hsa00360	1	17	0.290099	0.370633	GOT2	http://www.genome.jp/kegg-bin/show_pathway?hsa00360/hsa:2806%09red
hsa-mir-181c_26c	Pathogenic Escherichia coli infection	KEGG PATHWAY	hsa05130	2	55	0.291891	0.371805	NCK1|WASL	http://www.genome.jp/kegg-bin/show_pathway?hsa05130/hsa:4690%09red/hsa:8976%09red
hsa-mir-181c_26c	Other glycan degradation	KEGG PATHWAY	hsa00511	1	18	0.303487	0.380117	HEXB	http://www.genome.jp/kegg-bin/show_pathway?hsa00511/hsa:3074%09red
hsa-mir-181c_26c	Fatty acid biosynthesis	KEGG PATHWAY	hsa00061	1	18	0.303487	0.380117	ACSL4	http://www.genome.jp/kegg-bin/show_pathway?hsa00061/hsa:2182%09red
hsa-mir-181c_26c	Glycosaminoglycan degradation	KEGG PATHWAY	hsa00531	1	19	0.316623	0.388926	HEXB	http://www.genome.jp/kegg-bin/show_pathway?hsa00531/hsa:3074%09red
hsa-mir-181c_26c	Pantothenate and CoA biosynthesis	KEGG PATHWAY	hsa00770	1	19	0.316623	0.388926	BCAT1	http://www.genome.jp/kegg-bin/show_pathway?hsa00770/hsa:586%09red
hsa-mir-181c_26c	Retrograde endocannabinoid signaling	KEGG PATHWAY	hsa04723	4	148	0.32227	0.395088	MAPK8|MAPK1|GNG12|NDUFA12	http://www.genome.jp/kegg-bin/show_pathway?hsa04723/hsa:55970%09red/hsa:5594%09red/hsa:55967%09red/hsa:5599%09red
hsa-mir-181c_26c	One carbon pool by folate	KEGG PATHWAY	hsa00670	1	20	0.329512	0.397997	MTHFD1L	http://www.genome.jp/kegg-bin/show_pathway?hsa00670/hsa:25902%09red
hsa-mir-181c_26c	Glycosaminoglycan biosynthesis - chondroitin sulfate / dermatan sulfate	KEGG PATHWAY	hsa00532	1	20	0.329512	0.397997	DSE	http://www.genome.jp/kegg-bin/show_pathway?hsa00532/hsa:29940%09red
hsa-mir-181c_26c	Cytokine-cytokine receptor interaction	KEGG PATHWAY	hsa04060	7	294	0.340803	0.408417	TGFBR2|ACVR2B|TNFRSF1A|TIFA|IL6ST|BMPR1B|IFNAR1	http://www.genome.jp/kegg-bin/show_pathway?hsa04060/hsa:3454%09red/hsa:3572%09red/hsa:7132%09red/hsa:93%09red/hsa:658%09red/hsa:50616%09red/hsa:7048%09red
hsa-mir-181c_26c	Ribosome	KEGG PATHWAY	hsa03010	4	153	0.343597	0.409875	MRPL18|MRPL19|MRPS14|RPL36A-HNRNPH2	http://www.genome.jp/kegg-bin/show_pathway?hsa03010/hsa:100529097%09red/hsa:63931%09red/hsa:29074%09red/hsa:9801%09red
hsa-mir-181c_26c	Oxytocin signaling pathway	KEGG PATHWAY	hsa04921	4	153	0.343597	0.409875	PPP1CB|MAPK1|NRAS|KRAS	http://www.genome.jp/kegg-bin/show_pathway?hsa04921/hsa:4893%09red/hsa:5594%09red/hsa:5500%09red/hsa:3845%09red
hsa-mir-181c_26c	Terpenoid backbone biosynthesis	KEGG PATHWAY	hsa00900	1	22	0.354566	0.417921	HMGCR	http://www.genome.jp/kegg-bin/show_pathway?hsa00900/hsa:3156%09red
hsa-mir-181c_26c	Cortisol synthesis and secretion	KEGG PATHWAY	hsa04927	2	65	0.360981	0.425083	SP1|NCEH1	http://www.genome.jp/kegg-bin/show_pathway?hsa04927/hsa:57552%09red/hsa:6667%09red
hsa-mir-181c_26c	Proximal tubule bicarbonate reclamation	KEGG PATHWAY	hsa04964	1	23	0.36674	0.427579	GLS	http://www.genome.jp/kegg-bin/show_pathway?hsa04964/hsa:27165%09red
hsa-mir-181c_26c	Renin-angiotensin system	KEGG PATHWAY	hsa04614	1	23	0.36674	0.427579	ATP6AP2	http://www.genome.jp/kegg-bin/show_pathway?hsa04614/hsa:10159%09red
hsa-mir-181c_26c	Protein export	KEGG PATHWAY	hsa03060	1	23	0.36674	0.427579	SRP9	http://www.genome.jp/kegg-bin/show_pathway?hsa03060/hsa:6726%09red
hsa-mir-181c_26c	Aminoacyl-tRNA biosynthesis	KEGG PATHWAY	hsa00970	2	66	0.367768	0.428512	TARS|MARS2	http://www.genome.jp/kegg-bin/show_pathway?hsa00970/hsa:92935%09red/hsa:6897%09red
hsa-mir-181c_26c	Leukocyte transendothelial migration	KEGG PATHWAY	hsa04670	3	112	0.369138	0.429944	RAPGEF4|PIK3CB|PIK3R1	http://www.genome.jp/kegg-bin/show_pathway?hsa04670/hsa:5291%09red/hsa:5295%09red/hsa:11069%09red
hsa-mir-181c_26c	Glycosaminoglycan biosynthesis - heparan sulfate / heparin	KEGG PATHWAY	hsa00534	1	24	0.378685	0.437705	HS3ST3A1	http://www.genome.jp/kegg-bin/show_pathway?hsa00534/hsa:9955%09red
hsa-mir-181c_26c	Vitamin digestion and absorption	KEGG PATHWAY	hsa04977	1	24	0.378685	0.437705	SLC19A2	http://www.genome.jp/kegg-bin/show_pathway?hsa04977/hsa:10560%09red
hsa-mir-181c_26c	Glycosylphosphatidylinositol (GPI)-anchor biosynthesis	KEGG PATHWAY	hsa00563	1	25	0.390404	0.448631	DPM2	http://www.genome.jp/kegg-bin/show_pathway?hsa00563/hsa:8818%09red
hsa-mir-181c_26c	Folate biosynthesis	KEGG PATHWAY	hsa00790	1	26	0.401903	0.45876	MOCS2	http://www.genome.jp/kegg-bin/show_pathway?hsa00790/hsa:4338%09red
hsa-mir-181c_26c	Collecting duct acid secretion	KEGG PATHWAY	hsa04966	1	27	0.413185	0.467382	ATP6V0A1	http://www.genome.jp/kegg-bin/show_pathway?hsa04966/hsa:535%09red
hsa-mir-181c_26c	Tight junction	KEGG PATHWAY	hsa04530	4	170	0.415967	0.470387	MAPK8|PPP2R2A|WASL|YBX3	http://www.genome.jp/kegg-bin/show_pathway?hsa04530/hsa:5520%09red/hsa:8531%09red/hsa:8976%09red/hsa:5599%09red
hsa-mir-181c_26c	Alzheimer disease	KEGG PATHWAY	hsa05010	4	171	0.420184	0.475013	COX4I1|MAPK1|NDUFA12|TNFRSF1A	http://www.genome.jp/kegg-bin/show_pathway?hsa05010/hsa:7132%09red/hsa:5594%09red/hsa:55967%09red/hsa:1327%09red
hsa-mir-181c_26c	Butanoate metabolism	KEGG PATHWAY	hsa00650	1	28	0.424255	0.476463	ECHS1	http://www.genome.jp/kegg-bin/show_pathway?hsa00650/hsa:1892%09red
hsa-mir-181c_26c	Pertussis	KEGG PATHWAY	hsa05133	2	76	0.433872	0.484035	MAPK8|MAPK1	http://www.genome.jp/kegg-bin/show_pathway?hsa05133/hsa:5594%09red/hsa:5599%09red
hsa-mir-181c_26c	Antigen processing and presentation	KEGG PATHWAY	hsa04612	2	77	0.440282	0.489636	NFYB|PDIA3	http://www.genome.jp/kegg-bin/show_pathway?hsa04612/hsa:2923%09red/hsa:4801%09red
hsa-mir-181c_26c	Citrate cycle (TCA cycle)	KEGG PATHWAY	hsa00020	1	30	0.445773	0.493263	IDH1	http://www.genome.jp/kegg-bin/show_pathway?hsa00020/hsa:3417%09red
hsa-mir-181c_26c	Synaptic vesicle cycle	KEGG PATHWAY	hsa04721	2	78	0.446652	0.493944	ATP6V0A1|DNM3	http://www.genome.jp/kegg-bin/show_pathway?hsa04721/hsa:535%09red/hsa:26052%09red
hsa-mir-181c_26c	Drug metabolism - other enzymes	KEGG PATHWAY	hsa00983	2	79	0.452981	0.500502	NME7|RRM2	http://www.genome.jp/kegg-bin/show_pathway?hsa00983/hsa:29922%09red/hsa:6241%09red
hsa-mir-181c_26c	Autophagy - other	KEGG PATHWAY	hsa04136	1	32	0.466488	0.510475	ATG5	http://www.genome.jp/kegg-bin/show_pathway?hsa04136/hsa:9474%09red
hsa-mir-181c_26c	SNARE interactions in vesicular transport	KEGG PATHWAY	hsa04130	1	34	0.486429	0.52693	VAMP3	http://www.genome.jp/kegg-bin/show_pathway?hsa04130/hsa:9341%09red
hsa-mir-181c_26c	ECM-receptor interaction	KEGG PATHWAY	hsa04512	2	86	0.496082	0.535267	HMMR|LAMC1	http://www.genome.jp/kegg-bin/show_pathway?hsa04512/hsa:3915%09red/hsa:3161%09red
hsa-mir-181c_26c	Tyrosine metabolism	KEGG PATHWAY	hsa00350	1	36	0.505626	0.543808	GOT2	http://www.genome.jp/kegg-bin/show_pathway?hsa00350/hsa:2806%09red
hsa-mir-181c_26c	Starch and sucrose metabolism	KEGG PATHWAY	hsa00500	1	36	0.505626	0.543808	PYGL	http://www.genome.jp/kegg-bin/show_pathway?hsa00500/hsa:5836%09red
hsa-mir-181c_26c	Primary immunodeficiency	KEGG PATHWAY	hsa05340	1	37	0.514954	0.552734	DCLRE1C	http://www.genome.jp/kegg-bin/show_pathway?hsa05340/hsa:64421%09red
hsa-mir-181c_26c	Parkinson disease	KEGG PATHWAY	hsa05012	3	142	0.516532	0.554269	COX4I1|UBE2J1|NDUFA12	http://www.genome.jp/kegg-bin/show_pathway?hsa05012/hsa:51465%09red/hsa:55967%09red/hsa:1327%09red
hsa-mir-181c_26c	Th1 and Th2 cell differentiation	KEGG PATHWAY	hsa04658	2	92	0.53126	0.568613	MAPK8|MAPK1	http://www.genome.jp/kegg-bin/show_pathway?hsa04658/hsa:5594%09red/hsa:5599%09red
hsa-mir-181c_26c	Pyruvate metabolism	KEGG PATHWAY	hsa00620	1	39	0.533086	0.56911	PKM	http://www.genome.jp/kegg-bin/show_pathway?hsa00620/hsa:5315%09red
hsa-mir-181c_26c	Fat digestion and absorption	KEGG PATHWAY	hsa04975	1	41	0.550541	0.583931	GOT2	http://www.genome.jp/kegg-bin/show_pathway?hsa04975/hsa:2806%09red
hsa-mir-181c_26c	Tryptophan metabolism	KEGG PATHWAY	hsa00380	1	42	0.559023	0.591019	ECHS1	http://www.genome.jp/kegg-bin/show_pathway?hsa00380/hsa:1892%09red
hsa-mir-181c_26c	Circadian entrainment	KEGG PATHWAY	hsa04713	2	97	0.559268	0.591019	MAPK1|GNG12	http://www.genome.jp/kegg-bin/show_pathway?hsa04713/hsa:55970%09red/hsa:5594%09red
hsa-mir-181c_26c	Phagosome	KEGG PATHWAY	hsa04145	3	152	0.561509	0.593222	VAMP3|ATP6V0A1|DYNC1LI2	http://www.genome.jp/kegg-bin/show_pathway?hsa04145/hsa:1783%09red/hsa:9341%09red/hsa:535%09red
hsa-mir-181c_26c	Viral protein interaction with cytokine and cytokine receptor	KEGG PATHWAY	hsa04061	2	100	0.57549	0.605969	TNFRSF1A|IL6ST	http://www.genome.jp/kegg-bin/show_pathway?hsa04061/hsa:3572%09red/hsa:7132%09red
hsa-mir-181c_26c	NF-kappa B signaling pathway	KEGG PATHWAY	hsa04064	2	100	0.57549	0.605969	SYK|TNFRSF1A	http://www.genome.jp/kegg-bin/show_pathway?hsa04064/hsa:7132%09red/hsa:6850%09red
hsa-mir-181c_26c	ABC transporters	KEGG PATHWAY	hsa02010	1	45	0.583521	0.613031	ABCB1	http://www.genome.jp/kegg-bin/show_pathway?hsa02010/hsa:5243%09red
hsa-mir-181c_26c	Hedgehog signaling pathway	KEGG PATHWAY	hsa04340	1	47	0.599093	0.627113	CCND2	http://www.genome.jp/kegg-bin/show_pathway?hsa04340/hsa:894%09red
hsa-mir-181c_26c	Malaria	KEGG PATHWAY	hsa05144	1	49	0.614083	0.640486	MET	http://www.genome.jp/kegg-bin/show_pathway?hsa05144/hsa:4233%09red
hsa-mir-181c_26c	Arginine and proline metabolism	KEGG PATHWAY	hsa00330	1	50	0.621367	0.6468	GOT2	http://www.genome.jp/kegg-bin/show_pathway?hsa00330/hsa:2806%09red
hsa-mir-181c_26c	Endocrine and other factor-regulated calcium reabsorption	KEGG PATHWAY	hsa04961	1	50	0.621367	0.6468	DNM3	http://www.genome.jp/kegg-bin/show_pathway?hsa04961/hsa:26052%09red
hsa-mir-181c_26c	Amyotrophic lateral sclerosis (ALS)	KEGG PATHWAY	hsa05014	1	51	0.628514	0.653362	TNFRSF1A	http://www.genome.jp/kegg-bin/show_pathway?hsa05014/hsa:7132%09red
hsa-mir-181c_26c	Cytosolic DNA-sensing pathway	KEGG PATHWAY	hsa04623	1	63	0.704459	0.723311	POLR3F	http://www.genome.jp/kegg-bin/show_pathway?hsa04623/hsa:10621%09red
hsa-mir-181c_26c	Retinol metabolism	KEGG PATHWAY	hsa00830	1	67	0.726156	0.743356	RPE65	http://www.genome.jp/kegg-bin/show_pathway?hsa00830/hsa:6121%09red
hsa-mir-181c_26c	Glycolysis / Gluconeogenesis	KEGG PATHWAY	hsa00010	1	68	0.731327	0.747835	PKM	http://www.genome.jp/kegg-bin/show_pathway?hsa00010/hsa:5315%09red
hsa-mir-181c_26c	Amphetamine addiction	KEGG PATHWAY	hsa05031	1	68	0.731327	0.747835	PPP1CB	http://www.genome.jp/kegg-bin/show_pathway?hsa05031/hsa:5500%09red
hsa-mir-181c_26c	Leishmaniasis	KEGG PATHWAY	hsa05140	1	74	0.760368	0.775423	MAPK1	http://www.genome.jp/kegg-bin/show_pathway?hsa05140/hsa:5594%09red
hsa-mir-181c_26c	PPAR signaling pathway	KEGG PATHWAY	hsa03320	1	76	0.769334	0.783716	ACSL4	http://www.genome.jp/kegg-bin/show_pathway?hsa03320/hsa:2182%09red
hsa-mir-181c_26c	Cell adhesion molecules (CAMs)	KEGG PATHWAY	hsa04514	2	146	0.77068	0.784875	CD58|VCAN	http://www.genome.jp/kegg-bin/show_pathway?hsa04514/hsa:965%09red/hsa:1462%09red
hsa-mir-181c_26c	Cardiac muscle contraction	KEGG PATHWAY	hsa04260	1	86	0.809383	0.820733	COX4I1	http://www.genome.jp/kegg-bin/show_pathway?hsa04260/hsa:1327%09red
hsa-mir-181c_26c	Insulin secretion	KEGG PATHWAY	hsa04911	1	86	0.809383	0.820733	RAPGEF4	http://www.genome.jp/kegg-bin/show_pathway?hsa04911/hsa:11069%09red
hsa-mir-181c_26c	Morphine addiction	KEGG PATHWAY	hsa05032	1	91	0.826722	0.836736	GNG12	http://www.genome.jp/kegg-bin/show_pathway?hsa05032/hsa:55970%09red
hsa-mir-181c_26c	Rheumatoid arthritis	KEGG PATHWAY	hsa05323	1	91	0.826722	0.836736	ATP6V0A1	http://www.genome.jp/kegg-bin/show_pathway?hsa05323/hsa:535%09red
hsa-mir-181c_26c	Glycerophospholipid metabolism	KEGG PATHWAY	hsa00564	1	97	0.845462	0.853864	CDS2	http://www.genome.jp/kegg-bin/show_pathway?hsa00564/hsa:8760%09red
hsa-mir-181c_26c	Aldosterone synthesis and secretion	KEGG PATHWAY	hsa04925	1	98	0.848382	0.856124	NR4A2	http://www.genome.jp/kegg-bin/show_pathway?hsa04925/hsa:4929%09red
hsa-mir-181c_26c	Systemic lupus erythematosus	KEGG PATHWAY	hsa05322	1	133	0.922263	0.926205	H3F3B	http://www.genome.jp/kegg-bin/show_pathway?hsa05322/hsa:3021%09red
hsa-mir-181c_26c	Neuroactive ligand-receptor interaction	KEGG PATHWAY	hsa04080	2	338	0.988571	0.989097	RLF|NMU	http://www.genome.jp/kegg-bin/show_pathway?hsa04080/hsa:10874%09red/hsa:3640%09red
hsa-mir-181c_26c	Olfactory transduction	KEGG PATHWAY	hsa04740	1	448	0.999815	0.999922	SLC24A4	http://www.genome.jp/kegg-bin/show_pathway?hsa04740/hsa:123041%09red
hsa-mir-181c_26c	Protein processing in endoplasmic reticulum	KEGG PATHWAY	hsa04141	12	165	1.08248e-07	1.08497e-05	RPN1|DNAJA1|PDIA6|HSPA8|HSPA4L|UBQLN4|DNAJB11|SVIP|MAPK8|CUL1|CANX|BCL2	http://www.genome.jp/kegg-bin/show_pathway?hsa04141/hsa:56893%09red/hsa:6184%09red/hsa:821%09red/hsa:596%09red/hsa:10130%09red/hsa:258010%09red/hsa:3312%09red/hsa:5599%09red/hsa:3301%09red/hsa:22824%09red/hsa:8454%09red/hsa:51726%09red
hsa-mir-181c_26c	Cell cycle	KEGG PATHWAY	hsa04110	10	124	5.17581e-07	4.49605e-05	HDAC1|E2F5|E2F3|RBL1|BUB1B|CCNE2|SMAD3|YWHAH|WEE1|CUL1	http://www.genome.jp/kegg-bin/show_pathway?hsa04110/hsa:7533%09red/hsa:1871%09red/hsa:701%09red/hsa:9134%09red/hsa:3065%09red/hsa:1875%09red/hsa:4088%09red/hsa:8454%09red/hsa:5933%09red/hsa:7465%09red
hsa-mir-181c_26c	Pathways in cancer	KEGG PATHWAY	hsa05200	18	530	4.25855e-06	0.000252222	WNT3A|HDAC1|E2F3|CRKL|FZD6|CCNE2|SP1|BIRC5|RPS6KB1|CHUK|EML4|SMAD3|MAPK1|MAPK8|FGFR1|GRB2|CUL1|BCL2	http://www.genome.jp/kegg-bin/show_pathway?hsa05200/hsa:2885%09red/hsa:5594%09red/hsa:9134%09red/hsa:6198%09red/hsa:89780%09red/hsa:1399%09red/hsa:596%09red/hsa:3065%09red/hsa:5599%09red/hsa:1147%09red/hsa:1871%09red/hsa:27436%09red/hsa:2260%09red/hsa:4088%09red/hsa:332%09red/hsa:8323%09red/hsa:8454%09red/hsa:6667%09red
hsa-mir-181c_26c	TGF-beta signaling pathway	KEGG PATHWAY	hsa04350	8	94	4.97281e-06	0.00028172	E2F5|RBL1|SP1|SMAD7|RPS6KB1|SMAD3|MAPK1|CUL1	http://www.genome.jp/kegg-bin/show_pathway?hsa04350/hsa:5594%09red/hsa:6198%09red/hsa:4092%09red/hsa:1875%09red/hsa:4088%09red/hsa:8454%09red/hsa:5933%09red/hsa:6667%09red
hsa-mir-181c_26c	Endocrine resistance	KEGG PATHWAY	hsa01522	8	98	6.62388e-06	0.000332464	E2F3|SP1|RPS6KB1|GRB2|MED1|MAPK1|MAPK8|BCL2	http://www.genome.jp/kegg-bin/show_pathway?hsa01522/hsa:5594%09red/hsa:6198%09red/hsa:596%09red/hsa:5599%09red/hsa:1871%09red/hsa:2885%09red/hsa:5469%09red/hsa:6667%09red
hsa-mir-181c_26c	Chronic myeloid leukemia	KEGG PATHWAY	hsa05220	7	76	1.21281e-05	0.00056439	HDAC1|E2F3|CRKL|GRB2|CHUK|SMAD3|MAPK1	http://www.genome.jp/kegg-bin/show_pathway?hsa05220/hsa:5594%09red/hsa:1399%09red/hsa:2885%09red/hsa:1147%09red/hsa:1871%09red/hsa:3065%09red/hsa:4088%09red
hsa-mir-181c_26c	Gastric cancer	KEGG PATHWAY	hsa05226	9	149	1.74558e-05	0.000758164	WNT3A|E2F3|FZD6|CCNE2|GRB2|RPS6KB1|SMAD3|MAPK1|BCL2	http://www.genome.jp/kegg-bin/show_pathway?hsa05226/hsa:5594%09red/hsa:6198%09red/hsa:1871%09red/hsa:596%09red/hsa:89780%09red/hsa:9134%09red/hsa:4088%09red/hsa:2885%09red/hsa:8323%09red
hsa-mir-181c_26c	Hippo signaling pathway	KEGG PATHWAY	hsa04390	9	154	2.23565e-05	0.000910328	WNT3A|FZD6|BIRC5|SMAD7|YWHAH|SMAD3|LATS1|SAV1|AMOT	http://www.genome.jp/kegg-bin/show_pathway?hsa04390/hsa:7533%09red/hsa:89780%09red/hsa:9113%09red/hsa:8323%09red/hsa:4092%09red/hsa:4088%09red/hsa:60485%09red/hsa:332%09red/hsa:154796%09red
hsa-mir-181c_26c	Colorectal cancer	KEGG PATHWAY	hsa05210	7	86	2.5579e-05	0.000938856	GRB2|BIRC5|RPS6KB1|SMAD3|MAPK1|MAPK8|BCL2	http://www.genome.jp/kegg-bin/show_pathway?hsa05210/hsa:5594%09red/hsa:6198%09red/hsa:596%09red/hsa:5599%09red/hsa:4088%09red/hsa:2885%09red/hsa:332%09red
hsa-mir-181c_26c	Hepatitis B	KEGG PATHWAY	hsa05161	9	163	3.41397e-05	0.00117063	E2F3|CCNE2|GRB2|BIRC5|CHUK|SMAD3|MAPK1|MAPK8|BCL2	http://www.genome.jp/kegg-bin/show_pathway?hsa05161/hsa:5594%09red/hsa:1871%09red/hsa:596%09red/hsa:5599%09red/hsa:1147%09red/hsa:9134%09red/hsa:4088%09red/hsa:2885%09red/hsa:332%09red
hsa-mir-181c_26c	MicroRNAs in cancer	KEGG PATHWAY	hsa05206	12	299	3.68941e-05	0.00123804	WNT3A|HDAC1|E2F3|CRKL|RECK|CCNE2|GRB2|HMGA2|SLC7A1|MAPK1|MDM4|BCL2	http://www.genome.jp/kegg-bin/show_pathway?hsa05206/hsa:6541%09red/hsa:5594%09red/hsa:1871%09red/hsa:1399%09red/hsa:596%09red/hsa:89780%09red/hsa:8434%09red/hsa:4194%09red/hsa:9134%09red/hsa:8091%09red/hsa:2885%09red/hsa:3065%09red
hsa-mir-181c_26c	Autophagy - animal	KEGG PATHWAY	hsa04140	8	128	4.07005e-05	0.0013426	RPS6KB1|ATG12|MAPK1|ATG14|ATG9A|MAPK8|MTMR4|BCL2	http://www.genome.jp/kegg-bin/show_pathway?hsa04140/hsa:9140%09red/hsa:22863%09red/hsa:5594%09red/hsa:6198%09red/hsa:596%09red/hsa:5599%09red/hsa:79065%09red/hsa:9110%09red
hsa-mir-181c_26c	Prostate cancer	KEGG PATHWAY	hsa05215	7	97	5.2607e-05	0.00159418	E2F3|CCNE2|GRB2|CHUK|MAPK1|BCL2|FGFR1	http://www.genome.jp/kegg-bin/show_pathway?hsa05215/hsa:5594%09red/hsa:1871%09red/hsa:596%09red/hsa:1147%09red/hsa:9134%09red/hsa:2260%09red/hsa:2885%09red
hsa-mir-181c_26c	Signaling pathways regulating pluripotency of stem cells	KEGG PATHWAY	hsa04550	8	140	7.40397e-05	0.00203102	WNT3A|FZD6|GRB2|JARID2|ZFHX3|SMAD3|MAPK1|FGFR1	http://www.genome.jp/kegg-bin/show_pathway?hsa04550/hsa:5594%09red/hsa:89780%09red/hsa:2885%09red/hsa:3720%09red/hsa:2260%09red/hsa:4088%09red/hsa:8323%09red/hsa:463%09red
hsa-mir-181c_26c	Human papillomavirus infection	KEGG PATHWAY	hsa05165	12	330	9.13521e-05	0.00242922	WNT3A|HDAC1|TBPL1|RBL1|FZD6|CCNE2|GRB2|RPS6KB1|CHUK|MAPK1|VMA21|IRF1	http://www.genome.jp/kegg-bin/show_pathway?hsa05165/hsa:8992%09red/hsa:5594%09red/hsa:6198%09red/hsa:89780%09red/hsa:2885%09red/hsa:1147%09red/hsa:9134%09red/hsa:9519%09red/hsa:3659%09red/hsa:3065%09red/hsa:8323%09red/hsa:5933%09red
hsa-mir-181c_26c	Breast cancer	KEGG PATHWAY	hsa05224	8	147	0.000102262	0.00269188	WNT3A|E2F3|FZD6|SP1|RPS6KB1|GRB2|MAPK1|FGFR1	http://www.genome.jp/kegg-bin/show_pathway?hsa05224/hsa:5594%09red/hsa:6198%09red/hsa:89780%09red/hsa:2885%09red/hsa:1871%09red/hsa:2260%09red/hsa:8323%09red/hsa:6667%09red
hsa-mir-181c_26c	Pancreatic cancer	KEGG PATHWAY	hsa05212	6	75	0.000106612	0.00275081	E2F3|RPS6KB1|CHUK|SMAD3|MAPK1|MAPK8	http://www.genome.jp/kegg-bin/show_pathway?hsa05212/hsa:5594%09red/hsa:6198%09red/hsa:5599%09red/hsa:1147%09red/hsa:1871%09red/hsa:4088%09red
hsa-mir-181c_26c	ErbB signaling pathway	KEGG PATHWAY	hsa04012	6	85	0.000202728	0.00455439	CRKL|RPS6KB1|GRB2|MAPK1|MAPK8|ABL2	http://www.genome.jp/kegg-bin/show_pathway?hsa04012/hsa:5594%09red/hsa:27%09red/hsa:6198%09red/hsa:1399%09red/hsa:2885%09red/hsa:5599%09red
hsa-mir-181c_26c	Human T-cell leukemia virus 1 infection	KEGG PATHWAY	hsa05166	9	219	0.000290412	0.00612915	TBPL1|E2F3|BUB1B|CCNE2|CHUK|SMAD3|MAPK1|MAPK8|CANX	http://www.genome.jp/kegg-bin/show_pathway?hsa05166/hsa:5594%09red/hsa:9134%09red/hsa:821%09red/hsa:701%09red/hsa:5599%09red/hsa:1147%09red/hsa:1871%09red/hsa:9519%09red/hsa:4088%09red
hsa-mir-181c_26c	p53 signaling pathway	KEGG PATHWAY	hsa04115	5	72	0.000741937	0.012914	CCNE2|ZMAT3|MDM4|SIAH1|BCL2	http://www.genome.jp/kegg-bin/show_pathway?hsa04115/hsa:4194%09red/hsa:596%09red/hsa:6477%09red/hsa:64393%09red/hsa:9134%09red
hsa-mir-181c_26c	mTOR signaling pathway	KEGG PATHWAY	hsa04150	7	153	0.000744936	0.012914	WNT3A|FZD6|RPS6KB1|SLC38A9|CHUK|GRB2|MAPK1	http://www.genome.jp/kegg-bin/show_pathway?hsa04150/hsa:5594%09red/hsa:6198%09red/hsa:89780%09red/hsa:2885%09red/hsa:1147%09red/hsa:153129%09red/hsa:8323%09red
hsa-mir-181c_26c	Cushing syndrome	KEGG PATHWAY	hsa04934	7	155	0.000801376	0.0134735	WNT3A|E2F3|FZD6|KMT2D|CCNE2|SP1|MAPK1	http://www.genome.jp/kegg-bin/show_pathway?hsa04934/hsa:5594%09red/hsa:9134%09red/hsa:89780%09red/hsa:1871%09red/hsa:8085%09red/hsa:8323%09red/hsa:6667%09red
hsa-mir-181c_26c	Cellular senescence	KEGG PATHWAY	hsa04218	7	160	0.000957325	0.0150289	E2F5|E2F3|RBL1|CCNE2|SMAD3|HIPK2|MAPK1	http://www.genome.jp/kegg-bin/show_pathway?hsa04218/hsa:5594%09red/hsa:9134%09red/hsa:1871%09red/hsa:1875%09red/hsa:4088%09red/hsa:5933%09red/hsa:28996%09red
hsa-mir-181c_26c	Wnt signaling pathway	KEGG PATHWAY	hsa04310	7	160	0.000957325	0.0150289	WNT3A|TBL1XR1|FZD6|SMAD3|MAPK8|CUL1|SIAH1	http://www.genome.jp/kegg-bin/show_pathway?hsa04310/hsa:6477%09red/hsa:79718%09red/hsa:89780%09red/hsa:5599%09red/hsa:4088%09red/hsa:8323%09red/hsa:8454%09red
hsa-mir-181c_26c	Human immunodeficiency virus 1 infection	KEGG PATHWAY	hsa05170	8	212	0.00106396	0.0163099	CRKL|RPS6KB1|CHUK|CUL1|MAPK1|WEE1|MAPK8|BCL2	http://www.genome.jp/kegg-bin/show_pathway?hsa05170/hsa:5594%09red/hsa:6198%09red/hsa:1399%09red/hsa:596%09red/hsa:5599%09red/hsa:1147%09red/hsa:8454%09red/hsa:7465%09red
hsa-mir-181c_26c	Neurotrophin signaling pathway	KEGG PATHWAY	hsa04722	6	119	0.00109885	0.0164766	CRKL|GRB2|MAPK1|ARHGDIA|MAPK8|BCL2	http://www.genome.jp/kegg-bin/show_pathway?hsa04722/hsa:5594%09red/hsa:1399%09red/hsa:596%09red/hsa:5599%09red/hsa:2885%09red/hsa:396%09red
hsa-mir-181c_26c	Thyroid hormone signaling pathway	KEGG PATHWAY	hsa04919	6	119	0.00109885	0.0164766	HDAC1|SLC16A2|MED12|MAPK1|MED1|MED13	http://www.genome.jp/kegg-bin/show_pathway?hsa04919/hsa:5594%09red/hsa:3065%09red/hsa:9968%09red/hsa:9969%09red/hsa:5469%09red/hsa:6567%09red
hsa-mir-181c_26c	Hepatocellular carcinoma	KEGG PATHWAY	hsa05225	7	168	0.00125553	0.0180381	WNT3A|E2F3|FZD6|GRB2|RPS6KB1|SMAD3|MAPK1	http://www.genome.jp/kegg-bin/show_pathway?hsa05225/hsa:5594%09red/hsa:6198%09red/hsa:89780%09red/hsa:2885%09red/hsa:1871%09red/hsa:4088%09red/hsa:8323%09red
hsa-mir-181c_26c	FoxO signaling pathway	KEGG PATHWAY	hsa04068	6	132	0.00182237	0.0226148	GRB2|CHUK|SMAD3|ATG12|MAPK1|MAPK8	http://www.genome.jp/kegg-bin/show_pathway?hsa04068/hsa:9140%09red/hsa:5594%09red/hsa:2885%09red/hsa:5599%09red/hsa:1147%09red/hsa:4088%09red
hsa-mir-181c_26c	Glycosaminoglycan biosynthesis - heparan sulfate / heparin	KEGG PATHWAY	hsa00534	3	24	0.00192642	0.0230286	EXTL3|HS3ST3A1|EXT2	http://www.genome.jp/kegg-bin/show_pathway?hsa00534/hsa:2137%09red/hsa:2132%09red/hsa:9955%09red
hsa-mir-181c_26c	Spliceosome	KEGG PATHWAY	hsa03040	6	135	0.00203124	0.0241709	SNRNP40|HSPA8|SRSF1|PLRG1|SF3B3|PPIL1	http://www.genome.jp/kegg-bin/show_pathway?hsa03040/hsa:5356%09red/hsa:6426%09red/hsa:3312%09red/hsa:9410%09red/hsa:23450%09red/hsa:51645%09red
hsa-mir-181c_26c	Insulin signaling pathway	KEGG PATHWAY	hsa04910	6	137	0.00218021	0.0254562	CRKL|RPS6KB1|PHKA1|GRB2|MAPK1|MAPK8	http://www.genome.jp/kegg-bin/show_pathway?hsa04910/hsa:5594%09red/hsa:6198%09red/hsa:1399%09red/hsa:5255%09red/hsa:5599%09red/hsa:2885%09red
hsa-mir-181c_26c	Ubiquitin mediated proteolysis	KEGG PATHWAY	hsa04120	6	137	0.00218021	0.0254562	UBE2Q1|UBE2K|SIAH1|UBA1|CUL1|FBXW7	http://www.genome.jp/kegg-bin/show_pathway?hsa04120/hsa:55585%09red/hsa:7317%09red/hsa:55294%09red/hsa:6477%09red/hsa:8454%09red/hsa:3093%09red
hsa-mir-181c_26c	MAPK signaling pathway	KEGG PATHWAY	hsa04010	9	295	0.00219817	0.0254562	CRKL|PPM1A|GRB2|HSPA8|CHUK|MAPK1|CACNA2D3|MAPK8|FGFR1	http://www.genome.jp/kegg-bin/show_pathway?hsa04010/hsa:5594%09red/hsa:55799%09red/hsa:2885%09red/hsa:3312%09red/hsa:5599%09red/hsa:1147%09red/hsa:1399%09red/hsa:2260%09red/hsa:5494%09red
hsa-mir-181c_26c	Huntington disease	KEGG PATHWAY	hsa05016	7	193	0.00267379	0.0286745	HDAC1|TBPL1|SP1|NDUFA4|CLTC|ATP5MC3|AP2B1	http://www.genome.jp/kegg-bin/show_pathway?hsa05016/hsa:4697%09red/hsa:1213%09red/hsa:9519%09red/hsa:3065%09red/hsa:163%09red/hsa:6667%09red/hsa:518%09red
hsa-mir-181c_26c	Lysine degradation	KEGG PATHWAY	hsa00310	4	59	0.00275411	0.0292773	NSD1|ASH1L|DOT1L|KMT2D	http://www.genome.jp/kegg-bin/show_pathway?hsa00310/hsa:55870%09red/hsa:64324%09red/hsa:8085%09red/hsa:84444%09red
hsa-mir-181c_26c	Choline metabolism in cancer	KEGG PATHWAY	hsa05231	5	99	0.00282287	0.0292773	SP1|MAPK8|MAPK1|RPS6KB1|GRB2	http://www.genome.jp/kegg-bin/show_pathway?hsa05231/hsa:2885%09red/hsa:5594%09red/hsa:6667%09red/hsa:5599%09red/hsa:6198%09red
hsa-mir-181c_26c	Viral carcinogenesis	KEGG PATHWAY	hsa05203	7	201	0.00332076	0.0324116	HDAC1|TBPL1|RBL1|CCNE2|GRB2|YWHAH|MAPK1	http://www.genome.jp/kegg-bin/show_pathway?hsa05203/hsa:7533%09red/hsa:5594%09red/hsa:2885%09red/hsa:9134%09red/hsa:9519%09red/hsa:3065%09red/hsa:5933%09red
hsa-mir-181c_26c	Proteoglycans in cancer	KEGG PATHWAY	hsa05205	7	203	0.00349971	0.0335304	WNT3A|FZD6|GRB2|SDC2|RPS6KB1|MAPK1|FGFR1	http://www.genome.jp/kegg-bin/show_pathway?hsa05205/hsa:6383%09red/hsa:5594%09red/hsa:6198%09red/hsa:89780%09red/hsa:2885%09red/hsa:2260%09red/hsa:8323%09red
hsa-mir-181c_26c	Mitophagy - animal	KEGG PATHWAY	hsa04137	4	65	0.00382849	0.0351305	SP1|MAPK8|ATG9A|USP15	http://www.genome.jp/kegg-bin/show_pathway?hsa04137/hsa:79065%09red/hsa:9958%09red/hsa:6667%09red/hsa:5599%09red
hsa-mir-181c_26c	Non-small cell lung cancer	KEGG PATHWAY	hsa05223	4	66	0.0040315	0.0366065	GRB2|MAPK1|E2F3|EML4	http://www.genome.jp/kegg-bin/show_pathway?hsa05223/hsa:1871%09red/hsa:5594%09red/hsa:27436%09red/hsa:2885%09red
hsa-mir-181c_26c	Acute myeloid leukemia	KEGG PATHWAY	hsa05221	4	66	0.0040315	0.0366065	GRB2|MAPK1|RPS6KB1|CHUK	http://www.genome.jp/kegg-bin/show_pathway?hsa05221/hsa:2885%09red/hsa:5594%09red/hsa:6198%09red/hsa:1147%09red
hsa-mir-181c_26c	Apoptosis - multiple species	KEGG PATHWAY	hsa04215	3	33	0.00442361	0.0381719	BIRC5|MAPK8|BCL2	http://www.genome.jp/kegg-bin/show_pathway?hsa04215/hsa:596%09red/hsa:5599%09red/hsa:332%09red
hsa-mir-181c_26c	Shigellosis	KEGG PATHWAY	hsa05131	4	68	0.00445907	0.038351	MAPK8|MAPK1|CHUK|CRKL	http://www.genome.jp/kegg-bin/show_pathway?hsa05131/hsa:1399%09red/hsa:5594%09red/hsa:5599%09red/hsa:1147%09red
hsa-mir-181c_26c	TNF signaling pathway	KEGG PATHWAY	hsa04668	5	112	0.0046695	0.0400287	IRF1|MAPK8|MAPK1|CHUK|BAG4	http://www.genome.jp/kegg-bin/show_pathway?hsa04668/hsa:3659%09red/hsa:9530%09red/hsa:5594%09red/hsa:5599%09red/hsa:1147%09red
hsa-mir-181c_26c	Toxoplasmosis	KEGG PATHWAY	hsa05145	5	113	0.00484008	0.0412197	MAPK1|MAPK8|HSPA8|CHUK|BCL2	http://www.genome.jp/kegg-bin/show_pathway?hsa05145/hsa:596%09red/hsa:5594%09red/hsa:3312%09red/hsa:5599%09red/hsa:1147%09red
hsa-mir-181c_26c	Prolactin signaling pathway	KEGG PATHWAY	hsa04917	4	70	0.00491617	0.0414613	GRB2|MAPK8|MAPK1|IRF1	http://www.genome.jp/kegg-bin/show_pathway?hsa04917/hsa:3659%09red/hsa:5594%09red/hsa:5599%09red/hsa:2885%09red
hsa-mir-181c_26c	Inositol phosphate metabolism	KEGG PATHWAY	hsa00562	4	74	0.0059225	0.0471902	PI4K2B|IPPK|MTMR4|SYNJ1	http://www.genome.jp/kegg-bin/show_pathway?hsa00562/hsa:9110%09red/hsa:64768%09red/hsa:55300%09red/hsa:8867%09red
hsa-mir-181c_26c	Human cytomegalovirus infection	KEGG PATHWAY	hsa05163	7	225	0.00598815	0.0472883	E2F3|CRKL|SP1|RPS6KB1|CHUK|GRB2|MAPK1	http://www.genome.jp/kegg-bin/show_pathway?hsa05163/hsa:5594%09red/hsa:6198%09red/hsa:1399%09red/hsa:2885%09red/hsa:1147%09red/hsa:1871%09red/hsa:6667%09red
hsa-mir-181c_26c	Tight junction	KEGG PATHWAY	hsa04530	6	170	0.0060158	0.047363	AMOTL1|HSPA4|ARHGEF18|MAPK8|ACTR2|AMOT	http://www.genome.jp/kegg-bin/show_pathway?hsa04530/hsa:3308%09red/hsa:10097%09red/hsa:5599%09red/hsa:154810%09red/hsa:23370%09red/hsa:154796%09red
hsa-mir-181c_26c	Yersinia infection	KEGG PATHWAY	hsa05135	5	121	0.00636717	0.0490807	MAPK8|MAPK1|CHUK|CRKL|ACTR2	http://www.genome.jp/kegg-bin/show_pathway?hsa05135/hsa:1399%09red/hsa:10097%09red/hsa:5594%09red/hsa:5599%09red/hsa:1147%09red
hsa-mir-181c_26c	Ras signaling pathway	KEGG PATHWAY	hsa04014	7	232	0.00700487	0.0517316	GRB2|CHUK|SHOC2|MAPK1|MAPK8|ABL2|FGFR1	http://www.genome.jp/kegg-bin/show_pathway?hsa04014/hsa:5594%09red/hsa:27%09red/hsa:2885%09red/hsa:5599%09red/hsa:1147%09red/hsa:8036%09red/hsa:2260%09red
hsa-mir-181c_26c	EGFR tyrosine kinase inhibitor resistance	KEGG PATHWAY	hsa01521	4	79	0.00736188	0.0527062	GRB2|MAPK1|RPS6KB1|BCL2	http://www.genome.jp/kegg-bin/show_pathway?hsa01521/hsa:596%09red/hsa:5594%09red/hsa:6198%09red/hsa:2885%09red
hsa-mir-181c_26c	Apoptosis	KEGG PATHWAY	hsa04210	5	136	0.0100881	0.0653969	CHUK|BIRC5|MAPK1|MAPK8|BCL2	http://www.genome.jp/kegg-bin/show_pathway?hsa04210/hsa:596%09red/hsa:5594%09red/hsa:1147%09red/hsa:5599%09red/hsa:332%09red
hsa-mir-181c_26c	Measles	KEGG PATHWAY	hsa05162	5	138	0.0106765	0.0675316	CCNE2|MAPK8|HSPA8|CHUK|BCL2	http://www.genome.jp/kegg-bin/show_pathway?hsa05162/hsa:596%09red/hsa:1147%09red/hsa:3312%09red/hsa:5599%09red/hsa:9134%09red
hsa-mir-181c_26c	Estrogen signaling pathway	KEGG PATHWAY	hsa04915	5	138	0.0106765	0.0675316	SP1|GRB2|HSPA8|MAPK1|BCL2	http://www.genome.jp/kegg-bin/show_pathway?hsa04915/hsa:596%09red/hsa:5594%09red/hsa:6667%09red/hsa:3312%09red/hsa:2885%09red
hsa-mir-181c_26c	PD-L1 expression and PD-1 checkpoint pathway in cancer	KEGG PATHWAY	hsa05235	4	89	0.010892	0.0683967	MAPK1|RPS6KB1|CHUK|EML4	http://www.genome.jp/kegg-bin/show_pathway?hsa05235/hsa:5594%09red/hsa:27436%09red/hsa:6198%09red/hsa:1147%09red
hsa-mir-181c_26c	Hedgehog signaling pathway	KEGG PATHWAY	hsa04340	3	47	0.0110475	0.0692064	CDON|CUL1|BCL2	http://www.genome.jp/kegg-bin/show_pathway?hsa04340/hsa:596%09red/hsa:50937%09red/hsa:8454%09red
hsa-mir-181c_26c	IL-17 signaling pathway	KEGG PATHWAY	hsa04657	4	93	0.0125629	0.0757848	MAPK8|MAPK1|SRSF1|CHUK	http://www.genome.jp/kegg-bin/show_pathway?hsa04657/hsa:5594%09red/hsa:6426%09red/hsa:5599%09red/hsa:1147%09red
hsa-mir-181c_26c	Small cell lung cancer	KEGG PATHWAY	hsa05222	4	93	0.0125629	0.0757848	CCNE2|E2F3|CHUK|BCL2	http://www.genome.jp/kegg-bin/show_pathway?hsa05222/hsa:596%09red/hsa:1147%09red/hsa:9134%09red/hsa:1871%09red
hsa-mir-181c_26c	Epstein-Barr virus infection	KEGG PATHWAY	hsa05169	6	201	0.0127622	0.0766355	HDAC1|E2F3|CCNE2|CHUK|MAPK8|BCL2	http://www.genome.jp/kegg-bin/show_pathway?hsa05169/hsa:1871%09red/hsa:596%09red/hsa:5599%09red/hsa:1147%09red/hsa:9134%09red/hsa:3065%09red
hsa-mir-181c_26c	Phosphatidylinositol signaling system	KEGG PATHWAY	hsa04070	4	99	0.0153621	0.0859093	PI4K2B|IPPK|MTMR4|SYNJ1	http://www.genome.jp/kegg-bin/show_pathway?hsa04070/hsa:9110%09red/hsa:64768%09red/hsa:55300%09red/hsa:8867%09red
hsa-mir-181c_26c	Ribosome	KEGG PATHWAY	hsa03010	5	153	0.015851	0.0859476	MRPL19|RPL27A|RPS14|MRPL1|MRPS10	http://www.genome.jp/kegg-bin/show_pathway?hsa03010/hsa:6208%09red/hsa:55173%09red/hsa:9801%09red/hsa:6157%09red/hsa:65008%09red
hsa-mir-181c_26c	AGE-RAGE signaling pathway in diabetic complications	KEGG PATHWAY	hsa04933	4	100	0.0158637	0.0859476	MAPK1|MAPK8|SMAD3|BCL2	http://www.genome.jp/kegg-bin/show_pathway?hsa04933/hsa:596%09red/hsa:5594%09red/hsa:5599%09red/hsa:4088%09red
hsa-mir-181c_26c	Hepatitis C	KEGG PATHWAY	hsa05160	5	155	0.0166474	0.0888997	GRB2|YWHAH|MAPK1|E2F3|CHUK	http://www.genome.jp/kegg-bin/show_pathway?hsa05160/hsa:7533%09red/hsa:1871%09red/hsa:5594%09red/hsa:2885%09red/hsa:1147%09red
hsa-mir-181c_26c	Metabolic pathways	KEGG PATHWAY	hsa01100	22	1433	0.0167587	0.0891287	RPN1|PDXK|ACADSB|PI4K2B|MDH2|HIBADH|ATP5MC3|PANK1|CYP26B1|SYNJ1|MTMR4|GATC|PDHX|NDUFA4|EXT2|ENPP4|EXTL3|VMA21|RFK|IPPK|PAFAH1B2|CA2	http://www.genome.jp/kegg-bin/show_pathway?hsa01100/hsa:760%09red/hsa:6184%09red/hsa:8566%09red/hsa:64768%09red/hsa:8050%09red/hsa:518%09red/hsa:283459%09red/hsa:11112%09red/hsa:9110%09red/hsa:22875%09red/hsa:4697%09red/hsa:56603%09red/hsa:8992%09red/hsa:53354%09red/hsa:36%09red/hsa:2137%09red/hsa:2132%09red/hsa:5049%09red/hsa:4191%09red/hsa:8867%09red/hsa:55312%09red/hsa:55300%09red
hsa-mir-181c_26c	Chagas disease (American trypanosomiasis)	KEGG PATHWAY	hsa05142	4	103	0.0174297	0.0908437	MAPK8|MAPK1|CHUK|SMAD3	http://www.genome.jp/kegg-bin/show_pathway?hsa05142/hsa:5594%09red/hsa:5599%09red/hsa:4088%09red/hsa:1147%09red
hsa-mir-181c_26c	T cell receptor signaling pathway	KEGG PATHWAY	hsa04660	4	103	0.0174297	0.0908437	GRB2|MAPK8|MAPK1|CHUK	http://www.genome.jp/kegg-bin/show_pathway?hsa04660/hsa:2885%09red/hsa:5594%09red/hsa:5599%09red/hsa:1147%09red
hsa-mir-181c_26c	C-type lectin receptor signaling pathway	KEGG PATHWAY	hsa04625	4	104	0.0179723	0.0934395	IRF1|MAPK8|MAPK1|CHUK	http://www.genome.jp/kegg-bin/show_pathway?hsa04625/hsa:3659%09red/hsa:5594%09red/hsa:5599%09red/hsa:1147%09red
hsa-mir-181c_26c	Ribosome biogenesis in eukaryotes	KEGG PATHWAY	hsa03008	4	105	0.0185254	0.0956458	NOB1|WDR43|FCF1|UTP15	http://www.genome.jp/kegg-bin/show_pathway?hsa03008/hsa:84135%09red/hsa:28987%09red/hsa:51077%09red/hsa:23160%09red
hsa-mir-181c_26c	Parathyroid hormone synthesis, secretion and action	KEGG PATHWAY	hsa04928	4	106	0.0190889	0.0965934	SP1|FGFR1|MAPK1|BCL2	http://www.genome.jp/kegg-bin/show_pathway?hsa04928/hsa:596%09red/hsa:5594%09red/hsa:6667%09red/hsa:2260%09red
hsa-mir-181c_26c	Th17 cell differentiation	KEGG PATHWAY	hsa04659	4	107	0.0196629	0.0987545	MAPK8|MAPK1|CHUK|SMAD3	http://www.genome.jp/kegg-bin/show_pathway?hsa04659/hsa:5594%09red/hsa:5599%09red/hsa:4088%09red/hsa:1147%09red
hsa-mir-181c_26c	PI3K-Akt signaling pathway	KEGG PATHWAY	hsa04151	8	354	0.0198366	0.0992211	CCNE2|GRB2|RPS6KB1|CHUK|YWHAH|MAPK1|BCL2|FGFR1	http://www.genome.jp/kegg-bin/show_pathway?hsa04151/hsa:7533%09red/hsa:5594%09red/hsa:6198%09red/hsa:596%09red/hsa:1147%09red/hsa:9134%09red/hsa:2260%09red/hsa:2885%09red
hsa-mir-181c_26c	Longevity regulating pathway - multiple species	KEGG PATHWAY	hsa04213	3	62	0.0222637	0.105682	HDAC1|HSPA8|RPS6KB1	http://www.genome.jp/kegg-bin/show_pathway?hsa04213/hsa:3065%09red/hsa:3312%09red/hsa:6198%09red
hsa-mir-181c_26c	NOD-like receptor signaling pathway	KEGG PATHWAY	hsa04621	5	178	0.0277592	0.122404	CHUK|ATG12|MAPK1|MAPK8|BCL2	http://www.genome.jp/kegg-bin/show_pathway?hsa04621/hsa:9140%09red/hsa:596%09red/hsa:5594%09red/hsa:5599%09red/hsa:1147%09red
hsa-mir-181c_26c	Fc epsilon RI signaling pathway	KEGG PATHWAY	hsa04664	3	68	0.0279888	0.123207	GRB2|MAPK8|MAPK1	http://www.genome.jp/kegg-bin/show_pathway?hsa04664/hsa:2885%09red/hsa:5594%09red/hsa:5599%09red
hsa-mir-181c_26c	Renal cell carcinoma	KEGG PATHWAY	hsa05211	3	69	0.0290118	0.126138	GRB2|MAPK1|CRKL	http://www.genome.jp/kegg-bin/show_pathway?hsa05211/hsa:1399%09red/hsa:2885%09red/hsa:5594%09red
hsa-mir-181c_26c	Central carbon metabolism in cancer	KEGG PATHWAY	hsa05230	3	69	0.0290118	0.126138	SLC1A5|MAPK1|FGFR1	http://www.genome.jp/kegg-bin/show_pathway?hsa05230/hsa:6510%09red/hsa:5594%09red/hsa:2260%09red
hsa-mir-181c_26c	Endocytosis	KEGG PATHWAY	hsa04144	6	244	0.0290521	0.126138	SPART|HSPA8|SMAD3|VPS4A|CLTC|AP2B1	http://www.genome.jp/kegg-bin/show_pathway?hsa04144/hsa:27183%09red/hsa:3312%09red/hsa:23111%09red/hsa:163%09red/hsa:4088%09red/hsa:1213%09red
hsa-mir-181c_26c	Collecting duct acid secretion	KEGG PATHWAY	hsa04966	2	27	0.0291869	0.126138	CA2|VMA21	http://www.genome.jp/kegg-bin/show_pathway?hsa04966/hsa:760%09red/hsa:8992%09red
hsa-mir-181c_26c	Epithelial cell signaling in Helicobacter pylori infection	KEGG PATHWAY	hsa05120	3	70	0.0300544	0.128698	MAPK8|CHUK|VMA21	http://www.genome.jp/kegg-bin/show_pathway?hsa05120/hsa:8992%09red/hsa:5599%09red/hsa:1147%09red
hsa-mir-181c_26c	RIG-I-like receptor signaling pathway	KEGG PATHWAY	hsa04622	3	70	0.0300544	0.128698	ATG12|MAPK8|CHUK	http://www.genome.jp/kegg-bin/show_pathway?hsa04622/hsa:9140%09red/hsa:5599%09red/hsa:1147%09red
hsa-mir-181c_26c	Adherens junction	KEGG PATHWAY	hsa04520	3	72	0.0321983	0.134685	MAPK1|SMAD3|FGFR1	http://www.genome.jp/kegg-bin/show_pathway?hsa04520/hsa:5594%09red/hsa:2260%09red/hsa:4088%09red
hsa-mir-181c_26c	Melanoma	KEGG PATHWAY	hsa05218	3	72	0.0321983	0.134685	MAPK1|E2F3|FGFR1	http://www.genome.jp/kegg-bin/show_pathway?hsa05218/hsa:1871%09red/hsa:5594%09red/hsa:2260%09red
hsa-mir-181c_26c	Kaposi sarcoma-associated herpesvirus infection	KEGG PATHWAY	hsa05167	5	186	0.0325105	0.135556	E2F3|MAPK8|MAPK1|ATG14|CHUK	http://www.genome.jp/kegg-bin/show_pathway?hsa05167/hsa:1871%09red/hsa:22863%09red/hsa:5594%09red/hsa:5599%09red/hsa:1147%09red
hsa-mir-181c_26c	Transcriptional misregulation in cancer	KEGG PATHWAY	hsa05202	5	186	0.0325105	0.135556	HDAC1|SP1|DOT1L|HMGA2|CCNT1	http://www.genome.jp/kegg-bin/show_pathway?hsa05202/hsa:3065%09red/hsa:904%09red/hsa:6667%09red/hsa:8091%09red/hsa:84444%09red
hsa-mir-181c_26c	Hippo signaling pathway - multiple species	KEGG PATHWAY	hsa04392	2	29	0.0330296	0.13598	LATS1|SAV1	http://www.genome.jp/kegg-bin/show_pathway?hsa04392/hsa:60485%09red/hsa:9113%09red
hsa-mir-181c_26c	Platinum drug resistance	KEGG PATHWAY	hsa01524	3	73	0.0332994	0.136016	BIRC5|MAPK1|BCL2	http://www.genome.jp/kegg-bin/show_pathway?hsa01524/hsa:596%09red/hsa:5594%09red/hsa:332%09red
hsa-mir-181c_26c	Oocyte meiosis	KEGG PATHWAY	hsa04114	4	128	0.0342127	0.13931	CCNE2|YWHAH|MAPK1|CUL1	http://www.genome.jp/kegg-bin/show_pathway?hsa04114/hsa:7533%09red/hsa:8454%09red/hsa:5594%09red/hsa:9134%09red
hsa-mir-181c_26c	Osteoclast differentiation	KEGG PATHWAY	hsa04380	4	128	0.0342127	0.13931	GRB2|MAPK8|MAPK1|CHUK	http://www.genome.jp/kegg-bin/show_pathway?hsa04380/hsa:2885%09red/hsa:5594%09red/hsa:5599%09red/hsa:1147%09red
hsa-mir-181c_26c	Bacterial invasion of epithelial cells	KEGG PATHWAY	hsa05100	3	74	0.03442	0.13951	CRKL|CLTC|CD2AP	http://www.genome.jp/kegg-bin/show_pathway?hsa05100/hsa:1399%09red/hsa:23607%09red/hsa:1213%09red
hsa-mir-181c_26c	Glioma	KEGG PATHWAY	hsa05214	3	75	0.0355599	0.141264	GRB2|MAPK1|E2F3	http://www.genome.jp/kegg-bin/show_pathway?hsa05214/hsa:1871%09red/hsa:5594%09red/hsa:2885%09red
hsa-mir-181c_26c	Relaxin signaling pathway	KEGG PATHWAY	hsa04926	4	130	0.0358522	0.142208	GRB2|MAPK8|MAPK1|SMAD3	http://www.genome.jp/kegg-bin/show_pathway?hsa04926/hsa:2885%09red/hsa:5594%09red/hsa:5599%09red/hsa:4088%09red
hsa-mir-181c_26c	Pertussis	KEGG PATHWAY	hsa05133	3	76	0.0367191	0.144985	MAPK8|MAPK1|IRF1	http://www.genome.jp/kegg-bin/show_pathway?hsa05133/hsa:3659%09red/hsa:5594%09red/hsa:5599%09red
hsa-mir-181c_26c	Antigen processing and presentation	KEGG PATHWAY	hsa04612	3	77	0.0378975	0.147625	HSPA8|CANX|HSPA4	http://www.genome.jp/kegg-bin/show_pathway?hsa04612/hsa:3308%09red/hsa:3312%09red/hsa:821%09red
hsa-mir-181c_26c	Synaptic vesicle cycle	KEGG PATHWAY	hsa04721	3	78	0.039095	0.150438	VMA21|CLTC|AP2B1	http://www.genome.jp/kegg-bin/show_pathway?hsa04721/hsa:8992%09red/hsa:163%09red/hsa:1213%09red
hsa-mir-181c_26c	Autophagy - other	KEGG PATHWAY	hsa04136	2	32	0.0391392	0.150438	ATG9A|ATG12	http://www.genome.jp/kegg-bin/show_pathway?hsa04136/hsa:9140%09red/hsa:79065%09red
hsa-mir-181c_26c	Focal adhesion	KEGG PATHWAY	hsa04510	5	199	0.0412552	0.156754	GRB2|MAPK8|MAPK1|CRKL|BCL2	http://www.genome.jp/kegg-bin/show_pathway?hsa04510/hsa:1399%09red/hsa:596%09red/hsa:5594%09red/hsa:5599%09red/hsa:2885%09red
hsa-mir-181c_26c	Fluid shear stress and atherosclerosis	KEGG PATHWAY	hsa05418	4	139	0.0437837	0.162536	CHUK|SDC2|MAPK8|BCL2	http://www.genome.jp/kegg-bin/show_pathway?hsa05418/hsa:6383%09red/hsa:596%09red/hsa:5599%09red/hsa:1147%09red
hsa-mir-181c_26c	B cell receptor signaling pathway	KEGG PATHWAY	hsa04662	3	82	0.0440752	0.162922	GRB2|MAPK1|CHUK	http://www.genome.jp/kegg-bin/show_pathway?hsa04662/hsa:2885%09red/hsa:5594%09red/hsa:1147%09red

## Sheet: Table S19.2
Table S20.2. Data source from Figure S4B. The result of Gene Ontology analysis and annotation with new targets of hsa-mir-181c-26c by KOBAS3.0 in T-ALL and the GO terms with corrected P-value smaller than 0.05 were listed here. Targets that only belong to the editied miRNAs were extracted from Table S8.1.
miRNA	GO_ID	Ontology	Term	Database	Input_num	Background_num	P_Value	Corrected_P_Value	Input	Hyperlink
hsa-mir-181c-26c	GO:0000077	BP	DNA damage checkpoint	Gene Ontology	3	32	0.00439873	0.0390354	CHEK2|INTS7|CLOCK	http://amigo.geneontology.org/amigo/term/GO:0000077
hsa-mir-181c-26c	GO:0000082	BP	G1/S transition of mitotic cell cycle	Gene Ontology	5	100	0.00329759	0.0339291	CCNE2|ORC6|MCM3|RHOU|BCAT1	http://amigo.geneontology.org/amigo/term/GO:0000082
hsa-mir-181c-26c	GO:0000122	BP	negative regulation of transcription by RNA polymerase II	Gene Ontology	34	832	3.86678e-12	8.48758e-10	PHF14|DPF2|HDAC2|SMAD4|JAZF1|SMAD3|VHL|OXSR1|AEBP2|FNIP2|EP300|ZBTB14|SUPT5H|ZHX1|SUZ12|CEBPZ|DLX2|KLF11|FOXQ1|TCF4|NR4A2|ZNF675|POU4F1|LEF1|ATF7IP|FGFR2|PROX1|NFIB|NFIA|E2F8|AHR|ELK4|PHF6|CTCF	http://amigo.geneontology.org/amigo/term/GO:0000122
hsa-mir-181c-26c	GO:0000123	CC	histone acetyltransferase complex	Gene Ontology	3	32	0.00439873	0.0390354	DPF2|KANSL2|EP300	http://amigo.geneontology.org/amigo/term/GO:0000123
hsa-mir-181c-26c	GO:0000151	CC	ubiquitin ligase complex	Gene Ontology	7	107	0.000111181	0.0033619	CAND1|FBXL5|WDR26|FBXO21|RNF144B|OPA1|RNF19A	http://amigo.geneontology.org/amigo/term/GO:0000151
hsa-mir-181c-26c	GO:0000165	BP	MAPK cascade	Gene Ontology	8	261	0.00434343	0.0390354	ATF1|FRS2|PSMA3|MAPK6|PSMD14|PSMC4|RASAL2|FGFR2	http://amigo.geneontology.org/amigo/term/GO:0000165
hsa-mir-181c-26c	GO:0000209	BP	protein polyubiquitination	Gene Ontology	10	267	0.000342516	0.00733485	PSMD14|UBE2B|FBXL5|PSMA3|FBXO21|RNF144B|FBXO32|PSMC4|UBE2T|RNF19A	http://amigo.geneontology.org/amigo/term/GO:0000209
hsa-mir-181c-26c	GO:0000228	CC	nuclear chromosome	Gene Ontology	3	29	0.00340391	0.034221	SMC2|NCAPD2|TOP2A	http://amigo.geneontology.org/amigo/term/GO:0000228
hsa-mir-181c-26c	GO:0000287	MF	magnesium ion binding	Gene Ontology	7	214	0.00532952	0.0435252	ADSS|RRAGC|GCLC|MSH6|OXSR1|TDP2|TOP2A	http://amigo.geneontology.org/amigo/term/GO:0000287
hsa-mir-181c-26c	GO:0000307	CC	cyclin-dependent protein kinase holoenzyme complex	Gene Ontology	5	30	1.90113e-05	0.000878521	CCNE2|CDK1|CDK12|CCND2|CCNG2	http://amigo.geneontology.org/amigo/term/GO:0000307
hsa-mir-181c-26c	GO:0000447	BP	endonucleolytic cleavage in ITS1 to separate SSU-rRNA from 5.8S rRNA and LSU-rRNA from tricistronic rRNA transcript (SSU-rRNA, 5.8S rRNA, LSU-rRNA)	Gene Ontology	2	9	0.00464446	0.0398485	RRS1|NOP14	http://amigo.geneontology.org/amigo/term/GO:0000447
hsa-mir-181c-26c	GO:0000492	BP	box C/D snoRNP assembly	Gene Ontology	2	9	0.00464446	0.0398485	ZNHIT6|TAF9	http://amigo.geneontology.org/amigo/term/GO:0000492
hsa-mir-181c-26c	GO:0000502	CC	proteasome complex	Gene Ontology	4	57	0.00269514	0.0316919	PSMA3|PSMC4|USP14|PSMD14	http://amigo.geneontology.org/amigo/term/GO:0000502
hsa-mir-181c-26c	GO:0000775	CC	chromosome, centromeric region	Gene Ontology	6	52	1.84639e-05	0.000868461	HELLS|CENPL|CENPE|PDS5A|FMR1|CTCF	http://amigo.geneontology.org/amigo/term/GO:0000775
hsa-mir-181c-26c	GO:0000779	CC	condensed chromosome, centromeric region	Gene Ontology	2	8	0.00382386	0.0355903	CENPE|NCAPD2	http://amigo.geneontology.org/amigo/term/GO:0000779
hsa-mir-181c-26c	GO:0000785	CC	chromatin	Gene Ontology	6	124	0.00153975	0.0224071	WDR43|CCND2|PDS5A|BASP1|TOX4|UBE2B	http://amigo.geneontology.org/amigo/term/GO:0000785
hsa-mir-181c-26c	GO:0000793	CC	condensed chromosome	Gene Ontology	4	27	0.000203046	0.00534823	SMC2|CTCF|NCAPD2|TOP2A	http://amigo.geneontology.org/amigo/term/GO:0000793
hsa-mir-181c-26c	GO:0000794	CC	condensed nuclear chromosome	Gene Ontology	4	28	0.000230328	0.00572343	RRS1|NIFK|ADD3|TOPBP1	http://amigo.geneontology.org/amigo/term/GO:0000794
hsa-mir-181c-26c	GO:0000796	CC	condensin complex	Gene Ontology	3	7	9.60857e-05	0.00304928	SMC2|NCAPD2|NCAPH	http://amigo.geneontology.org/amigo/term/GO:0000796
hsa-mir-181c-26c	GO:0000976	MF	transcription regulatory region sequence-specific DNA binding	Gene Ontology	13	263	2.76519e-06	0.000188118	TCF4|KLF11|ZBTB14|SMAD4|TAF9|SMAD3|AHR|NFYB|BASP1|CEBPZ|LEF1|PROX1|CTCF	http://amigo.geneontology.org/amigo/term/GO:0000976
hsa-mir-181c-26c	GO:0000978	MF	RNA polymerase II cis-regulatory region sequence-specific DNA binding	Gene Ontology	30	656	5.4124e-12	1.09663e-09	DPF2|HDAC2|YY2|SMAD4|SMAD3|NFYB|AEBP2|ARNTL2|ZBTB14|CLOCK|SUZ12|CEBPZ|ZNF516|DLX2|FOXQ1|TCF4|NR4A2|ZNF675|POU4F1|OPA1|LEF1|EP300|PROX1|TARDBP|NFIB|NFIA|SUB1|E2F8|ELK4|CTCF	http://amigo.geneontology.org/amigo/term/GO:0000978
hsa-mir-181c-26c	GO:0000981	MF	DNA-binding transcription factor activity, RNA polymerase II-specific	Gene Ontology	27	874	1.84482e-07	1.73545e-05	TRERF1|CLOCK|SMAD4|SMAD3|NFYB|OXSR1|AEBP2|ARNTL2|RERE|KLF11|ZHX1|LCOR|CEBPZ|TCF4|DLX2|FOXQ1|CREBZF|NR4A2|POU4F1|LEF1|PROX1|FOXN2|NFIB|NFIA|E2F8|AHR|ELK4	http://amigo.geneontology.org/amigo/term/GO:0000981
hsa-mir-181c-26c	GO:0000987	MF	cis-regulatory region sequence-specific DNA binding	Gene Ontology	6	55	2.47323e-05	0.00110415	YY2|E2F8|AHR|LEF1|SMAD3|ZNF516	http://amigo.geneontology.org/amigo/term/GO:0000987
hsa-mir-181c-26c	GO:0001094	MF	TFIID-class transcription factor complex binding	Gene Ontology	2	10	0.00553861	0.0435252	AHR|ZNHIT6	http://amigo.geneontology.org/amigo/term/GO:0001094
hsa-mir-181c-26c	GO:0001223	MF	transcription coactivator binding	Gene Ontology	3	23	0.00186067	0.0250051	SMAD4|AHR|SMAD3	http://amigo.geneontology.org/amigo/term/GO:0001223
hsa-mir-181c-26c	GO:0001228	MF	DNA-binding transcription activator activity, RNA polymerase II-specific	Gene Ontology	14	466	0.000225795	0.00566854	YY2|TCF4|NFIA|NFIB|POU4F1|NR4A2|CLOCK|SMAD3|NFYB|DLX2|ELK4|CEBPZ|LEF1|SMAD4	http://amigo.geneontology.org/amigo/term/GO:0001228
hsa-mir-181c-26c	GO:0001650	CC	fibrillar center	Gene Ontology	8	129	5.17379e-05	0.00197504	NFIB|WDR43|TRERF1|ORC6|JAZF1|RRS1|PTPN13|SAMD4A	http://amigo.geneontology.org/amigo/term/GO:0001650
hsa-mir-181c-26c	GO:0001657	BP	ureteric bud development	Gene Ontology	3	37	0.00641315	0.0479939	FGFR2|OXSR1|SMAD3	http://amigo.geneontology.org/amigo/term/GO:0001657
hsa-mir-181c-26c	GO:0001701	BP	in utero embryonic development	Gene Ontology	11	202	6.78617e-06	0.000378148	COL4A3BP|ELL|APBA2|SMAD4|UBE2B|SMAD3|RRN3|SSR2|GNA12|GNA13|FGFR2	http://amigo.geneontology.org/amigo/term/GO:0001701
hsa-mir-181c-26c	GO:0001740	CC	Barr body	Gene Ontology	2	6	0.00240929	0.0297938	LRIF1|SMCHD1	http://amigo.geneontology.org/amigo/term/GO:0001740
hsa-mir-181c-26c	GO:0001756	BP	somitogenesis	Gene Ontology	4	44	0.00110645	0.0174124	EP300|LEF1|PRKDC|SMAD3	http://amigo.geneontology.org/amigo/term/GO:0001756
hsa-mir-181c-26c	GO:0001759	BP	organ induction	Gene Ontology	2	10	0.00553861	0.0435252	ATF1|FRS2	http://amigo.geneontology.org/amigo/term/GO:0001759
hsa-mir-181c-26c	GO:0001933	BP	negative regulation of protein phosphorylation	Gene Ontology	6	71	9.30096e-05	0.00302453	PTPN13|PRKDC|CORO1C|FAM129A|NNT|TARDBP	http://amigo.geneontology.org/amigo/term/GO:0001933
hsa-mir-181c-26c	GO:0002199	CC	zona pellucida receptor complex	Gene Ontology	2	8	0.00382386	0.0355903	CCT2|CCT8	http://amigo.geneontology.org/amigo/term/GO:0002199
hsa-mir-181c-26c	GO:0002223	BP	stimulatory C-type lectin receptor signaling pathway	Gene Ontology	5	112	0.00522132	0.0433847	SYK|PSMA3|EP300|PSMC4|PSMD14	http://amigo.geneontology.org/amigo/term/GO:0002223
hsa-mir-181c-26c	GO:0002479	BP	antigen processing and presentation of exogenous peptide antigen via MHC class I, TAP-dependent	Gene Ontology	5	75	0.00099436	0.0161676	PSMA3|VAMP3|PSMD14|PSMC4|PDIA3	http://amigo.geneontology.org/amigo/term/GO:0002479
hsa-mir-181c-26c	GO:0003677	MF	DNA binding	Gene Ontology	44	1209	1.01988e-13	2.98484e-11	YY2|HELQ|SMCHD1|CLOCK|MTERF2|NFYB|TIGD2|GTF3C4|ZNF17|LEF1|ATRX|RERE|EP300|ZHX1|KIF4A|ORC6|FBXO21|ZNF432|LCOR|CEBPZ|PDCD2|TOP2A|CREBZF|CASZ1|NR4A2|RABGEF1|MCM3|ZNF518B|ZNF518A|ZNF829|PROX1|NFIB|ZNF675|TOPBP1|GPBP1L1|ARID1B|TAF9|E2F8|AHR|TOX4|ZNF507|ELK4|PNN|SMAD4	http://amigo.geneontology.org/amigo/term/GO:0003677
hsa-mir-181c-26c	GO:0003682	MF	chromatin binding	Gene Ontology	23	443	1.68469e-10	2.95831e-08	HDAC2|TCF4|SMAD4|MSH6|CHAF1B|FMR1|RERE|SUPT5H|ENY2|DLX2|TOP2A|HELLS|NCAPD2|POU4F1|OPA1|ATRX|LEF1|EP300|NFIA|CDK1|ELK4|NCAPH|UBE2T	http://amigo.geneontology.org/amigo/term/GO:0003682
hsa-mir-181c-26c	GO:0003690	MF	double-stranded DNA binding	Gene Ontology	5	97	0.00291043	0.032106	POLR3F|MTERF2|PRKDC|MSH6|TARDBP	http://amigo.geneontology.org/amigo/term/GO:0003690
hsa-mir-181c-26c	GO:0003697	MF	single-stranded DNA binding	Gene Ontology	5	107	0.00434302	0.0390354	POU4F1|SMC2|MCM3|TDP2|SUB1	http://amigo.geneontology.org/amigo/term/GO:0003697
hsa-mir-181c-26c	GO:0003700	MF	DNA-binding transcription factor activity	Gene Ontology	21	607	7.83176e-07	6.06731e-05	TCF4|NFIA|ZHX1|ZBTB14|SMAD4|FOXN2|CLOCK|KLF11|SMAD3|AHR|NFYB|CNOT8|CTCF|ELK4|E2F8|CEBPZ|LEF1|ARNTL2|PROX1|DLX2|TARDBP	http://amigo.geneontology.org/amigo/term/GO:0003700
hsa-mir-181c-26c	GO:0003713	MF	transcription coactivator activity	Gene Ontology	11	248	4.15905e-05	0.00163507	RERE|TRERF1|SUB1|ARID1B|TAF9|POU4F1|MED13|OPA1|ENY2|CEBPZ|EP300	http://amigo.geneontology.org/amigo/term/GO:0003713
hsa-mir-181c-26c	GO:0003714	MF	transcription corepressor activity	Gene Ontology	12	194	7.37308e-07	5.88506e-05	RERE|DPF2|TRERF1|TOB2|ZHX1|JAZF1|E2F8|POU4F1|BASP1|AEBP2|ATF7IP|TDP2	http://amigo.geneontology.org/amigo/term/GO:0003714
hsa-mir-181c-26c	GO:0003723	MF	RNA binding	Gene Ontology	47	1366	9.71166e-14	2.98484e-11	HDAC2|NCBP3|EIF1|SRP9|PRKDC|YTHDF3|FMR1|HNRNPH1|NOP14|HNRNPH2|SAMD4A|EIF2S1|EIF1AX|BRIX1|QKI|WDR43|FASTKD3|SUB1|SUPT5H|LARP7|SRSF9|UHMK1|CNOT8|SUZ12|CEBPZ|ZNF106|MAPRE1|TOP2A|NIFK|LARP4B|RRS1|MRPL19|PDIA3|R3HDM1|SCAF4|KCTD12|TARDBP|API5|DDX21|DIS3|EIF2AK2|DHX40|DDX6|PNN|PHF6|WDR75|EWSR1	http://amigo.geneontology.org/amigo/term/GO:0003723
hsa-mir-181c-26c	GO:0003729	MF	mRNA binding	Gene Ontology	7	200	0.00374259	0.0355903	QKI|NCBP3|SUPT5H|YTHDF3|FMR1|DDX6|SAMD4A	http://amigo.geneontology.org/amigo/term/GO:0003729
hsa-mir-181c-26c	GO:0003743	MF	translation initiation factor activity	Gene Ontology	4	48	0.00149445	0.0218688	EIF1|EIF2S1|EIF1AY|EIF1AX	http://amigo.geneontology.org/amigo/term/GO:0003743
hsa-mir-181c-26c	GO:0003924	MF	GTPase activity	Gene Ontology	9	320	0.00440647	0.0390354	RRAGC|IFT22|RAB4A|RABL2A|RHOU|GNA12|GNA13|DNM3|GNG12	http://amigo.geneontology.org/amigo/term/GO:0003924
hsa-mir-181c-26c	GO:0003995	MF	acyl-CoA dehydrogenase activity	Gene Ontology	2	7	0.00307831	0.032106	ACAD8|ACADSB	http://amigo.geneontology.org/amigo/term/GO:0003995
hsa-mir-181c-26c	GO:0004386	MF	helicase activity	Gene Ontology	3	33	0.00476532	0.0402303	HELLS|DDX6|ATRX	http://amigo.geneontology.org/amigo/term/GO:0004386
hsa-mir-181c-26c	GO:0004402	MF	histone acetyltransferase activity	Gene Ontology	6	43	6.85277e-06	0.000378148	DPF2|CLOCK|TAF9|BAZ1A|GTF3C4|EP300	http://amigo.geneontology.org/amigo/term/GO:0004402
hsa-mir-181c-26c	GO:0004672	MF	protein kinase activity	Gene Ontology	9	216	0.00032036	0.00691661	MAP4K3|CDK12|SYK|EIF2AK2|PRKDC|CDK1|PDK3|TTBK2|WNK1	http://amigo.geneontology.org/amigo/term/GO:0004672
hsa-mir-181c-26c	GO:0004674	MF	protein serine/threonine kinase activity	Gene Ontology	17	357	1.36539e-07	1.38325e-05	TRIO|WNK1|PIM3|VRK2|SYK|EIF2AK2|BMPR1B|MAP4K3|PRKDC|CDK1|PDK3|MAPK6|OXSR1|STK39|TTBK2|UHMK1|CHEK2	http://amigo.geneontology.org/amigo/term/GO:0004674
hsa-mir-181c-26c	GO:0004842	MF	ubiquitin-protein transferase activity	Gene Ontology	8	233	0.00223161	0.0291198	UBE2B|FBXL5|VHL|FBXO21|FBXO3|RNF144B|RNF220|UBE2T	http://amigo.geneontology.org/amigo/term/GO:0004842
hsa-mir-181c-26c	GO:0004843	MF	thiol-dependent ubiquitin-specific protease activity	Gene Ontology	5	109	0.00468059	0.0398987	OTUD6B|PSMD14|OTUD5|USP32|USP14	http://amigo.geneontology.org/amigo/term/GO:0004843
hsa-mir-181c-26c	GO:0004860	MF	protein kinase inhibitor activity	Gene Ontology	3	31	0.0040498	0.0372978	WNK1|GMFB|NCK1	http://amigo.geneontology.org/amigo/term/GO:0004860
hsa-mir-181c-26c	GO:0005168	MF	neurotrophin TRKA receptor binding	Gene Ontology	2	6	0.00240929	0.0297938	PIK3R1|FRS2	http://amigo.geneontology.org/amigo/term/GO:0005168
hsa-mir-181c-26c	GO:0005515	MF	protein binding	Gene Ontology	285	11779	2.30983e-74	6.08409e-71	NADK|ZCCHC10|NCBP3|CETN3|SMC2|FAM3C|SRP9|GCLC|POLR3F|ANP32E|SLC30A4|RASAL2|CAV2|CREBZF|VAMP3|OPA1|SMCHD1|B3GNT2|ARID1B|ATF7IP|SUPT5H|PIK3CB|RAB4A|EIF1AX|EIF1AY|IER3IP1|ARHGAP21|NAMPT|HDAC2|MFAP3L|MKKS|PYGL|CENPL|LARP7|CENPE|PDCD2|AP3M1|BAZ1A|NME7|PPP4R2|HMGCR|TSPAN5|USP32|PRKDC|FGFR2|TDP2|MOCS3|ZNF675|ZYG11B|SYK|N4BP1|CCND2|FBXL5|RAB11FIP2|AHR|PTPN13|DDX6|ALG10B|ELK4|WDR92|AKAP12|YIPF5|CTCF|CCDC5…	http://amigo.geneontology.org/amigo/term/GO:0005515
hsa-mir-181c-26c	GO:0005524	MF	ATP binding	Gene Ontology	51	1463	4.67845e-15	1.76043e-12	NADK|MAP4K3|EIF2AK2|HELQ|SMCHD1|MSH6|PRKDC|MOCS3|BMPR1B|PI4K2B|OXSR1|ATRX|PIP4K2A|CCT8|DCK|CCT2|PIK3CB|SMC2|GCLC|KIF4A|CHEK2|MAPK6|TTLL12|MKKS|PYGL|TOP2A|HELLS|TRIO|PIM3|VRK2|CENPE|WNK1|CDK12|MCM3|DDX6|KIF21A|TTBK2|UHMK1|FGFR2|CHORDC1|DDX21|NME7|SYK|PSMC4|UBE2B|DHX40|CDK1|PDK3|TARS|STK39|UBE2T	http://amigo.geneontology.org/amigo/term/GO:0005524
hsa-mir-181c-26c	GO:0005525	MF	GTP binding	Gene Ontology	11	373	0.00119911	0.0184705	ADSS|IFT22|RAB4A|RABL2A|RHOU|GNA12|GNA13|DNM3|RRAGC|MFHAS1|GTPBP8	http://amigo.geneontology.org/amigo/term/GO:0005525
hsa-mir-181c-26c	GO:0005634	CC	nucleus	Gene Ontology	141	5208	6.89058e-32	4.53744e-29	DDIAS|NCBP3|PPP4R2|ATF7IP|ANP32E|ATRX|CAV2|LEF1|CREBZF|SUPT5H|YY2|DYNLT3|FAM110C|MED13|MFAP3L|MKKS|FOXQ1|LARP7|MDFIC|OPA1|PRKDC|FGFR2|TDP2|ZNF675|PTPN13|PSMC4|CCND2|SWT1|AHR|SYK|DDX6|CHTF8|ELK4|CCDC82|CTCF|HELQ|TRAK2|PDS5A|TRIM35|SUB1|CCNE2|SRSF9|PIK3R1|SENP6|ZNF516|DLX2|TOP2A|TCF4|MRPL19|NCAPD2|ZNF829|EGLN1|GINS1|PSMD14|UBE2B|TAF9|TTC37|PHF6|ACTR6|UBE2T|ZNF507|DPF2|HDAC2|TRERF1|CLOCK|SMAD4|JAZF1…	http://amigo.geneontology.org/amigo/term/GO:0005634
hsa-mir-181c-26c	GO:0005654	CC	nucleoplasm	Gene Ontology	131	3630	9.72896e-42	1.2813e-38	PPP4R2|ATF7IP|POLR3F|MOCS2|CMTM8|CREBZF|DCK|SUPT5H|PIK3CB|MFAP3L|PIP4K2A|CENPL|CASZ1|LARP7|CENPE|OPA1|PRKDC|TDP2|OSBPL11|PTPN13|ARID1B|CCND2|AHR|PRR13|CHTF8|ELK4|NCAPH|YIPF5|CTCF|PDS5A|NOP14|GTF3C4|FANCF|KANSL2|CCT8|WDR43|SUB1|CCNE2|SRSF9|NR4A2|CHEK2|TOP2A|TCF4|BRIX1|SENP6|NCAPD2|RPRD2|GINS1|RRN3|PSMD14|UBE2B|TAF9|TTC37|FBXO32|PHF6|STK39|UBE2T|DPF2|HDAC2|TRERF1|CLOCK|SMAD4|JAZF1|SMAD3|FBXO3|HNRNP…	http://amigo.geneontology.org/amigo/term/GO:0005654
hsa-mir-181c-26c	GO:0005667	CC	transcription regulator complex	Gene Ontology	15	226	1.26382e-08	1.58519e-06	AHR|EP300|TRERF1|CLOCK|NR4A2|YY2|SUB1|PRKDC|SMAD3|SMAD4|CEBPZ|TCF4|ARNTL2|ATF7IP|LEF1	http://amigo.geneontology.org/amigo/term/GO:0005667
hsa-mir-181c-26c	GO:0005694	CC	chromosome	Gene Ontology	9	127	6.4497e-06	0.000378148	INTS7|TOPBP1|CLOCK|CDK12|CENPE|PDS5A|KIF4A|FMR1|EP300	http://amigo.geneontology.org/amigo/term/GO:0005694
hsa-mir-181c-26c	GO:0005730	CC	nucleolus	Gene Ontology	39	839	1.77901e-15	7.80987e-13	AGPS|SRSF9|PRKDC|OXR1|UBE2T|NOP14|AKAP11|FMR1|MOB1A|ARNTL2|BRIX1|WDR43|ZBTB14|PIK3CB|SMC2|CETN3|SUB1|SUZ12|ZNF106|N4BP1|TOP2A|NIFK|LARP4B|RRS1|MDFIC|RABGEF1|RRN3|MCM3|DDX6|TDP2|DDX21|DIS3|CCND2|E2F8|PDK3|PHF6|WDR75|EWSR1|CTCF	http://amigo.geneontology.org/amigo/term/GO:0005730
hsa-mir-181c-26c	GO:0005737	CC	cytoplasm	Gene Ontology	118	4624	8.42605e-24	4.43884e-21	NCBP3|PPP4R2|MOCS3|HDAC2|SLC30A4|DCK|PIK3CB|MFAP3L|MKKS|PYGL|VRK2|MDFIC|WNK1|MFHAS1|CEBPZ|FGFR2|TDP2|RNF19A|MLYCD|PTPN13|CCND2|AHR|SYK|DDX6|DBT|TASP1|SNX1|TRAK2|PCMT1|TRIM35|CIAO1|DNM3|NDRG3|CCT8|CCNE2|CETN3|FAM129A|PIK3R1|RNF220|CHEK2|PPP1R14C|TOP2A|SENP6|NCAPD2|FRMD6|EGLN1|GINS1|UBE2B|TTC37|LRCH1|FBXO32|ACTR6|DDIAS|CEP85L|LCMT2|ADSS|SMAD4|VAPB|SMAD3|CCNG2|AKAP12|AKAP11|ARNTL2|MPLKIP|DCTN4|FNIP2…	http://amigo.geneontology.org/amigo/term/GO:0005737
hsa-mir-181c-26c	GO:0005739	CC	mitochondrion	Gene Ontology	37	1258	3.19067e-09	4.66902e-07	HDHD5|AGPS|ADSS|MTERF2|TRAK2|MFHAS1|VHL|OXR1|MCL1|GTF3C4|MICU2|CREBZF|TIMM17A|DCK|GCLC|WDR26|ENY2|NNT|PFDN2|COL4A3BP|MRPL18|MRPL19|BCAT1|COQ10A|COX4I1|DDX6|ACADSB|GTPBP8|FASTKD3|MLYCD|DDX21|SLC25A44|DBT|CDK1|PDK3|TIMM23|PREP	http://amigo.geneontology.org/amigo/term/GO:0005739
hsa-mir-181c-26c	GO:0005744	CC	TIM23 mitochondrial import inner membrane translocase complex	Gene Ontology	2	10	0.00553861	0.0435252	TIMM17A|TIMM23	http://amigo.geneontology.org/amigo/term/GO:0005744
hsa-mir-181c-26c	GO:0005783	CC	endoplasmic reticulum	Gene Ontology	20	1018	0.00235928	0.0297938	VHL|HACD3|TMTC1|NCK1|VRK2|RRS1|PDIA3|SSR2|IER3IP1|VAPB|ELOVL7|ELOVL4|ALG10B|TRIM59|HMGCR|INSIG2|TEX2|YIPF5|SLC39A6|CRTAP	http://amigo.geneontology.org/amigo/term/GO:0005783
hsa-mir-181c-26c	GO:0005794	CC	Golgi apparatus	Gene Ontology	26	1002	6.89109e-06	0.000378148	SNX1|FAM3C|AP3M1|MSH6|DNM3|CAV2|MPLKIP|CAND1|UHMK1|IER3IP1|DCLRE1C|ARHGAP21|CHEK2|LYSMD3|COL4A3BP|MAPRE1|VAPB|PLEKHM3|GALNT4|USP32|FGFR2|BICD2|OSBPL11|B3GNT2|ATF1|YIPF5	http://amigo.geneontology.org/amigo/term/GO:0005794
hsa-mir-181c-26c	GO:0005813	CC	centrosome	Gene Ontology	21	506	4.39015e-08	5.02767e-06	DPF2|CEP85L|CCT8|NME7|IFT22|IFT81|CCNE2|CETN3|ALMS1|PPP4R2|BICD2|CDK1|DCTN4|HMMR|MCM3|SASS6|MKKS|MAPRE1|MPLKIP|SMAD4|RNF19A	http://amigo.geneontology.org/amigo/term/GO:0005813
hsa-mir-181c-26c	GO:0005815	CC	microtubule organizing center	Gene Ontology	6	96	0.000433443	0.0088503	TOPBP1|AKAP11|CETN3|FAM110C|TTLL12|MAPRE1	http://amigo.geneontology.org/amigo/term/GO:0005815
hsa-mir-181c-26c	GO:0005829	CC	cytosol	Gene Ontology	148	5095	3.40289e-37	2.98774e-34	NADK|ADD3|RAB4A|SRP9|ATF7IP|POLR3F|MOCS2|PI4K2B|RASAL2|GAPVD1|EP300|DCK|ARHGEF7|PIK3CB|EIF1AX|ALMS1|ARHGAP21|MKKS|PIP4K2A|CENPL|CASZ1|LARP7|CENPE|WNK1|BCAT1|NAMPT|USP32|PRKDC|RNF19A|MLYCD|MOCS3|NME7|PTPN13|ARID1B|CCND2|FBXL5|AHR|SYK|DDX6|ELK4|NCAPH|HNRNPH1|CCDC50|SNX1|EIF2AK2|SEH1L|ANO6|HNRNPH2|PDS5A|FRS2|YTHDF3|KANSL2|CCT8|PRR13|CCNE2|MAPRE1|FAM129A|PIK3R1|OSBPL11|HMMR|RAPGEF4|SENP6|SGTB|NCAPD2|…	http://amigo.geneontology.org/amigo/term/GO:0005829
hsa-mir-181c-26c	GO:0005832	CC	chaperonin-containing T-complex	Gene Ontology	2	11	0.00650486	0.0479939	CCT2|CCT8	http://amigo.geneontology.org/amigo/term/GO:0005832
hsa-mir-181c-26c	GO:0005834	CC	heterotrimeric G-protein complex	Gene Ontology	3	33	0.00476532	0.0402303	GNA12|GNA13|GNG12	http://amigo.geneontology.org/amigo/term/GO:0005834
hsa-mir-181c-26c	GO:0005856	CC	cytoskeleton	Gene Ontology	10	406	0.0067336	0.0492675	CAPZA1|ADD3|PTPN13|PNP|MFHAS1|BASP1|AKAP12|STK39|ACTR6|FRMD6	http://amigo.geneontology.org/amigo/term/GO:0005856
hsa-mir-181c-26c	GO:0005886	CC	plasma membrane	Gene Ontology	68	4619	0.000225967	0.00566854	CLDN12|HMMR|AFDN|ADD3|ADSS|RAB4A|RPE65|ANO6|GAREM1|PDS5A|NAMPT|SMAD3|RAPGEF4|BMPR1B|LIMS1|AKAP12|WASL|DNM3|AKAP11|SLC30A4|CAV2|KANSL2|CPNE8|FZD6|PIK3CB|BTN3A1|GNG12|ARHGAP21|VAPB|FAM129A|PIK3R1|TRAK2|MFAP3L|KIF21A|PTPRD|LYSMD3|PNN|GAPVD1|SLC24A4|ENPP5|RHOU|SLC24A1|PLEKHM3|CELSR1|USP14|TSPAN5|FRMD6|FRS2|FGFR2|BICD2|SLC39A6|VAMP3|EXOC6|NCK1|TOPBP1|APBA2|SYK|PIP4K2A|UBE2B|PTPN13|BASP1|ALG10B|GNA12|G…	http://amigo.geneontology.org/amigo/term/GO:0005886
hsa-mir-181c-26c	GO:0005925	CC	focal adhesion	Gene Ontology	13	418	0.000272599	0.00646836	HACD3|ARHGEF7|PDIA3|KLF11|RHOU|MAPRE1|CORO1C|LIMS1|AKAP12|GNA13|GNA12|CAV2|DCTN4	http://amigo.geneontology.org/amigo/term/GO:0005925
hsa-mir-181c-26c	GO:0005938	CC	cell cortex	Gene Ontology	7	142	0.000571803	0.0111565	ADD3|ARHGEF7|CORO1C|FAM110C|AKAP12|FGFR2|DCTN4	http://amigo.geneontology.org/amigo/term/GO:0005938
hsa-mir-181c-26c	GO:0006260	BP	DNA replication	Gene Ontology	9	131	8.16378e-06	0.000438845	NFIB|NFIA|TOPBP1|ORC6|CDK1|CHTF8|RRM2|CHAF1B|MCM3	http://amigo.geneontology.org/amigo/term/GO:0006260
hsa-mir-181c-26c	GO:0006270	BP	DNA replication initiation	Gene Ontology	4	30	0.000292647	0.00647759	CCNE2|ORC6|MCM3|TOPBP1	http://amigo.geneontology.org/amigo/term/GO:0006270
hsa-mir-181c-26c	GO:0006281	BP	DNA repair	Gene Ontology	8	224	0.00176185	0.0248161	TOPBP1|UBE2B|PDS5A|MSH6|CDK1|CHAF1B|ATRX|UBE2T	http://amigo.geneontology.org/amigo/term/GO:0006281
hsa-mir-181c-26c	GO:0006302	BP	double-strand break repair	Gene Ontology	4	64	0.00399416	0.0370444	CHEK2|SMCHD1|TDP2|PRKDC	http://amigo.geneontology.org/amigo/term/GO:0006302
hsa-mir-181c-26c	GO:0006306	BP	DNA methylation	Gene Ontology	4	23	0.000116684	0.00341495	HELLS|ATRX|CTCF|ATF7IP	http://amigo.geneontology.org/amigo/term/GO:0006306
hsa-mir-181c-26c	GO:0006351	BP	transcription, DNA-templated	Gene Ontology	5	87	0.0018551	0.0250051	NR4A2|CNOT8|PHF3|GPBP1L1|RRAGC	http://amigo.geneontology.org/amigo/term/GO:0006351
hsa-mir-181c-26c	GO:0006355	BP	regulation of transcription, DNA-templated	Gene Ontology	23	773	2.78534e-06	0.000188118	CLOCK|MTERF2|VHL|ATRX|ARNTL2|ZNF17|LRIF1|EP300|CNOT8|ZNF432|CEBPZ|CHEK2|ZNF675|ZNF518B|ZNF518A|ZNF829|TARDBP|NFIA|GPBP1L1|NFYB|ZNF516|AHR|EWSR1	http://amigo.geneontology.org/amigo/term/GO:0006355
hsa-mir-181c-26c	GO:0006357	BP	regulation of transcription by RNA polymerase II	Gene Ontology	28	751	2.33137e-09	3.61226e-07	PHF14|YY2|TRAK2|SMAD3|CIAO1|ARNTL2|CREBZF|RERE|ZBTB14|SUPT5H|ZHX1|CLOCK|MED13|MED15|ENY2|CEBPZ|DLX2|FOXQ1|TCF4|BAZ1A|LCOR|OPA1|FOXN2|ARID1B|SUB1|AHR|ELK4|PHF6	http://amigo.geneontology.org/amigo/term/GO:0006357
hsa-mir-181c-26c	GO:0006364	BP	rRNA processing	Gene Ontology	6	141	0.00285596	0.032106	DDX21|WDR43|HELQ|DIS3|NOP14|WDR75	http://amigo.geneontology.org/amigo/term/GO:0006364
hsa-mir-181c-26c	GO:0006367	BP	transcription initiation from RNA polymerase II promoter	Gene Ontology	6	160	0.00516664	0.0430662	NR4A2|TAF9|CDK1|MED13|MED15|OPA1	http://amigo.geneontology.org/amigo/term/GO:0006367
hsa-mir-181c-26c	GO:0006368	BP	transcription elongation from RNA polymerase II promoter	Gene Ontology	5	74	0.000939407	0.0155045	CDK12|SUPT5H|ELL|ENY2|ELL2	http://amigo.geneontology.org/amigo/term/GO:0006368
hsa-mir-181c-26c	GO:0006397	BP	mRNA processing	Gene Ontology	8	158	0.000196871	0.00523797	QKI|LARP7|CDK12|SRSF9|PPP4R2|SCAF4|FMR1|TARDBP	http://amigo.geneontology.org/amigo/term/GO:0006397
hsa-mir-181c-26c	GO:0006468	BP	protein phosphorylation	Gene Ontology	19	451	1.55536e-07	1.51734e-05	TRIO|CDK12|WNK1|PIK3R1|VRK2|SYK|CHEK2|EIF2AK2|GMFB|FNIP2|MAP4K3|PRKDC|CDK1|BMPR1B|MAPK6|OXSR1|STK39|EIF2S1|PIM3	http://amigo.geneontology.org/amigo/term/GO:0006468
hsa-mir-181c-26c	GO:0006479	BP	protein methylation	Gene Ontology	3	28	0.00310639	0.0322135	PCMTD1|PCMT1|ARMT1	http://amigo.geneontology.org/amigo/term/GO:0006479
hsa-mir-181c-26c	GO:0006626	BP	protein targeting to mitochondrion	Gene Ontology	3	30	0.00371829	0.0355903	TIMM17A|TIMM23|PREP	http://amigo.geneontology.org/amigo/term/GO:0006626
hsa-mir-181c-26c	GO:0006661	BP	phosphatidylinositol biosynthetic process	Gene Ontology	6	76	0.000132028	0.00373938	RAB4A|PTPN13|PIK3CB|PI4K2B|PIK3R1|PIP4K2A	http://amigo.geneontology.org/amigo/term/GO:0006661
hsa-mir-181c-26c	GO:0006777	BP	Mo-molybdopterin cofactor biosynthetic process	Gene Ontology	2	6	0.00240929	0.0297938	MOCS3|MOCS2	http://amigo.geneontology.org/amigo/term/GO:0006777
hsa-mir-181c-26c	GO:0006879	BP	cellular iron ion homeostasis	Gene Ontology	4	60	0.00320952	0.0331524	SMAD4|EGLN1|FBXL5|CAND1	http://amigo.geneontology.org/amigo/term/GO:0006879
hsa-mir-181c-26c	GO:0006915	BP	apoptotic process	Gene Ontology	14	546	0.00102386	0.016545	DPF2|API5|KLF11|PIM3|RRAGC|PDCD2|WDR92|TRIM35|AHR|CDK1|RNF144B|EP300|FGFR2|DDIAS	http://amigo.geneontology.org/amigo/term/GO:0006915
hsa-mir-181c-26c	GO:0006974	BP	cellular response to DNA damage stimulus	Gene Ontology	11	248	4.15905e-05	0.00163507	TOPBP1|UBE2B|TAF9|PRKDC|FANCF|FMR1|CEBPZ|CHEK2|UBE2T|ARMT1|TOP2A	http://amigo.geneontology.org/amigo/term/GO:0006974
hsa-mir-181c-26c	GO:0006977	BP	DNA damage response, signal transduction by p53 class mediator resulting in cell cycle arrest	Gene Ontology	5	56	0.000284863	0.00646836	CDK1|EP300|CNOT8|CHEK2|E2F8	http://amigo.geneontology.org/amigo/term/GO:0006977
hsa-mir-181c-26c	GO:0007029	BP	endoplasmic reticulum organization	Gene Ontology	3	36	0.00597352	0.0456066	COL4A3BP|CAV2|VAPB	http://amigo.geneontology.org/amigo/term/GO:0007029
hsa-mir-181c-26c	GO:0007049	BP	cell cycle	Gene Ontology	8	245	0.00300494	0.032106	HELLS|PIM3|DYNLT3|AHR|MAPK6|CHAF1B|RB1CC1|MPLKIP	http://amigo.geneontology.org/amigo/term/GO:0007049
hsa-mir-181c-26c	GO:0007059	BP	chromosome segregation	Gene Ontology	4	72	0.00593249	0.0455574	CIAO1|CENPE|CTCF|TOP2A	http://amigo.geneontology.org/amigo/term/GO:0007059
hsa-mir-181c-26c	GO:0007064	BP	mitotic sister chromatid cohesion	Gene Ontology	2	10	0.00553861	0.0435252	CHTF8|PDS5A	http://amigo.geneontology.org/amigo/term/GO:0007064
hsa-mir-181c-26c	GO:0007076	BP	mitotic chromosome condensation	Gene Ontology	3	16	0.00072831	0.0129969	SMC2|NCAPD2|NCAPH	http://amigo.geneontology.org/amigo/term/GO:0007076
hsa-mir-181c-26c	GO:0007165	BP	signal transduction	Gene Ontology	20	1013	0.00223318	0.0291198	GAPVD1|FAM3C|COL4A3BP|NDRG3|CLOCK|NR4A2|ARHGEF7|PIK3CB|AFDN|GMFB|NAMPT|GNG12|TEX2|CORO1C|ARHGAP21|MAPK6|GNA13|RASAL2|ATF1|CMTM8	http://amigo.geneontology.org/amigo/term/GO:0007165
hsa-mir-181c-26c	GO:0007183	BP	SMAD protein complex assembly	Gene Ontology	2	7	0.00307831	0.032106	SMAD4|SMAD3	http://amigo.geneontology.org/amigo/term/GO:0007183
hsa-mir-181c-26c	GO:0007185	BP	transmembrane receptor protein tyrosine phosphatase signaling pathway	Gene Ontology	3	6	6.77358e-05	0.00237888	TRIO|PTPRD|FRS2	http://amigo.geneontology.org/amigo/term/GO:0007185
hsa-mir-181c-26c	GO:0007223	BP	Wnt signaling pathway, calcium modulating pathway	Gene Ontology	3	37	0.00641315	0.0479939	TCF4|LEF1|FZD6	http://amigo.geneontology.org/amigo/term/GO:0007223
hsa-mir-181c-26c	GO:0007266	BP	Rho protein signal transduction	Gene Ontology	4	56	0.00253709	0.0309383	HACD3|GNA12|GNA13|CELSR1	http://amigo.geneontology.org/amigo/term/GO:0007266
hsa-mir-181c-26c	GO:0007411	BP	axon guidance	Gene Ontology	7	222	0.0064375	0.0479939	TRIO|B3GNT2|SMAD4|PIK3CB|FRS2|PIK3R1|ATF1	http://amigo.geneontology.org/amigo/term/GO:0007411
hsa-mir-181c-26c	GO:0007507	BP	heart development	Gene Ontology	7	189	0.00277114	0.032106	PRKDC|POU4F1|OXSR1|OPA1|MKKS|EP300|RB1CC1	http://amigo.geneontology.org/amigo/term/GO:0007507
hsa-mir-181c-26c	GO:0007584	BP	response to nutrient	Gene Ontology	4	68	0.0048992	0.0412284	COX4I1|GCLM|GCLC|HMGCR	http://amigo.geneontology.org/amigo/term/GO:0007584
hsa-mir-181c-26c	GO:0007623	BP	circadian rhythm	Gene Ontology	6	74	0.000115113	0.00340683	ARNTL2|CLOCK|RPE65|NAMPT|EP300|PROX1	http://amigo.geneontology.org/amigo/term/GO:0007623
hsa-mir-181c-26c	GO:0008013	MF	beta-catenin binding	Gene Ontology	6	86	0.000248402	0.00600268	TCF4|NR4A2|SMAD3|OPA1|LEF1|EP300	http://amigo.geneontology.org/amigo/term/GO:0008013
hsa-mir-181c-26c	GO:0008017	MF	microtubule binding	Gene Ontology	10	252	0.00022014	0.0056296	RMDN1|MAPRE1|CENPE|CETN3|VAPB|KIF4A|ALMS1|DNM3|FMR1|KIF21A	http://amigo.geneontology.org/amigo/term/GO:0008017
hsa-mir-181c-26c	GO:0008022	MF	protein C-terminus binding	Gene Ontology	7	189	0.00277114	0.032106	TOPBP1|AFDN|SCAF4|OPA1|EP300|MAPRE1|TOP2A	http://amigo.geneontology.org/amigo/term/GO:0008022
hsa-mir-181c-26c	GO:0008089	BP	anterograde axonal transport	Gene Ontology	3	31	0.0040498	0.0372978	TRAK2|AP3M1|KIF4A	http://amigo.geneontology.org/amigo/term/GO:0008089
hsa-mir-181c-26c	GO:0008097	MF	5S rRNA binding	Gene Ontology	2	11	0.00650486	0.0479939	RRS1|MRPL18	http://amigo.geneontology.org/amigo/term/GO:0008097
hsa-mir-181c-26c	GO:0008134	MF	transcription factor binding	Gene Ontology	16	325	2.08521e-07	1.89395e-05	EP300|AHR|NFIA|HDAC2|TRERF1|TCF4|SMAD4|MDFIC|PRKDC|SMAD3|VHL|INSIG2|PIK3R1|CEBPZ|E2F8|RNF19A	http://amigo.geneontology.org/amigo/term/GO:0008134
hsa-mir-181c-26c	GO:0008270	MF	zinc ion binding	Gene Ontology	16	820	0.00659819	0.0485464	RERE|ZDBF2|ZNF675|ZCCHC10|CHORDC1|NR4A2|RABGEF1|TRIM35|SMAD3|LIMS1|TRIM59|TARS|ZCCHC2|EP300|PREP|CTCF	http://amigo.geneontology.org/amigo/term/GO:0008270
hsa-mir-181c-26c	GO:0008273	MF	calcium, potassium:sodium antiporter activity	Gene Ontology	2	5	0.00181834	0.0248161	SLC24A4|SLC24A1	http://amigo.geneontology.org/amigo/term/GO:0008273
hsa-mir-181c-26c	GO:0008283	BP	cell population proliferation	Gene Ontology	6	142	0.00295342	0.032106	OTUD6B|COL4A3BP|RRN3|SMAD4|E2F8|CDK1	http://amigo.geneontology.org/amigo/term/GO:0008283
hsa-mir-181c-26c	GO:0008286	BP	insulin receptor signaling pathway	Gene Ontology	6	86	0.000248402	0.00600268	RPE65|NAMPT|PIK3R1|ZNF106|CAV2|SOGA1	http://amigo.geneontology.org/amigo/term/GO:0008286
hsa-mir-181c-26c	GO:0008320	MF	protein transmembrane transporter activity	Gene Ontology	3	20	0.00129429	0.019481	TIMM17A|TIMM23|MCL1	http://amigo.geneontology.org/amigo/term/GO:0008320
hsa-mir-181c-26c	GO:0008380	BP	RNA splicing	Gene Ontology	7	160	0.0011172	0.0174124	QKI|RRAGC|LARP7|CDK12|PPP4R2|FMR1|TARDBP	http://amigo.geneontology.org/amigo/term/GO:0008380
hsa-mir-181c-26c	GO:0008406	BP	gonad development	Gene Ontology	3	11	0.000283367	0.00646836	MKKS|BASP1|OXSR1	http://amigo.geneontology.org/amigo/term/GO:0008406
hsa-mir-181c-26c	GO:0008630	BP	intrinsic apoptotic signaling pathway in response to DNA damage	Gene Ontology	6	43	6.85277e-06	0.000378148	FNIP2|MSH6|PRKDC|MCL1|PIK3R1|CHEK2	http://amigo.geneontology.org/amigo/term/GO:0008630
hsa-mir-181c-26c	GO:0009048	BP	dosage compensation by inactivation of X chromosome	Gene Ontology	3	11	0.000283367	0.00646836	EIF1|SMCHD1|LRIF1	http://amigo.geneontology.org/amigo/term/GO:0009048
hsa-mir-181c-26c	GO:0009083	BP	branched-chain amino acid catabolic process	Gene Ontology	5	20	3.36297e-06	0.000221451	ACAD8|ACADSB|SLC25A44|DBT|BCAT1	http://amigo.geneontology.org/amigo/term/GO:0009083
hsa-mir-181c-26c	GO:0009410	BP	response to xenobiotic stimulus	Gene Ontology	2	8	0.00382386	0.0355903	AHR|GCLC	http://amigo.geneontology.org/amigo/term/GO:0009410
hsa-mir-181c-26c	GO:0009922	MF	fatty acid elongase activity	Gene Ontology	2	7	0.00307831	0.032106	ELOVL7|ELOVL4	http://amigo.geneontology.org/amigo/term/GO:0009922
hsa-mir-181c-26c	GO:0010032	BP	meiotic chromosome condensation	Gene Ontology	3	7	9.60857e-05	0.00304928	SMC2|NCAPD2|NCAPH	http://amigo.geneontology.org/amigo/term/GO:0010032
hsa-mir-181c-26c	GO:0010216	BP	maintenance of DNA methylation	Gene Ontology	2	7	0.00307831	0.032106	HELLS|CTCF	http://amigo.geneontology.org/amigo/term/GO:0010216
hsa-mir-181c-26c	GO:0010494	CC	cytoplasmic stress granule	Gene Ontology	5	73	0.000886744	0.0149723	FMR1|DDX6|TARDBP|EIF2S1|LARP4B	http://amigo.geneontology.org/amigo/term/GO:0010494
hsa-mir-181c-26c	GO:0010506	BP	regulation of autophagy	Gene Ontology	5	70	0.000741885	0.0129969	CEBPZ|EP300|PIP4K2A|RRAGC|SOGA1	http://amigo.geneontology.org/amigo/term/GO:0010506
hsa-mir-181c-26c	GO:0010628	BP	positive regulation of gene expression	Gene Ontology	10	391	0.00525119	0.0434957	QKI|POU4F1|PIK3CB|AFDN|SMAD3|CDK1|LIMS1|OXSR1|LEF1|CTCF	http://amigo.geneontology.org/amigo/term/GO:0010628
hsa-mir-181c-26c	GO:0010718	BP	positive regulation of epithelial to mesenchymal transition	Gene Ontology	4	42	0.000941808	0.0155045	SMAD4|LEF1|HDAC2|SMAD3	http://amigo.geneontology.org/amigo/term/GO:0010718
hsa-mir-181c-26c	GO:0010820	BP	positive regulation of T cell chemotaxis	Gene Ontology	3	16	0.00072831	0.0129969	STK39|WNK1|OXSR1	http://amigo.geneontology.org/amigo/term/GO:0010820
hsa-mir-181c-26c	GO:0014823	BP	response to activity	Gene Ontology	4	47	0.00138976	0.0205653	CDK1|GCLM|GCLC|PRKDC	http://amigo.geneontology.org/amigo/term/GO:0014823
hsa-mir-181c-26c	GO:0015450	MF	P-P-bond-hydrolysis-driven protein transmembrane transporter activity	Gene Ontology	2	6	0.00240929	0.0297938	TIMM17A|TIMM23	http://amigo.geneontology.org/amigo/term/GO:0015450
hsa-mir-181c-26c	GO:0016020	CC	membrane	Gene Ontology	59	2075	1.48314e-13	3.9066e-11	SNX1|HEXB|ADD3|RPE65|ANO6|PRKDC|RAPGEF4|VHL|AGPS|PI4K2B|NOP14|DNM3|HNRNPH2|FMR1|EIF2S1|CAND1|PIK3CB|FRS2|DDX6|IER3IP1|MED13|FAM129A|MED15|PIK3R1|OSBPL11|ZNF106|PSMC4|CENPE|HMMR|PCMTD1|COL4A3BP|LARP4B|ORC6|SLC24A4|PNN|SGTB|NCAPD2|CYP20A1|COX4I1|DIS3|MCM3|OPA1|USP32|SLC24A1|FGFR2|API5|DDX21|NNT|EXOC6|EIF2AK2|PPP1R14C|CDK1|WNK1|GNA13|NCAPH|HNRNPH1|TMEM237|KIF4A|MCL1	http://amigo.geneontology.org/amigo/term/GO:0016020
hsa-mir-181c-26c	GO:0016032	BP	viral process	Gene Ontology	14	456	0.000182213	0.00499947	EP300|SEH1L|VRK2|SYK|MDFIC|AP3M1|MSH6|SMAD3|PSMA3|PIK3R1|FMR1|ATF7IP|COPS7B|TDP2	http://amigo.geneontology.org/amigo/term/GO:0016032
hsa-mir-181c-26c	GO:0016538	MF	cyclin-dependent protein serine/threonine kinase regulator activity	Gene Ontology	3	33	0.00476532	0.0402303	CCNE2|CCNG2|CCND2	http://amigo.geneontology.org/amigo/term/GO:0016538
hsa-mir-181c-26c	GO:0016567	BP	protein ubiquitination	Gene Ontology	12	486	0.00308383	0.032106	CAND1|UBE2B|FBXL5|TRIM35|PRKDC|VHL|FBXO3|TRIM59|FBXO32|OPA1|RNF220|UBE2T	http://amigo.geneontology.org/amigo/term/GO:0016567
hsa-mir-181c-26c	GO:0016573	BP	histone acetylation	Gene Ontology	5	42	8.18482e-05	0.00272897	BAZ1A|DPF2|EP300|CLOCK|GTF3C4	http://amigo.geneontology.org/amigo/term/GO:0016573
hsa-mir-181c-26c	GO:0016574	BP	histone ubiquitination	Gene Ontology	2	10	0.00553861	0.0435252	UBE2B|SUZ12	http://amigo.geneontology.org/amigo/term/GO:0016574
hsa-mir-181c-26c	GO:0016579	BP	protein deubiquitination	Gene Ontology	11	262	6.67602e-05	0.0023763	OTUD6B|PSMA3|SMAD4|PSMD14|OTUD5|SMAD3|CDK1|USP14|USP32|EP300|PSMC4	http://amigo.geneontology.org/amigo/term/GO:0016579
hsa-mir-181c-26c	GO:0016605	CC	PML body	Gene Ontology	7	101	7.90757e-05	0.00270501	TCF4|TOPBP1|N4BP1|BASP1|ATRX|CHEK2|TDP2	http://amigo.geneontology.org/amigo/term/GO:0016605
hsa-mir-181c-26c	GO:0016607	CC	nuclear speck	Gene Ontology	13	400	0.000180685	0.00499947	API5|MOCS2|ELL|NCBP3|NR4A2|AFDN|SRSF9|NAMPT|CDK12|BASP1|PNN|ZNF106|TARDBP	http://amigo.geneontology.org/amigo/term/GO:0016607
hsa-mir-181c-26c	GO:0018105	BP	peptidyl-serine phosphorylation	Gene Ontology	10	161	5.98679e-06	0.000375457	VRK2|SYK|WNK1|UHMK1|PRKDC|CDK1|PDK3|TTBK2|STK39|CHEK2	http://amigo.geneontology.org/amigo/term/GO:0018105
hsa-mir-181c-26c	GO:0018107	BP	peptidyl-threonine phosphorylation	Gene Ontology	5	65	0.000540663	0.0106277	CDK1|WNK1|STK39|OXSR1|PRKDC	http://amigo.geneontology.org/amigo/term/GO:0018107
hsa-mir-181c-26c	GO:0019212	MF	phosphatase inhibitor activity	Gene Ontology	2	5	0.00181834	0.0248161	ARPP19|ANP32E	http://amigo.geneontology.org/amigo/term/GO:0019212
hsa-mir-181c-26c	GO:0019367	BP	fatty acid elongation, saturated fatty acid	Gene Ontology	2	7	0.00307831	0.032106	ELOVL7|ELOVL4	http://amigo.geneontology.org/amigo/term/GO:0019367
hsa-mir-181c-26c	GO:0019888	MF	protein phosphatase regulator activity	Gene Ontology	3	36	0.00597352	0.0456066	ARPP19|EIF2AK2|PPP4R2	http://amigo.geneontology.org/amigo/term/GO:0019888
hsa-mir-181c-26c	GO:0019899	MF	enzyme binding	Gene Ontology	16	353	5.96576e-07	4.91056e-05	EGLN1|HDAC2|ZNHIT6|TRAK2|SUPT5H|VAPB|MSH6|PRKDC|VHL|NOP14|TSPAN5|PHF6|HACD3|PDCD2|ARMT1|TOP2A	http://amigo.geneontology.org/amigo/term/GO:0019899
hsa-mir-181c-26c	GO:0019901	MF	protein kinase binding	Gene Ontology	18	461	9.44976e-07	7.11162e-05	RAB11FIP2|CDK12|VRK2|SYK|ARHGEF7|CCND2|MAPRE1|SMAD3|CCNE2|WNK1|LIMS1|MAPK6|OXSR1|STK39|RB1CC1|TCF4|CAV2|CHEK2	http://amigo.geneontology.org/amigo/term/GO:0019901
hsa-mir-181c-26c	GO:0019902	MF	phosphatase binding	Gene Ontology	4	49	0.00160451	0.0232214	SYK|WNK1|ELL|SMAD3	http://amigo.geneontology.org/amigo/term/GO:0019902
hsa-mir-181c-26c	GO:0019904	MF	protein domain specific binding	Gene Ontology	8	239	0.00259582	0.031079	NCK1|VRK2|CHAF1B|SRSF9|DDX6|PRKDC|BASP1|OPA1	http://amigo.geneontology.org/amigo/term/GO:0019904
hsa-mir-181c-26c	GO:0021516	BP	dorsal spinal cord development	Gene Ontology	2	8	0.00382386	0.0355903	ATF1|PROX1	http://amigo.geneontology.org/amigo/term/GO:0021516
hsa-mir-181c-26c	GO:0021953	BP	central nervous system neuron differentiation	Gene Ontology	2	5	0.00181834	0.0248161	NR4A2|POU4F1	http://amigo.geneontology.org/amigo/term/GO:0021953
hsa-mir-181c-26c	GO:0030054	CC	cell junction	Gene Ontology	8	190	0.000639432	0.012117	NFIA|AFDN|NAMPT|ARHGAP21|CHAF1B|SAMD4A|MFAP3L|BASP1	http://amigo.geneontology.org/amigo/term/GO:0030054
hsa-mir-181c-26c	GO:0030111	BP	regulation of Wnt signaling pathway	Gene Ontology	3	23	0.00186067	0.0250051	MDFIC|TMEM237|LEF1	http://amigo.geneontology.org/amigo/term/GO:0030111
hsa-mir-181c-26c	GO:0030148	BP	sphingolipid biosynthetic process	Gene Ontology	5	52	0.000206783	0.00539273	HACD3|ELOVL7|ELOVL4|COL4A3BP|VAPB	http://amigo.geneontology.org/amigo/term/GO:0030148
hsa-mir-181c-26c	GO:0030154	BP	cell differentiation	Gene Ontology	15	596	0.000823147	0.014079	FOXQ1|ZHX1|ELK4|CAND1|POU4F1|SYK|LARP7|SMAD3|SMAD4|GNA12|GNA13|OXSR1|NDRG3|CAV2|DLX2	http://amigo.geneontology.org/amigo/term/GO:0030154
hsa-mir-181c-26c	GO:0030168	BP	platelet activation	Gene Ontology	6	102	0.000587477	0.0113781	FZD6|SYK|PIK3CB|GNA12|GNA13|PIK3R1	http://amigo.geneontology.org/amigo/term/GO:0030168
hsa-mir-181c-26c	GO:0030332	MF	cyclin binding	Gene Ontology	3	30	0.00371829	0.0355903	CDK12|CDK1|MDFIC	http://amigo.geneontology.org/amigo/term/GO:0030332
hsa-mir-181c-26c	GO:0030374	MF	nuclear receptor transcription coactivator activity	Gene Ontology	4	52	0.00196833	0.0261847	ENY2|MED13|TRERF1|OPA1	http://amigo.geneontology.org/amigo/term/GO:0030374
hsa-mir-181c-26c	GO:0030496	CC	midbody	Gene Ontology	8	160	0.000213607	0.00551608	SHCBP1|CENPE|UHMK1|KIF4A|CDK1|PIK3CB|TTLL12|MPLKIP	http://amigo.geneontology.org/amigo/term/GO:0030496
hsa-mir-181c-26c	GO:0030501	BP	positive regulation of bone mineralization	Gene Ontology	4	39	0.000728301	0.0129969	ANO6|BMPR1B|OXSR1|SMAD3	http://amigo.geneontology.org/amigo/term/GO:0030501
hsa-mir-181c-26c	GO:0030992	CC	intraciliary transport particle B	Gene Ontology	3	19	0.00113338	0.0175608	TRIM59|IFT22|IFT81	http://amigo.geneontology.org/amigo/term/GO:0030992
hsa-mir-181c-26c	GO:0031410	CC	cytoplasmic vesicle	Gene Ontology	9	285	0.00210121	0.0276738	DNM3|CAV2|AP3M1|ANP32E|WASL|USP14|TRAK2|FGFR2|BICD2	http://amigo.geneontology.org/amigo/term/GO:0031410
hsa-mir-181c-26c	GO:0031490	MF	chromatin DNA binding	Gene Ontology	4	66	0.00443113	0.0390354	EP300|CLOCK|SUZ12|SMAD3	http://amigo.geneontology.org/amigo/term/GO:0031490
hsa-mir-181c-26c	GO:0031597	CC	cytosolic proteasome complex	Gene Ontology	2	6	0.00240929	0.0297938	PSMD14|PSMC4	http://amigo.geneontology.org/amigo/term/GO:0031597
hsa-mir-181c-26c	GO:0031625	MF	ubiquitin protein ligase binding	Gene Ontology	12	294	4.08378e-05	0.00163507	CCDC50|ZNF675|FZD6|PSMA3|CCT2|UBE2B|MFHAS1|SMAD3|SMAD4|UBE2T|CHEK2|DBT	http://amigo.geneontology.org/amigo/term/GO:0031625
hsa-mir-181c-26c	GO:0032324	BP	molybdopterin cofactor biosynthetic process	Gene Ontology	2	6	0.00240929	0.0297938	MOCS3|MOCS2	http://amigo.geneontology.org/amigo/term/GO:0032324
hsa-mir-181c-26c	GO:0032364	BP	oxygen homeostasis	Gene Ontology	2	8	0.00382386	0.0355903	EGLN1|NNT	http://amigo.geneontology.org/amigo/term/GO:0032364
hsa-mir-181c-26c	GO:0032414	BP	positive regulation of ion transmembrane transporter activity	Gene Ontology	2	8	0.00382386	0.0355903	STK39|WNK1	http://amigo.geneontology.org/amigo/term/GO:0032414
hsa-mir-181c-26c	GO:0032436	BP	positive regulation of proteasomal ubiquitin-dependent protein catabolic process	Gene Ontology	4	74	0.00649957	0.0479939	ZYG11B|RNF144B|GCLC|RNF19A	http://amigo.geneontology.org/amigo/term/GO:0032436
hsa-mir-181c-26c	GO:0032481	BP	positive regulation of type I interferon production	Gene Ontology	4	52	0.00196833	0.0261847	SYK|POLR3F|EP300|PRKDC	http://amigo.geneontology.org/amigo/term/GO:0032481
hsa-mir-181c-26c	GO:0032508	BP	DNA duplex unwinding	Gene Ontology	4	73	0.00621174	0.0471519	MCM3|CHTF8|HELQ|ATRX	http://amigo.geneontology.org/amigo/term/GO:0032508
hsa-mir-181c-26c	GO:0032713	BP	negative regulation of interleukin-4 production	Gene Ontology	2	7	0.00307831	0.032106	CEBPZ|LEF1	http://amigo.geneontology.org/amigo/term/GO:0032713
hsa-mir-181c-26c	GO:0032922	BP	circadian regulation of gene expression	Gene Ontology	4	66	0.00443113	0.0390354	AHR|HDAC2|NAMPT|CLOCK	http://amigo.geneontology.org/amigo/term/GO:0032922
hsa-mir-181c-26c	GO:0032933	BP	SREBP signaling pathway	Gene Ontology	2	9	0.00464446	0.0398485	INSIG2|EIF2S1	http://amigo.geneontology.org/amigo/term/GO:0032933
hsa-mir-181c-26c	GO:0032991	CC	protein-containing complex	Gene Ontology	14	623	0.00332313	0.0340589	SNX1|HDAC2|VRK2|NR4A2|ARHGEF7|PRKDC|AHR|SYK|MAPK6|CHAF1B|ATRX|TOP2A|CAV2|CRTAP	http://amigo.geneontology.org/amigo/term/GO:0032991
hsa-mir-181c-26c	GO:0032993	CC	protein-DNA complex	Gene Ontology	7	44	5.20812e-07	4.42522e-05	TCF4|PRKDC|NFYB|SUZ12|CEBPZ|LEF1|EP300	http://amigo.geneontology.org/amigo/term/GO:0032993
hsa-mir-181c-26c	GO:0033153	BP	T cell receptor V(D)J recombination	Gene Ontology	2	5	0.00181834	0.0248161	LEF1|PRKDC	http://amigo.geneontology.org/amigo/term/GO:0033153
hsa-mir-181c-26c	GO:0033689	BP	negative regulation of osteoblast proliferation	Gene Ontology	2	9	0.00464446	0.0398485	EIF2AK2|SMAD3	http://amigo.geneontology.org/amigo/term/GO:0033689
hsa-mir-181c-26c	GO:0034198	BP	cellular response to amino acid starvation	Gene Ontology	4	44	0.00110645	0.0174124	EIF2AK2|EIF2S1|RRAGC|SEH1L	http://amigo.geneontology.org/amigo/term/GO:0034198
hsa-mir-181c-26c	GO:0034625	BP	fatty acid elongation, monounsaturated fatty acid	Gene Ontology	2	7	0.00307831	0.032106	ELOVL7|ELOVL4	http://amigo.geneontology.org/amigo/term/GO:0034625
hsa-mir-181c-26c	GO:0034626	BP	fatty acid elongation, polyunsaturated fatty acid	Gene Ontology	2	7	0.00307831	0.032106	ELOVL7|ELOVL4	http://amigo.geneontology.org/amigo/term/GO:0034626
hsa-mir-181c-26c	GO:0034644	BP	cellular response to UV	Gene Ontology	5	51	0.000190108	0.00516231	FMR1|N4BP1|EP300|EIF2S1|PIK3R1	http://amigo.geneontology.org/amigo/term/GO:0034644
hsa-mir-181c-26c	GO:0034774	CC	secretory granule lumen	Gene Ontology	5	114	0.00560546	0.0435539	PSMD14|CCT8|PYGL|CAND1|PNP	http://amigo.geneontology.org/amigo/term/GO:0034774
hsa-mir-181c-26c	GO:0034976	BP	response to endoplasmic reticulum stress	Gene Ontology	7	75	1.33016e-05	0.000661063	COL4A3BP|PDIA3|FAM129A|PIK3R1|CEBPZ|EIF2S1|TARDBP	http://amigo.geneontology.org/amigo/term/GO:0034976
hsa-mir-181c-26c	GO:0035064	MF	methylated histone binding	Gene Ontology	4	61	0.00339483	0.034221	FMR1|ATRX|SUZ12|MSH6	http://amigo.geneontology.org/amigo/term/GO:0035064
hsa-mir-181c-26c	GO:0035098	CC	ESC/E(Z) complex	Gene Ontology	3	16	0.00072831	0.0129969	HDAC2|SUZ12|AEBP2	http://amigo.geneontology.org/amigo/term/GO:0035098
hsa-mir-181c-26c	GO:0035308	BP	negative regulation of protein dephosphorylation	Gene Ontology	2	9	0.00464446	0.0398485	ARPP19|MFHAS1	http://amigo.geneontology.org/amigo/term/GO:0035308
hsa-mir-181c-26c	GO:0036297	BP	interstrand cross-link repair	Gene Ontology	4	50	0.00172009	0.0246234	FANCF|DCLRE1C|MSH6|UBE2T	http://amigo.geneontology.org/amigo/term/GO:0036297
hsa-mir-181c-26c	GO:0036312	MF	phosphatidylinositol 3-kinase regulatory subunit binding	Gene Ontology	2	10	0.00553861	0.0435252	PTPN13|PIK3R1	http://amigo.geneontology.org/amigo/term/GO:0036312
hsa-mir-181c-26c	GO:0042301	MF	phosphate ion binding	Gene Ontology	3	12	0.000351727	0.00747136	PNP|ADSS|GNG12	http://amigo.geneontology.org/amigo/term/GO:0042301
hsa-mir-181c-26c	GO:0042307	BP	positive regulation of protein import into nucleus	Gene Ontology	4	40	0.0007952	0.0136899	CDK1|SMAD3|PIK3R1|TARDBP	http://amigo.geneontology.org/amigo/term/GO:0042307
hsa-mir-181c-26c	GO:0042393	MF	histone binding	Gene Ontology	8	163	0.000240884	0.0059298	PHF14|DPF2|NCAPD2|ANP32E|CHAF1B|PHF6|ATRX|LEF1	http://amigo.geneontology.org/amigo/term/GO:0042393
hsa-mir-181c-26c	GO:0042472	BP	inner ear morphogenesis	Gene Ontology	4	57	0.00269514	0.0316919	INSIG2|FGFR2|FZD6|CELSR1	http://amigo.geneontology.org/amigo/term/GO:0042472
hsa-mir-181c-26c	GO:0042733	BP	embryonic digit morphogenesis	Gene Ontology	4	55	0.00238552	0.0297938	SMAD4|HDAC2|GNA12|OXSR1	http://amigo.geneontology.org/amigo/term/GO:0042733
hsa-mir-181c-26c	GO:0042752	BP	regulation of circadian rhythm	Gene Ontology	6	65	5.8922e-05	0.00218592	CLOCK|PRKDC|CDK1|TARDBP|PROX1|TOP2A	http://amigo.geneontology.org/amigo/term/GO:0042752
hsa-mir-181c-26c	GO:0042761	BP	very long-chain fatty acid biosynthetic process	Gene Ontology	3	13	0.000429862	0.00884576	ELOVL7|ELOVL4|HACD3	http://amigo.geneontology.org/amigo/term/GO:0042761
hsa-mir-181c-26c	GO:0042795	BP	snRNA transcription by RNA polymerase II	Gene Ontology	5	70	0.000741885	0.0129969	ELL2|RPRD2|INTS7|ELL|TAF9	http://amigo.geneontology.org/amigo/term/GO:0042795
hsa-mir-181c-26c	GO:0042802	MF	identical protein binding	Gene Ontology	33	1456	6.56225e-06	0.000378148	TASP1|CLDN12|SNX1|EIF2AK2|SMAD4|NAMPT|SMAD3|UHRF1BP1|HNRNPH1|OXSR1|FMR1|CREBZF|SUB1|DYNLT3|MAPRE1|PYGL|ZNHIT6|KCTD12|PDIA3|BCAT1|HMGCR|TARDBP|MLYCD|RAB11FIP2|DDX21|TOPBP1|APBA2|CHEK2|HEXB|E2F8|PNP|TARS|EWSR1	http://amigo.geneontology.org/amigo/term/GO:0042802
hsa-mir-181c-26c	GO:0042803	MF	protein homodimerization activity	Gene Ontology	20	660	9.64082e-06	0.000488344	AHR|SNX1|DCK|SMCHD1|RAB11FIP2|SMAD4|CAV2|ANO6|EIF2AK2|VAPB|MSH6|SMAD3|FGFR2|CHEK2|MCL1|RRM2|FMR1|CEBPZ|ATF1|TOP2A	http://amigo.geneontology.org/amigo/term/GO:0042803
hsa-mir-181c-26c	GO:0042809	MF	vitamin D receptor binding	Gene Ontology	3	15	0.000617634	0.0117887	OPA1|MED13|TOB2	http://amigo.geneontology.org/amigo/term/GO:0042809
hsa-mir-181c-26c	GO:0042826	MF	histone deacetylase binding	Gene Ontology	5	114	0.00560546	0.0435539	PHF6|LEF1|HDAC2|UHRF1BP1|TOP2A	http://amigo.geneontology.org/amigo/term/GO:0042826
hsa-mir-181c-26c	GO:0043065	BP	positive regulation of apoptotic process	Gene Ontology	10	335	0.0018137	0.0248161	TRIO|ARHGEF7|ANO6|KLF11|TRIM35|PRKDC|POU4F1|GNA13|PDCD2|TOP2A	http://amigo.geneontology.org/amigo/term/GO:0043065
hsa-mir-181c-26c	GO:0043066	BP	negative regulation of apoptotic process	Gene Ontology	20	487	1.08533e-07	1.14351e-05	API5|CCND2|OXSR1|VHL|EIF2AK2|GCLC|TAF9|SMAD3|CDK1|ARHGAP21|HDAC2|RNF144B|NNT|PIK3R1|UBE2B|MCL1|LEF1|PRKDC|ATF1|PIM3	http://amigo.geneontology.org/amigo/term/GO:0043066
hsa-mir-181c-26c	GO:0043231	CC	intracellular membrane-bounded organelle	Gene Ontology	18	788	0.000775091	0.0134315	DPF2|OSBPL11|SNX1|RRAGC|TOPBP1|CLOCK|SERTM1|PIK3CB|RAB4A|AP3M1|MSH6|RAB11FIP2|VAMP3|STK39|YIPF5|MPLKIP|FOXN2|CASZ1	http://amigo.geneontology.org/amigo/term/GO:0043231
hsa-mir-181c-26c	GO:0043433	BP	negative regulation of DNA-binding transcription factor activity	Gene Ontology	7	71	9.54764e-06	0.000488344	TCF4|EGLN1|HDAC2|FZD6|MED13|CEBPZ|PROX1	http://amigo.geneontology.org/amigo/term/GO:0043433
hsa-mir-181c-26c	GO:0043486	BP	histone exchange	Gene Ontology	2	10	0.00553861	0.0435252	ACTR6|ANP32E	http://amigo.geneontology.org/amigo/term/GO:0043486
hsa-mir-181c-26c	GO:0043488	BP	regulation of mRNA stability	Gene Ontology	6	111	0.000894463	0.0150065	FMR1|DIS3|PSMD14|PSMA3|SAMD4A|PSMC4	http://amigo.geneontology.org/amigo/term/GO:0043488
hsa-mir-181c-26c	GO:0043524	BP	negative regulation of neuron apoptotic process	Gene Ontology	7	138	0.000486087	0.0097737	FOXQ1|GCLM|NR4A2|GCLC|POU4F1|OXR1|ATF1	http://amigo.geneontology.org/amigo/term/GO:0043524
hsa-mir-181c-26c	GO:0043531	MF	ADP binding	Gene Ontology	3	38	0.00687156	0.0499991	GCLC|MSH6|CHORDC1	http://amigo.geneontology.org/amigo/term/GO:0043531
hsa-mir-181c-26c	GO:0043547	BP	positive regulation of GTPase activity	Gene Ontology	9	307	0.00339188	0.034221	RAB11FIP2|HACD3|GAPVD1|ARHGEF7|AFDN|ARHGAP21|LIMS1|RASAL2|CAV2	http://amigo.geneontology.org/amigo/term/GO:0043547
hsa-mir-181c-26c	GO:0043565	MF	sequence-specific DNA binding	Gene Ontology	15	405	1.38531e-05	0.000675721	RERE|TCF4|HDAC2|YY2|ZBTB14|NR4A2|CLOCK|CTCF|SMAD3|POU4F1|DLX2|PHF6|LEF1|E2F8|SMAD4	http://amigo.geneontology.org/amigo/term/GO:0043565
hsa-mir-181c-26c	GO:0043570	BP	maintenance of DNA repeat elements	Gene Ontology	2	5	0.00181834	0.0248161	TCF4|MSH6	http://amigo.geneontology.org/amigo/term/GO:0043570
hsa-mir-181c-26c	GO:0043687	BP	post-translational protein modification	Gene Ontology	9	342	0.00664607	0.0487625	CAND1|PSMA3|PSMC4|FBXL5|VHL|FBXO21|FBXO32|PSMD14|COPS7B	http://amigo.geneontology.org/amigo/term/GO:0043687
hsa-mir-181c-26c	GO:0043928	BP	exonucleolytic catabolism of deadenylated mRNA	Gene Ontology	4	33	0.000407554	0.00845273	DDX6|CNOT8|TTC37|DIS3	http://amigo.geneontology.org/amigo/term/GO:0043928
hsa-mir-181c-26c	GO:0044772	BP	mitotic cell cycle phase transition	Gene Ontology	3	22	0.00165753	0.0238576	CCNE2|CCNG2|CCND2	http://amigo.geneontology.org/amigo/term/GO:0044772
hsa-mir-181c-26c	GO:0045202	CC	synapse	Gene Ontology	11	420	0.00294011	0.032106	QKI|DNM3|CORO1C|EIF2S1|APBA2|PSMA3|FMR1|USP14|ARID1B|SAMD4A|PSMC4	http://amigo.geneontology.org/amigo/term/GO:0045202
hsa-mir-181c-26c	GO:0045296	MF	cadherin binding	Gene Ontology	12	305	5.73216e-05	0.00215693	GAPVD1|CCT8|NCK1|MAPRE1|AFDN|PCMT1|SNX1|VAPB|DDX6|CAPZA1|CHAF1B|EIF2S1	http://amigo.geneontology.org/amigo/term/GO:0045296
hsa-mir-181c-26c	GO:0045444	BP	fat cell differentiation	Gene Ontology	5	70	0.000741885	0.0129969	NR4A2|OSBPL11|MKKS|EP300|TCF4	http://amigo.geneontology.org/amigo/term/GO:0045444
hsa-mir-181c-26c	GO:0045454	BP	cell redox homeostasis	Gene Ontology	4	59	0.00303122	0.032106	CEBPZ|NNT|PDIA3|GCLC	http://amigo.geneontology.org/amigo/term/GO:0045454
hsa-mir-181c-26c	GO:0045588	BP	positive regulation of gamma-delta T cell differentiation	Gene Ontology	2	7	0.00307831	0.032106	SYK|LEF1	http://amigo.geneontology.org/amigo/term/GO:0045588
hsa-mir-181c-26c	GO:0045597	BP	positive regulation of cell differentiation	Gene Ontology	4	34	0.000452123	0.0091607	VHL|BMPR1B|ATF1|DLX2	http://amigo.geneontology.org/amigo/term/GO:0045597
hsa-mir-181c-26c	GO:0045671	BP	negative regulation of osteoclast differentiation	Gene Ontology	3	25	0.00231189	0.0297938	ZNF675|PIK3R1|TOB2	http://amigo.geneontology.org/amigo/term/GO:0045671
hsa-mir-181c-26c	GO:0045721	BP	negative regulation of gluconeogenesis	Gene Ontology	3	18	0.000985717	0.0161266	EP300|FAM3C|SOGA1	http://amigo.geneontology.org/amigo/term/GO:0045721
hsa-mir-181c-26c	GO:0045727	BP	positive regulation of translation	Gene Ontology	6	73	0.000107327	0.0032872	LARP4B|PRKDC|YTHDF3|FMR1|FAM129A|SAMD4A	http://amigo.geneontology.org/amigo/term/GO:0045727
hsa-mir-181c-26c	GO:0045814	BP	negative regulation of gene expression, epigenetic	Gene Ontology	3	30	0.00371829	0.0355903	CREBZF|SUZ12|AEBP2	http://amigo.geneontology.org/amigo/term/GO:0045814
hsa-mir-181c-26c	GO:0045892	BP	negative regulation of transcription, DNA-templated	Gene Ontology	20	536	4.66833e-07	4.0988e-05	DPF2|CREBZF|HDAC2|TRERF1|CLOCK|SMAD4|MDFIC|ZBTB14|GCLC|ATF7IP|AHR|BASP1|LIMS1|CTCF|CEBPZ|ZHX1|TCF4|LEF1|PROX1|BCL7A	http://amigo.geneontology.org/amigo/term/GO:0045892
hsa-mir-181c-26c	GO:0045893	BP	positive regulation of transcription, DNA-templated	Gene Ontology	27	556	1.78295e-11	3.35449e-09	TASP1|HDAC2|TRERF1|CLOCK|SMAD4|SMAD3|NFYB|ARNTL2|EP300|MED13|ENY2|CEBPZ|ZNF516|CASZ1|MDFIC|RRN3|OPA1|LEF1|ATF7IP|PROX1|NFIB|GPBP1L1|VHL|ARID1B|AHR|CHEK2|CTCF	http://amigo.geneontology.org/amigo/term/GO:0045893
hsa-mir-181c-26c	GO:0045899	BP	positive regulation of RNA polymerase II transcription preinitiation complex assembly	Gene Ontology	2	10	0.00553861	0.0435252	PSMC4|CAND1	http://amigo.geneontology.org/amigo/term/GO:0045899
hsa-mir-181c-26c	GO:0045943	BP	positive regulation of transcription by RNA polymerase I	Gene Ontology	2	11	0.00650486	0.0479939	WDR43|WDR75	http://amigo.geneontology.org/amigo/term/GO:0045943
hsa-mir-181c-26c	GO:0045944	BP	positive regulation of transcription by RNA polymerase II	Gene Ontology	42	1159	4.44308e-13	1.06392e-10	DPF2|HDAC2|TRERF1|CLOCK|SMAD4|NAMPT|SMAD3|NFYB|BMPR1B|WASL|OXSR1|ARNTL2|KLF11|EP300|CDK12|SUPT5H|YY2|MED13|PIK3R1|CEBPZ|DLX2|TOP2A|TCF4|NR4A2|EGLN1|POU4F1|OPA1|ATRX|LEF1|PRKDC|FGFR2|PROX1|NFIB|NFIA|NCK1|HEXB|TAF9|E2F8|AHR|ELK4|ATF1|CTCF	http://amigo.geneontology.org/amigo/term/GO:0045944
hsa-mir-181c-26c	GO:0046638	BP	positive regulation of alpha-beta T cell differentiation	Gene Ontology	2	10	0.00553861	0.0435252	SYK|PNP	http://amigo.geneontology.org/amigo/term/GO:0046638
hsa-mir-181c-26c	GO:0046777	BP	protein autophosphorylation	Gene Ontology	10	170	9.40388e-06	0.000488344	PIM3|VRK2|CDK12|FGFR2|EIF2AK2|UHMK1|CHEK2|OXSR1|STK39|EIF2S1	http://amigo.geneontology.org/amigo/term/GO:0046777
hsa-mir-181c-26c	GO:0046854	BP	phosphatidylinositol phosphorylation	Gene Ontology	4	56	0.00253709	0.0309383	PIP4K2A|PIK3CB|PI4K2B|PIK3R1	http://amigo.geneontology.org/amigo/term/GO:0046854
hsa-mir-181c-26c	GO:0046872	MF	metal ion binding	Gene Ontology	54	2298	1.69322e-09	2.78746e-07	PHF14|DPF2|RFESD|TRERF1|YY2|SMAD4|RPE65|ANO6|JAZF1|MOCS3|BMPR1B|KIF4A|OXSR1|AEBP2|MOB1A|ZNF17|CPNE8|ATRX|CASZ1|KLF11|NUDT19|ZBTB14|DDHD1|ZHX1|NADK|CNOT8|SUZ12|ZNF432|RNF220|PDCD2|RNF19A|ZNF106|ZNF516|RNF144B|ARMT1|ZNHIT6|ENPP5|RHOU|BAZ1A|PLEKHM3|ZNF518B|ZNF518A|ZNF829|GTPBP8|ARMC1|NME7|CHEK2|PHF3|GNA12|GNA13|PSMD14|PHF6|EWSR1|ZNF507	http://amigo.geneontology.org/amigo/term/GO:0046872
hsa-mir-181c-26c	GO:0046931	BP	pore complex assembly	Gene Ontology	3	11	0.000283367	0.00646836	ANO6|AFDN|CCT8	http://amigo.geneontology.org/amigo/term/GO:0046931
hsa-mir-181c-26c	GO:0046982	MF	protein heterodimerization activity	Gene Ontology	17	297	1.08631e-08	1.43067e-06	SNX1|RRAGC|NR4A2|SUPT5H|ZHX1|VAPB|TAF9|AHR|NFYB|MAPK6|MCL1|PIK3R1|FMR1|CEBPZ|CAV2|MICU2|TOP2A	http://amigo.geneontology.org/amigo/term/GO:0046982
hsa-mir-181c-26c	GO:0048471	CC	perinuclear region of cytoplasm	Gene Ontology	15	697	0.00357594	0.0355903	ZNF675|EXOC6|RAB4A|EIF2AK2|FBXL5|VAMP3|FMR1|ARHGAP21|LIMS1|MCM3|DDX6|DNM3|GALNT4|COL4A3BP|CAV2	http://amigo.geneontology.org/amigo/term/GO:0048471
hsa-mir-181c-26c	GO:0048511	BP	rhythmic process	Gene Ontology	4	66	0.00443113	0.0390354	CDK1|PRKDC|TOP2A|TARDBP	http://amigo.geneontology.org/amigo/term/GO:0048511
hsa-mir-181c-26c	GO:0048660	BP	regulation of smooth muscle cell proliferation	Gene Ontology	2	9	0.00464446	0.0398485	TCF4|PRKDC	http://amigo.geneontology.org/amigo/term/GO:0048660
hsa-mir-181c-26c	GO:0048701	BP	embryonic cranial skeleton morphogenesis	Gene Ontology	3	32	0.00439873	0.0390354	FGFR2|DLX2|SMAD3	http://amigo.geneontology.org/amigo/term/GO:0048701
hsa-mir-181c-26c	GO:0048755	BP	branching morphogenesis of a nerve	Gene Ontology	3	5	4.54767e-05	0.00176155	RERE|FGFR2|DLX2	http://amigo.geneontology.org/amigo/term/GO:0048755
hsa-mir-181c-26c	GO:0050678	BP	regulation of epithelial cell proliferation	Gene Ontology	4	15	2.73591e-05	0.00118991	PRKDC|LIMS1|FRS2|SMAD3	http://amigo.geneontology.org/amigo/term/GO:0050678
hsa-mir-181c-26c	GO:0050801	BP	ion homeostasis	Gene Ontology	2	8	0.00382386	0.0355903	STK39|WNK1	http://amigo.geneontology.org/amigo/term/GO:0050801
hsa-mir-181c-26c	GO:0050821	BP	protein stabilization	Gene Ontology	11	183	2.77403e-06	0.000188118	CCT8|EP300|CCT2|UBE2B|TAF9|SMAD3|VHL|PIK3R1|ATF7IP|CHEK2|CRTAP	http://amigo.geneontology.org/amigo/term/GO:0050821
hsa-mir-181c-26c	GO:0050852	BP	T cell receptor signaling pathway	Gene Ontology	8	174	0.000366402	0.00765955	NCK1|BTN3A1|PSMD14|PIK3CB|WNK1|PSMA3|PIK3R1|PSMC4	http://amigo.geneontology.org/amigo/term/GO:0050852
hsa-mir-181c-26c	GO:0051028	BP	mRNA transport	Gene Ontology	5	42	8.18482e-05	0.00272897	FMR1|QKI|CETN3|BICD2|NCBP3	http://amigo.geneontology.org/amigo/term/GO:0051028
hsa-mir-181c-26c	GO:0051082	MF	unfolded protein binding	Gene Ontology	5	115	0.00580481	0.0447072	CCT2|CCT8|PFDN2|MKKS|CHAF1B	http://amigo.geneontology.org/amigo/term/GO:0051082
hsa-mir-181c-26c	GO:0051090	BP	regulation of DNA-binding transcription factor activity	Gene Ontology	3	26	0.0025607	0.0309398	SYK|POU4F1|CREBZF	http://amigo.geneontology.org/amigo/term/GO:0051090
hsa-mir-181c-26c	GO:0051301	BP	cell division	Gene Ontology	18	346	1.6279e-08	1.94904e-06	HELLS|SMC2|SEH1L|ARPP19|CCNE2|PDS5A|CENPE|CCND2|CETN3|DYNLT3|MAPRE1|NCAPD2|CDK1|CCNG2|WASL|NCAPH|CHEK2|MPLKIP	http://amigo.geneontology.org/amigo/term/GO:0051301
hsa-mir-181c-26c	GO:0051315	BP	attachment of mitotic spindle microtubules to kinetochore	Gene Ontology	3	11	0.000283367	0.00646836	CENPE|SEH1L|RMDN1	http://amigo.geneontology.org/amigo/term/GO:0051315
hsa-mir-181c-26c	GO:0051491	BP	positive regulation of filopodium assembly	Gene Ontology	3	30	0.00371829	0.0355903	FMR1|WASL|DNM3	http://amigo.geneontology.org/amigo/term/GO:0051491
hsa-mir-181c-26c	GO:0051492	BP	regulation of stress fiber assembly	Gene Ontology	3	15	0.000617634	0.0117887	MKKS|ALMS1|PIK3R1	http://amigo.geneontology.org/amigo/term/GO:0051492
hsa-mir-181c-26c	GO:0051721	MF	protein phosphatase 2A binding	Gene Ontology	3	32	0.00439873	0.0390354	ARPP19|MFHAS1|HMGCR	http://amigo.geneontology.org/amigo/term/GO:0051721
hsa-mir-181c-26c	GO:0051897	BP	positive regulation of protein kinase B signaling	Gene Ontology	7	166	0.00136945	0.0203793	TCF4|PIK3CB|MFHAS1|FRS2|FAM110C|PIK3R1|FGFR2	http://amigo.geneontology.org/amigo/term/GO:0051897
hsa-mir-181c-26c	GO:0051900	BP	regulation of mitochondrial depolarization	Gene Ontology	2	5	0.00181834	0.0248161	GCLM|GCLC	http://amigo.geneontology.org/amigo/term/GO:0051900
hsa-mir-181c-26c	GO:0060042	BP	retina morphogenesis in camera-type eye	Gene Ontology	2	8	0.00382386	0.0355903	RPE65|PROX1	http://amigo.geneontology.org/amigo/term/GO:0060042
hsa-mir-181c-26c	GO:0060070	BP	canonical Wnt signaling pathway	Gene Ontology	5	70	0.000741885	0.0129969	NR4A2|TCF4|LEF1|FZD6|OPA1	http://amigo.geneontology.org/amigo/term/GO:0060070
hsa-mir-181c-26c	GO:0060071	BP	Wnt signaling pathway, planar cell polarity pathway	Gene Ontology	6	89	0.000295663	0.00648981	FZD6|PSMD14|CELSR1|PSMA3|OPA1|PSMC4	http://amigo.geneontology.org/amigo/term/GO:0060071
hsa-mir-181c-26c	GO:0060090	MF	molecular adaptor activity	Gene Ontology	4	71	0.00566173	0.0437332	CAV2|RB1CC1|SGTB|CHAF1B	http://amigo.geneontology.org/amigo/term/GO:0060090
hsa-mir-181c-26c	GO:0060261	BP	positive regulation of transcription initiation from RNA polymerase II promoter	Gene Ontology	3	20	0.00129429	0.019481	OPA1|MED13|SUB1	http://amigo.geneontology.org/amigo/term/GO:0060261
	GO:0060412	BP	ventricular septum morphogenesis	Gene Ontology	3	34	0.00514983	0.0430624	SMAD4|EGLN1|PROX1	http://amigo.geneontology.org/amigo/term/GO:0060412
	GO:0060527	BP	prostate epithelial cord arborization involved in prostate glandular acinus morphogenesis	Gene Ontology	2	6	0.00240929	0.0297938	FGFR2|FRS2	http://amigo.geneontology.org/amigo/term/GO:0060527
	GO:0061179	BP	negative regulation of insulin secretion involved in cellular response to glucose stimulus	Gene Ontology	3	8	0.00013119	0.00373938	ENY2|PIM3|HMGCR	http://amigo.geneontology.org/amigo/term/GO:0061179
	GO:0061418	BP	regulation of transcription from RNA polymerase II promoter in response to hypoxia	Gene Ontology	6	70	8.64448e-05	0.00284619	EGLN1|VHL|PSMD14|PSMA3|EP300|PSMC4	http://amigo.geneontology.org/amigo/term/GO:0061418
	GO:0070016	MF	armadillo repeat domain binding	Gene Ontology	2	10	0.00553861	0.0435252	TCF4|LEF1	http://amigo.geneontology.org/amigo/term/GO:0070016
	GO:0070062	CC	extracellular exosome	Gene Ontology	38	2085	0.000138803	0.00388944	ADSS|RAB4A|ANO6|FAM3C|PCMT1|NAMPT|DNM3|WASL|OXSR1|MOB1A|NDRG3|EIF2S1|CCT8|CPNE8|CAND1|SUB1|CCT2|SMC2|GNG12|PSMA3|FAM129A|PYGL|ZNHIT6|PDIA3|USP14|GALNT4|CAPZA1|PTPN13|PDCD2|HEXB|CDK1|BASP1|PTPRD|CHTF8|GNA13|PNP|TARS|SOGA1	http://amigo.geneontology.org/amigo/term/GO:0070062
	GO:0070372	BP	regulation of ERK1 and ERK2 cascade	Gene Ontology	3	29	0.00340391	0.034221	SYK|FGFR2|FRS2	http://amigo.geneontology.org/amigo/term/GO:0070372
	GO:0070390	CC	transcription export complex 2	Gene Ontology	2	5	0.00181834	0.0248161	ENY2|CETN3	http://amigo.geneontology.org/amigo/term/GO:0070390
	GO:0070419	CC	nonhomologous end joining complex	Gene Ontology	2	8	0.00382386	0.0355903	DCLRE1C|PRKDC	http://amigo.geneontology.org/amigo/term/GO:0070419
	GO:0070761	CC	pre-snoRNP complex	Gene Ontology	2	7	0.00307831	0.032106	ZNHIT6|TAF9	http://amigo.geneontology.org/amigo/term/GO:0070761
	GO:0071141	CC	SMAD protein complex	Gene Ontology	2	7	0.00307831	0.032106	SMAD4|SMAD3	http://amigo.geneontology.org/amigo/term/GO:0071141
	GO:0071144	CC	heteromeric SMAD protein complex	Gene Ontology	2	8	0.00382386	0.0355903	SMAD4|SMAD3	http://amigo.geneontology.org/amigo/term/GO:0071144
	GO:0071345	BP	cellular response to cytokine stimulus	Gene Ontology	4	53	0.00210127	0.0276738	PTPN13|POU4F1|LEF1|SMAD3	http://amigo.geneontology.org/amigo/term/GO:0071345
	GO:0071372	BP	cellular response to follicle-stimulating hormone stimulus	Gene Ontology	2	11	0.00650486	0.0479939	GCLM|GCLC	http://amigo.geneontology.org/amigo/term/GO:0071372
	GO:0071476	BP	cellular hypotonic response	Gene Ontology	2	7	0.00307831	0.032106	STK39|OXSR1	http://amigo.geneontology.org/amigo/term/GO:0071476
	GO:0071479	BP	cellular response to ionizing radiation	Gene Ontology	3	32	0.00439873	0.0390354	INTS7|NAMPT|CLOCK	http://amigo.geneontology.org/amigo/term/GO:0071479
	GO:0071560	BP	cellular response to transforming growth factor beta stimulus	Gene Ontology	4	56	0.00253709	0.0309383	FGFR2|HDAC2|LIMS1|SMAD3	http://amigo.geneontology.org/amigo/term/GO:0071560
	GO:0072075	BP	metanephric mesenchyme development	Gene Ontology	2	8	0.00382386	0.0355903	BASP1|OXSR1	http://amigo.geneontology.org/amigo/term/GO:0072075
	GO:0090263	BP	positive regulation of canonical Wnt signaling pathway	Gene Ontology	8	145	0.000112319	0.0033619	WNK1|PSMC4|UBE2B|SMAD3|PSMA3|PSMD14|RNF220|FGFR2	http://amigo.geneontology.org/amigo/term/GO:0090263
	GO:0097157	MF	pre-mRNA intronic binding	Gene Ontology	2	11	0.00650486	0.0479939	EP300|TARDBP	http://amigo.geneontology.org/amigo/term/GO:0097157
	GO:0097322	MF	7SK snRNA binding	Gene Ontology	2	8	0.00382386	0.0355903	DDX21|LARP7	http://amigo.geneontology.org/amigo/term/GO:0097322
	GO:0102336	MF	3-oxo-arachidoyl-CoA synthase activity	Gene Ontology	2	7	0.00307831	0.032106	ELOVL7|ELOVL4	http://amigo.geneontology.org/amigo/term/GO:0102336
	GO:0102337	MF	3-oxo-cerotoyl-CoA synthase activity	Gene Ontology	2	7	0.00307831	0.032106	ELOVL7|ELOVL4	http://amigo.geneontology.org/amigo/term/GO:0102337
	GO:0102338	MF	3-oxo-lignoceronyl-CoA synthase activity	Gene Ontology	2	7	0.00307831	0.032106	ELOVL7|ELOVL4	http://amigo.geneontology.org/amigo/term/GO:0102338
	GO:0102756	MF	very-long-chain 3-ketoacyl-CoA synthase activity	Gene Ontology	2	7	0.00307831	0.032106	ELOVL7|ELOVL4	http://amigo.geneontology.org/amigo/term/GO:0102756
	GO:1901017	BP	negative regulation of potassium ion transmembrane transporter activity	Gene Ontology	2	8	0.00382386	0.0355903	STK39|OXSR1	http://amigo.geneontology.org/amigo/term/GO:1901017
	GO:1901796	BP	regulation of signal transduction by p53 class mediator	Gene Ontology	7	131	0.000360917	0.00760524	HDAC2|TOPBP1|RRS1|TAF9|POU4F1|EP300|CHEK2	http://amigo.geneontology.org/amigo/term/GO:1901796
	GO:1902036	BP	regulation of hematopoietic stem cell differentiation	Gene Ontology	5	69	0.000697777	0.0129969	PSMD14|PSMA3|EIF2AK2|PSMC4|PRKDC	http://amigo.geneontology.org/amigo/term/GO:1902036
	GO:1902237	BP	positive regulation of endoplasmic reticulum stress-induced intrinsic apoptotic signaling pathway	Gene Ontology	2	10	0.00553861	0.0435252	CEBPZ|NCK1	http://amigo.geneontology.org/amigo/term/GO:1902237
	GO:1904837	BP	beta-catenin-TCF complex assembly	Gene Ontology	3	29	0.00340391	0.034221	TCF4|LEF1|EP300	http://amigo.geneontology.org/amigo/term/GO:1904837
	GO:1904851	BP	positive regulation of establishment of protein localization to telomere	Gene Ontology	2	10	0.00553861	0.0435252	CCT2|CCT8	http://amigo.geneontology.org/amigo/term/GO:1904851
	GO:1904871	BP	positive regulation of protein localization to Cajal body	Gene Ontology	3	11	0.000283367	0.00646836	CCT2|CCT8|LARP7	http://amigo.geneontology.org/amigo/term/GO:1904871
	GO:1990837	MF	sequence-specific double-stranded DNA binding	Gene Ontology	16	553	0.000124844	0.00361361	YY2|NFIB|KLF11|ELK4|CLOCK|NR4A2|FOXQ1|ZBTB14|E2F8|AHR|POU4F1|FOXN2|OXSR1|LEF1|PROX1|DLX2	http://amigo.geneontology.org/amigo/term/GO:1990837
	GO:1990869	BP	cellular response to chemokine	Gene Ontology	4	16	3.39438e-05	0.00141917	STK39|WNK1|LRCH1|OXSR1	http://amigo.geneontology.org/amigo/term/GO:1990869
	GO:2000234	BP	positive regulation of rRNA processing	Gene Ontology	2	10	0.00553861	0.0435252	WDR43|WDR75	http://amigo.geneontology.org/amigo/term/GO:2000234
	GO:2000394	BP	positive regulation of lamellipodium morphogenesis	Gene Ontology	2	7	0.00307831	0.032106	ARHGEF7|CORO1C	http://amigo.geneontology.org/amigo/term/GO:2000394
	GO:2000650	BP	negative regulation of sodium ion transmembrane transporter activity	Gene Ontology	2	9	0.00464446	0.0398485	STK39|OXSR1	http://amigo.geneontology.org/amigo/term/GO:2000650
	GO:2001020	BP	regulation of response to DNA damage stimulus	Gene Ontology	2	11	0.00650486	0.0479939	MCL1|ARMT1	http://amigo.geneontology.org/amigo/term/GO:2001020
	GO:2001237	BP	negative regulation of extrinsic apoptotic signaling pathway	Gene Ontology	4	35	0.000500058	0.00997844	TCF4|RB1CC1|GCLM|GCLC	http://amigo.geneontology.org/amigo/term/GO:2001237
