# Supplementary material for: Identification of microRNA editing sites in three subtypes of leukemia
Source: Front Mol Biosci. 2022 Nov 14;9:1014288. doi: 10.3389/fmolb.2022.1014288 (PMC9702332; doi:10.3389/fmolb.2022.1014288)
Supplement: Supplementary file 3 [file DataSheet2.zip › SupplementTable2/Table S20_FigS5-source-data.xlsx]

## Sheet: Table S20.1
Table S20.1. Data source from Figure S5A. The editing level of one 5'-editing site with significantly decreased editing level in T-ALL samples, the result selected from TableS6.1.
category	T-ALL	T-ALL	T-ALL	T-ALL	T-ALL	T-ALL	T-ALL	T-ALL	T-ALL	T-ALL	T-ALL	T-ALL	T-ALL	T-ALL	T-ALL	T-ALL	T-ALL	T-ALL	T-ALL	T-ALL	T-ALL	T-ALL	T-ALL	T-ALL	T-ALL	T-ALL	T-ALL	T-ALL	T-ALL	T-ALL	T-ALL	T-ALL	T-ALL	T-ALL	T-ALL	T-ALL	T-ALL	T-ALL	T-ALL	T-ALL	T-ALL	T-ALL	T-ALL	T-ALL	T-ALL	T-ALL	T-ALL	T-ALL	Normal Thymocytes
miRNA	p-blood-1	p-blood-2	p-blood-3	p-blood-4	p-blood-5	p-blood-6	p-blood-7	p-blood-8	p-blood-9	p-blood-10	p-blood-11	p-blood-12	p-blood-13	p-blood-14	p-blood-15	p-blood-16	p-blood-17	p-blood-18	p-blood-19	p-blood-20	p-blood-21	p-blood-22	p-blood-23	p-blood-24	p-blood-25	p-blood-26	p-blood-27	p-blood-28	p-blood-29	p-blood-30	p-blood-31	p-blood-32	p-blood-33	p-blood-34	p-blood-35	p-blood-36	p-bone-marrow-1	p-bone-marrow-2	p-bone-marrow-3	p-bone-marrow-4	p-bone-marrow-5	p-bone-marrow-6	p-bone-marrow-7	p-bone-marrow-8	p-bone-marrow-9	p-bone-marrow-10	p-bone-marrow-11	p-bone-marrow-12	health-1
hsa-let-7a-2_4c	0.957	0.915	0.918	0.712	0.875	0.919	0.915	0.95	0.852	0.881	0.852	0.846	0.857	0.822	0.889	0.859	0.912	0.93	0.826	0.93	0.778	0.857	0.85	0.881	0.913	0.81	0.886	0.759	0.85	0.925	0.966	0.878	0.921	0.684	0.929	0.935	0.917	0.907	0.873	0.87	0.917	0.941	0.854	1	0.905	0.917	0.897	0.882	1
[truncated: 9 more columns]

## Sheet: Table S20.2
Table S20.2. Data source from Figure S5B. The expression levels (TPTM) of one 5'-editing site with significantly decreased editing level in T-ALL samples, the multiple test corrected P-value was calculated by edgeR, the result selected from TableS2.1.
category	T-ALL	T-ALL	T-ALL	T-ALL	T-ALL	T-ALL	T-ALL	T-ALL	T-ALL	T-ALL	T-ALL	T-ALL	T-ALL	T-ALL	T-ALL	T-ALL	T-ALL	T-ALL	T-ALL	T-ALL	T-ALL	T-ALL	T-ALL	T-ALL	T-ALL	T-ALL	T-ALL	T-ALL	T-ALL	T-ALL	T-ALL	T-ALL	T-ALL	T-ALL	T-ALL	T-ALL	T-ALL	T-ALL	T-ALL	T-ALL	T-ALL	T-ALL	T-ALL	T-ALL	T-ALL	T-ALL	T-ALL	T-ALL	Normal Thymocytes
miRNAs	Norm_ME_Num(TPTM)	Norm_ME_Num(TPTM).1	Norm_ME_Num(TPTM).2	Norm_ME_Num(TPTM).3	Norm_ME_Num(TPTM).4	Norm_ME_Num(TPTM).5	Norm_ME_Num(TPTM).6	Norm_ME_Num(TPTM).7	Norm_ME_Num(TPTM).8	Norm_ME_Num(TPTM).9	Norm_ME_Num(TPTM).10	Norm_ME_Num(TPTM).11	Norm_ME_Num(TPTM).12	Norm_ME_Num(TPTM).13	Norm_ME_Num(TPTM).14	Norm_ME_Num(TPTM).15	Norm_ME_Num(TPTM).16	Norm_ME_Num(TPTM).17	Norm_ME_Num(TPTM).18	Norm_ME_Num(TPTM).19	Norm_ME_Num(TPTM).20	Norm_ME_Num(TPTM).21	Norm_ME_Num(TPTM).22	Norm_ME_Num(TPTM).23	Norm_ME_Num(TPTM).24	Norm_ME_Num(TPTM).25	Norm_ME_Num(TPTM).26	Norm_ME_Num(TPTM).27	Norm_ME_Num(TPTM).28	Norm_ME_Num(TPTM).29	Norm_ME_Num(TPTM).30	Norm_ME_Num(TPTM).31	Norm_ME_Num(TPTM).32	Norm_ME_Num(TPTM).33	Norm_ME_Num(TPTM).34	Norm_ME_Num(TPTM).35	Norm_ME_Num(TPTM).36	Norm_ME_Num(TPTM).37	Norm_ME_Num(TPTM).38	Norm_ME_Num(TPTM).39	Norm_ME_Num(TPTM).40	Norm_ME_Num(TPTM).41	Norm_ME_Num(TPTM).42	Norm_ME_Num(TPTM).43	Norm_ME_Num(TPTM).44	Norm_ME_Num(TPTM).45	Norm_ME_Num(TPTM).46	Norm_ME_Num(TPTM).47	Norm_ME_Num(TPTM).48
hsa-let-7a-2_4c	24	69	52	49	22	72	68	21	32	53	69	13	13	39	52	66	41	48	51	61	14	54	45	41	24	25	33	19	18	62	41	56	47	36	26	44	53	34	53	16	37	36	48	16	80	29	42	14	27
[truncated: 5 more columns]

## Sheet: Table S20.3
Table S20.3. Extended Data of Figure S5C. The comparisons of targets, GO terms, and KEGG pathways of original and one 5’-editied miRNA with significantly decreased editing level in T-ALL. The GO terms include three catgories. i,e,. Biological Process (BP), Cellular Component (CC), and Molecular Function (MF). The extended data selected from Table S7, Table S8 and Table S9.
MiRNA targets
original miRNA	original miRNA	overlapped	edited miRNA	edited miRNA
hsa-let-7a-5p	421	626	316	hsa-let-7a-2_4c
Biological Process
original miRNA	original miRNA	overlapped	edited miRNA	edited miRNA
hsa-let-7a-5p	121	125	118	hsa-let-7a-2_4c
Cellular Component
original miRNA	original miRNA	overlapped	edited miRNA	edited miRNA
hsa-let-7a-5p	37	70	27	hsa-let-7a-2_4c
Molecular Function
original miRNA	original miRNA	overlapped	edited miRNA	edited miRNA
hsa-let-7a-5p	30	72	37	hsa-let-7a-2_4c
KEGG pathway
original miRNA	original miRNA	overlapped	edited miRNA	edited miRNA
hsa-let-7a-5p	15	43	13	hsa-let-7a-2_4c

## Sheet: Table S20.4
Table S20.4. Data source from Figure S5D. The result of KEGG pathways analysis and annotation with new targets of hsa-let-7a-2_4c by KOBAS3.0 in T-ALL and the KEGG pathways with corredcted P-value smaller than 0.05 were listed here. Targets that only belong to the editied miRNA were extracted from Table S8.1.
miRNA	Term	Database	ID	Input_num	Background_num	P_Value	Corrected_P_Value	Input	Hyperlink
hsa-let-7a-2_4c	Thyroid hormone signaling pathway	KEGG PATHWAY	hsa04919	11	119	8.59262e-09	1.65375e-06	NCOA3|HDAC2|MED13L|NOTCH2|GSK3B|PRKCA|MED13|HIF1A|ATP1A1|MAPK1|RHEB	http://www.genome.jp/kegg-bin/show_pathway?hsa04919/hsa:5578%09red/hsa:5594%09red/hsa:2932%09red/hsa:8202%09red/hsa:9969%09red/hsa:23389%09red/hsa:3066%09red/hsa:6009%09red/hsa:476%09red/hsa:3091%09red/hsa:4853%09red
hsa-let-7a-2_4c	Protein processing in endoplasmic reticulum	KEGG PATHWAY	hsa04141	11	165	1.9549e-07	2.44558e-05	RAD23B|HSPH1|TUSC3|DNAJC1|PRKCSH|SEC24A|DNAJC10|LMAN2|UFD1|EIF2S1|SEC31A	http://www.genome.jp/kegg-bin/show_pathway?hsa04141/hsa:22872%09red/hsa:10808%09red/hsa:7353%09red/hsa:5589%09red/hsa:1965%09red/hsa:7991%09red/hsa:64215%09red/hsa:5887%09red/hsa:10802%09red/hsa:10960%09red/hsa:54431%09red
hsa-let-7a-2_4c	Breast cancer	KEGG PATHWAY	hsa05224	9	147	4.91764e-06	0.000384498	NCOA3|LRP6|SHC1|SP1|NOTCH2|GSK3B|MAPK1|CDK6|LEF1	http://www.genome.jp/kegg-bin/show_pathway?hsa05224/hsa:5594%09red/hsa:2932%09red/hsa:1021%09red/hsa:4040%09red/hsa:51176%09red/hsa:6464%09red/hsa:6667%09red/hsa:8202%09red/hsa:4853%09red
hsa-let-7a-2_4c	Hepatocellular carcinoma	KEGG PATHWAY	hsa05225	9	168	1.3631e-05	0.000831825	LRP6|SHC1|PRKCA|GSK3B|MET|MAPK1|CDK6|LEF1|SMARCA4	http://www.genome.jp/kegg-bin/show_pathway?hsa05225/hsa:5578%09red/hsa:5594%09red/hsa:2932%09red/hsa:1021%09red/hsa:4233%09red/hsa:4040%09red/hsa:51176%09red/hsa:6597%09red/hsa:6464%09red
hsa-let-7a-2_4c	Pathways in cancer	KEGG PATHWAY	hsa05200	15	530	3.76843e-05	0.00194411	NCOA3|HDAC2|LRP6|PRKCA|SP1|RASSF3|HIF1A|GSK3B|MET|CDK2|MAPK1|NOTCH2|CDK6|LEF1|CTNNA1	http://www.genome.jp/kegg-bin/show_pathway?hsa05200/hsa:5578%09red/hsa:83593%09red/hsa:2932%09red/hsa:1021%09red/hsa:5594%09red/hsa:4233%09red/hsa:1017%09red/hsa:4040%09red/hsa:51176%09red/hsa:1495%09red/hsa:3066%09red/hsa:8202%09red/hsa:6667%09red/hsa:3091%09red/hsa:4853%09red
hsa-let-7a-2_4c	Gastric cancer	KEGG PATHWAY	hsa05226	8	149	4.04729e-05	0.00194737	LRP6|SHC1|GSK3B|MET|CDK2|MAPK1|LEF1|CTNNA1	http://www.genome.jp/kegg-bin/show_pathway?hsa05226/hsa:5594%09red/hsa:2932%09red/hsa:4233%09red/hsa:4040%09red/hsa:51176%09red/hsa:6464%09red/hsa:1495%09red/hsa:1017%09red
hsa-let-7a-2_4c	RNA degradation	KEGG PATHWAY	hsa03018	6	79	6.26878e-05	0.00275167	EXOSC10|DCP2|CNOT6L|LSM7|MTREX|CNOT1	http://www.genome.jp/kegg-bin/show_pathway?hsa03018/hsa:5394%09red/hsa:51690%09red/hsa:23019%09red/hsa:23517%09red/hsa:246175%09red/hsa:167227%09red
hsa-let-7a-2_4c	Wnt signaling pathway	KEGG PATHWAY	hsa04310	8	160	6.53087e-05	0.00276953	LRP6|ZNRF3|PRKCA|CHD8|TBL1X|GSK3B|PPP3CA|LEF1	http://www.genome.jp/kegg-bin/show_pathway?hsa04310/hsa:5578%09red/hsa:84133%09red/hsa:5530%09red/hsa:2932%09red/hsa:4040%09red/hsa:51176%09red/hsa:6907%09red/hsa:57680%09red
hsa-let-7a-2_4c	Human papillomavirus infection	KEGG PATHWAY	hsa05165	11	330	0.000103755	0.00387455	DLG1|HDAC2|THBS2|PARD6B|NOTCH2|GSK3B|CDK2|MAPK1|MPP5|CDK6|RHEB	http://www.genome.jp/kegg-bin/show_pathway?hsa05165/hsa:5594%09red/hsa:2932%09red/hsa:1021%09red/hsa:84612%09red/hsa:64398%09red/hsa:1739%09red/hsa:3066%09red/hsa:6009%09red/hsa:7058%09red/hsa:1017%09red/hsa:4853%09red
hsa-let-7a-2_4c	Hippo signaling pathway	KEGG PATHWAY	hsa04390	7	154	0.000325446	0.00829164	DLG1|PARD6B|MPP5|GSK3B|TP53BP2|LEF1|CTNNA1	http://www.genome.jp/kegg-bin/show_pathway?hsa04390/hsa:7159%09red/hsa:2932%09red/hsa:51176%09red/hsa:64398%09red/hsa:1739%09red/hsa:1495%09red/hsa:84612%09red
hsa-let-7a-2_4c	Cellular senescence	KEGG PATHWAY	hsa04218	7	160	0.000405753	0.0095773	RASSF3|CDK1|CDK2|MAPK1|CDK6|PPP3CA|RHEB	http://www.genome.jp/kegg-bin/show_pathway?hsa04218/hsa:983%09red/hsa:5530%09red/hsa:1021%09red/hsa:5594%09red/hsa:6009%09red/hsa:83593%09red/hsa:1017%09red
hsa-let-7a-2_4c	EGFR tyrosine kinase inhibitor resistance	KEGG PATHWAY	hsa01521	5	79	0.000572608	0.012458	PRKCA|MET|MAPK1|SHC1|GSK3B	http://www.genome.jp/kegg-bin/show_pathway?hsa01521/hsa:5578%09red/hsa:6464%09red/hsa:5594%09red/hsa:2932%09red/hsa:4233%09red
hsa-let-7a-2_4c	Basal transcription factors	KEGG PATHWAY	hsa03022	4	45	0.000630183	0.0130772	TAF7|ERCC3|TAF9|TAF4	http://www.genome.jp/kegg-bin/show_pathway?hsa03022/hsa:2071%09red/hsa:6874%09red/hsa:6879%09red/hsa:6880%09red
hsa-let-7a-2_4c	Thermogenesis	KEGG PATHWAY	hsa04714	8	231	0.000710242	0.0142162	PRDM16|KDM1A|PRKAB2|COA5|COX11|UQCRFS1|RHEB|SMARCA4	http://www.genome.jp/kegg-bin/show_pathway?hsa04714/hsa:23028%09red/hsa:1353%09red/hsa:493753%09red/hsa:7386%09red/hsa:63976%09red/hsa:5565%09red/hsa:6597%09red/hsa:6009%09red
hsa-let-7a-2_4c	Herpes simplex virus 1 infection	KEGG PATHWAY	hsa05168	12	492	0.000806076	0.0157563	ZNF195|ZNF223|ZNF527|ZNF585A|ZNF557|ZNF582|ZNF33B|ZNF33A|ZNF780B|RHEB|EIF2S1|ZNF559	http://www.genome.jp/kegg-bin/show_pathway?hsa05168/hsa:147948%09red/hsa:79230%09red/hsa:84503%09red/hsa:199704%09red/hsa:163131%09red/hsa:7748%09red/hsa:1965%09red/hsa:7766%09red/hsa:6009%09red/hsa:84527%09red/hsa:7582%09red/hsa:7581%09red
hsa-let-7a-2_4c	Axon guidance	KEGG PATHWAY	hsa04360	7	181	0.00081904	0.0158856	PRKCA|PARD6B|GSK3B|MET|MAPK1|PPP3CA|SEMA4C	http://www.genome.jp/kegg-bin/show_pathway?hsa04360/hsa:54910%09red/hsa:5578%09red/hsa:5594%09red/hsa:5530%09red/hsa:2932%09red/hsa:4233%09red/hsa:84612%09red
hsa-let-7a-2_4c	Transcriptional misregulation in cancer	KEGG PATHWAY	hsa05202	7	186	0.000954584	0.0178236	HDAC2|SS18|SP1|FLI1|BMP2K|MET|MAF	http://www.genome.jp/kegg-bin/show_pathway?hsa05202/hsa:55589%09red/hsa:2313%09red/hsa:4233%09red/hsa:4094%09red/hsa:3066%09red/hsa:6760%09red/hsa:6667%09red
hsa-let-7a-2_4c	Spliceosome	KEGG PATHWAY	hsa03040	6	135	0.000969102	0.0179607	LSM7|TCERG1|DHX38|USP39|DHX15|CDC40	http://www.genome.jp/kegg-bin/show_pathway?hsa03040/hsa:51690%09red/hsa:51362%09red/hsa:9785%09red/hsa:1665%09red/hsa:10713%09red/hsa:10915%09red
hsa-let-7a-2_4c	Insulin signaling pathway	KEGG PATHWAY	hsa04910	6	137	0.00104232	0.0186897	PRKAB2|PPP1R3B|GSK3B|MAPK1|RHEB|SHC1	http://www.genome.jp/kegg-bin/show_pathway?hsa04910/hsa:5594%09red/hsa:2932%09red/hsa:5565%09red/hsa:6009%09red/hsa:6464%09red/hsa:79660%09red
hsa-let-7a-2_4c	Endocrine resistance	KEGG PATHWAY	hsa01522	5	98	0.00143644	0.0233374	SP1|MAPK1|SHC1|NOTCH2|NCOA3	http://www.genome.jp/kegg-bin/show_pathway?hsa01522/hsa:8202%09red/hsa:6464%09red/hsa:6667%09red/hsa:5594%09red/hsa:4853%09red
hsa-let-7a-2_4c	Viral carcinogenesis	KEGG PATHWAY	hsa05203	7	201	0.00146951	0.0237207	DLG1|HDAC2|SRF|CDK1|CDK2|MAPK1|CDK6	http://www.genome.jp/kegg-bin/show_pathway?hsa05203/hsa:983%09red/hsa:1021%09red/hsa:6722%09red/hsa:5594%09red/hsa:1739%09red/hsa:3066%09red/hsa:1017%09red
hsa-let-7a-2_4c	Choline metabolism in cancer	KEGG PATHWAY	hsa05231	5	99	0.0014993	0.0240465	PRKCA|SP1|RHEB|HIF1A|MAPK1	http://www.genome.jp/kegg-bin/show_pathway?hsa05231/hsa:6009%09red/hsa:5594%09red/hsa:6667%09red/hsa:3091%09red/hsa:5578%09red
hsa-let-7a-2_4c	Endometrial cancer	KEGG PATHWAY	hsa05213	4	58	0.00153015	0.0243849	LEF1|MAPK1|CTNNA1|GSK3B	http://www.genome.jp/kegg-bin/show_pathway?hsa05213/hsa:5594%09red/hsa:51176%09red/hsa:2932%09red/hsa:1495%09red
hsa-let-7a-2_4c	T cell receptor signaling pathway	KEGG PATHWAY	hsa04660	5	103	0.00177116	0.0266954	DLG1|PPP3CA|MAPK1|BCL10|GSK3B	http://www.genome.jp/kegg-bin/show_pathway?hsa04660/hsa:2932%09red/hsa:5594%09red/hsa:8915%09red/hsa:1739%09red/hsa:5530%09red
hsa-let-7a-2_4c	Cushing syndrome	KEGG PATHWAY	hsa04934	6	155	0.00190836	0.0282527	SP1|GSK3B|CDK2|MAPK1|CDK6|LEF1	http://www.genome.jp/kegg-bin/show_pathway?hsa04934/hsa:5594%09red/hsa:1021%09red/hsa:2932%09red/hsa:51176%09red/hsa:6667%09red/hsa:1017%09red
hsa-let-7a-2_4c	Non-small cell lung cancer	KEGG PATHWAY	hsa05223	4	66	0.00239311	0.0323651	PRKCA|RASSF3|MAPK1|CDK6	http://www.genome.jp/kegg-bin/show_pathway?hsa05223/hsa:5578%09red/hsa:5594%09red/hsa:83593%09red/hsa:1021%09red
hsa-let-7a-2_4c	PI3K-Akt signaling pathway	KEGG PATHWAY	hsa04151	9	354	0.0027086	0.0337734	PRKCA|THBS2|GSK3B|MET|CDK2|MAPK1|MCL1|CDK6|RHEB	http://www.genome.jp/kegg-bin/show_pathway?hsa04151/hsa:5578%09red/hsa:5594%09red/hsa:1021%09red/hsa:2932%09red/hsa:4233%09red/hsa:4170%09red/hsa:6009%09red/hsa:7058%09red/hsa:1017%09red
hsa-let-7a-2_4c	Human cytomegalovirus infection	KEGG PATHWAY	hsa05163	7	225	0.00271687	0.0337734	PRKCA|SP1|GSK3B|MAPK1|CDK6|PPP3CA|RHEB	http://www.genome.jp/kegg-bin/show_pathway?hsa05163/hsa:5578%09red/hsa:5594%09red/hsa:5530%09red/hsa:2932%09red/hsa:6009%09red/hsa:6667%09red/hsa:1021%09red
hsa-let-7a-2_4c	Central carbon metabolism in cancer	KEGG PATHWAY	hsa05230	4	69	0.00278845	0.034368	MET|G6PD|HIF1A|MAPK1	http://www.genome.jp/kegg-bin/show_pathway?hsa05230/hsa:2539%09red/hsa:5594%09red/hsa:3091%09red/hsa:4233%09red
hsa-let-7a-2_4c	Tight junction	KEGG PATHWAY	hsa04530	6	170	0.00297506	0.0357865	DLG1|PRKAB2|RDX|MPP5|PARD6B|RAPGEF2	http://www.genome.jp/kegg-bin/show_pathway?hsa04530/hsa:5962%09red/hsa:5565%09red/hsa:64398%09red/hsa:1739%09red/hsa:9693%09red/hsa:84612%09red
hsa-let-7a-2_4c	Ras signaling pathway	KEGG PATHWAY	hsa04014	7	232	0.00320126	0.0373627	SHC1|PRKCA|RASSF3|ARF6|MET|SHOC2|MAPK1	http://www.genome.jp/kegg-bin/show_pathway?hsa04014/hsa:5578%09red/hsa:5594%09red/hsa:4233%09red/hsa:8036%09red/hsa:382%09red/hsa:6464%09red/hsa:83593%09red
hsa-let-7a-2_4c	Adherens junction	KEGG PATHWAY	hsa04520	4	72	0.00322632	0.0373627	MET|LEF1|MAPK1|CTNNA1	http://www.genome.jp/kegg-bin/show_pathway?hsa04520/hsa:1495%09red/hsa:51176%09red/hsa:5594%09red/hsa:4233%09red
hsa-let-7a-2_4c	p53 signaling pathway	KEGG PATHWAY	hsa04115	4	72	0.00322632	0.0373627	CDK1|CDK2|ZMAT3|CDK6	http://www.genome.jp/kegg-bin/show_pathway?hsa04115/hsa:64393%09red/hsa:983%09red/hsa:1017%09red/hsa:1021%09red
hsa-let-7a-2_4c	MicroRNAs in cancer	KEGG PATHWAY	hsa05206	8	299	0.00340943	0.0378339	SHC1|PRKCA|RDX|NOTCH2|MET|MAPK1|MCL1|CDK6	http://www.genome.jp/kegg-bin/show_pathway?hsa05206/hsa:5578%09red/hsa:5594%09red/hsa:4170%09red/hsa:1021%09red/hsa:4233%09red/hsa:5962%09red/hsa:6464%09red/hsa:4853%09red
hsa-let-7a-2_4c	Glioma	KEGG PATHWAY	hsa05214	4	75	0.00370884	0.0398262	PRKCA|MAPK1|SHC1|CDK6	http://www.genome.jp/kegg-bin/show_pathway?hsa05214/hsa:5578%09red/hsa:6464%09red/hsa:5594%09red/hsa:1021%09red
hsa-let-7a-2_4c	Cell cycle	KEGG PATHWAY	hsa04110	5	124	0.00382187	0.0407689	CDK1|CDK2|HDAC2|CDK6|GSK3B	http://www.genome.jp/kegg-bin/show_pathway?hsa04110/hsa:2932%09red/hsa:983%09red/hsa:1017%09red/hsa:1021%09red/hsa:3066%09red
hsa-let-7a-2_4c	Chronic myeloid leukemia	KEGG PATHWAY	hsa05220	4	76	0.00387996	0.0409108	MAPK1|HDAC2|SHC1|CDK6	http://www.genome.jp/kegg-bin/show_pathway?hsa05220/hsa:6464%09red/hsa:5594%09red/hsa:1021%09red/hsa:3066%09red
hsa-let-7a-2_4c	Aldosterone-regulated sodium reabsorption	KEGG PATHWAY	hsa04960	3	37	0.00397336	0.0409108	PRKCA|MAPK1|ATP1A1	http://www.genome.jp/kegg-bin/show_pathway?hsa04960/hsa:5578%09red/hsa:476%09red/hsa:5594%09red
hsa-let-7a-2_4c	B cell receptor signaling pathway	KEGG PATHWAY	hsa04662	4	82	0.00501986	0.0466903	PPP3CA|MAPK1|BCL10|GSK3B	http://www.genome.jp/kegg-bin/show_pathway?hsa04662/hsa:5594%09red/hsa:8915%09red/hsa:2932%09red/hsa:5530%09red
hsa-let-7a-2_4c	ErbB signaling pathway	KEGG PATHWAY	hsa04012	4	85	0.00566582	0.0488824	PRKCA|MAPK1|SHC1|GSK3B	http://www.genome.jp/kegg-bin/show_pathway?hsa04012/hsa:5578%09red/hsa:6464%09red/hsa:5594%09red/hsa:2932%09red

## Sheet: Table S20.5
Table S20.5. Data source from Figure S5E. The result of Gene Ontology analysis and annotation with new targets of hsa-let-7a-2_4c by KOBAS3.0 in T-ALL and the GO terms with corrected P-value smaller than 0.05 were listed here. Targets that only belong to the editied miRNAs were extracted from Table S8.1.
miRNA	GO_ID	Ontology	Term	Database	Input_num	Background_num	P_Value	Corrected_P_Value	Input	Hyperlink
hsa-let-7a-2_4c	GO:0000082	BP	G1/S transition of mitotic cell cycle	Gene Ontology	6	100	0.000212679	0.00624439	POLA2|CDC34|CDK2|CDK6|PPP3CA|USP37	http://amigo.geneontology.org/amigo/term/GO:0000082
hsa-let-7a-2_4c	GO:0000122	BP	negative regulation of transcription by RNA polymerase II	Gene Ontology	23	832	4.85511e-07	5.06145e-05	ANKRD52|FOXP2|HDAC2|KDM1A|TCERG1|SMARCA4|DLG1|CHD8|DMAP1|TBX18|CNOT1|KDM2B|TAF7|E2F7|SUV39H1|BRMS1L|LEF1|PRDM16|TBL1X|NOTCH2|CDK2|CDK6|MAF	http://amigo.geneontology.org/amigo/term/GO:0000122
hsa-let-7a-2_4c	GO:0000151	CC	ubiquitin ligase complex	Gene Ontology	5	107	0.00207748	0.0305756	DCUN1D4|FBXO10|RNF168|RNF19B|RNF20	http://amigo.geneontology.org/amigo/term/GO:0000151
hsa-let-7a-2_4c	GO:0000175	MF	3'-5'-exoribonuclease activity	Gene Ontology	3	32	0.00271034	0.0337734	EXOSC10|CNOT6L|ISG20L2	http://amigo.geneontology.org/amigo/term/GO:0000175
hsa-let-7a-2_4c	GO:0000307	CC	cyclin-dependent protein kinase holoenzyme complex	Gene Ontology	3	30	0.00228603	0.031491	CDK1|CDK2|CDK6	http://amigo.geneontology.org/amigo/term/GO:0000307
hsa-let-7a-2_4c	GO:0000398	BP	mRNA splicing, via spliceosome	Gene Ontology	11	246	7.88685e-06	0.000563797	SPEN|CD2BP2|LSM7|PRPF4B|MTREX|DHX38|USP39|ZCCHC8|DHX15|CWF19L1|CDC40	http://amigo.geneontology.org/amigo/term/GO:0000398
hsa-let-7a-2_4c	GO:0000460	BP	maturation of 5.8S rRNA	Gene Ontology	3	13	0.000259327	0.00715984	EXOSC10|MTREX|RRP15	http://amigo.geneontology.org/amigo/term/GO:0000460
hsa-let-7a-2_4c	GO:0000492	BP	box C/D snoRNP assembly	Gene Ontology	2	9	0.00331515	0.0373627	ZNHIT3|TAF9	http://amigo.geneontology.org/amigo/term/GO:0000492
hsa-let-7a-2_4c	GO:0000785	CC	chromatin	Gene Ontology	6	124	0.000634232	0.0130772	KMT2E|CENPF|SMCR8|MAF|ANKRD17|FAM111B	http://amigo.geneontology.org/amigo/term/GO:0000785
hsa-let-7a-2_4c	GO:0000976	MF	transcription regulatory region sequence-specific DNA binding	Gene Ontology	9	263	0.000363804	0.00910237	TAF7|KLF13|TBL1X|SUV39H1|TAF9|TBX18|DLX5|LEF1|XRCC5	http://amigo.geneontology.org/amigo/term/GO:0000976
hsa-let-7a-2_4c	GO:0000978	MF	RNA polymerase II cis-regulatory region sequence-specific DNA binding	Gene Ontology	14	656	0.00107942	0.019154	E2F7|FOXP2|HDAC2|SRF|KLF13|DLX5|FLI1|ZNF195|HSF2|MAF|RAD23B|LEF1|KDM2B|SMARCA4	http://amigo.geneontology.org/amigo/term/GO:0000978
hsa-let-7a-2_4c	GO:0000981	MF	DNA-binding transcription factor activity, RNA polymerase II-specific	Gene Ontology	16	874	0.00229071	0.031491	E2F7|FOXP2|HSF2|SRF|NCOA3|TSC22D1|FLI1|HIF1A|LCORL|KLF13|MAF|TBX18|DLX5|LEF1|THAP10|FOXN2	http://amigo.geneontology.org/amigo/term/GO:0000981
hsa-let-7a-2_4c	GO:0001569	BP	branching involved in blood vessel morphogenesis	Gene Ontology	3	29	0.00209044	0.0305864	SPEN|LEF1|SRF	http://amigo.geneontology.org/amigo/term/GO:0001569
hsa-let-7a-2_4c	GO:0001772	CC	immunological synapse	Gene Ontology	3	40	0.0048768	0.0459201	DLG1|ALCAM|BCL10	http://amigo.geneontology.org/amigo/term/GO:0001772
hsa-let-7a-2_4c	GO:0001843	BP	neural tube closure	Gene Ontology	5	78	0.000542015	0.0121082	GLMN|STIL|SEMA4C|LRP6|BCL10	http://amigo.geneontology.org/amigo/term/GO:0001843
hsa-let-7a-2_4c	GO:0001947	BP	heart looping	Gene Ontology	5	63	0.000214436	0.00624439	STIL|MICAL2|SRF|NOTCH2|HIF1A	http://amigo.geneontology.org/amigo/term/GO:0001947
hsa-let-7a-2_4c	GO:0002011	BP	morphogenesis of an epithelial sheet	Gene Ontology	4	10	3.70753e-06	0.000331294	LIN7C|SRF|NOTCH2|MPP5	http://amigo.geneontology.org/amigo/term/GO:0002011
hsa-let-7a-2_4c	GO:0002039	MF	p53 binding	Gene Ontology	8	66	1.41269e-07	1.86029e-05	KDM1A|CHD8|HIF1A|GSK3B|TAF9|TP53BP2|SMARCA4|RNF20	http://amigo.geneontology.org/amigo/term/GO:0002039
hsa-let-7a-2_4c	GO:0003677	MF	DNA binding	Gene Ontology	30	1209	8.33527e-08	1.22676e-05	FOXP2|POLA2|ERCC3|GTF3C3|TAF9|ZNF780B|ZNF71|XRCC5|LEF1|PHTF2|CHD8|KIF4A|KDM2B|LUC7L3|ZNF223|ZNF407|FLI1|MYSM1|ZNF518A|BTAF1|E2F7|H2AFV|TAF4|ZNF527|SMARCA4|DNAJC1|TNFAIP3|ZNF33B|ZNF33A|LCORL	http://amigo.geneontology.org/amigo/term/GO:0003677
hsa-let-7a-2_4c	GO:0003682	MF	chromatin binding	Gene Ontology	12	443	0.000328086	0.00829164	KDM1A|HDAC2|CENPF|SUV39H1|CHD8|RNF168|FLI1|CDK1|PWWP2A|ANKRD17|LEF1|RNF20	http://amigo.geneontology.org/amigo/term/GO:0003682
hsa-let-7a-2_4c	GO:0003697	MF	single-stranded DNA binding	Gene Ontology	6	107	0.000300708	0.00800395	ANXA1|RAD23B|LRPPRC|SSBP4|NARF|SWSAP1	http://amigo.geneontology.org/amigo/term/GO:0003697
hsa-let-7a-2_4c	GO:0003700	MF	DNA-binding transcription factor activity	Gene Ontology	15	607	0.000162418	0.00545074	E2F7|FOXP2|HSF2|SRF|MAF|FLI1|HIF1A|ZNF557|ZNF582|ZXDC|ZNF33A|DLX5|LEF1|FOXN2|ZNF559	http://amigo.geneontology.org/amigo/term/GO:0003700
hsa-let-7a-2_4c	GO:0003712	MF	transcription coregulator activity	Gene Ontology	5	89	0.000954464	0.0178236	PRDM16|MED13L|MED13|TCERG1|BTAF1	http://amigo.geneontology.org/amigo/term/GO:0003712
hsa-let-7a-2_4c	GO:0003713	MF	transcription coactivator activity	Gene Ontology	13	248	2.14236e-07	2.55247e-05	PRDM16|TAF7|NCOA3|RRP1B|TCERG1|TAF9|BCL10|MED13|MED6|MYSM1|DYRK1B|SMARCA4|RNF20	http://amigo.geneontology.org/amigo/term/GO:0003713
hsa-let-7a-2_4c	GO:0003723	MF	RNA binding	Gene Ontology	46	1366	5.81402e-16	2.42445e-13	RBM7|HDAC2|RBM3|MAP4|RRP1B|LSM14B|RPS19|TCERG1|EIF5|HELZ|DHX38|ZMAT3|SETD1A|DHX15|ISG20L2|DHX33|SMARCA4|LRPPRC|EXOSC10|CHCHD1|EIF2S1|ZCCHC8|PNISR|PTBP3|CNOT1|LUC7L3|ESF1|PRPF4B|LSM7|ADAT1|RDX|APEH|TBL3|CTNNA1|USP36|ANKRD17|ATXN2L|RBM47|RSRC2|PTCD1|SPEN|MTREX|XRCC5|PDCD11|YTHDF3|CDC40	http://amigo.geneontology.org/amigo/term/GO:0003723
hsa-let-7a-2_4c	GO:0003724	MF	RNA helicase activity	Gene Ontology	4	74	0.00354291	0.0385407	DHX38|MTREX|DHX33|DHX15	http://amigo.geneontology.org/amigo/term/GO:0003724
hsa-let-7a-2_4c	GO:0003729	MF	mRNA binding	Gene Ontology	7	200	0.0014296	0.0233374	YTHDF3|RBM47|LSM14B|SPEN|PTBP3|DHX33|LUC7L3	http://amigo.geneontology.org/amigo/term/GO:0003729
hsa-let-7a-2_4c	GO:0003777	MF	microtubule motor activity	Gene Ontology	5	67	0.000280459	0.00754526	KIF14|STARD9|KIF1B|KIF4A|KIF3A	http://amigo.geneontology.org/amigo/term/GO:0003777
hsa-let-7a-2_4c	GO:0004386	MF	helicase activity	Gene Ontology	4	33	0.000211734	0.00624439	ERCC3|SMARCA4|BTAF1|HELZ	http://amigo.geneontology.org/amigo/term/GO:0004386
hsa-let-7a-2_4c	GO:0004672	MF	protein kinase activity	Gene Ontology	9	216	8.86591e-05	0.00346602	RIOK2|PRKCA|WNK1|PRPF4B|GSK3B|CDK1|TRIB2|CDK8|DYRK1B	http://amigo.geneontology.org/amigo/term/GO:0004672
hsa-let-7a-2_4c	GO:0004674	MF	protein serine/threonine kinase activity	Gene Ontology	12	357	4.69071e-05	0.00217336	RIOK2|LMTK2|PRKCA|WNK1|PRPF4B|PLK4|BMP2K|CDK1|CDK2|MAPK1|GSK3B|DYRK1B	http://amigo.geneontology.org/amigo/term/GO:0004674
hsa-let-7a-2_4c	GO:0004693	MF	cyclin-dependent protein serine/threonine kinase activity	Gene Ontology	4	29	0.000134513	0.0048093	CDK8|CDK1|CDK2|CDK6	http://amigo.geneontology.org/amigo/term/GO:0004693
hsa-let-7a-2_4c	GO:0004842	MF	ubiquitin-protein transferase activity	Gene Ontology	8	233	0.000749697	0.0148868	ZNRF3|DTL|FBXO10|RNF168|CDC34|TNFAIP3|RNF139|RNF20	http://amigo.geneontology.org/amigo/term/GO:0004842
hsa-let-7a-2_4c	GO:0004843	MF	thiol-dependent ubiquitin-specific protease activity	Gene Ontology	8	109	4.75458e-06	0.000383741	TNFAIP3|USP38|MINDY4|MYSM1|MINDY2|UFD1|USP36|USP37	http://amigo.geneontology.org/amigo/term/GO:0004843
hsa-let-7a-2_4c	GO:0004860	MF	protein kinase inhibitor activity	Gene Ontology	3	31	0.0024926	0.0333502	SMCR8|WNK1|TRIB2	http://amigo.geneontology.org/amigo/term/GO:0004860
hsa-let-7a-2_4c	GO:0005092	MF	GDP-dissociation inhibitor activity	Gene Ontology	2	12	0.00539928	0.0469063	CCDC88A|EIF5	http://amigo.geneontology.org/amigo/term/GO:0005092
hsa-let-7a-2_4c	GO:0005154	MF	epidermal growth factor receptor binding	Gene Ontology	3	34	0.00318015	0.0373627	CCDC88A|SHC1|SNX4	http://amigo.geneontology.org/amigo/term/GO:0005154
hsa-let-7a-2_4c	GO:0005158	MF	insulin receptor binding	Gene Ontology	3	23	0.00113511	0.0198355	CCDC88A|SHC1|SNX4	http://amigo.geneontology.org/amigo/term/GO:0005158
hsa-let-7a-2_4c	GO:0005515	MF	protein binding	Gene Ontology	248	11779	1.58798e-70	3.97313e-67	LIN7C|HSF2|IQCE|KDM1A|FBXO10|PRPF4B|PLK4|MFHAS1|PRKCA|SETD1A|HPS4|AGPS|MFAP3|ZXDC|RAPGEF2|DHX15|PDCD11|SEMA4C|LRPPRC|DLG1|PPP1R3B|KIF1B|CCDC88A|PARD6B|MPP5|EIF1AD|PTP4A1|PWWP2A|APEH|DYRK1B|LUC7L3|ZSCAN23|ENTPD5|ATPAF1|SHC1|KCNJ2|TSC22D1|CENPF|WNK1|FLI1|DFFB|ARRDC4|USP39|SEC24A|TBL3|MYSM1|LZTFL1|RNF19B|USP36|USP37|NIN|LMTK2|KCTD15|RBM47|SLC2A3|GSK3B|SPEN|MTREX|MAF|SPPL2A|UQCRFS1|LEPROTL1|ANKRD52|A…	http://amigo.geneontology.org/amigo/term/GO:0005515
hsa-let-7a-2_4c	GO:0005524	MF	ATP binding	Gene Ontology	39	1463	1.10636e-10	3.73937e-08	MTREX|ERCC3|PRPF4B|PLK4|HELZ|DHX38|MPP5|DHX15|DHX33|SMARCA4|HSPH1|CDK1|CHD8|CDC34|BMP2K|KIF4A|LANCL2|MAPK1|DYRK1B|CDK2|MAT2A|ATP1A1|PRKCA|WNK1|GART|BTAF1|KIF3A|RIOK2|KIF14|LMTK2|KIF1B|PRPS1|GSK3B|MET|XRCC5|STARD9|ACTR1B|CDK6|CDK8	http://amigo.geneontology.org/amigo/term/GO:0005524
hsa-let-7a-2_4c	GO:0005536	MF	glucose binding	Gene Ontology	2	11	0.00465232	0.0449425	G6PD|SLC2A3	http://amigo.geneontology.org/amigo/term/GO:0005536
hsa-let-7a-2_4c	GO:0005634	CC	nucleus	Gene Ontology	146	5208	1.62212e-45	2.02927e-42	HSF2|LRPPRC|PRPF4B|PLK4|SETD1A|MFAP3|ZXDC|DHX15|PDCD11|ZNF71|LEF1|DLG1|ZNF585A|PARD6B|EIF1AD|MICAL2|ZCCHC8|PTP4A1|PWWP2A|PTBP3|DYRK1B|LUC7L3|ZSCAN23|TSC22D1|CENPF|FLI1|SCCPDH|DFFB|USP38|USP39|MYSM1|USP36|USP37|H2AFV|RBM47|GSK3B|SPEN|MTREX|STARD9|MAF|ANKRD52|ANXA1|ZNF195|ISG20L2|DTL|RRP1B|RASSF3|HIF1A|HELZ|DHX38|MED6|TRIB2|DHX33|XRCC5|HSPH1|XPO6|CHD8|CDK2|LANCL2|DMAP1|DLX5|NARF|TTC4|ZNF223|PRKAB2|…	http://amigo.geneontology.org/amigo/term/GO:0005634
hsa-let-7a-2_4c	GO:0005654	CC	nucleoplasm	Gene Ontology	101	3630	3.23017e-29	2.69396e-26	HSF2|LRPPRC|SETD1A|DHX15|PDCD11|RNF20|ZCCHC8|UFD1|DYRK1B|LUC7L3|CENPF|FLI1|DFFB|USP39|TBL3|MYSM1|USP36|USP37|NIN|GSK3B|SPEN|MTREX|CD2BP2|TRIM38|ISG20L2|MSL2|DTL|RRP1B|PNISR|HIF1A|DHX38|MED6|DHX33|XRCC5|CHCHD1|HSPH1|XPO6|CHD8|SHOC2|LANCL2|PRKCA|DMAP1|TTC4|PRKAB2|NCOA3|BLVRB|TAF7|TAF4|TAF9|MINDY2|IPO7|KDM1A|HDAC2|RAD23B|TCERG1|EXOSC10|INTS12|CDC34|MAPK1|SAP30BP|CTDSP1|PRDM16|SRF|LEF1|BTAF1|RIOK2|GT…	http://amigo.geneontology.org/amigo/term/GO:0005654
hsa-let-7a-2_4c	GO:0005669	CC	transcription factor TFIID complex	Gene Ontology	4	44	0.000582362	0.0125609	TAF7|ERCC3|TAF9|TAF4	http://amigo.geneontology.org/amigo/term/GO:0005669
hsa-let-7a-2_4c	GO:0005730	CC	nucleolus	Gene Ontology	28	839	5.0918e-10	1.41552e-07	RBM7|AGPS|ISG20L2|DTL|RRP1B|RPS19|PLK4|GTF3C3|ZMAT3|DHX15|PDCD11|DHX33|XRCC5|EXOSC10|XPO6|SMARCA4|ZCCHC8|URB2|KDM2B|ESF1|DFFB|TBL3|RNF20|USP36|NIN|MEAF6|MTREX|CDK8	http://amigo.geneontology.org/amigo/term/GO:0005730
hsa-let-7a-2_4c	GO:0005737	CC	cytoplasm	Gene Ontology	94	4624	1.18293e-17	5.9194e-15	LIN7C|HSF2|FBXO10|PLK4|MFHAS1|LZTFL1|HPS4|MFAP3|RAPGEF2|DLG1|CCDC88A|MPP5|PTP4A1|PTP4A2|TSC22D1|CENPF|WNK1|ARRDC4|RNF19B|USP36|NKIRAS2|NIN|GSK3B|STARD9|MAF|ANXA1|TRIM38|DTL|RASSF3|HIF1A|YTHDF3|TRIB2|DHX33|CYP2U1|STIL|HSPH1|XPO6|SHOC2|DMAP1|DLX5|TNPO2|PRKAB2|CDK6|DSTN|DTNBP1|GLMN|TTC4|G6PD|TNFAIP3|IPO4|TRIM4|GGNBP2|HDAC2|ANKRD13C|CD2BP2|BMP2K|EXOSC10|NCOA3|SNX4|ARF6|MAPK1|SRF|LEF1|RIOK2|CNOT6L|PRR…	http://amigo.geneontology.org/amigo/term/GO:0005737
hsa-let-7a-2_4c	GO:0005739	CC	mitochondrion	Gene Ontology	26	1258	1.54297e-05	0.000919167	AGPS|LRPPRC|TUSC3|MFHAS1|PPP3CA|MRPL35|MCL1|GSK3B|CHCHD1|GDAP1|PRKCA|MAPK1|DNAJC11|ATPAF1|COA5|SCCPDH|NIF3L1|TP53BP2|RAB11FIP5|KIF1B|SLC7A11|PTCD1|ACBD3|CDK1|COX11|UQCRFS1	http://amigo.geneontology.org/amigo/term/GO:0005739
hsa-let-7a-2_4c	GO:0005769	CC	early endosome	Gene Ontology	8	267	0.00173603	0.0263245	LRP6|LMTK2|RAB11FIP5|ARRDC4|TM9SF4|MAPK1|PTP4A1|PTP4A2	http://amigo.geneontology.org/amigo/term/GO:0005769
hsa-let-7a-2_4c	GO:0005783	CC	endoplasmic reticulum	Gene Ontology	24	1018	4.0458e-06	0.000349055	ANKRD13C|CALU|PRKCSH|ADPGK|SEC31A|DLG1|PHTF2|CCDC88A|TBC1D20|PTP4A1|DNAJC10|RNF139|ENTPD5|PRKCA|FAF2|MGAT2|ZDHHC23|RNF19B|LRP6|C18orf32|DNAJC1|GLB1|ELOVL6|ATP1A1	http://amigo.geneontology.org/amigo/term/GO:0005783
hsa-let-7a-2_4c	GO:0005789	CC	endoplasmic reticulum membrane	Gene Ontology	22	942	1.18434e-05	0.000740807	ANKRD13C|TUSC3|LMAN2|CALU|NOTCH2|ADPGK|CYP2U1|DLG1|RAB18|TBC1D20|SEC31A|RNF139|SURF4|DPAGT1|MGAT2|SEC24A|DTNBP1|RNF19B|DNAJC1|GLB1|ELOVL6|CDK1	http://amigo.geneontology.org/amigo/term/GO:0005789
hsa-let-7a-2_4c	GO:0005794	CC	Golgi apparatus	Gene Ontology	26	1002	2.78384e-07	3.03354e-05	FYCO1|GALNT18|CCDC186|DLG1|RAB18|CCDC88A|ARF6|MPP5|TGOLN2|TM9SF4|MAPK1|SH3RF1|SPPL3|LMAN2|ZDHHC23|TAF7|KCNJ2|LRP6|LMTK2|RAB11FIP5|CAMSAP2|PRRC1|CALU|GLB1|ACBD3|ATP1A1	http://amigo.geneontology.org/amigo/term/GO:0005794
hsa-let-7a-2_4c	GO:0005813	CC	centrosome	Gene Ontology	14	506	8.59635e-05	0.00341398	STIL|NIN|DTL|CAMSAP2|CCDC88A|ACTR1B|PLK4|GSK3B|CDK1|CDK2|SLC16A1|CDK6|CENPF|KIF3A	http://amigo.geneontology.org/amigo/term/GO:0005813
hsa-let-7a-2_4c	GO:0005814	CC	centriole	Gene Ontology	6	144	0.00133251	0.022079	STIL|NIN|CCDC88A|PLK4|STARD9|KIF3A	http://amigo.geneontology.org/amigo/term/GO:0005814
hsa-let-7a-2_4c	GO:0005829	CC	cytosol	Gene Ontology	105	5095	2.13738e-20	1.33693e-17	FBXO10|PLK4|LZTFL1|HPS4|RAPGEF2|PDCD11|DLG1|CCDC88A|PARD6B|PTP4A2|UFD1|SHC1|C2CD5|CENPF|WNK1|FLI1|DFFB|USP38|SEC24A|RNF19B|USP36|USP37|LMTK2|GSK3B|ANKRD52|CD2BP2|TRIM38|DTL|RRP1B|PNISR|RASSF3|HIF1A|HELZ|YTHDF3|XRCC5|STIL|CHCHD1|HSPH1|XPO6|SHOC2|LANCL2|TIPRL|DMAP1|SURF4|TBC1D2B|PRKAB2|DTNBP1|BLVRB|GART|KIF3A|PRDM16|TAF4|CAMSAP2|G6PD|TNFAIP3|MINDY2|IPO7|TRIM4|BTBD3|AASDHPPT|AGPS|RAD23B|KIF14|EXOSC1…	http://amigo.geneontology.org/amigo/term/GO:0005829
hsa-let-7a-2_4c	GO:0005874	CC	microtubule	Gene Ontology	8	305	0.00382921	0.0407689	DLG1|HSPH1|KIF1B|RASSF3|LRPPRC|KIF14|MAP4|KIF3A	http://amigo.geneontology.org/amigo/term/GO:0005874
hsa-let-7a-2_4c	GO:0005886	CC	plasma membrane	Gene Ontology	62	4619	3.88512e-05	0.00194411	LIN7C|RAPGEF2|TUSC3|PNISR|RASSF3|DHX15|NIN|SLC7A11|KIF14|ZMAT3|MFAP3|MAP4|LRFN4|VSTM4|XRCC5|GAD1|DLG1|TGOLN2|EIF5|C2CD5|XPO6|CCDC88A|DTL|SNX4|ARF6|MPP5|LANCL2|RAB18|MAPK1|PTP4A2|SURF4|ANXA1|SHC1|KMT2E|PRKCA|KCNQ4|SCCPDH|RDX|ARRDC4|SPPL3|MYSM1|DTNBP1|BLVRB|ARHGEF39|CTNNA1|FAM171A1|PARD6B|KCNJ2|TMEM65|LRP6|ZNRF3|SLC16A1|SLC2A3|DNAJC1|NOTCH2|GSK3B|MET|ATP1A1|CHD8|SPPL2A|PPP3CA|TRIM4	http://amigo.geneontology.org/amigo/term/GO:0005886
hsa-let-7a-2_4c	GO:0005923	CC	bicellular tight junction	Gene Ontology	5	122	0.00357574	0.0386703	DLG1|LIN7C|RAPGEF2|MPP5|PARD6B	http://amigo.geneontology.org/amigo/term/GO:0005923
hsa-let-7a-2_4c	GO:0006164	BP	purine nucleotide biosynthetic process	Gene Ontology	2	11	0.00465232	0.0449425	GART|PRPS1	http://amigo.geneontology.org/amigo/term/GO:0006164
hsa-let-7a-2_4c	GO:0006260	BP	DNA replication	Gene Ontology	6	131	0.000834565	0.0160622	POLA2|DTL|CCDC88A|CDK1|CDK2|FAM111B	http://amigo.geneontology.org/amigo/term/GO:0006260
hsa-let-7a-2_4c	GO:0006275	BP	regulation of DNA replication	Gene Ontology	3	22	0.00101006	0.0184465	ANKRD17|CCDC88A|USP37	http://amigo.geneontology.org/amigo/term/GO:0006275
hsa-let-7a-2_4c	GO:0006355	BP	regulation of transcription, DNA-templated	Gene Ontology	17	773	0.000233032	0.00668625	PRDM16|ZNHIT3|ZNF223|ZNF527|MN1|ZNF195|ZNF518A|HIF1A|ZNF585A|ZNF557|ZNF582|SAP30BP|ZNF33A|ZNF33B|ZNF780B|RNF20|ZNF559	http://amigo.geneontology.org/amigo/term/GO:0006355
hsa-let-7a-2_4c	GO:0006357	BP	regulation of transcription by RNA polymerase II	Gene Ontology	16	751	0.000495106	0.0112614	TAF7|KDM1A|HSF2|TBL1X|TSC22D1|FLI1|HIF1A|LCORL|MED13L|MED13|MED6|DLX5|THAP10|SMARCA4|CTDSP1|FOXN2	http://amigo.geneontology.org/amigo/term/GO:0006357
hsa-let-7a-2_4c	GO:0006364	BP	rRNA processing	Gene Ontology	9	141	3.56747e-06	0.000330585	EXOSC10|ESF1|ISG20L2|MTREX|RRP1B|RPS19|SUV39H1|TBL3|PDCD11	http://amigo.geneontology.org/amigo/term/GO:0006364
hsa-let-7a-2_4c	GO:0006366	BP	transcription by RNA polymerase II	Gene Ontology	8	187	0.000183206	0.00576861	TAF7|KLF13|TAF4|TSC22D1|ERCC3|TAF9|MAF|LCORL	http://amigo.geneontology.org/amigo/term/GO:0006366
hsa-let-7a-2_4c	GO:0006367	BP	transcription initiation from RNA polymerase II promoter	Gene Ontology	9	160	9.40772e-06	0.000628673	TAF7|TAF4|ERCC3|NOTCH2|CDK1|MED13|MED6|TAF9|CDK8	http://amigo.geneontology.org/amigo/term/GO:0006367
hsa-let-7a-2_4c	GO:0006397	BP	mRNA processing	Gene Ontology	7	158	0.000377398	0.00916768	CNOT6L|RRP1B|TCERG1|USP39|DHX15|PTBP3|PDCD11	http://amigo.geneontology.org/amigo/term/GO:0006397
hsa-let-7a-2_4c	GO:0006417	BP	regulation of translation	Gene Ontology	5	63	0.000214436	0.00624439	PTBP3|EIF2S1|RBM3|DNAJC1|LSM14B	http://amigo.geneontology.org/amigo/term/GO:0006417
hsa-let-7a-2_4c	GO:0006468	BP	protein phosphorylation	Gene Ontology	17	451	2.78862e-07	3.03354e-05	WNK1|PRKAB2|LMTK2|PRKCA|ERCC3|PRPF4B|BMP2K|PLK4|GSK3B|CDK1|CDK2|MAPK1|CDK6|TRIB2|CDK8|DYRK1B|EIF2S1	http://amigo.geneontology.org/amigo/term/GO:0006468
hsa-let-7a-2_4c	GO:0006469	BP	negative regulation of protein kinase activity	Gene Ontology	7	75	4.33073e-06	0.000361183	TAF7|UBASH3B|LRP6|WNK1|SMCR8|TRIB2|DTNBP1	http://amigo.geneontology.org/amigo/term/GO:0006469
hsa-let-7a-2_4c	GO:0006511	BP	ubiquitin-dependent protein catabolic process	Gene Ontology	11	292	3.61419e-05	0.00192398	ZNRF3|DTL|FBXO10|RNF168|CDC34|USP38|UFD1|RNF19B|RNF20|USP36|USP37	http://amigo.geneontology.org/amigo/term/GO:0006511
hsa-let-7a-2_4c	GO:0006606	BP	protein import into nucleus	Gene Ontology	4	79	0.00442521	0.0449425	TNPO2|IPO7|IPO4|PPP3CA	http://amigo.geneontology.org/amigo/term/GO:0006606
hsa-let-7a-2_4c	GO:0006890	BP	retrograde vesicle-mediated transport, Golgi to endoplasmic reticulum	Gene Ontology	4	84	0.00544468	0.047137	LMAN2|SURF4|KIF4A|KIF3A	http://amigo.geneontology.org/amigo/term/GO:0006890
hsa-let-7a-2_4c	GO:0006915	BP	apoptotic process	Gene Ontology	13	546	0.000614632	0.0130323	KIF1B|SH3RF1|RRP1B|RASSF3|ERCC3|TNFAIP3|CDK1|ZMAT3|MAPK1|SAP30BP|NOTCH2|FEM1B|FBXO10	http://amigo.geneontology.org/amigo/term/GO:0006915
hsa-let-7a-2_4c	GO:0006974	BP	cellular response to DNA damage stimulus	Gene Ontology	7	248	0.00455454	0.0449425	DTL|SUV39H1|RNF168|TAF9|ZMAT3|MAPK1|XRCC5	http://amigo.geneontology.org/amigo/term/GO:0006974
hsa-let-7a-2_4c	GO:0006977	BP	DNA damage response, signal transduction by p53 class mediator resulting in cell cycle arrest	Gene Ontology	5	56	0.000128064	0.00471201	E2F7|CDK1|CNOT1|CNOT6L|CDK2	http://amigo.geneontology.org/amigo/term/GO:0006977
hsa-let-7a-2_4c	GO:0006996	BP	organelle organization	Gene Ontology	2	11	0.00465232	0.0449425	KIF4A|KIF3A	http://amigo.geneontology.org/amigo/term/GO:0006996
hsa-let-7a-2_4c	GO:0007000	BP	nucleolus organization	Gene Ontology	2	5	0.00129274	0.0215628	RPS19|USP36	http://amigo.geneontology.org/amigo/term/GO:0007000
hsa-let-7a-2_4c	GO:0007018	BP	microtubule-based movement	Gene Ontology	5	81	0.000637659	0.0130772	KIF14|STARD9|KIF1B|KIF4A|KIF3A	http://amigo.geneontology.org/amigo/term/GO:0007018
hsa-let-7a-2_4c	GO:0007049	BP	cell cycle	Gene Ontology	7	245	0.00427277	0.0436346	RIOK2|SUV39H1|ARF6|USP39|MAPK1|PTP4A1|TP53BP2	http://amigo.geneontology.org/amigo/term/GO:0007049
hsa-let-7a-2_4c	GO:0007077	BP	mitotic nuclear envelope disassembly	Gene Ontology	2	12	0.00539928	0.0469063	PRKCA|CDK1	http://amigo.geneontology.org/amigo/term/GO:0007077
hsa-let-7a-2_4c	GO:0007098	BP	centrosome cycle	Gene Ontology	3	40	0.0048768	0.0459201	SLC16A1|CDK1|PARD6B	http://amigo.geneontology.org/amigo/term/GO:0007098
hsa-let-7a-2_4c	GO:0007411	BP	axon guidance	Gene Ontology	7	222	0.00252742	0.0334583	SHC1|PRKCA|SLC7A11|NOTCH2|MAPK1|SEMA4C|KIF3A	http://amigo.geneontology.org/amigo/term/GO:0007411
hsa-let-7a-2_4c	GO:0007599	BP	hemostasis	Gene Ontology	2	9	0.00331515	0.0373627	HPS4|FLI1	http://amigo.geneontology.org/amigo/term/GO:0007599
hsa-let-7a-2_4c	GO:0008013	MF	beta-catenin binding	Gene Ontology	6	86	9.75593e-05	0.00369838	TBL1X|CHD8|GSK3B|SETD1A|LEF1|CTNNA1	http://amigo.geneontology.org/amigo/term/GO:0008013
hsa-let-7a-2_4c	GO:0008017	MF	microtubule binding	Gene Ontology	9	252	0.000269095	0.00731821	LRPPRC|KIF1B|CCDC88A|KIF4A|KIF14|STARD9|MAP4|CENPF|KIF3A	http://amigo.geneontology.org/amigo/term/GO:0008017
hsa-let-7a-2_4c	GO:0008022	MF	protein C-terminus binding	Gene Ontology	6	189	0.00490035	0.0459201	DLG1|TBL1X|CENPF|ERCC3|XRCC5|BCL10	http://amigo.geneontology.org/amigo/term/GO:0008022
hsa-let-7a-2_4c	GO:0008089	BP	anterograde axonal transport	Gene Ontology	4	31	0.000169976	0.00552312	DTNBP1|KIF1B|KIF4A|KIF3A	http://amigo.geneontology.org/amigo/term/GO:0008089
hsa-let-7a-2_4c	GO:0008094	MF	DNA-dependent ATPase activity	Gene Ontology	3	35	0.00343257	0.0378339	CHD8|SMARCA4|BTAF1	http://amigo.geneontology.org/amigo/term/GO:0008094
hsa-let-7a-2_4c	GO:0008134	MF	transcription factor binding	Gene Ontology	17	325	2.96748e-09	6.18719e-07	TAF7|E2F7|HDAC2|SRF|KDM1A|CENPF|ERCC3|TBL1X|HIF1A|SETD1A|MAPK1|MED6|NIF3L1|TRIB2|PDCD11|SMARCA4|BCL10	http://amigo.geneontology.org/amigo/term/GO:0008134
hsa-let-7a-2_4c	GO:0008285	BP	negative regulation of cell population proliferation	Gene Ontology	9	394	0.00533673	0.0469063	E2F7|KLF13|SRF|RAPGEF2|RASSF3|CDK6|GLMN|RNF139|GGNBP2	http://amigo.geneontology.org/amigo/term/GO:0008285
hsa-let-7a-2_4c	GO:0008353	MF	RNA polymerase II CTD heptapeptide repeat kinase activity	Gene Ontology	4	12	6.65665e-06	0.000504695	CDK8|CDK1|MAPK1|CDK6	http://amigo.geneontology.org/amigo/term/GO:0008353
hsa-let-7a-2_4c	GO:0008380	BP	RNA splicing	Gene Ontology	7	160	0.000405753	0.0095773	RRP1B|PRPF4B|TCERG1|USP39|DHX15|PTBP3|LUC7L3	http://amigo.geneontology.org/amigo/term/GO:0008380
hsa-let-7a-2_4c	GO:0008574	MF	ATP-dependent microtubule motor activity, plus-end-directed	Gene Ontology	3	16	0.000440854	0.0101194	KIF14|KIF1B|KIF3A	http://amigo.geneontology.org/amigo/term/GO:0008574
hsa-let-7a-2_4c	GO:0009048	BP	dosage compensation by inactivation of X chromosome	Gene Ontology	2	11	0.00465232	0.0449425	EXOSC10|SPEN	http://amigo.geneontology.org/amigo/term/GO:0009048
hsa-let-7a-2_4c	GO:0009636	BP	response to toxic substance	Gene Ontology	5	82	0.000672185	0.0136732	CDK1|MAPK1|SRF|SLC7A11|DHX15	http://amigo.geneontology.org/amigo/term/GO:0009636
hsa-let-7a-2_4c	GO:0009898	CC	cytoplasmic side of plasma membrane	Gene Ontology	4	52	0.00104579	0.0186897	DLG1|PPP3CA|G6PD|PTP4A1	http://amigo.geneontology.org/amigo/term/GO:0009898
hsa-let-7a-2_4c	GO:0010389	BP	regulation of G2/M transition of mitotic cell cycle	Gene Ontology	5	80	0.000604478	0.0129265	KIF14|CDK1|CDK2|PLK4|CENPF	http://amigo.geneontology.org/amigo/term/GO:0010389
hsa-let-7a-2_4c	GO:0010457	BP	centriole-centriole cohesion	Gene Ontology	2	11	0.00465232	0.0449425	NIN|KIF3A	http://amigo.geneontology.org/amigo/term/GO:0010457
hsa-let-7a-2_4c	GO:0010468	BP	regulation of gene expression	Gene Ontology	9	235	0.000163391	0.00545074	PRDM16|TRIM38|HIF1A|CDK2|MAPK1|CDK6|ZNF407|ZNF71|TRIM4	http://amigo.geneontology.org/amigo/term/GO:0010468
hsa-let-7a-2_4c	GO:0010606	BP	positive regulation of cytoplasmic mRNA processing body assembly	Gene Ontology	2	6	0.00171458	0.0261579	CNOT1|CNOT6L	http://amigo.geneontology.org/amigo/term/GO:0010606
hsa-let-7a-2_4c	GO:0010628	BP	positive regulation of gene expression	Gene Ontology	9	391	0.00508908	0.0469063	KIF1B|RDX|HIF1A|GSK3B|CDK1|MAPK1|CDK6|DTNBP1|LEF1	http://amigo.geneontology.org/amigo/term/GO:0010628
hsa-let-7a-2_4c	GO:0014704	CC	intercalated disc	Gene Ontology	5	46	5.39604e-05	0.00245471	DLG1|KCNJ2|TMEM65|CTNNA1|ATP1A1	http://amigo.geneontology.org/amigo/term/GO:0014704
hsa-let-7a-2_4c	GO:0015031	BP	protein transport	Gene Ontology	8	320	0.00505382	0.046832	LIN7C|SNX4|SFT2D3|CENPF|ARRDC4|ZMAT3|LMAN2|KIF3A	http://amigo.geneontology.org/amigo/term/GO:0015031
hsa-let-7a-2_4c	GO:0016020	CC	membrane	Gene Ontology	46	2075	7.36182e-10	1.67448e-07	AGPS|LRPPRC|SNX4|RPS19|HELZ|DHX38|HPS4|MED6|MCL1|ADPGK|ANKRD17|EIF2S1|SMARCA4|EXOSC10|GDAP1|CCDC88A|ARF6|KIF4A|TM9SF4|MED13|DNAJC10|ARHGDIA|CNOT1|KIF14|DPAGT1|WNK1|SLC7A11|SCCPDH|TXLNA|CALU|SPPL3|FYCO1|ATXN2L|SLC16A1|RAPGEF2|G6PD|DNAJC1|NOTCH2|ACBD3|CDK1|XRCC5|ACTR1B|ATP1A1|SPPL2A|IPO7|IPO4	http://amigo.geneontology.org/amigo/term/GO:0016020
hsa-let-7a-2_4c	GO:0016032	BP	viral process	Gene Ontology	12	456	0.000421749	0.00986182	DLG1|ACBD3|TAF4|SHC1|SH3RF1|RRP1B|ERCC3|SPEN|SUV39H1|MAPK1|ANKRD17|IPO7	http://amigo.geneontology.org/amigo/term/GO:0016032
hsa-let-7a-2_4c	GO:0016055	BP	Wnt signaling pathway	Gene Ontology	6	189	0.00490035	0.0459201	LRP6|ZNRF3|CHD8|GSK3B|LEF1|NARF	http://amigo.geneontology.org/amigo/term/GO:0016055
hsa-let-7a-2_4c	GO:0016251	MF	RNA polymerase II general transcription initiation factor activity	Gene Ontology	3	37	0.00397336	0.0409108	TAF7|TAF4|TAF9	http://amigo.geneontology.org/amigo/term/GO:0016251
hsa-let-7a-2_4c	GO:0016324	CC	apical plasma membrane	Gene Ontology	9	354	0.0027086	0.0337734	ANXA1|DLG1|RAPGEF2|SLC16A1|RDX|MPP5|PARD6B|RAB18|ATP1A1	http://amigo.geneontology.org/amigo/term/GO:0016324
hsa-let-7a-2_4c	GO:0016328	CC	lateral plasma membrane	Gene Ontology	4	65	0.0022704	0.031491	ANXA1|DLG1|SLC16A1|ATP1A1	http://amigo.geneontology.org/amigo/term/GO:0016328
hsa-let-7a-2_4c	GO:0016491	MF	oxidoreductase activity	Gene Ontology	5	137	0.00572553	0.0492278	AGPS|KDM1A|UQCRFS1|MICAL2|SCCPDH	http://amigo.geneontology.org/amigo/term/GO:0016491
hsa-let-7a-2_4c	GO:0016567	BP	protein ubiquitination	Gene Ontology	14	486	5.67758e-05	0.00253666	TRIM4|ZNRF3|MSL2|FBXO10|RNF168|CDC34|HIF1A|BCL10|ARRDC4|TRIM38|RNF139|NARF|FEM1B|RNF20	http://amigo.geneontology.org/amigo/term/GO:0016567
hsa-let-7a-2_4c	GO:0016575	BP	histone deacetylation	Gene Ontology	3	39	0.00456314	0.0449425	BRMS1L|HDAC2|TBL1X	http://amigo.geneontology.org/amigo/term/GO:0016575
hsa-let-7a-2_4c	GO:0016579	BP	protein deubiquitination	Gene Ontology	10	262	7.33713e-05	0.0029837	RAD23B|USP39|TNFAIP3|USP38|CDK1|HIF1A|MYSM1|UFD1|USP36|USP37	http://amigo.geneontology.org/amigo/term/GO:0016579
hsa-let-7a-2_4c	GO:0016592	CC	mediator complex	Gene Ontology	5	39	2.6109e-05	0.00145166	CDK8|MED13L|MED13|MED6|CDK6	http://amigo.geneontology.org/amigo/term/GO:0016592
hsa-let-7a-2_4c	GO:0016607	CC	nuclear speck	Gene Ontology	17	400	5.44177e-08	8.50956e-06	E2F7|ATXN2L|KMT2E|CD2BP2|CDC34|TCERG1|BMP2K|HIF1A|SPEN|MTREX|USP36|SETD1A|DHX15|PNISR|PRPF4B|CDC40|LUC7L3	http://amigo.geneontology.org/amigo/term/GO:0016607
hsa-let-7a-2_4c	GO:0016807	MF	cysteine-type carboxypeptidase activity	Gene Ontology	2	5	0.00129274	0.0215628	MINDY4|MINDY2	http://amigo.geneontology.org/amigo/term/GO:0016807
hsa-let-7a-2_4c	GO:0018105	BP	peptidyl-serine phosphorylation	Gene Ontology	8	161	6.80864e-05	0.0028392	LMTK2|PRKCA|WNK1|GSK3B|CDK1|CDK2|MAPK1|DYRK1B	http://amigo.geneontology.org/amigo/term/GO:0018105
hsa-let-7a-2_4c	GO:0018107	BP	peptidyl-threonine phosphorylation	Gene Ontology	7	65	1.79604e-06	0.000179748	LMTK2|PRKCA|WNK1|GSK3B|CDK1|MAPK1|DYRK1B	http://amigo.geneontology.org/amigo/term/GO:0018107
hsa-let-7a-2_4c	GO:0019886	BP	antigen processing and presentation of exogenous peptide antigen via MHC class II	Gene Ontology	5	98	0.00143644	0.0233374	ACTR1B|SEC24A|SEC31A|KIF4A|KIF3A	http://amigo.geneontology.org/amigo/term/GO:0019886
hsa-let-7a-2_4c	GO:0019899	MF	enzyme binding	Gene Ontology	9	353	0.00265954	0.0337734	KDM1A|HDAC2|KMT2E|PRKCA|DFFB|NOTCH2|HIF1A|PPP3CA|BCL10	http://amigo.geneontology.org/amigo/term/GO:0019899
hsa-let-7a-2_4c	GO:0019901	MF	protein kinase binding	Gene Ontology	14	461	3.27239e-05	0.0017799	DLG1|SMCR8|TRIM38|PRKAB2|SHC1|RPS19|WNK1|HIF1A|GSK3B|KIF14|ATP1A1|NARF|BCL10|USP37	http://amigo.geneontology.org/amigo/term/GO:0019901
hsa-let-7a-2_4c	GO:0019904	MF	protein domain specific binding	Gene Ontology	9	239	0.000184448	0.00576861	LIN7C|TBL1X|RDX|DFFB|CDK2|MPP5|ATP1A1|HIF1A|CNOT1	http://amigo.geneontology.org/amigo/term/GO:0019904
hsa-let-7a-2_4c	GO:0021591	BP	ventricular system development	Gene Ontology	3	19	0.000688353	0.0138892	CENPF|SLC7A11|RAPGEF2	http://amigo.geneontology.org/amigo/term/GO:0021591
hsa-let-7a-2_4c	GO:0021670	BP	lateral ventricle development	Gene Ontology	2	12	0.00539928	0.0469063	KDM2B|CDK6	http://amigo.geneontology.org/amigo/term/GO:0021670
hsa-let-7a-2_4c	GO:0021987	BP	cerebral cortex development	Gene Ontology	7	70	2.83404e-06	0.000272722	FOXP2|KDM1A|LRP6|HIF1A|KIF14|GART|BTBD3	http://amigo.geneontology.org/amigo/term/GO:0021987
hsa-let-7a-2_4c	GO:0030042	BP	actin filament depolymerization	Gene Ontology	2	11	0.00465232	0.0449425	DSTN|MICAL2	http://amigo.geneontology.org/amigo/term/GO:0030042
hsa-let-7a-2_4c	GO:0030134	CC	COPII-coated ER to Golgi transport vesicle	Gene Ontology	3	40	0.0048768	0.0459201	TEX261|SEC31A|LMAN2	http://amigo.geneontology.org/amigo/term/GO:0030134
hsa-let-7a-2_4c	GO:0030278	BP	regulation of ossification	Gene Ontology	2	12	0.00539928	0.0469063	MAPK1|LRP6	http://amigo.geneontology.org/amigo/term/GO:0030278
hsa-let-7a-2_4c	GO:0030326	BP	embryonic limb morphogenesis	Gene Ontology	4	39	0.000381071	0.00916768	DLX5|LEF1|LRP6|NOTCH2	http://amigo.geneontology.org/amigo/term/GO:0030326
hsa-let-7a-2_4c	GO:0030332	MF	cyclin binding	Gene Ontology	3	30	0.00228603	0.031491	CDK1|CDK2|CDK6	http://amigo.geneontology.org/amigo/term/GO:0030332
hsa-let-7a-2_4c	GO:0030335	BP	positive regulation of cell migration	Gene Ontology	7	227	0.0028491	0.0349434	PRKCA|RDX|ARHGEF39|PTP4A1|PPP3CA|LEF1|SEMA4C	http://amigo.geneontology.org/amigo/term/GO:0030335
hsa-let-7a-2_4c	GO:0030374	MF	nuclear receptor transcription coactivator activity	Gene Ontology	4	52	0.00104579	0.0186897	SS18|MED13|KDM1A|NCOA3	http://amigo.geneontology.org/amigo/term/GO:0030374
hsa-let-7a-2_4c	GO:0030424	CC	axon	Gene Ontology	9	310	0.00112815	0.0198355	KIF1B|ALCAM|SLC7A11|MPP5|GSK3B|MAPK1|ADGRL3|MAP4|DTNBP1	http://amigo.geneontology.org/amigo/term/GO:0030424
hsa-let-7a-2_4c	GO:0030496	CC	midbody	Gene Ontology	8	160	6.53087e-05	0.00276953	CENPF|SCCPDH|KIF4A|RDX|KIF14|CDK1|DTNBP1|URB2	http://amigo.geneontology.org/amigo/term/GO:0030496
hsa-let-7a-2_4c	GO:0030688	CC	preribosome, small subunit precursor	Gene Ontology	2	12	0.00539928	0.0469063	RRP1B|RIOK2	http://amigo.geneontology.org/amigo/term/GO:0030688
hsa-let-7a-2_4c	GO:0031175	BP	neuron projection development	Gene Ontology	5	116	0.00290563	0.0354629	GSK3B|SRF|RAPGEF2|MAP4|DTNBP1	http://amigo.geneontology.org/amigo/term/GO:0031175
hsa-let-7a-2_4c	GO:0031340	BP	positive regulation of vesicle fusion	Gene Ontology	2	6	0.00171458	0.0261579	ANXA1|C2CD5	http://amigo.geneontology.org/amigo/term/GO:0031340
hsa-let-7a-2_4c	GO:0031464	CC	Cul4A-RING E3 ubiquitin ligase complex	Gene Ontology	2	12	0.00539928	0.0469063	GLMN|DTL	http://amigo.geneontology.org/amigo/term/GO:0031464
hsa-let-7a-2_4c	GO:0031625	MF	ubiquitin protein ligase binding	Gene Ontology	11	294	3.8361e-05	0.00194411	UBASH3B|LRPPRC|FAF2|HIF1A|BCL10|MFHAS1|TRIB2|GLMN|GSK3B|XRCC5|RNF20	http://amigo.geneontology.org/amigo/term/GO:0031625
hsa-let-7a-2_4c	GO:0031965	CC	nuclear membrane	Gene Ontology	7	237	0.00358574	0.0386703	GTF3C3|DTL|DNAJC1|SPEN|TBC1D20|APEH|ANKRD17	http://amigo.geneontology.org/amigo/term/GO:0031965
hsa-let-7a-2_4c	GO:0032040	CC	small-subunit processome	Gene Ontology	3	39	0.00456314	0.0449425	PDCD11|XRCC5|TBL3	http://amigo.geneontology.org/amigo/term/GO:0032040
hsa-let-7a-2_4c	GO:0032094	BP	response to food	Gene Ontology	3	21	0.0008941	0.0170766	SLC16A1|G6PD|BCL10	http://amigo.geneontology.org/amigo/term/GO:0032094
hsa-let-7a-2_4c	GO:0032147	BP	activation of protein kinase activity	Gene Ontology	4	66	0.00239311	0.0323651	DLG1|CCDC88A|WNK1|KIF14	http://amigo.geneontology.org/amigo/term/GO:0032147
hsa-let-7a-2_4c	GO:0032456	BP	endocytic recycling	Gene Ontology	3	40	0.0048768	0.0459201	SNX4|LMTK2|ARF6	http://amigo.geneontology.org/amigo/term/GO:0032456
hsa-let-7a-2_4c	GO:0032991	CC	protein-containing complex	Gene Ontology	25	623	1.19564e-10	3.73937e-08	KDM1A|HDAC2|SNX4|HIF1A|RAPGEF2|XRCC5|NCOA3|HSPH1|XPO6|CHD8|PARD6B|MPP5|MAPK1|ANXA1|KMT2E|DFFB|MYSM1|BCL10|TAF4|SMARCA4|RNF168|ATP1A1|CDK8|COX11|IPO4	http://amigo.geneontology.org/amigo/term/GO:0032991
hsa-let-7a-2_4c	GO:0033116	CC	endoplasmic reticulum-Golgi intermediate compartment membrane	Gene Ontology	4	74	0.00354291	0.0385407	SPPL3|TBC1D20|SURF4|LMAN2	http://amigo.geneontology.org/amigo/term/GO:0033116
hsa-let-7a-2_4c	GO:0033276	CC	transcription factor TFTC complex	Gene Ontology	3	14	0.000313044	0.0081587	TAF7|TAF4|TAF9	http://amigo.geneontology.org/amigo/term/GO:0033276
hsa-let-7a-2_4c	GO:0033619	BP	membrane protein proteolysis	Gene Ontology	2	12	0.00539928	0.0469063	SPPL2A|SPPL3	http://amigo.geneontology.org/amigo/term/GO:0033619
hsa-let-7a-2_4c	GO:0034098	CC	VCP-NPL4-UFD1 AAA ATPase complex	Gene Ontology	2	8	0.00272671	0.0337734	UFD1|FAF2	http://amigo.geneontology.org/amigo/term/GO:0034098
hsa-let-7a-2_4c	GO:0034136	BP	negative regulation of toll-like receptor 2 signaling pathway	Gene Ontology	2	5	0.00129274	0.0215628	TNFAIP3|MFHAS1	http://amigo.geneontology.org/amigo/term/GO:0034136
hsa-let-7a-2_4c	GO:0034144	BP	negative regulation of toll-like receptor 4 signaling pathway	Gene Ontology	2	9	0.00331515	0.0373627	TNFAIP3|MFHAS1	http://amigo.geneontology.org/amigo/term/GO:0034144
hsa-let-7a-2_4c	GO:0034389	BP	lipid droplet organization	Gene Ontology	3	20	0.000786958	0.0155037	RAB18|FAF2|TBC1D20	http://amigo.geneontology.org/amigo/term/GO:0034389
hsa-let-7a-2_4c	GO:0034454	BP	microtubule anchoring at centrosome	Gene Ontology	2	10	0.00395732	0.0409108	NIN|KIF3A	http://amigo.geneontology.org/amigo/term/GO:0034454
hsa-let-7a-2_4c	GO:0034511	MF	U3 snoRNA binding	Gene Ontology	2	10	0.00395732	0.0409108	XRCC5|TBL3	http://amigo.geneontology.org/amigo/term/GO:0034511
hsa-let-7a-2_4c	GO:0035094	BP	response to nicotine	Gene Ontology	3	30	0.00228603	0.031491	MAPK1|HDAC2|SLC7A11	http://amigo.geneontology.org/amigo/term/GO:0035094
hsa-let-7a-2_4c	GO:0035518	BP	histone H2A monoubiquitination	Gene Ontology	2	12	0.00539928	0.0469063	KDM2B|RNF168	http://amigo.geneontology.org/amigo/term/GO:0035518
hsa-let-7a-2_4c	GO:0035562	BP	negative regulation of chromatin binding	Gene Ontology	2	9	0.00331515	0.0373627	PPP3CA|BTAF1	http://amigo.geneontology.org/amigo/term/GO:0035562
hsa-let-7a-2_4c	GO:0035773	BP	insulin secretion involved in cellular response to glucose stimulus	Gene Ontology	2	8	0.00272671	0.0337734	RAB11FIP5|CCDC186	http://amigo.geneontology.org/amigo/term/GO:0035773
hsa-let-7a-2_4c	GO:0035871	BP	protein K11-linked deubiquitination	Gene Ontology	2	10	0.00395732	0.0409108	TNFAIP3|USP37	http://amigo.geneontology.org/amigo/term/GO:0035871
hsa-let-7a-2_4c	GO:0036435	MF	K48-linked polyubiquitin modification-dependent protein binding	Gene Ontology	2	8	0.00272671	0.0337734	UFD1|MINDY2	http://amigo.geneontology.org/amigo/term/GO:0036435
hsa-let-7a-2_4c	GO:0036449	CC	microtubule minus-end	Gene Ontology	2	8	0.00272671	0.0337734	CAMSAP2|NIN	http://amigo.geneontology.org/amigo/term/GO:0036449
hsa-let-7a-2_4c	GO:0040008	BP	regulation of growth	Gene Ontology	4	61	0.00182279	0.0273092	BRMS1L|ZMAT3|SHC1|DMAP1	http://amigo.geneontology.org/amigo/term/GO:0040008
hsa-let-7a-2_4c	GO:0042063	BP	gliogenesis	Gene Ontology	2	6	0.00171458	0.0261579	ANXA1|CDK6	http://amigo.geneontology.org/amigo/term/GO:0042063
hsa-let-7a-2_4c	GO:0042307	BP	positive regulation of protein import into nucleus	Gene Ontology	3	40	0.0048768	0.0459201	CDK1|MAPK1|DMAP1	http://amigo.geneontology.org/amigo/term/GO:0042307
hsa-let-7a-2_4c	GO:0042383	CC	sarcolemma	Gene Ontology	6	97	0.000181845	0.00576861	ANXA1|DLG1|SLC7A11|ATP1A1|DTNBP1|PPP3CA	http://amigo.geneontology.org/amigo/term/GO:0042383
hsa-let-7a-2_4c	GO:0042393	MF	histone binding	Gene Ontology	8	163	7.39367e-05	0.0029837	TBL1X|CHD8|RNF168|MYSM1|PWWP2A|IPO7|LEF1|RNF20	http://amigo.geneontology.org/amigo/term/GO:0042393
hsa-let-7a-2_4c	GO:0042475	BP	odontogenesis of dentin-containing tooth	Gene Ontology	5	57	0.000138397	0.0048093	LEF1|HDAC2|LRP6|SLC7A11|CTNNA1	http://amigo.geneontology.org/amigo/term/GO:0042475
hsa-let-7a-2_4c	GO:0042500	MF	aspartic endopeptidase activity, intramembrane cleaving	Gene Ontology	2	7	0.00219288	0.0311738	SPPL2A|SPPL3	http://amigo.geneontology.org/amigo/term/GO:0042500
hsa-let-7a-2_4c	GO:0042692	BP	muscle cell differentiation	Gene Ontology	2	12	0.00539928	0.0469063	GLMN|SEMA4C	http://amigo.geneontology.org/amigo/term/GO:0042692
hsa-let-7a-2_4c	GO:0042802	MF	identical protein binding	Gene Ontology	34	1456	4.51287e-08	7.52746e-06	FOXP2|HSF2|RASSF3|TCERG1|PLK4|LZTFL1|GLB1|MAT2A|STIL|UBASH3B|ALCAM|CTNNA1|MAPK1|RNF20|APEH|RPS19|ANXA1|DPAGT1|PRKAB2|DFFB|NIF3L1|TP53BP2|BCL10|E2F7|KCNJ2|LRP6|KCTD15|SLC16A1|G6PD|TNFAIP3|MET|LEPROTL1|TRIM4|BTBD3	http://amigo.geneontology.org/amigo/term/GO:0042802
hsa-let-7a-2_4c	GO:0042803	MF	protein homodimerization activity	Gene Ontology	14	660	0.00114161	0.0198355	FOXP2|TRIM38|SRF|SPPL3|CCDC88A|G6PD|GLB1|TBX18|HPS4|PRPS1|CENPF|SPPL2A|LRP6|MCL1	http://amigo.geneontology.org/amigo/term/GO:0042803
hsa-let-7a-2_4c	GO:0042826	MF	histone deacetylase binding	Gene Ontology	5	114	0.00270397	0.0337734	BRMS1L|LEF1|HDAC2|SRF|HIF1A	http://amigo.geneontology.org/amigo/term/GO:0042826
hsa-let-7a-2_4c	GO:0043066	BP	negative regulation of apoptotic process	Gene Ontology	13	487	0.000214635	0.00624439	ANXA1|TAF9|STIL|HDAC2|SHC1|SH3RF1|NOTCH2|GSK3B|KIF14|CDK1|MCL1|ARHGDIA|LEF1	http://amigo.geneontology.org/amigo/term/GO:0043066
hsa-let-7a-2_4c	GO:0043130	MF	ubiquitin binding	Gene Ontology	5	79	0.000572608	0.012458	RAD23B|FAF2|RNF19B|TNFAIP3|RNF168	http://amigo.geneontology.org/amigo/term/GO:0043130
hsa-let-7a-2_4c	GO:0043231	CC	intracellular membrane-bounded organelle	Gene Ontology	20	788	9.33946e-06	0.000628673	RAB11FIP5|DPAGT1|PPP1R3B|KMT2E|SLC16A1|CTNNA1|G6PD|SLC7A11|TNFAIP3|FYCO1|ARRDC4|SPPL3|PRKCSH|GLB1|CYP2U1|SPPL2A|BLVRB|SEC31A|BTAF1|FOXN2	http://amigo.geneontology.org/amigo/term/GO:0043231
hsa-let-7a-2_4c	GO:0043392	BP	negative regulation of DNA binding	Gene Ontology	3	30	0.00228603	0.031491	KDM1A|LEF1|HDAC2	http://amigo.geneontology.org/amigo/term/GO:0043392
hsa-let-7a-2_4c	GO:0043422	MF	protein kinase B binding	Gene Ontology	2	11	0.00465232	0.0449425	CCDC88A|BCL10	http://amigo.geneontology.org/amigo/term/GO:0043422
hsa-let-7a-2_4c	GO:0043565	MF	sequence-specific DNA binding	Gene Ontology	11	405	0.000564216	0.012458	PRDM16|E2F7|HDAC2|FOXP2|HIF1A|ZNF557|ZNF582|MAF|DLX5|LEF1|ZNF559	http://amigo.geneontology.org/amigo/term/GO:0043565
hsa-let-7a-2_4c	GO:0043586	BP	tongue development	Gene Ontology	2	11	0.00465232	0.0449425	PRDM16|LEF1	http://amigo.geneontology.org/amigo/term/GO:0043586
hsa-let-7a-2_4c	GO:0043697	BP	cell dedifferentiation	Gene Ontology	2	5	0.00129274	0.0215628	NCOA3|CDK6	http://amigo.geneontology.org/amigo/term/GO:0043697
hsa-let-7a-2_4c	GO:0043923	BP	positive regulation by host of viral transcription	Gene Ontology	3	17	0.000515602	0.0116219	RRP1B|LEF1|SMARCA4	http://amigo.geneontology.org/amigo/term/GO:0043923
hsa-let-7a-2_4c	GO:0045295	MF	gamma-catenin binding	Gene Ontology	2	12	0.00539928	0.0469063	LEF1|CTNNA1	http://amigo.geneontology.org/amigo/term/GO:0045295
hsa-let-7a-2_4c	GO:0045347	BP	negative regulation of MHC class II biosynthetic process	Gene Ontology	2	6	0.00171458	0.0261579	TAF7|HDAC2	http://amigo.geneontology.org/amigo/term/GO:0045347
hsa-let-7a-2_4c	GO:0045892	BP	negative regulation of transcription, DNA-templated	Gene Ontology	16	536	1.10912e-05	0.000711544	PRDM16|SPEN|HDAC2|SHC1|KDM1A|SUV39H1|CHD8|BTAF1|LANCL2|XRCC5|FOXP2|DMAP1|CENPF|LEF1|SMARCA4|TAF7	http://amigo.geneontology.org/amigo/term/GO:0045892
hsa-let-7a-2_4c	GO:0045893	BP	positive regulation of transcription, DNA-templated	Gene Ontology	21	556	1.05065e-08	1.87767e-06	PRDM16|HDAC2|LRP6|SHC1|KMT2E|CHD8|FLI1|TBL1X|HIF1A|BCL10|SS18|CDK2|MED13|NIF3L1|DLX5|LEF1|DYRK1B|SMARCA4|RNF20|MAPK1|ZXDC	http://amigo.geneontology.org/amigo/term/GO:0045893
hsa-let-7a-2_4c	GO:0045944	BP	positive regulation of transcription by RNA polymerase II	Gene Ontology	29	1159	1.16944e-07	1.62552e-05	KDM1A|HDAC2|RRP1B|TCERG1|HIF1A|HSF2|MED6|SMARCA4|KLF13|NCOA3|CHD8|MED13|TBX18|DLX5|E2F7|SRF|FLI1|SS18|MYSM1|TBL1X|LEF1|SSBP4|TAF7|LRP6|TAF9|MET|MAF|CDK8|PPP3CA	http://amigo.geneontology.org/amigo/term/GO:0045944
hsa-let-7a-2_4c	GO:0046540	CC	U4/U6 x U5 tri-snRNP complex	Gene Ontology	3	33	0.00293946	0.0355292	USP39|LSM7|CD2BP2	http://amigo.geneontology.org/amigo/term/GO:0046540
hsa-let-7a-2_4c	GO:0046579	BP	positive regulation of Ras protein signal transduction	Gene Ontology	3	32	0.00271034	0.0337734	SHOC2|SHC1|NOTCH2	http://amigo.geneontology.org/amigo/term/GO:0046579
hsa-let-7a-2_4c	GO:0046872	MF	metal ion binding	Gene Ontology	49	2298	6.77745e-10	1.67448e-07	FOXP2|MSL2|RASSF3|HELZ|ZNF223|ZXDC|ADPGK|GART|ZNF780B|ZNF71|THAP10|KLF13|INTS12|COL27A1|KIF4A|NT5DC3|ZNF585A|ZNF557|MICAL2|NARF|MSS51|CTDSP1|ZSCAN23|ZNHIT3|RIOK2|DPAGT1|MAT2A|KMT2E|SH3RF1|ADAT1|ZNF582|MYSM1|LMAN2|ZNF527|ZNF518A|FYCO1|RNF19B|RNF20|PRDM16|CNOT6L|ZC4H2|ZNRF3|RNF168|GALNT18|ZNF33B|ZUP1|ZNF33A|UQCRFS1|ZNF559	http://amigo.geneontology.org/amigo/term/GO:0046872
hsa-let-7a-2_4c	GO:0046966	MF	thyroid hormone receptor binding	Gene Ontology	4	31	0.000169976	0.00552312	TAF7|ZNHIT3|MED13|NCOA3	http://amigo.geneontology.org/amigo/term/GO:0046966
hsa-let-7a-2_4c	GO:0046974	MF	histone methyltransferase activity (H3-K9 specific)	Gene Ontology	2	10	0.00395732	0.0409108	PRDM16|SUV39H1	http://amigo.geneontology.org/amigo/term/GO:0046974
hsa-let-7a-2_4c	GO:0047485	MF	protein N-terminus binding	Gene Ontology	6	104	0.00026004	0.00715984	NCOA3|SUV39H1|ERCC3|ARF6|SMARCA4|GAD1	http://amigo.geneontology.org/amigo/term/GO:0047485
hsa-let-7a-2_4c	GO:0047497	BP	mitochondrion transport along microtubule	Gene Ontology	2	8	0.00272671	0.0337734	LRPPRC|KIF1B	http://amigo.geneontology.org/amigo/term/GO:0047497
hsa-let-7a-2_4c	GO:0048471	CC	perinuclear region of cytoplasm	Gene Ontology	13	697	0.00492924	0.0460185	DLG1|LMTK2|SH3RF1|PRKCA|CENPF|DTL|LRPPRC|GLB1|RAPGEF2|TP53BP2|BCL10|SEC31A|ANKRD13C	http://amigo.geneontology.org/amigo/term/GO:0048471
hsa-let-7a-2_4c	GO:0050681	MF	androgen receptor binding	Gene Ontology	3	28	0.00190561	0.0282527	FOXP2|KDM1A|SMARCA4	http://amigo.geneontology.org/amigo/term/GO:0050681
hsa-let-7a-2_4c	GO:0050774	BP	negative regulation of dendrite morphogenesis	Gene Ontology	2	9	0.00331515	0.0373627	PPP3CA|RAPGEF2	http://amigo.geneontology.org/amigo/term/GO:0050774
hsa-let-7a-2_4c	GO:0051059	MF	NF-kappaB binding	Gene Ontology	5	31	9.54818e-06	0.000628673	HDAC2|GSK3B|BCL10|NOTCH2|TP53BP2	http://amigo.geneontology.org/amigo/term/GO:0051059
hsa-let-7a-2_4c	GO:0051091	BP	positive regulation of DNA-binding transcription factor activity	Gene Ontology	6	112	0.000379408	0.00916768	KDM1A|TRIM38|SRF|PPP3CA|LRP6|SMARCA4	http://amigo.geneontology.org/amigo/term/GO:0051091
hsa-let-7a-2_4c	GO:0051117	MF	ATPase binding	Gene Ontology	5	88	0.000909541	0.0172399	UFD1|PPP3CA|RDX|DNAJC10|TAF9	http://amigo.geneontology.org/amigo/term/GO:0051117
hsa-let-7a-2_4c	GO:0051301	BP	cell division	Gene Ontology	10	346	0.000628991	0.0130772	MAP4|USP39|CENPF|ARF6|PARD6B|KIF14|CDK1|CDK2|CDK6|USP37	http://amigo.geneontology.org/amigo/term/GO:0051301
hsa-let-7a-2_4c	GO:0051726	BP	regulation of cell cycle	Gene Ontology	5	121	0.00345705	0.0379365	E2F7|CENPF|CDK8|CDK6|DTL	http://amigo.geneontology.org/amigo/term/GO:0051726
hsa-let-7a-2_4c	GO:0055119	BP	relaxation of cardiac muscle	Gene Ontology	2	12	0.00539928	0.0469063	KCNJ2|ATP1A1	http://amigo.geneontology.org/amigo/term/GO:0055119
hsa-let-7a-2_4c	GO:0060218	BP	hematopoietic stem cell differentiation	Gene Ontology	3	16	0.000440854	0.0101194	XRCC5|SRF|CDK6	http://amigo.geneontology.org/amigo/term/GO:0060218
hsa-let-7a-2_4c	GO:0060325	BP	face morphogenesis	Gene Ontology	3	31	0.0024926	0.0333502	DLX5|LEF1|LRP6	http://amigo.geneontology.org/amigo/term/GO:0060325
hsa-let-7a-2_4c	GO:0060674	BP	placenta blood vessel development	Gene Ontology	2	12	0.00539928	0.0469063	SPEN|NOTCH2	http://amigo.geneontology.org/amigo/term/GO:0060674
hsa-let-7a-2_4c	GO:0061630	MF	ubiquitin protein ligase activity	Gene Ontology	8	286	0.00262257	0.0337734	TRIM38|MSL2|ZNRF3|SH3RF1|RNF139|NARF|RNF19B|TRIM4	http://amigo.geneontology.org/amigo/term/GO:0061630
hsa-let-7a-2_4c	GO:0070016	MF	armadillo repeat domain binding	Gene Ontology	3	10	0.000134811	0.0048093	CHD8|LEF1|CNOT1	http://amigo.geneontology.org/amigo/term/GO:0070016
hsa-let-7a-2_4c	GO:0070062	CC	extracellular exosome	Gene Ontology	35	2085	4.02074e-05	0.00194737	RPS19|PARD6B|GLB1|EIF2S1|DLG1|NCOA3|HSPH1|ALCAM|ARF6|MPP5|ARHGDIA|APEH|CTDSP1|ANXA1|DPAGT1|RAC1|PRKCA|RDX|DSTN|LMAN2|BLVRB|GART|MTAP|KIF3A|H2AFV|SLC16A1|G6PD|SLC2A3|SLC7A11|TNFAIP3|CDK1|ACTR1B|ATP1A1|SPPL2A|AASDHPPT	http://amigo.geneontology.org/amigo/term/GO:0070062
hsa-let-7a-2_4c	GO:0070301	BP	cellular response to hydrogen peroxide	Gene Ontology	4	67	0.0025203	0.0334583	ANXA1|CDK1|HDAC2|TNFAIP3	http://amigo.geneontology.org/amigo/term/GO:0070301
hsa-let-7a-2_4c	GO:0070306	BP	lens fiber cell differentiation	Gene Ontology	2	12	0.00539928	0.0469063	SLC7A11|MAF	http://amigo.geneontology.org/amigo/term/GO:0070306
hsa-let-7a-2_4c	GO:0070530	MF	K63-linked polyubiquitin modification-dependent protein binding	Gene Ontology	3	22	0.00101006	0.0184465	RNF168|TNFAIP3|MINDY2	http://amigo.geneontology.org/amigo/term/GO:0070530
hsa-let-7a-2_4c	GO:0070555	BP	response to interleukin-1	Gene Ontology	3	33	0.00293946	0.0355292	ANXA1|PRKCA|TAF9	http://amigo.geneontology.org/amigo/term/GO:0070555
hsa-let-7a-2_4c	GO:0070742	MF	C2H2 zinc finger domain binding	Gene Ontology	3	15	0.000373442	0.00916768	LEF1|ZXDC|TAF9	http://amigo.geneontology.org/amigo/term/GO:0070742
hsa-let-7a-2_4c	GO:0070761	CC	pre-snoRNP complex	Gene Ontology	2	7	0.00219288	0.0311738	ZNHIT3|TAF9	http://amigo.geneontology.org/amigo/term/GO:0070761
hsa-let-7a-2_4c	GO:0070830	BP	bicellular tight junction assembly	Gene Ontology	4	59	0.00162376	0.0255513	DLG1|SRF|PARD6B|MPP5	http://amigo.geneontology.org/amigo/term/GO:0070830
hsa-let-7a-2_4c	GO:0071013	CC	catalytic step 2 spliceosome	Gene Ontology	6	86	9.75593e-05	0.00369838	LSM7|PRPF4B|DHX38|MTREX|ZCCHC8|CDC40	http://amigo.geneontology.org/amigo/term/GO:0071013
hsa-let-7a-2_4c	GO:0071108	BP	protein K48-linked deubiquitination	Gene Ontology	4	34	0.000235168	0.00668625	MINDY4|MINDY2|TNFAIP3|USP37	http://amigo.geneontology.org/amigo/term/GO:0071108
hsa-let-7a-2_4c	GO:0071339	CC	MLL1 complex	Gene Ontology	4	30	0.000151496	0.00519238	TAF7|CHD8|TAF4|TAF9	http://amigo.geneontology.org/amigo/term/GO:0071339
hsa-let-7a-2_4c	GO:0071458	CC	integral component of cytoplasmic side of endoplasmic reticulum membrane	Gene Ontology	2	6	0.00171458	0.0261579	SPPL2A|SPPL3	http://amigo.geneontology.org/amigo/term/GO:0071458
hsa-let-7a-2_4c	GO:0071526	BP	semaphorin-plexin signaling pathway	Gene Ontology	3	34	0.00318015	0.0373627	MET|SEMA4C|ARHGDIA	http://amigo.geneontology.org/amigo/term/GO:0071526
hsa-let-7a-2_4c	GO:0071564	CC	npBAF complex	Gene Ontology	2	12	0.00539928	0.0469063	SS18|SMARCA4	http://amigo.geneontology.org/amigo/term/GO:0071564
hsa-let-7a-2_4c	GO:0072383	BP	plus-end-directed vesicle transport along microtubule	Gene Ontology	2	7	0.00219288	0.0311738	FYCO1|KIF3A	http://amigo.geneontology.org/amigo/term/GO:0072383
hsa-let-7a-2_4c	GO:0072659	BP	protein localization to plasma membrane	Gene Ontology	8	152	4.62918e-05	0.00217336	DLG1|LRP6|C2CD5|SLC7A11|MPP5|RDX|RAPGEF2|ZDHHC23	http://amigo.geneontology.org/amigo/term/GO:0072659
hsa-let-7a-2_4c	GO:0072686	CC	mitotic spindle	Gene Ontology	5	100	0.00156417	0.0247693	CDK1|MAPK1|NIN|TBL1X|MAP4	http://amigo.geneontology.org/amigo/term/GO:0072686
hsa-let-7a-2_4c	GO:0086013	BP	membrane repolarization during cardiac muscle cell action potential	Gene Ontology	2	9	0.00331515	0.0373627	KCNJ2|ATP1A1	http://amigo.geneontology.org/amigo/term/GO:0086013
hsa-let-7a-2_4c	GO:0090009	BP	primitive streak formation	Gene Ontology	2	9	0.00331515	0.0373627	LRP6|SRF	http://amigo.geneontology.org/amigo/term/GO:0090009
hsa-let-7a-2_4c	GO:0090110	BP	COPII-coated vesicle cargo loading	Gene Ontology	3	14	0.000313044	0.0081587	TBC1D20|SEC24A|SEC31A	http://amigo.geneontology.org/amigo/term/GO:0090110
hsa-let-7a-2_4c	GO:0090136	BP	epithelial cell-cell adhesion	Gene Ontology	2	11	0.00465232	0.0449425	SRF|CTNNA1	http://amigo.geneontology.org/amigo/term/GO:0090136
hsa-let-7a-2_4c	GO:0090503	BP	RNA phosphodiester bond hydrolysis, exonucleolytic	Gene Ontology	4	35	0.00026041	0.00715984	DCP2|CNOT1|ISG20L2|CNOT6L	http://amigo.geneontology.org/amigo/term/GO:0090503
hsa-let-7a-2_4c	GO:0097025	CC	MPP7-DLG1-LIN7 complex	Gene Ontology	2	5	0.00129274	0.0215628	DLG1|LIN7C	http://amigo.geneontology.org/amigo/term/GO:0097025
hsa-let-7a-2_4c	GO:0097539	CC	ciliary transition fiber	Gene Ontology	2	10	0.00395732	0.0409108	CENPF|NIN	http://amigo.geneontology.org/amigo/term/GO:0097539
hsa-let-7a-2_4c	GO:0098839	CC	postsynaptic density membrane	Gene Ontology	3	39	0.00456314	0.0449425	DLG1|LIN7C|SEMA4C	http://amigo.geneontology.org/amigo/term/GO:0098839
hsa-let-7a-2_4c	GO:1900087	BP	positive regulation of G1/S transition of mitotic cell cycle	Gene Ontology	4	32	0.00019003	0.00586981	ANXA1|ANKRD17|RDX|KMT2E	http://amigo.geneontology.org/amigo/term/GO:1900087
hsa-let-7a-2_4c	GO:1901098	BP	positive regulation of autophagosome maturation	Gene Ontology	2	7	0.00219288	0.0311738	SMCR8|FYCO1	http://amigo.geneontology.org/amigo/term/GO:1901098
hsa-let-7a-2_4c	GO:1901216	BP	positive regulation of neuron death	Gene Ontology	3	38	0.00426204	0.0436346	GSK3B|EIF2S1|TP53BP2	http://amigo.geneontology.org/amigo/term/GO:1901216
hsa-let-7a-2_4c	GO:1901796	BP	regulation of signal transduction by p53 class mediator	Gene Ontology	8	131	1.68764e-05	0.000981973	TAF7|HDAC2|PRKAB2|MEAF6|TAF9|CDK2|TAF4|TP53BP2	http://amigo.geneontology.org/amigo/term/GO:1901796
hsa-let-7a-2_4c	GO:1902459	BP	positive regulation of stem cell population maintenance	Gene Ontology	2	7	0.00219288	0.0311738	NCOA3|KDM2B	http://amigo.geneontology.org/amigo/term/GO:1902459
hsa-let-7a-2_4c	GO:1902895	BP	positive regulation of pri-miRNA transcription by RNA polymerase II	Gene Ontology	3	40	0.0048768	0.0459201	SMARCA4|SRF|HIF1A	http://amigo.geneontology.org/amigo/term/GO:1902895
hsa-let-7a-2_4c	GO:1904115	CC	axon cytoplasm	Gene Ontology	5	57	0.000138397	0.0048093	KIF1B|DTNBP1|KIF4A|HIF1A|KIF3A	http://amigo.geneontology.org/amigo/term/GO:1904115
hsa-let-7a-2_4c	GO:1990090	BP	cellular response to nerve growth factor stimulus	Gene Ontology	3	35	0.00343257	0.0378339	RAPGEF2|ARF6|KIF1B	http://amigo.geneontology.org/amigo/term/GO:1990090
hsa-let-7a-2_4c	GO:1990909	CC	Wnt signalosome	Gene Ontology	2	12	0.00539928	0.0469063	LRP6|GSK3B	http://amigo.geneontology.org/amigo/term/GO:1990909
hsa-let-7a-2_4c	GO:2000134	BP	negative regulation of G1/S transition of mitotic cell cycle	Gene Ontology	3	41	0.00520315	0.0469063	E2F7|CTDSP1|CDK6	http://amigo.geneontology.org/amigo/term/GO:2000134
