# Supplementary material for: Identification of microRNA editing sites in three subtypes of leukemia
Source: Front Mol Biosci. 2022 Nov 14;9:1014288. doi: 10.3389/fmolb.2022.1014288 (PMC9702332; doi:10.3389/fmolb.2022.1014288)
Supplement: Supplementary file 3 [file DataSheet2.zip › SupplementTable2/Table S21_FigS6-source-data.xlsx]

## Sheet: Table S21.1
Table S21.1. Data source from Figure S6A-B. The editing level of four 5'-editing sites and one C-to-U site with significantly increased editing level in T-PLL samples, the corrected P-values smaller than 0.05 was used, the result selected from TableS6.4.
category	T-PLL	T-PLL	T-PLL	T-PLL	T-PLL	T-PLL	T-PLL	T-PLL	T-PLL	T-PLL	T-PLL	T-PLL	T-PLL	T-PLL	T-PLL	T-PLL	T-PLL	T-PLL	T-PLL	T-PLL	T-PLL	T-PLLcontrol	T-PLLcontrol	T-PLLcontrol	T-PLLcontrol	T-PLLcontrol	T-PLLcontrol	T-PLLcontrol	T-PLLcontrol	T-PLLcontrol	T-PLLcontrol	T-PLLcontrol	T-PLLcontrol	T-PLLcontrol	T-PLLcontrol	T-PLLcontrol	T-PLLcontrol	T-PLLcontrol	T-PLLcontrol	T-PLLcontrol	T-PLLcontrol	T-PLLcontrol	T-PLLcontrol	T-PLLcontrol	T-PLLcontrol	T-PLLcontrol	T-PLLcontrol	T-PLLcontrol	T-PLLcontrol
miRNA	SRR11467400	SRR11467401	SRR11467402	SRR11467403	SRR11467404	SRR11467405	SRR11467406	SRR11467407	SRR11467408	SRR11467409	SRR11467410	SRR11467411	SRR11467412	SRR11467413	SRR11467414	SRR11467415	SRR11467416	SRR11467417	SRR11467418	SRR11467419	SRR11467420	SRR11467366	SRR11467367	SRR11467368	SRR11467369	SRR11467370	SRR11467371	SRR11467372	SRR11467373	SRR11467374	SRR11467375	SRR11467376	SRR11467377	SRR11467378	SRR11467379	SRR11467380	SRR11467381	SRR11467382	SRR11467383	SRR11467384	SRR11467385	SRR11467386	SRR11467387	SRR11467388	SRR11467389	SRR11467390	SRR11467391	SRR11467392	SRR11467393
hsa-let-7f-1_6c	0	0	1	0	0	1	1	0	0.5	0	0.737	0.893	0.889	0.828	0.838	0.872	0.92	0	0	1	1	0	0.615	0	0	1	0	0	0	1	0	0	0	0	0	0	0	0	0	0	0	0	0	0	0	0.917	0	1	0
hsa-let-7f-2_7c	0	0	0.333	0	0	0.333	0.2	0	0.182	0	0.125	0.212	0.161	0.209	0.184	0.173	0.19	0	0	0.667	0.2	0	0.153	0	0	0.045	0	0	0	0.139	0	0	0	0	0	0	0	0	0	0	0	0	0	0	0	0.139	0	0	0
hsa-mir-103a-2_47c	0	1	1	1	1	1	1	1	0.5	1	0.606	0.174	1	0.526	0.4	0.611	0.429	0	0	0	0	0	1	0	0	0	0	0	0	0	0	1	0	0	0	1	0	1	0	0	0	0	1	0	0	1	0	0	0
hsa-mir-181a-1_23c	0	0.783	1	0	1	0.5	1	1	0	1	0.133	0.667	0.333	0	0.144	0.068	0.11	0	0	0	0	0	0	0	0	1	0	0	0	0	0	0	0	1	0	0	0	0	0	0	0	0	0	0	0	1	0	0	0
hsa-mir-3653_42u	0	0.5	0	0	0.25	0.5	0.5	0.2	0.067	0.125	0.028	0.245	0.195	0.21	0.235	0.15	0.034	0	0	0.4	0.027	0	0.099	0	0	0	0.023	0	0	0	0	0	0	0	0	0	0	0.094	0	0	0	0	0	0	0	0	0	0.023	0
[truncated: 12 more columns]

## Sheet: Table S21.2
Table S21.2. Data source from Figure S6C-D. The expression levels (TPTM) of four 5'-edited miRNAs and one C-to-U edited miRNA with significantly increased editing level in T-PLL samples, the multiple test corrected P-value was calculated by edgeR, corrected P-value samller than 0.05 was used, the result selected from TableS5.1.
category	T-PLL	T-PLL	T-PLL	T-PLL	T-PLL	T-PLL	T-PLL	T-PLL	T-PLL	T-PLL	T-PLL	T-PLL	T-PLL	T-PLL	T-PLL	T-PLL	T-PLL	T-PLL	T-PLL	T-PLL	T-PLL	T-PLLcontrol	T-PLLcontrol	T-PLLcontrol	T-PLLcontrol	T-PLLcontrol	T-PLLcontrol	T-PLLcontrol	T-PLLcontrol	T-PLLcontrol	T-PLLcontrol	T-PLLcontrol	T-PLLcontrol	T-PLLcontrol	T-PLLcontrol	T-PLLcontrol	T-PLLcontrol	T-PLLcontrol	T-PLLcontrol	T-PLLcontrol	T-PLLcontrol	T-PLLcontrol	T-PLLcontrol	T-PLLcontrol	T-PLLcontrol	T-PLLcontrol	T-PLLcontrol	T-PLLcontrol	T-PLLcontrol
miRNA	SRR11467400	SRR11467401	SRR11467402	SRR11467403	SRR11467404	SRR11467405	SRR11467406	SRR11467407	SRR11467408	SRR11467409	SRR11467410	SRR11467411	SRR11467412	SRR11467413	SRR11467414	SRR11467415	SRR11467416	SRR11467417	SRR11467418	SRR11467419	SRR11467420	SRR11467366	SRR11467367	SRR11467368	SRR11467369	SRR11467370	SRR11467371	SRR11467372	SRR11467373	SRR11467374	SRR11467375	SRR11467376	SRR11467377	SRR11467378	SRR11467379	SRR11467380	SRR11467381	SRR11467382	SRR11467383	SRR11467384	SRR11467385	SRR11467386	SRR11467387	SRR11467388	SRR11467389	SRR11467390	SRR11467391	SRR11467392	SRR11467393
hsa-let-7f-1_6c	0	0	0	0	0	0	0	0	2	0	42	35	5	44	26	44	61	0	0	19	7	0	10	0	0	0	0	0	0	28	0	0	0	0	0	0	0	0	0	0	0	0	0	0	0	22	0	0	0
hsa-let-7f-2_7c	0	0	27	0	0	22	26	0	2	0	44	37	6	47	27	48	61	0	0	38	4	0	12	0	0	0	0	0	0	28	0	0	0	0	0	0	0	0	0	0	0	0	0	0	0	22	0	0	0
hsa-mir-103a-2_47c	0	19	54	22	27	22	0	0	0	23	9	2	0	9	3	10	3	0	0	0	0	0	1	0	0	0	0	0	0	0	0	19	0	0	0	12	0	0	0	0	0	0	12	0	0	12	0	0	0
hsa-mir-181a-1_23c	0	707	108	0	27	68	52	41	0	23	0	1	2	0	12	15	19	0	0	0	0	0	0	0	0	0	0	0	0	0	0	0	0	245	0	0	0	0	0	0	0	0	0	0	0	14	0	0	0
hsa-mir-3653_42u	0	39	0	0	27	22	26	20	5	23	0	28	15	12	44	9	1	0	0	116	2	0	9	0	0	0	2	0	0	0	0	0	0	0	0	0	0	12	0	0	0	0	0	0	0	0	0	2	0
[truncated: 8 more columns]

## Sheet: Table S21.3
Table S21.3. Extended Data of Figure S6E. The comparisons of targets, GO terms, and KEGG pathways of original and four 5’-edited miRNAs and one C-to-U miRNA with significantly increased editing level in T-ALL. The GO terms include three catgories. i,e,. Biological Process (BP), Cellular Component (CC), and Molecular Function (MF). The extended data selected from Table S7, Table S8 and Table S9.
MiRNA targets
original miRNA	original miRNA	overlapped	edited miRNA	edited miRNA
hsa-let-7f-5p	448	606	315	hsa-let-7f-1_6c
hsa-let-7f-5p	427	627	347	hsa-let-7f-2_7c
hsa-miR-103a-3p	564	974	495	hsa-mir-103a-2_47c
hsa-miR-181a-5p	661	135	360	hsa-mir-181a-1_23c
hsa-miR-3653-5p	87	236	210	hsa-mir-3653_42u
Biological Process
original miRNA	original miRNA	overlapped	edited miRNA	edited miRNA
hsa-let-7f-5p	104	100	96	hsa-let-7f-1_6c
hsa-let-7f-5p	97	107	99	hsa-let-7f-2_7c
hsa-miR-103a-3p	226	296	121	hsa-mir-103a-2_47c
hsa-miR-181a-5p	158	62	91	hsa-mir-181a-1_23c
hsa-miR-3653-5p	62	47	48	hsa-mir-3653_42u
Cellular Component
original miRNA	original miRNA	overlapped	edited miRNA	edited miRNA
hsa-let-7f-5p	43	57	17	hsa-let-7f-1_6c
hsa-let-7f-5p	43	57	27	hsa-let-7f-2_7c
hsa-miR-103a-3p	50	111	35	hsa-mir-103a-2_47c
hsa-miR-181a-5p	49	40	22	hsa-mir-181a-1_23c
hsa-miR-3653-5p	15	30	28	hsa-mir-3653_42u
Molecular Function
original miRNA	original miRNA	overlapped	edited miRNA	edited miRNA
hsa-let-7f-5p	31	66	30	hsa-let-7f-1_6c
hsa-let-7f-5p	30	67	29	hsa-let-7f-2_7c
hsa-miR-103a-3p	36	117	35	hsa-mir-103a-2_47c
hsa-miR-181a-5p	49	42	32	hsa-mir-181a-1_23c
hsa-miR-3653-5p	23	28	34	hsa-mir-3653_42u
KEGG pathway
original miRNA	original miRNA	overlapped	edited miRNA	edited miRNA
hsa-let-7f-5p	22	35	13	hsa-let-7f-1_6c
hsa-let-7f-5p	21	36	15	hsa-let-7f-2_7c
hsa-miR-103a-5p	12	127	35	hsa-mir-103a-2_47c
hsa-miR-181a-5p	57	43	3	hsa-mir-181a-1_23c
hsa-miR-3653-5p	11	7	11	hsa-mir-3653_42u
